# Supplementary material for: Real-world comprehensive genomic and immune profiling reveals distinct age- and sex-based genomic and immune landscapes in tumors of patients with non-small cell lung cancer
Source: Front Immunol. 2024 Jun 21;15:1413956. doi: 10.3389/fimmu.2024.1413956 (PMC11224431; doi:10.3389/fimmu.2024.1413956)
Supplement: Supplementary file 1 [file Table_1.xlsx]

## Sheet: Supplementary Table 1
Supplementary Table 1. Differences in patient demographics and clinical characteristics between younger and older NSCLC patients. Differences were assessed via Fisher's exact test for categorical variables and linear regression for quantitative variables. Firth's penalized logistic regression adjusted for tumor specimen location and histology was used for testing differences in “Number of detecte…
	All patients		Age ≥65				Age <65				Age <60				Age <55				Age <50				Age <45
Variable	N	Summary stats	N	Summary stats	OR	P	N	Summary stats	Coefficient	P	N	Summary stats	Coefficient	P	N	Summary stats	Coefficient	P	N	Summary stats	Coefficient	P	N	Summary stats	Coefficient	P	P for trend
Total number of patients	8230	-	6119	-	-	-	2111	-	-	-	989	-	-	-	434	-	-	-	189	-	-	-	100	-	-	-	-
Sex (N, %)	8226		6117				2109				989				434				189				100
Female		4131 (50.2%)		3036 (49.6%)				1095 (51.9%)				534 (54%)				228 (52.5%)				95 (50.3%)				48 (48%)
Male		4095 (49.8%)		3081 (50.4%)	Ref	Ref		1014 (48.1%)	0.91 [0.83; 1.01]	0.073		455 (46%)	0.84 [0.73; 0.96]	0.011		206 (47.5%)	0.89 [0.73; 1.09]	0.25		94 (49.7%)	0.98 [0.72; 1.32]	0.88		52 (52%)	1.07 [0.7; 1.62]	0.76	0.072
Age (Mean±SD)	8230	70.5±9.8	6119	74.8±6.5	-	-	2111	58±6.2	-	-	989	53.3±6.1	-	-	434	48.1±6	-	-	189	42.9±5.6	-	-	100	38.9±4.9	-	-	-
Histology group (N, %)	8230		6119				2111				989				434				189				100
Adenocarcinoma		4938 (60%)		3634 (59.4%)	Ref	Ref		1304 (61.8%)	1.1 [1; 1.22]	0.057		617 (62.4%)	1.13 [0.99; 1.31]	0.075		284 (65.4%)	1.29 [1.05; 1.6]	0.013		133 (70.4%)	1.62 [1.17; 2.27]	0.0025		69 (69%)	1.52 [0.98; 2.41]	0.064	0.01
Squamous cell carcinoma		1843 (22.4%)		1464 (23.9%)	Ref	Ref		379 (18%)	0.7 [0.61; 0.79]	8.5e-09		149 (15.1%)	0.56 [0.47; 0.68]	1.9e-10		47 (10.8%)	0.39 [0.28; 0.53]	2.5e-11		14 (7.4%)	0.25 [0.14; 0.44]	7.6e-09		7 (7%)	0.24 [0.09; 0.51]	1.5e-05	4e-13
Large cell neuroendocrine		64 (0.8%)		37 (0.6%)	Ref	Ref		27 (1.3%)	2.13 [1.24; 3.6]	0.0038		7 (0.7%)	1.17 [0.44; 2.67]	0.66		2 (0.5%)	0.76 [0.09; 2.97]	1		1 (0.5%)	0.87 [0.02; 5.24]	1		1 (1%)	1.66 [0.04; 10.06]	0.46	0.41
Other NSCLC		1385 (16.8%)		984 (16.1%)	Ref	Ref		401 (19%)	1.22 [1.07; 1.39]	0.0024		216 (21.8%)	1.46 [1.23; 1.72]	1.3e-05		101 (23.3%)	1.58 [1.24; 2.01]	0.00018		41 (21.7%)	1.45 [0.99; 2.07]	0.045		23 (23%)	1.56 [0.93; 2.53]	0.074	9.3e-05
Tumor specimen site (N, %)	8230		6119				2111				989				434				189				100
Primary		5627 (68.4%)		4311 (70.5%)	Ref	Ref		1316 (62.3%)	0.69 [0.63; 0.77]	7.6e-12		594 (60.1%)	0.63 [0.55; 0.73]	1.3e-10		243 (56%)	0.53 [0.44; 0.65]	8.5e-10		103 (54.5%)	0.5 [0.37; 0.68]	5.4e-06		54 (54%)	0.49 [0.32; 0.75]	0.00058	8.8e-11
Advanced		1627 (19.8%)		1147 (18.7%)	Ref	Ref		480 (22.7%)	1.28 [1.13; 1.44]	8.5e-05		241 (24.4%)	1.4 [1.19; 1.64]	5.6e-05		111 (25.6%)	1.49 [1.18; 1.87]	0.0008		49 (25.9%)	1.52 [1.07; 2.13]	0.018		29 (29%)	1.77 [1.1; 2.78]	0.014	0.00013
Metastatic		976 (11.9%)		661 (10.8%)	Ref	Ref		315 (14.9%)	1.45 [1.25; 1.68]	8.3e-07		154 (15.6%)	1.52 [1.25; 1.85]	2.6e-05		80 (18.4%)	1.87 [1.43; 2.42]	6.4e-06		37 (19.6%)	2.01 [1.35; 2.92]	0.00054		17 (17%)	1.69 [0.93; 2.9]	0.072	7.8e-06
Unknown clinical stage (N, %)		5331 (64.8%)		3969 (64.9%)	-	-		1362 (64.5%)	-	-		630 (63.7%)	-	-		277 (63.8%)	-	-		119 (63%)	-	-		60 (60%)	-	-	-
Known clinical stage (N, %)		2899 (35.2%)		2150 (35.1%)	-	-		749 (35.5%)	-	-		359 (36.3%)	-	-		157 (36.2%)	-	-		70 (37%)	-	-		40 (40%)	-	-	-
Known clinical stage (N, %)	2899		2150				749				359				157				70				40
Stage I		313 (10.8%)		250 (11.6%)	Ref	Ref		63 (8.4%)	0.7 [0.51; 0.94]	0.014		25 (7%)	0.57 [0.36; 0.88]	0.0079		7 (4.5%)	0.35 [0.14; 0.76]	0.0036		2 (2.9%)	0.22 [0.03; 0.85]	0.02		0 (0%)	0 [0; 0.74]	0.011	0.00072
Stage II		179 (6.2%)		135 (6.3%)	Ref	Ref		44 (5.9%)	0.93 [0.64; 1.33]	0.73		15 (4.2%)	0.65 [0.35; 1.13]	0.15		2 (1.3%)	0.19 [0.02; 0.72]	0.0075		0 (0%)	0 [0; 0.82]	0.02		0 (0%)	0 [0; 1.46]	0.17	0.023
Stage III		481 (16.6%)		359 (16.7%)	Ref	Ref		122 (16.3%)	0.97 [0.77; 1.22]	0.82		60 (16.7%)	1 [0.73; 1.36]	1		23 (14.6%)	0.86 [0.52; 1.36]	0.58		13 (18.6%)	1.14 [0.57; 2.13]	0.63		9 (22.5%)	1.45 [0.6; 3.15]	0.39	0.96
Stage IV		1926 (66.4%)		1406 (65.4%)	Ref	Ref		520 (69.4%)	1.2 [1; 1.44]	0.048		259 (72.1%)	1.37 [1.06; 1.77]	0.013		125 (79.6%)	2.07 [1.38; 3.18]	0.00022		55 (78.6%)	1.94 [1.07; 3.72]	0.021		31 (77.5%)	1.82 [0.84; 4.38]	0.13	0.0012
Number of detected alterations (Mean±SD)	6044	4±2.4	4484	4±2.4	Ref	Ref	1560	4±2.4	0.04 [-0.1; 0.18]	0.58	726	3.9±2.4	-0.11 [-0.29; 0.08]	0.26	327	3.7±2.3	-0.32 [-0.58; -0.05]	0.019	144	3.5±2.2	-0.49 [-0.88; -0.1]	0.014	76	3.4±2.2	-0.66 [-1.19; -0.12]	0.016	0.011
Genomic alterations with known or potential clinical significance (N, %)	6044		4484				1560				726				327				144				76
Guideline indicated		2847 (47.1%)		2106 (47%)	Ref	Ref		741 (47.5%)	0.92 [0.81; 1.05]	0.23		359 (49.4%)	0.97 [0.81; 1.16]	0.73		177 (54.1%)	1.11 [0.87; 1.43]	0.4		89 (61.8%)	1.43 [0.99; 2.08]	0.057		46 (60.5%)	1.43 [0.87; 2.41]	0.16	0.37
Clinical trial or therapy in other tumor type		5241 (86.7%)		3884 (86.6%)	Ref	Ref		1357 (87%)	0.99 [0.83; 1.18]	0.88		629 (86.6%)	0.93 [0.74; 1.18]	0.55		277 (84.7%)	0.75 [0.55; 1.04]	0.087		126 (87.5%)	0.9 [0.56; 1.54]	0.7		64 (84.2%)	0.7 [0.39; 1.35]	0.27	0.35
Neither above, but known pathogenic		728 (12%)		544 (12.1%)	Ref	Ref		184 (11.8%)	1.02 [0.85; 1.22]	0.83		90 (12.4%)	1.11 [0.87; 1.41]	0.38		45 (13.8%)	1.34 [0.95; 1.85]	0.093		15 (10.4%)	1.04 [0.58; 1.73]	0.88		11 (14.5%)	1.49 [0.75; 2.72]	0.24	0.3
