# Supplementary material for: Real-world comprehensive genomic and immune profiling reveals distinct age- and sex-based genomic and immune landscapes in tumors of patients with non-small cell lung cancer
Source: Front Immunol. 2024 Jun 21;15:1413956. doi: 10.3389/fimmu.2024.1413956 (PMC11224431; doi:10.3389/fimmu.2024.1413956)
Supplement: Supplementary file 2 [file Table_2.xlsx]

## Sheet: Supplementary Table 2.A
Supplementary Table 2. Differences in gene-level genomic alteration prevalence between younger and older NSCLC patient tumors in (A) all, (B) female, or (C) male patients. Differences were assessed via Firth's penalized logistic regression adjusted for tumor specimen site and histology. Tests for single nucleotide variants, copy number variants, and fusions/skipping variants included only patient…
A. Testing all patients
	All patients		Age ≥65				Age <65				Age <60				Age <55				Age <50				Age <45
Gene	N	Summary stats	N	Summary stats	OR	P	N	Summary stats	OR	P	N	Summary stats	OR	P	N	Summary stats	OR	P	N	Summary stats	OR	P	N	Summary stats	OR	P	P for trend
Total number of patients	8230	-	6119	-	-	-	2111	-	-	-	989	-	-	-	434	-	-	-	189	-	-	-	100	-	-	-	-
Single nucleotide variants (N, %)	7179		5337				1842				853				378				168				90
TP53		4249 (59.2%)		3086 (57.8%)	Ref	Ref		1163 (63.1%)	1.31 [1.17; 1.47]	0.00043		529 (62%)	1.28 [1.09; 1.49]	0.077		225 (59.5%)	1.17 [0.94; 1.46]	0.7		96 (57.1%)	1.12 [0.82; 1.55]	1		51 (56.7%)	1.08 [0.7; 1.68]	0.99	0.51
KRAS		1998 (27.8%)		1479 (27.7%)	Ref	Ref		519 (28.2%)	0.97 [0.86; 1.1]	0.89		219 (25.7%)	0.82 [0.69; 0.97]	0.39		82 (21.7%)	0.62 [0.48; 0.8]	0.016		26 (15.5%)	0.39 [0.25; 0.58]	0.00022		8 (8.9%)	0.22 [0.1; 0.42]	9.1e-05	0.0026
EGFR		821 (11.4%)		625 (11.7%)	Ref	Ref		196 (10.6%)	0.85 [0.71; 1]	0.5		115 (13.5%)	1.09 [0.87; 1.35]	0.89		71 (18.8%)	1.57 [1.18; 2.06]	0.076		36 (21.4%)	1.75 [1.18; 2.56]	0.22		21 (23.3%)	2.03 [1.2; 3.32]	0.3	0.35
STK11		663 (9.2%)		448 (8.4%)	Ref	Ref		215 (11.7%)	1.38 [1.15; 1.64]	0.025		103 (12.1%)	1.39 [1.1; 1.74]	0.24		55 (14.6%)	1.65 [1.21; 2.23]	0.073		17 (10.1%)	1.07 [0.62; 1.72]	1		5 (5.6%)	0.6 [0.22; 1.31]	0.99	0.56
CDKN2A		556 (7.7%)		420 (7.9%)	Ref	Ref		136 (7.4%)	1 [0.81; 1.22]	0.99		63 (7.4%)	1.03 [0.77; 1.35]	0.95		23 (6.1%)	0.89 [0.56; 1.35]	0.99		5 (3%)	0.48 [0.18; 1.04]	0.51		1 (1.1%)	0.23 [0.03; 0.85]	0.36	0.82
RBM10		530 (7.4%)		456 (8.5%)	Ref	Ref		74 (4%)	0.43 [0.33; 0.54]	2.1e-10		23 (2.7%)	0.28 [0.18; 0.42]	8e-10		8 (2.1%)	0.22 [0.1; 0.41]	6.9e-06		0 (0%)	0.03 [0; 0.18]	8.9e-06		0 (0%)	0.05 [0; 0.35]	0.018	1.4e-12
LRP1B		511 (7.1%)		380 (7.1%)	Ref	Ref		131 (7.1%)	0.99 [0.8; 1.21]	0.99		58 (6.8%)	0.94 [0.7; 1.25]	0.89		23 (6.1%)	0.84 [0.53; 1.27]	0.93		8 (4.8%)	0.68 [0.31; 1.28]	1		4 (4.4%)	0.67 [0.22; 1.55]	0.99	0.77
NF1		466 (6.5%)		343 (6.4%)	Ref	Ref		123 (6.7%)	1.05 [0.84; 1.29]	0.92		47 (5.5%)	0.85 [0.61; 1.15]	0.82		13 (3.4%)	0.53 [0.29; 0.88]	0.32		3 (1.8%)	0.3 [0.08; 0.76]	0.22		1 (1.1%)	0.24 [0.03; 0.89]	0.36	0.57
PIK3CA		444 (6.2%)		332 (6.2%)	Ref	Ref		112 (6.1%)	1.04 [0.83; 1.29]	0.93		49 (5.7%)	1 [0.72; 1.35]	0.99		15 (4%)	0.72 [0.41; 1.18]	0.7		6 (3.6%)	0.72 [0.29; 1.47]	1		3 (3.3%)	0.7 [0.19; 1.79]	0.99	0.85
KEAP1		404 (5.6%)		282 (5.3%)	Ref	Ref		122 (6.6%)	1.2 [0.96; 1.49]	0.57		60 (7%)	1.29 [0.95; 1.71]	0.64		15 (4%)	0.69 [0.39; 1.13]	0.7		6 (3.6%)	0.63 [0.26; 1.3]	0.98		3 (3.3%)	0.64 [0.18; 1.64]	0.99	0.92
ARID1A		393 (5.5%)		271 (5.1%)	Ref	Ref		122 (6.6%)	1.29 [1.03; 1.61]	0.38		58 (6.8%)	1.32 [0.98; 1.76]	0.55		27 (7.1%)	1.38 [0.9; 2.05]	0.7		10 (6%)	1.15 [0.57; 2.08]	1		5 (5.6%)	1.13 [0.42; 2.46]	0.99	0.68
RB1		387 (5.4%)		274 (5.1%)	Ref	Ref		113 (6.1%)	1.18 [0.94; 1.48]	0.62		50 (5.9%)	1.16 [0.84; 1.57]	0.86		16 (4.2%)	0.85 [0.49; 1.37]	0.98		6 (3.6%)	0.75 [0.3; 1.54]	1		5 (5.6%)	1.16 [0.43; 2.55]	0.99	1
SMARCA4		337 (4.7%)		219 (4.1%)	Ref	Ref		118 (6.4%)	1.48 [1.17; 1.86]	0.047		55 (6.4%)	1.44 [1.05; 1.94]	0.39		25 (6.6%)	1.41 [0.9; 2.12]	0.7		13 (7.7%)	1.66 [0.89; 2.84]	0.63		5 (5.6%)	1.24 [0.46; 2.72]	0.99	0.57
NFE2L2		314 (4.4%)		243 (4.6%)	Ref	Ref		71 (3.9%)	1.01 [0.76; 1.33]	0.99		34 (4%)	1.15 [0.77; 1.65]	0.89		14 (3.7%)	1.26 [0.69; 2.15]	0.93		1 (0.6%)	0.32 [0.04; 1.2]	0.59		0 (0%)	0.19 [0; 1.32]	0.76	1
BRAF		302 (4.2%)		237 (4.4%)	Ref	Ref		65 (3.5%)	0.73 [0.55; 0.96]	0.35		27 (3.2%)	0.63 [0.41; 0.92]	0.39		13 (3.4%)	0.66 [0.36; 1.12]	0.7		4 (2.4%)	0.46 [0.15; 1.06]	0.53		1 (1.1%)	0.28 [0.03; 1.04]	0.59	0.35
ATM		297 (4.1%)		219 (4.1%)	Ref	Ref		78 (4.2%)	1.01 [0.77; 1.31]	0.99		25 (2.9%)	0.69 [0.44; 1.02]	0.55		11 (2.9%)	0.68 [0.35; 1.19]	0.7		5 (3%)	0.71 [0.26; 1.54]	1		2 (2.2%)	0.6 [0.12; 1.75]	0.99	0.71
PTEN		280 (3.9%)		221 (4.1%)	Ref	Ref		59 (3.2%)	0.86 [0.64; 1.16]	0.8		20 (2.3%)	0.69 [0.42; 1.07]	0.64		7 (1.9%)	0.64 [0.28; 1.26]	0.7		2 (1.2%)	0.55 [0.11; 1.61]	1		2 (2.2%)	1 [0.21; 2.97]	1	0.57
MGA		263 (3.7%)		188 (3.5%)	Ref	Ref		75 (4.1%)	1.12 [0.85; 1.47]	0.84		34 (4%)	1.09 [0.74; 1.56]	0.89		12 (3.2%)	0.85 [0.45; 1.47]	0.99		4 (2.4%)	0.65 [0.22; 1.51]	1		3 (3.3%)	0.97 [0.27; 2.48]	0.99	0.87
FAT1		239 (3.3%)		184 (3.4%)	Ref	Ref		55 (3%)	0.93 [0.68; 1.26]	0.9		14 (1.6%)	0.54 [0.3; 0.9]	0.39		9 (2.4%)	0.88 [0.42; 1.64]	1		4 (2.4%)	1.07 [0.35; 2.5]	1		3 (3.3%)	1.49 [0.41; 3.89]	0.99	0.81
SETD2		203 (2.8%)		157 (2.9%)	Ref	Ref		46 (2.5%)	0.82 [0.58; 1.13]	0.73		19 (2.2%)	0.73 [0.44; 1.14]	0.71		10 (2.6%)	0.85 [0.42; 1.53]	0.99		4 (2.4%)	0.79 [0.26; 1.83]	1		0 (0%)	0.16 [0; 1.13]	0.59	0.71
ARID2		190 (2.6%)		142 (2.7%)	Ref	Ref		48 (2.6%)	0.9 [0.64; 1.25]	0.88		20 (2.3%)	0.79 [0.48; 1.24]	0.84		12 (3.2%)	1.05 [0.55; 1.82]	1		4 (2.4%)	0.83 [0.27; 1.92]	1		3 (3.3%)	1.25 [0.34; 3.21]	0.99	0.83
MET		187 (2.6%)		158 (3%)	Ref	Ref		29 (1.6%)	0.52 [0.35; 0.77]	0.034		7 (0.8%)	0.27 [0.12; 0.53]	0.0023		1 (0.3%)	0.12 [0.01; 0.43]	0.015		0 (0%)	0.09 [0; 0.59]	0.21		0 (0%)	0.16 [0; 1.13]	0.59	0.00015
DNMT3A		184 (2.6%)		160 (3%)	Ref	Ref		24 (1.3%)	0.43 [0.27; 0.64]	0.0013		10 (1.2%)	0.38 [0.19; 0.69]	0.03		2 (0.5%)	0.2 [0.04; 0.56]	0.046		0 (0%)	0.09 [0; 0.59]	0.21		0 (0%)	0.16 [0; 1.13]	0.59	0.0026
TET2		168 (2.3%)		141 (2.6%)	Ref	Ref		27 (1.5%)	0.55 [0.36; 0.82]	0.083		14 (1.6%)	0.61 [0.34; 1.02]	0.55		7 (1.9%)	0.71 [0.31; 1.39]	0.83		2 (1.2%)	0.53 [0.11; 1.52]	1		1 (1.1%)	0.59 [0.07; 2.16]	0.99	0.57
NOTCH1		168 (2.3%)		144 (2.7%)	Ref	Ref		24 (1.3%)	0.51 [0.33; 0.78]	0.047		10 (1.2%)	0.5 [0.25; 0.9]	0.39		4 (1.1%)	0.54 [0.18; 1.24]	0.7		3 (1.8%)	1.05 [0.29; 2.7]	1		1 (1.1%)	0.79 [0.09; 2.98]	0.99	0.35
APC		161 (2.2%)		117 (2.2%)	Ref	Ref		44 (2.4%)	1.06 [0.74; 1.49]	0.94		18 (2.1%)	0.92 [0.54; 1.47]	0.91		7 (1.9%)	0.8 [0.35; 1.59]	0.99		3 (1.8%)	0.82 [0.23; 2.08]	1		2 (2.2%)	1.12 [0.23; 3.28]	0.99	0.87
AXIN1		158 (2.2%)		111 (2.1%)	Ref	Ref		47 (2.6%)	1.2 [0.84; 1.68]	0.79		22 (2.6%)	1.2 [0.74; 1.86]	0.89		12 (3.2%)	1.49 [0.78; 2.62]	0.7		7 (4.2%)	2.04 [0.87; 4.09]	0.59		2 (2.2%)	1.25 [0.26; 3.67]	0.99	0.83
RASA1		152 (2.1%)		124 (2.3%)	Ref	Ref		28 (1.5%)	0.71 [0.46; 1.06]	0.54		11 (1.3%)	0.64 [0.33; 1.14]	0.66		3 (0.8%)	0.47 [0.13; 1.2]	0.7		0 (0%)	0.16 [0; 1.15]	0.54		0 (0%)	0.29 [0; 2.07]	0.99	0.4
JAK2		147 (2%)		103 (1.9%)	Ref	Ref		44 (2.4%)	1.24 [0.86; 1.76]	0.74		24 (2.8%)	1.44 [0.9; 2.22]	0.65		14 (3.7%)	1.93 [1.05; 3.28]	0.56		3 (1.8%)	1.03 [0.28; 2.62]	1		0 (0%)	0.27 [0; 1.89]	0.99	0.77
SMAD4		141 (2%)		113 (2.1%)	Ref	Ref		28 (1.5%)	0.71 [0.46; 1.06]	0.54		12 (1.4%)	0.66 [0.35; 1.14]	0.66		5 (1.3%)	0.63 [0.23; 1.36]	0.75		2 (1.2%)	0.63 [0.13; 1.83]	1		2 (2.2%)	1.2 [0.25; 3.53]	0.99	0.68
CTNNB1		129 (1.8%)		92 (1.7%)	Ref	Ref		37 (2%)	1.07 [0.72; 1.56]	0.93		16 (1.9%)	0.99 [0.56; 1.63]	0.98		5 (1.3%)	0.69 [0.25; 1.5]	0.89		1 (0.6%)	0.4 [0.05; 1.47]	0.92		1 (1.1%)	0.77 [0.09; 2.85]	0.99	0.85
BRIP1		129 (1.8%)		99 (1.9%)	Ref	Ref		30 (1.6%)	0.87 [0.57; 1.3]	0.87		14 (1.6%)	0.88 [0.48; 1.49]	0.89		5 (1.3%)	0.74 [0.27; 1.6]	0.98		2 (1.2%)	0.74 [0.15; 2.16]	1		1 (1.1%)	0.83 [0.09; 3.06]	0.99	0.86
PBRM1		125 (1.7%)		96 (1.8%)	Ref	Ref		29 (1.6%)	0.86 [0.56; 1.29]	0.85		14 (1.6%)	0.92 [0.5; 1.55]	0.92		6 (1.6%)	0.91 [0.37; 1.88]	1		1 (0.6%)	0.46 [0.05; 1.7]	1		1 (1.1%)	0.87 [0.1; 3.23]	0.99	0.84
U2AF1		125 (1.7%)		100 (1.9%)	Ref	Ref		25 (1.4%)	0.72 [0.45; 1.1]	0.59		9 (1.1%)	0.56 [0.27; 1.04]	0.55		3 (0.8%)	0.45 [0.13; 1.15]	0.7		1 (0.6%)	0.42 [0.05; 1.55]	0.98		0 (0%)	0.27 [0; 1.87]	0.99	0.57
FBXW7		124 (1.7%)		95 (1.8%)	Ref	Ref		29 (1.6%)	0.99 [0.64; 1.49]	0.99		12 (1.4%)	0.94 [0.49; 1.66]	0.96		2 (0.5%)	0.45 [0.09; 1.31]	0.7		0 (0%)	0.22 [0; 1.56]	0.85		0 (0%)	0.4 [0; 2.83]	0.99	0.83
CHEK2		122 (1.7%)		94 (1.8%)	Ref	Ref		28 (1.5%)	0.85 [0.54; 1.27]	0.85		12 (1.4%)	0.78 [0.41; 1.36]	0.86		8 (2.1%)	1.17 [0.53; 2.25]	1		5 (3%)	1.69 [0.62; 3.71]	1		1 (1.1%)	0.84 [0.09; 3.12]	0.99	0.87
PTPRD		121 (1.7%)		86 (1.6%)	Ref	Ref		35 (1.9%)	1.14 [0.76; 1.68]	0.87		16 (1.9%)	1.12 [0.64; 1.87]	0.89		8 (2.1%)	1.29 [0.58; 2.5]	0.98		1 (0.6%)	0.5 [0.06; 1.83]	1		0 (0%)	0.31 [0; 2.15]	0.99	0.9
TERT		117 (1.6%)		96 (1.8%)	Ref	Ref		21 (1.1%)	0.61 [0.37; 0.96]	0.45		7 (0.8%)	0.43 [0.19; 0.85]	0.39		4 (1.1%)	0.57 [0.19; 1.33]	0.7		2 (1.2%)	0.7 [0.14; 2.05]	1		1 (1.1%)	0.79 [0.09; 2.96]	0.99	0.54
MUTYH		116 (1.6%)		86 (1.6%)	Ref	Ref		30 (1.6%)	1.01 [0.65; 1.51]	0.99		9 (1.1%)	0.67 [0.32; 1.25]	0.72		2 (0.5%)	0.39 [0.08; 1.14]	0.7		2 (1.2%)	0.88 [0.18; 2.57]	1		1 (1.1%)	0.98 [0.11; 3.62]	1	0.85
PMS2		110 (1.5%)		79 (1.5%)	Ref	Ref		31 (1.7%)	1.12 [0.72; 1.68]	0.89		8 (0.9%)	0.64 [0.29; 1.23]	0.72		3 (0.8%)	0.59 [0.16; 1.5]	0.77		3 (1.8%)	1.32 [0.36; 3.39]	1		1 (1.1%)	1.04 [0.12; 3.88]	0.99	0.83
BRCA2		107 (1.5%)		85 (1.6%)	Ref	Ref		22 (1.2%)	0.8 [0.49; 1.25]	0.8		12 (1.4%)	0.99 [0.51; 1.74]	0.98		4 (1.1%)	0.84 [0.28; 1.97]	1		3 (1.8%)	1.58 [0.43; 4.09]	1		1 (1.1%)	1.22 [0.14; 4.57]	0.99	1
PTPRT		103 (1.4%)		73 (1.4%)	Ref	Ref		30 (1.6%)	1.18 [0.76; 1.79]	0.85		14 (1.6%)	1.21 [0.66; 2.08]	0.89		5 (1.3%)	1.02 [0.37; 2.24]	1		2 (1.2%)	1.02 [0.21; 3]	1		2 (2.2%)	1.93 [0.4; 5.74]	0.99	0.85
ERBB4		100 (1.4%)		66 (1.2%)	Ref	Ref		34 (1.8%)	1.5 [0.98; 2.26]	0.5		19 (2.2%)	1.8 [1.05; 2.95]	0.43		8 (2.1%)	1.84 [0.83; 3.62]	0.7		4 (2.4%)	2.29 [0.74; 5.47]	0.76		2 (2.2%)	2.4 [0.49; 7.18]	0.99	0.66
NBN		99 (1.4%)		71 (1.3%)	Ref	Ref		28 (1.5%)	1.1 [0.7; 1.69]	0.9		17 (2%)	1.43 [0.81; 2.37]	0.72		4 (1.1%)	0.77 [0.25; 1.81]	0.99		1 (0.6%)	0.56 [0.06; 2.07]	1		1 (1.1%)	1.06 [0.12; 3.96]	0.99	0.91
POLE		99 (1.4%)		70 (1.3%)	Ref	Ref		29 (1.6%)	1.23 [0.78; 1.88]	0.81		16 (1.9%)	1.47 [0.82; 2.47]	0.72		6 (1.6%)	1.31 [0.52; 2.74]	0.99		3 (1.8%)	1.57 [0.43; 4.07]	1		1 (1.1%)	1.29 [0.15; 4.83]	0.99	0.81
EPHA3		98 (1.4%)		70 (1.3%)	Ref	Ref		28 (1.5%)	1.13 [0.72; 1.74]	0.89		9 (1.1%)	0.8 [0.38; 1.52]	0.89		6 (1.6%)	1.21 [0.48; 2.53]	1		2 (1.2%)	1.02 [0.21; 3.01]	1		1 (1.1%)	1.14 [0.13; 4.26]	0.99	0.86
CREBBP		93 (1.3%)		58 (1.1%)	Ref	Ref		35 (1.9%)	1.83 [1.19; 2.79]	0.18		16 (1.9%)	1.87 [1.04; 3.2]	0.44		10 (2.6%)	2.73 [1.31; 5.16]	0.23		6 (3.6%)	3.88 [1.52; 8.41]	0.22		3 (3.3%)	3.83 [1.03; 10.19]	0.5	0.16
ATRX		93 (1.3%)		68 (1.3%)	Ref	Ref		25 (1.4%)	1.1 [0.68; 1.72]	0.93		10 (1.2%)	0.98 [0.48; 1.81]	0.98		5 (1.3%)	1.16 [0.43; 2.57]	1		1 (0.6%)	0.72 [0.08; 2.68]	1		1 (1.1%)	1.34 [0.15; 5.03]	0.99	0.9
ERBB2		91 (1.3%)		69 (1.3%)	Ref	Ref		22 (1.2%)	0.93 [0.56; 1.48]	0.94		12 (1.4%)	1.13 [0.58; 2]	0.9		4 (1.1%)	0.89 [0.29; 2.09]	1		3 (1.8%)	1.49 [0.41; 3.84]	1		2 (2.2%)	1.99 [0.41; 5.94]	0.99	0.86
ATR		89 (1.2%)		66 (1.2%)	Ref	Ref		23 (1.2%)	1.02 [0.62; 1.61]	0.99		10 (1.2%)	0.97 [0.48; 1.8]	0.98		2 (0.5%)	0.53 [0.11; 1.54]	0.76		0 (0%)	0.23 [0; 1.63]	0.88		0 (0%)	0.43 [0; 3.03]	0.99	0.83
NKX2-1		84 (1.2%)		71 (1.3%)	Ref	Ref		13 (0.7%)	0.57 [0.3; 0.98]	0.49		7 (0.8%)	0.67 [0.29; 1.35]	0.8		2 (0.5%)	0.51 [0.11; 1.5]	0.75		1 (0.6%)	0.67 [0.08; 2.49]	1		0 (0%)	0.42 [0; 2.95]	0.99	0.62
NOTCH3		83 (1.2%)		57 (1.1%)	Ref	Ref		26 (1.4%)	1.42 [0.87; 2.24]	0.62		4 (0.5%)	0.52 [0.17; 1.23]	0.68		0 (0%)	0.14 [0; 0.96]	0.59		0 (0%)	0.33 [0; 2.35]	1		0 (0%)	0.6 [0; 4.26]	0.99	0.79
ASXL1		82 (1.1%)		58 (1.1%)	Ref	Ref		24 (1.3%)	1.25 [0.76; 1.99]	0.81		9 (1.1%)	1.08 [0.51; 2.07]	0.95		2 (0.5%)	0.62 [0.13; 1.83]	0.93		2 (1.2%)	1.43 [0.29; 4.27]	1		0 (0%)	0.53 [0; 3.72]	0.99	1
EP300		82 (1.1%)		61 (1.1%)	Ref	Ref		21 (1.1%)	0.99 [0.59; 1.61]	0.99		10 (1.2%)	1.03 [0.5; 1.91]	0.98		3 (0.8%)	0.76 [0.21; 1.96]	0.99		3 (1.8%)	1.71 [0.47; 4.44]	1		2 (2.2%)	2.28 [0.47; 6.82]	0.99	0.87
KDM6A		78 (1.1%)		61 (1.1%)	Ref	Ref		17 (0.9%)	0.89 [0.5; 1.49]	0.9		5 (0.6%)	0.63 [0.23; 1.39]	0.78		1 (0.3%)	0.41 [0.05; 1.55]	0.7		0 (0%)	0.33 [0; 2.36]	1		0 (0%)	0.59 [0; 4.28]	0.99	0.82
CUL3		77 (1.1%)		54 (1%)	Ref	Ref		23 (1.2%)	1.3 [0.78; 2.09]	0.79		6 (0.7%)	0.79 [0.32; 1.67]	0.89		2 (0.5%)	0.72 [0.15; 2.14]	0.99		0 (0%)	0.33 [0; 2.33]	1		0 (0%)	0.62 [0; 4.38]	0.99	0.87
NF2		75 (1%)		51 (1%)	Ref	Ref		24 (1.3%)	1.27 [0.76; 2.05]	0.81		13 (1.5%)	1.41 [0.73; 2.52]	0.82		6 (1.6%)	1.54 [0.61; 3.29]	0.83		3 (1.8%)	1.85 [0.5; 4.89]	1		2 (2.2%)	2.44 [0.5; 7.43]	0.99	0.81
KDM5C		73 (1%)		57 (1.1%)	Ref	Ref		16 (0.9%)	0.77 [0.43; 1.31]	0.81		6 (0.7%)	0.65 [0.26; 1.36]	0.78		3 (0.8%)	0.75 [0.2; 1.93]	0.99		0 (0%)	0.23 [0; 1.64]	0.89		0 (0%)	0.44 [0; 3.08]	0.99	0.71
MED12		73 (1%)		54 (1%)	Ref	Ref		19 (1%)	1.03 [0.6; 1.71]	0.99		8 (0.9%)	0.96 [0.43; 1.9]	0.98		1 (0.3%)	0.38 [0.04; 1.41]	0.7		0 (0%)	0.28 [0; 1.97]	1		0 (0%)	0.53 [0; 3.76]	0.99	0.81
B2M		73 (1%)		56 (1%)	Ref	Ref		17 (0.9%)	0.94 [0.53; 1.59]	0.97		6 (0.7%)	0.74 [0.29; 1.55]	0.89		3 (0.8%)	0.92 [0.25; 2.39]	1		1 (0.6%)	0.88 [0.1; 3.28]	1		1 (1.1%)	1.64 [0.18; 6.23]	0.99	0.9
BRCA1		71 (1%)		59 (1.1%)	Ref	Ref		12 (0.7%)	0.61 [0.32; 1.1]	0.54		8 (0.9%)	0.95 [0.43; 1.85]	0.98		3 (0.8%)	0.92 [0.25; 2.37]	1		3 (1.8%)	2.12 [0.58; 5.55]	0.96		2 (2.2%)	2.84 [0.58; 8.54]	0.99	0.92
ARID1B		71 (1%)		52 (1%)	Ref	Ref		19 (1%)	1.07 [0.62; 1.79]	0.95		7 (0.8%)	0.9 [0.38; 1.84]	0.94		3 (0.8%)	0.96 [0.26; 2.5]	1		2 (1.2%)	1.58 [0.32; 4.71]	1		1 (1.1%)	1.74 [0.2; 6.58]	0.99	0.96
LZTR1		70 (1%)		44 (0.8%)	Ref	Ref		26 (1.4%)	1.69 [1.03; 2.73]	0.49		20 (2.3%)	2.77 [1.6; 4.66]	0.025		11 (2.9%)	3.57 [1.76; 6.72]	0.046		4 (2.4%)	3.04 [0.97; 7.4]	0.51		3 (3.3%)	4.56 [1.23; 12.2]	0.36	0.12
TGFBR2		69 (1%)		53 (1%)	Ref	Ref		16 (0.9%)	0.93 [0.52; 1.6]	0.96		5 (0.6%)	0.66 [0.24; 1.47]	0.84		2 (0.5%)	0.66 [0.14; 1.96]	0.98		0 (0%)	0.29 [0; 2.08]	1		0 (0%)	0.55 [0; 3.93]	0.99	0.84
FANCL		69 (1%)		46 (0.9%)	Ref	Ref		23 (1.2%)	1.49 [0.89; 2.44]	0.59		10 (1.2%)	1.44 [0.69; 2.74]	0.83		5 (1.3%)	1.76 [0.64; 4]	0.75		2 (1.2%)	1.85 [0.38; 5.59]	1		0 (0%)	0.68 [0.01; 4.86]	0.99	0.81
BCORL1		68 (0.9%)		55 (1%)	Ref	Ref		13 (0.7%)	0.68 [0.36; 1.2]	0.67		6 (0.7%)	0.69 [0.28; 1.46]	0.86		2 (0.5%)	0.58 [0.12; 1.7]	0.86		0 (0%)	0.26 [0; 1.81]	0.96		0 (0%)	0.48 [0; 3.42]	0.99	0.66
ZFHX3		68 (0.9%)		51 (1%)	Ref	Ref		17 (0.9%)	0.99 [0.56; 1.67]	0.99		7 (0.8%)	0.9 [0.38; 1.84]	0.94		3 (0.8%)	0.93 [0.25; 2.43]	1		0 (0%)	0.31 [0; 2.18]	1		0 (0%)	0.59 [0; 4.2]	0.99	0.84
PRKN		67 (0.9%)		45 (0.8%)	Ref	Ref		22 (1.2%)	1.43 [0.84; 2.35]	0.67		9 (1.1%)	1.34 [0.62; 2.61]	0.89		2 (0.5%)	0.78 [0.16; 2.34]	1		2 (1.2%)	1.78 [0.36; 5.37]	1		1 (1.1%)	1.96 [0.22; 7.5]	0.99	0.87
GRIN2A		66 (0.9%)		48 (0.9%)	Ref	Ref		18 (1%)	1.13 [0.64; 1.91]	0.9		8 (0.9%)	1.16 [0.52; 2.3]	0.89		3 (0.8%)	1.09 [0.3; 2.84]	1		0 (0%)	0.36 [0; 2.53]	1		0 (0%)	0.67 [0.01; 4.76]	0.99	0.87
TSC1		63 (0.9%)		51 (1%)	Ref	Ref		12 (0.7%)	0.7 [0.36; 1.27]	0.77		5 (0.6%)	0.68 [0.25; 1.51]	0.86		1 (0.3%)	0.43 [0.05; 1.59]	0.75		0 (0%)	0.33 [0; 2.35]	1		0 (0%)	0.6 [0; 4.33]	0.99	0.68
INPP4B		62 (0.9%)		39 (0.7%)	Ref	Ref		23 (1.2%)	1.68 [0.99; 2.8]	0.49		15 (1.8%)	2.37 [1.27; 4.21]	0.26		5 (1.3%)	1.87 [0.67; 4.26]	0.7		2 (1.2%)	1.82 [0.37; 5.48]	1		1 (1.1%)	2 [0.22; 7.62]	0.99	0.66
RET		61 (0.8%)		44 (0.8%)	Ref	Ref		17 (0.9%)	1.03 [0.57; 1.77]	0.99		9 (1.1%)	1.18 [0.55; 2.29]	0.89		1 (0.3%)	0.4 [0.04; 1.48]	0.7		0 (0%)	0.28 [0; 1.99]	1		0 (0%)	0.52 [0; 3.72]	0.99	0.85
FANCA		60 (0.8%)		47 (0.9%)	Ref	Ref		13 (0.7%)	0.83 [0.43; 1.49]	0.88		4 (0.5%)	0.58 [0.19; 1.39]	0.77		1 (0.3%)	0.44 [0.05; 1.63]	0.75		1 (0.6%)	0.99 [0.11; 3.73]	1		0 (0%)	0.61 [0; 4.37]	0.99	0.81
STAG2		60 (0.8%)		48 (0.9%)	Ref	Ref		12 (0.7%)	0.74 [0.38; 1.35]	0.81		6 (0.7%)	0.83 [0.33; 1.76]	0.89		3 (0.8%)	1 [0.27; 2.6]	1		0 (0%)	0.32 [0; 2.26]	1		0 (0%)	0.59 [0; 4.21]	0.99	0.87
DIS3		59 (0.8%)		46 (0.9%)	Ref	Ref		13 (0.7%)	0.81 [0.42; 1.45]	0.85		6 (0.7%)	0.84 [0.33; 1.8]	0.89		2 (0.5%)	0.7 [0.14; 2.07]	0.99		1 (0.6%)	0.92 [0.1; 3.46]	1		1 (1.1%)	1.74 [0.2; 6.6]	0.99	0.87
RANBP2		59 (0.8%)		42 (0.8%)	Ref	Ref		17 (0.9%)	1.17 [0.65; 2.02]	0.89		5 (0.6%)	0.79 [0.29; 1.77]	0.89		2 (0.5%)	0.8 [0.16; 2.38]	1		1 (0.6%)	1.04 [0.12; 3.94]	1		0 (0%)	0.63 [0; 4.53]	0.99	0.88
GNAS		55 (0.8%)		42 (0.8%)	Ref	Ref		13 (0.7%)	0.88 [0.46; 1.59]	0.92		5 (0.6%)	0.77 [0.28; 1.73]	0.89		1 (0.3%)	0.47 [0.05; 1.76]	0.78		0 (0%)	0.33 [0; 2.35]	1		0 (0%)	0.63 [0; 4.49]	0.99	0.81
EPHA7		55 (0.8%)		31 (0.6%)	Ref	Ref		24 (1.3%)	2.25 [1.31; 3.82]	0.12		10 (1.2%)	2.09 [0.98; 4.11]	0.55		3 (0.8%)	1.53 [0.41; 4.13]	0.98		3 (1.8%)	3.49 [0.93; 9.52]	0.51		2 (2.2%)	4.85 [0.97; 15.12]	0.57	0.57
NOTCH2		54 (0.8%)		36 (0.7%)	Ref	Ref		18 (1%)	1.53 [0.85; 2.67]	0.62		5 (0.6%)	0.98 [0.35; 2.23]	0.98		3 (0.8%)	1.5 [0.4; 4.02]	0.98		2 (1.2%)	2.6 [0.52; 8.04]	0.95		1 (1.1%)	2.83 [0.31; 11.04]	0.99	0.87
NRAS		54 (0.8%)		34 (0.6%)	Ref	Ref		20 (1.1%)	1.65 [0.94; 2.85]	0.51		7 (0.8%)	1.31 [0.55; 2.75]	0.89		3 (0.8%)	1.37 [0.37; 3.65]	0.99		2 (1.2%)	2.12 [0.43; 6.48]	1		0 (0%)	0.77 [0.01; 5.53]	0.99	0.85
SUZ12		53 (0.7%)		40 (0.7%)	Ref	Ref		13 (0.7%)	1.07 [0.55; 1.94]	0.96		4 (0.5%)	0.82 [0.26; 1.97]	0.89		0 (0%)	0.22 [0; 1.59]	0.7		0 (0%)	0.55 [0; 3.93]	1		0 (0%)	1.02 [0.01; 7.41]	1	0.81
NSD1		53 (0.7%)		40 (0.7%)	Ref	Ref		13 (0.7%)	1 [0.52; 1.81]	0.99		7 (0.8%)	1.15 [0.48; 2.39]	0.91		3 (0.8%)	1.19 [0.32; 3.15]	1		1 (0.6%)	1.17 [0.13; 4.48]	1		0 (0%)	0.74 [0.01; 5.29]	0.99	1
CIC		51 (0.7%)		33 (0.6%)	Ref	Ref		18 (1%)	1.56 [0.86; 2.75]	0.62		10 (1.2%)	1.97 [0.93; 3.85]	0.56		5 (1.3%)	2.39 [0.85; 5.54]	0.7		3 (1.8%)	3.46 [0.93; 9.38]	0.51		3 (3.3%)	6.39 [1.7; 17.51]	0.3	0.44
RAD51C		51 (0.7%)		39 (0.7%)	Ref	Ref		12 (0.7%)	0.91 [0.46; 1.67]	0.94		5 (0.6%)	0.81 [0.29; 1.83]	0.89		2 (0.5%)	0.76 [0.16; 2.29]	1		1 (0.6%)	1.01 [0.11; 3.83]	1		1 (1.1%)	1.94 [0.22; 7.44]	0.99	0.96
MAP2K1		50 (0.7%)		38 (0.7%)	Ref	Ref		12 (0.7%)	0.85 [0.43; 1.57]	0.89		7 (0.8%)	1.06 [0.44; 2.2]	0.98		2 (0.5%)	0.72 [0.15; 2.17]	0.99		1 (0.6%)	0.94 [0.1; 3.55]	1		0 (0%)	0.59 [0; 4.2]	0.99	0.86
TGFBR1		50 (0.7%)		35 (0.7%)	Ref	Ref		15 (0.8%)	1.24 [0.66; 2.23]	0.85		6 (0.7%)	1.13 [0.44; 2.47]	0.93		2 (0.5%)	0.97 [0.2; 2.94]	1		0 (0%)	0.42 [0; 3.01]	1		0 (0%)	0.79 [0.01; 5.66]	0.99	0.87
LATS1		49 (0.7%)		41 (0.8%)	Ref	Ref		8 (0.4%)	0.57 [0.25; 1.15]	0.59		4 (0.5%)	0.66 [0.21; 1.57]	0.86		0 (0%)	0.16 [0; 1.16]	0.7		0 (0%)	0.37 [0; 2.64]	1		0 (0%)	0.68 [0.01; 4.84]	0.99	0.62
HNF1A		49 (0.7%)		35 (0.7%)	Ref	Ref		14 (0.8%)	1.22 [0.64; 2.21]	0.88		7 (0.8%)	1.36 [0.57; 2.86]	0.89		5 (1.3%)	2.21 [0.79; 5.1]	0.7		1 (0.6%)	1.39 [0.15; 5.31]	1		1 (1.1%)	2.6 [0.29; 10.03]	0.99	0.84
SF3B1		48 (0.7%)		38 (0.7%)	Ref	Ref		10 (0.5%)	0.83 [0.4; 1.59]	0.89		3 (0.4%)	0.6 [0.16; 1.59]	0.85		0 (0%)	0.21 [0; 1.45]	0.7		0 (0%)	0.47 [0; 3.39]	1		0 (0%)	0.88 [0.01; 6.31]	0.99	0.71
RECQL4		47 (0.7%)		27 (0.5%)	Ref	Ref		20 (1.1%)	2.18 [1.21; 3.87]	0.21		7 (0.8%)	1.7 [0.7; 3.66]	0.72		1 (0.3%)	0.73 [0.08; 2.81]	1		1 (0.6%)	1.63 [0.18; 6.33]	1		0 (0%)	1.02 [0.01; 7.41]	1	0.85
CHD2		46 (0.6%)		34 (0.6%)	Ref	Ref		12 (0.7%)	1.05 [0.53; 1.97]	0.99		4 (0.5%)	0.85 [0.27; 2.06]	0.91		0 (0%)	0.22 [0; 1.57]	0.7		0 (0%)	0.5 [0; 3.6]	1		0 (0%)	0.9 [0.01; 6.5]	0.99	0.87
TET1		45 (0.6%)		37 (0.7%)	Ref	Ref		8 (0.4%)	0.69 [0.3; 1.39]	0.79		3 (0.4%)	0.61 [0.17; 1.62]	0.86		1 (0.3%)	0.61 [0.07; 2.31]	0.99		0 (0%)	0.48 [0; 3.42]	1		0 (0%)	0.88 [0.01; 6.35]	0.99	0.77
NCOR1		44 (0.6%)		32 (0.6%)	Ref	Ref		12 (0.7%)	1.08 [0.54; 2.03]	0.96		7 (0.8%)	1.34 [0.56; 2.84]	0.89		4 (1.1%)	1.77 [0.56; 4.36]	0.77		3 (1.8%)	3.03 [0.81; 8.21]	0.59		1 (1.1%)	2.36 [0.26; 9.13]	0.99	0.81
ERCC2		44 (0.6%)		40 (0.7%)	Ref	Ref		4 (0.2%)	0.32 [0.1; 0.77]	0.21		2 (0.2%)	0.38 [0.08; 1.14]	0.64		1 (0.3%)	0.52 [0.06; 1.95]	0.89		0 (0%)	0.39 [0; 2.77]	1		0 (0%)	0.74 [0.01; 5.33]	0.99	0.51
EPHB1		44 (0.6%)		32 (0.6%)	Ref	Ref		12 (0.7%)	1.12 [0.56; 2.11]	0.93		5 (0.6%)	1.03 [0.37; 2.37]	0.98		2 (0.5%)	1.05 [0.21; 3.2]	1		0 (0%)	0.47 [0; 3.36]	1		0 (0%)	0.87 [0.01; 6.31]	0.99	0.92
BCOR		43 (0.6%)		36 (0.7%)	Ref	Ref		7 (0.4%)	0.61 [0.26; 1.28]	0.68		4 (0.5%)	0.8 [0.26; 1.95]	0.89		3 (0.8%)	1.46 [0.39; 3.88]	0.99		3 (1.8%)	3.46 [0.92; 9.41]	0.51		3 (3.3%)	6.3 [1.67; 17.35]	0.3	0.81
RUNX1T1		42 (0.6%)		29 (0.5%)	Ref	Ref		13 (0.7%)	1.36 [0.69; 2.56]	0.81		3 (0.4%)	0.77 [0.21; 2.06]	0.89		1 (0.3%)	0.75 [0.08; 2.9]	1		0 (0%)	0.58 [0; 4.27]	1		0 (0%)	1.12 [0.01; 8.23]	0.99	0.9
AMER1		42 (0.6%)		24 (0.4%)	Ref	Ref		18 (1%)	2.07 [1.11; 3.79]	0.35		8 (0.9%)	1.97 [0.84; 4.19]	0.65		3 (0.8%)	1.7 [0.45; 4.69]	0.9		1 (0.6%)	1.61 [0.18; 6.35]	1		1 (1.1%)	3.12 [0.34; 12.38]	0.99	0.71
BAP1		42 (0.6%)		33 (0.6%)	Ref	Ref		9 (0.5%)	0.81 [0.37; 1.6]	0.88		5 (0.6%)	1 [0.36; 2.29]	0.99		1 (0.3%)	0.62 [0.07; 2.36]	0.99		0 (0%)	0.46 [0; 3.34]	1		0 (0%)	0.86 [0.01; 6.22]	0.99	0.84
FGFR3		42 (0.6%)		33 (0.6%)	Ref	Ref		9 (0.5%)	0.93 [0.42; 1.85]	0.97		3 (0.4%)	0.78 [0.21; 2.09]	0.89		2 (0.5%)	1.44 [0.29; 4.47]	0.99		2 (1.2%)	4.08 [0.8; 13.33]	0.57		2 (2.2%)	6.75 [1.3; 22.79]	0.36	0.82
CYLD		40 (0.6%)		26 (0.5%)	Ref	Ref		14 (0.8%)	1.76 [0.9; 3.32]	0.54		8 (0.9%)	2.31 [0.99; 4.88]	0.54		2 (0.5%)	1.79 [0.36; 5.64]	0.93		0 (0%)	0.88 [0.01; 6.57]	1		0 (0%)	1.61 [0.01; 12.17]	0.99	0.81
CDK12		40 (0.6%)		26 (0.5%)	Ref	Ref		14 (0.8%)	1.63 [0.83; 3.06]	0.62		7 (0.8%)	1.91 [0.78; 4.14]	0.68		4 (1.1%)	2.67 [0.84; 6.74]	0.7		2 (1.2%)	3.41 [0.68; 10.84]	0.66		1 (1.1%)	3.74 [0.41; 14.93]	0.99	0.66
PTPRS		38 (0.5%)		28 (0.5%)	Ref	Ref		10 (0.5%)	1.03 [0.48; 2.04]	0.99		1 (0.1%)	0.33 [0.04; 1.26]	0.65		1 (0.3%)	0.77 [0.09; 2.98]	1		0 (0%)	0.6 [0; 4.36]	1		0 (0%)	1.07 [0.01; 7.82]	0.99	0.77
RUNX1		38 (0.5%)		29 (0.5%)	Ref	Ref		9 (0.5%)	0.88 [0.4; 1.77]	0.93		2 (0.2%)	0.48 [0.1; 1.47]	0.73		1 (0.3%)	0.63 [0.07; 2.43]	0.99		0 (0%)	0.46 [0; 3.3]	1		0 (0%)	0.88 [0.01; 6.35]	0.99	0.66
SDHA		38 (0.5%)		33 (0.6%)	Ref	Ref		5 (0.3%)	0.47 [0.17; 1.06]	0.51		3 (0.4%)	0.63 [0.17; 1.68]	0.86		1 (0.3%)	0.59 [0.07; 2.23]	0.98		0 (0%)	0.44 [0; 3.18]	1		0 (0%)	0.84 [0.01; 6.03]	0.99	0.74
MSH6		38 (0.5%)		33 (0.6%)	Ref	Ref		5 (0.3%)	0.47 [0.17; 1.07]	0.51		3 (0.4%)	0.63 [0.17; 1.68]	0.86		0 (0%)	0.2 [0; 1.43]	0.7		0 (0%)	0.45 [0; 3.2]	1		0 (0%)	0.85 [0.01; 6.11]	0.99	0.66
TSC2		37 (0.5%)		26 (0.5%)	Ref	Ref		11 (0.6%)	1.19 [0.57; 2.34]	0.89		3 (0.4%)	0.77 [0.21; 2.1]	0.89		1 (0.3%)	0.79 [0.09; 3.06]	1		0 (0%)	0.58 [0; 4.29]	1		0 (0%)	1.01 [0.01; 7.44]	1	0.9
SPEN		37 (0.5%)		24 (0.4%)	Ref	Ref		13 (0.7%)	1.65 [0.82; 3.18]	0.62		5 (0.6%)	1.44 [0.51; 3.4]	0.89		1 (0.3%)	0.86 [0.09; 3.33]	1		0 (0%)	0.62 [0; 4.54]	1		0 (0%)	1.15 [0.01; 8.45]	0.99	1
PALB2		37 (0.5%)		29 (0.5%)	Ref	Ref		8 (0.4%)	0.87 [0.38; 1.8]	0.93		0 (0%)	0.11 [0; 0.76]	0.39		0 (0%)	0.24 [0; 1.75]	0.7		0 (0%)	0.56 [0; 4.1]	1		0 (0%)	1.02 [0.01; 7.47]	1	0.53
DICER1		36 (0.5%)		23 (0.4%)	Ref	Ref		13 (0.7%)	1.61 [0.8; 3.11]	0.67		9 (1.1%)	2.49 [1.1; 5.17]	0.39		1 (0.3%)	0.86 [0.1; 3.37]	1		1 (0.6%)	1.93 [0.21; 7.59]	1		1 (1.1%)	3.48 [0.38; 13.81]	0.99	0.71
TBX3		36 (0.5%)		22 (0.4%)	Ref	Ref		14 (0.8%)	1.87 [0.94; 3.62]	0.51		5 (0.6%)	1.57 [0.55; 3.78]	0.86		3 (0.8%)	2.4 [0.63; 6.76]	0.7		1 (0.6%)	2.32 [0.25; 9.4]	1		0 (0%)	1.39 [0.01; 10.4]	0.99	0.83
MAP3K4		36 (0.5%)		26 (0.5%)	Ref	Ref		10 (0.5%)	1.13 [0.53; 2.25]	0.94		5 (0.6%)	1.29 [0.46; 3.01]	0.89		2 (0.5%)	1.33 [0.27; 4.11]	1		1 (0.6%)	1.75 [0.19; 6.81]	1		0 (0%)	1.11 [0.01; 8.07]	0.99	0.92
RAD50		36 (0.5%)		30 (0.6%)	Ref	Ref		6 (0.3%)	0.6 [0.24; 1.33]	0.72		2 (0.2%)	0.48 [0.1; 1.45]	0.72		0 (0%)	0.21 [0; 1.51]	0.7		0 (0%)	0.47 [0; 3.37]	1		0 (0%)	0.88 [0.01; 6.36]	0.99	0.62
DNMT3B		36 (0.5%)		22 (0.4%)	Ref	Ref		14 (0.8%)	1.78 [0.89; 3.43]	0.54		8 (0.9%)	2.17 [0.92; 4.64]	0.56		3 (0.8%)	1.93 [0.51; 5.36]	0.77		1 (0.6%)	1.81 [0.2; 7.16]	1		1 (1.1%)	3.45 [0.38; 13.68]	0.99	0.68
MAP2K4		35 (0.5%)		25 (0.5%)	Ref	Ref		10 (0.5%)	1.14 [0.53; 2.29]	0.93		5 (0.6%)	1.26 [0.44; 2.95]	0.89		2 (0.5%)	1.25 [0.25; 3.86]	1		0 (0%)	0.53 [0; 3.89]	1		0 (0%)	0.99 [0.01; 7.28]	1	0.86
MLH1		34 (0.5%)		25 (0.5%)	Ref	Ref		9 (0.5%)	1.02 [0.46; 2.09]	0.99		3 (0.4%)	0.83 [0.22; 2.27]	0.91		3 (0.8%)	1.94 [0.52; 5.35]	0.77		1 (0.6%)	1.9 [0.21; 7.47]	1		1 (1.1%)	3.42 [0.38; 13.56]	0.99	0.84
BLM		34 (0.5%)		23 (0.4%)	Ref	Ref		11 (0.6%)	1.45 [0.68; 2.89]	0.8		6 (0.7%)	1.81 [0.69; 4.13]	0.72		3 (0.8%)	2.22 [0.59; 6.18]	0.7		2 (1.2%)	3.75 [0.74; 12.04]	0.59		0 (0%)	1.4 [0.01; 10.37]	0.99	0.77
FANCI		34 (0.5%)		29 (0.5%)	Ref	Ref		5 (0.3%)	0.56 [0.2; 1.3]	0.67		3 (0.4%)	0.76 [0.21; 2.05]	0.89		1 (0.3%)	0.77 [0.09; 2.95]	1		0 (0%)	0.58 [0; 4.22]	1		0 (0%)	1.08 [0.01; 7.88]	0.99	0.89
BTK		34 (0.5%)		27 (0.5%)	Ref	Ref		7 (0.4%)	0.78 [0.32; 1.68]	0.88		1 (0.1%)	0.33 [0.04; 1.25]	0.65		1 (0.3%)	0.73 [0.08; 2.8]	1		1 (0.6%)	1.6 [0.18; 6.21]	1		1 (1.1%)	3.02 [0.34; 11.79]	0.99	0.84
PIK3R1		34 (0.5%)		26 (0.5%)	Ref	Ref		8 (0.4%)	0.89 [0.39; 1.87]	0.94		3 (0.4%)	0.8 [0.21; 2.16]	0.89		2 (0.5%)	1.29 [0.26; 3.99]	1		1 (0.6%)	1.74 [0.19; 6.83]	1		0 (0%)	1.07 [0.01; 7.83]	0.99	0.87
RNF43		33 (0.5%)		26 (0.5%)	Ref	Ref		7 (0.4%)	0.87 [0.36; 1.87]	0.93		2 (0.2%)	0.64 [0.13; 1.95]	0.89		1 (0.3%)	0.91 [0.1; 3.53]	1		0 (0%)	0.68 [0.01; 4.95]	1		0 (0%)	1.26 [0.01; 9.23]	0.99	0.84
CDKN1B		32 (0.4%)		23 (0.4%)	Ref	Ref		9 (0.5%)	1.12 [0.5; 2.32]	0.94		1 (0.1%)	0.37 [0.04; 1.45]	0.72		1 (0.3%)	0.84 [0.09; 3.28]	1		0 (0%)	0.61 [0; 4.45]	1		0 (0%)	1.09 [0.01; 7.99]	0.99	0.81
PTCH1		32 (0.4%)		25 (0.5%)	Ref	Ref		7 (0.4%)	0.86 [0.35; 1.86]	0.93		4 (0.5%)	1.08 [0.34; 2.71]	0.98		3 (0.8%)	1.89 [0.5; 5.22]	0.78		2 (1.2%)	2.99 [0.59; 9.5]	0.83		1 (1.1%)	3.24 [0.36; 12.96]	0.99	0.87
DAXX		32 (0.4%)		23 (0.4%)	Ref	Ref		9 (0.5%)	1.15 [0.51; 2.38]	0.93		7 (0.8%)	1.99 [0.81; 4.36]	0.66		3 (0.8%)	2.08 [0.55; 5.77]	0.75		0 (0%)	0.64 [0.01; 4.71]	1		0 (0%)	1.2 [0.01; 8.86]	0.99	0.79
FANCD2		31 (0.4%)		24 (0.4%)	Ref	Ref		7 (0.4%)	0.85 [0.35; 1.85]	0.93		0 (0%)	0.12 [0; 0.85]	0.39		0 (0%)	0.25 [0; 1.81]	0.7		0 (0%)	0.56 [0; 4.07]	1		0 (0%)	1.1 [0.01; 8.09]	0.99	0.57
FLCN		31 (0.4%)		23 (0.4%)	Ref	Ref		8 (0.4%)	1.03 [0.44; 2.19]	0.99		4 (0.5%)	1.2 [0.38; 3.01]	0.91		0 (0%)	0.28 [0; 2.07]	0.77		0 (0%)	0.63 [0; 4.65]	1		0 (0%)	1.19 [0.01; 8.72]	0.99	0.87
TP63		31 (0.4%)		19 (0.4%)	Ref	Ref		12 (0.7%)	1.83 [0.87; 3.7]	0.57		4 (0.5%)	1.34 [0.42; 3.45]	0.89		3 (0.8%)	2.23 [0.58; 6.31]	0.7		2 (1.2%)	3.57 [0.71; 11.54]	0.63		0 (0%)	1.23 [0.01; 9.18]	0.99	0.81
ERCC3		31 (0.4%)		25 (0.5%)	Ref	Ref		6 (0.3%)	0.75 [0.29; 1.67]	0.85		3 (0.4%)	0.84 [0.22; 2.27]	0.91		0 (0%)	0.26 [0; 1.9]	0.75		0 (0%)	0.58 [0; 4.19]	1		0 (0%)	1.07 [0.01; 7.82]	0.99	0.87
INHBA		31 (0.4%)		20 (0.4%)	Ref	Ref		11 (0.6%)	1.51 [0.71; 3.08]	0.79		6 (0.7%)	1.79 [0.67; 4.13]	0.73		1 (0.3%)	0.84 [0.09; 3.31]	1		1 (0.6%)	1.84 [0.2; 7.33]	1		0 (0%)	1.15 [0.01; 8.55]	0.99	0.83
JAK1		30 (0.4%)		23 (0.4%)	Ref	Ref		7 (0.4%)	1 [0.41; 2.18]	1		2 (0.2%)	0.71 [0.14; 2.2]	0.89		1 (0.3%)	1.04 [0.12; 4.07]	1		1 (0.6%)	2.42 [0.27; 9.64]	1		0 (0%)	1.46 [0.01; 10.87]	0.99	1
LATS2		30 (0.4%)		24 (0.4%)	Ref	Ref		6 (0.3%)	0.74 [0.28; 1.67]	0.85		3 (0.4%)	0.83 [0.22; 2.25]	0.91		0 (0%)	0.26 [0; 1.92]	0.75		0 (0%)	0.59 [0; 4.33]	1		0 (0%)	1.09 [0.01; 8.01]	0.99	0.84
MITF		30 (0.4%)		21 (0.4%)	Ref	Ref		9 (0.5%)	1.32 [0.58; 2.77]	0.85		2 (0.2%)	0.73 [0.15; 2.28]	0.89		1 (0.3%)	0.98 [0.11; 3.87]	1		1 (0.6%)	2.2 [0.24; 8.74]	1		1 (1.1%)	4.2 [0.46; 16.79]	0.99	1
WT1		30 (0.4%)		23 (0.4%)	Ref	Ref		7 (0.4%)	0.87 [0.35; 1.9]	0.93		3 (0.4%)	0.83 [0.22; 2.27]	0.91		2 (0.5%)	1.29 [0.26; 4.02]	1		1 (0.6%)	1.67 [0.19; 6.58]	1		0 (0%)	1.04 [0.01; 7.6]	1	0.9
IKZF1		30 (0.4%)		21 (0.4%)	Ref	Ref		9 (0.5%)	1.2 [0.53; 2.53]	0.9		4 (0.5%)	1.28 [0.4; 3.28]	0.89		0 (0%)	0.3 [0; 2.24]	0.78		0 (0%)	0.69 [0.01; 5.12]	1		0 (0%)	1.28 [0.01; 9.57]	0.99	0.91
MSH3		29 (0.4%)		20 (0.4%)	Ref	Ref		9 (0.5%)	1.22 [0.53; 2.58]	0.89		5 (0.6%)	1.54 [0.54; 3.73]	0.86		3 (0.8%)	2.22 [0.58; 6.21]	0.7		1 (0.6%)	2.13 [0.23; 8.51]	1		0 (0%)	1.2 [0.01; 9.02]	0.99	0.81
MDC1		29 (0.4%)		22 (0.4%)	Ref	Ref		7 (0.4%)	0.97 [0.39; 2.13]	0.99		4 (0.5%)	1.26 [0.4; 3.2]	0.89		2 (0.5%)	1.62 [0.32; 5.12]	0.98		1 (0.6%)	2.3 [0.25; 9.19]	1		0 (0%)	1.43 [0.01; 10.61]	0.99	0.87
AXIN2		29 (0.4%)		24 (0.4%)	Ref	Ref		5 (0.3%)	0.67 [0.24; 1.58]	0.81		1 (0.1%)	0.4 [0.04; 1.54]	0.72		1 (0.3%)	0.92 [0.1; 3.59]	1		1 (0.6%)	2.09 [0.23; 8.33]	1		1 (1.1%)	4 [0.44; 16.03]	0.99	0.9
PTPN11		29 (0.4%)		27 (0.5%)	Ref	Ref		2 (0.1%)	0.25 [0.05; 0.75]	0.21		1 (0.1%)	0.31 [0.03; 1.17]	0.64		0 (0%)	0.22 [0; 1.59]	0.7		0 (0%)	0.48 [0; 3.49]	1		0 (0%)	0.94 [0.01; 6.83]	0.99	0.4
GPS2		29 (0.4%)		24 (0.4%)	Ref	Ref		5 (0.3%)	0.67 [0.24; 1.57]	0.81		4 (0.5%)	1.2 [0.38; 3.02]	0.91		2 (0.5%)	1.49 [0.3; 4.67]	0.99		1 (0.6%)	2.12 [0.23; 8.45]	1		1 (1.1%)	3.84 [0.42; 15.45]	0.99	0.92
COP1		29 (0.4%)		23 (0.4%)	Ref	Ref		6 (0.3%)	0.82 [0.31; 1.85]	0.9		1 (0.1%)	0.4 [0.04; 1.56]	0.72		0 (0%)	0.3 [0; 2.21]	0.78		0 (0%)	0.69 [0.01; 5.11]	1		0 (0%)	1.27 [0.01; 9.36]	0.99	0.81
SLX4		28 (0.4%)		18 (0.3%)	Ref	Ref		10 (0.5%)	1.53 [0.69; 3.24]	0.79		5 (0.6%)	1.68 [0.58; 4.12]	0.83		2 (0.5%)	1.68 [0.33; 5.4]	0.98		1 (0.6%)	2.23 [0.24; 9.02]	1		1 (1.1%)	3.96 [0.43; 16.14]	0.99	0.77
POLD1		28 (0.4%)		19 (0.4%)	Ref	Ref		9 (0.5%)	1.32 [0.58; 2.83]	0.85		6 (0.7%)	2 [0.75; 4.68]	0.68		1 (0.3%)	1.01 [0.11; 4.02]	1		1 (0.6%)	2.24 [0.25; 9.03]	1		1 (1.1%)	4.09 [0.45; 16.67]	0.99	0.81
HRAS		28 (0.4%)		21 (0.4%)	Ref	Ref		7 (0.4%)	1.04 [0.42; 2.31]	0.99		4 (0.5%)	1.4 [0.43; 3.58]	0.89		2 (0.5%)	1.86 [0.37; 5.93]	0.91		1 (0.6%)	2.59 [0.28; 10.55]	1		0 (0%)	1.61 [0.01; 12.11]	0.99	0.85
KIT		28 (0.4%)		25 (0.5%)	Ref	Ref		3 (0.2%)	0.42 [0.11; 1.13]	0.54		1 (0.1%)	0.38 [0.04; 1.48]	0.72		0 (0%)	0.29 [0; 2.11]	0.77		0 (0%)	0.67 [0.01; 4.87]	1		0 (0%)	1.25 [0.01; 9.16]	0.99	0.77
SOX17		28 (0.4%)		24 (0.4%)	Ref	Ref		4 (0.2%)	0.52 [0.17; 1.31]	0.67		2 (0.2%)	0.62 [0.12; 1.91]	0.89		1 (0.3%)	0.83 [0.09; 3.24]	1		0 (0%)	0.63 [0; 4.64]	1		0 (0%)	1.17 [0.01; 8.62]	0.99	0.81
CHD4		28 (0.4%)		23 (0.4%)	Ref	Ref		5 (0.3%)	0.69 [0.24; 1.64]	0.84		3 (0.4%)	0.98 [0.26; 2.69]	0.99		3 (0.8%)	2.29 [0.6; 6.35]	0.7		1 (0.6%)	2.17 [0.24; 8.6]	1		0 (0%)	1.36 [0.01; 10.01]	0.99	1
IDH1		28 (0.4%)		23 (0.4%)	Ref	Ref		5 (0.3%)	0.64 [0.23; 1.52]	0.8		2 (0.2%)	0.61 [0.12; 1.88]	0.89		0 (0%)	0.25 [0; 1.83]	0.7		0 (0%)	0.55 [0; 3.99]	1		0 (0%)	1.01 [0.01; 7.42]	1	0.71
HOXB13		28 (0.4%)		22 (0.4%)	Ref	Ref		6 (0.3%)	0.77 [0.3; 1.76]	0.88		2 (0.2%)	0.62 [0.13; 1.94]	0.89		1 (0.3%)	0.81 [0.09; 3.18]	1		1 (0.6%)	1.79 [0.2; 7.04]	1		0 (0%)	1.09 [0.01; 7.97]	0.99	0.87
CBL		28 (0.4%)		19 (0.4%)	Ref	Ref		9 (0.5%)	1.32 [0.58; 2.81]	0.85		4 (0.5%)	1.31 [0.41; 3.37]	0.89		4 (1.1%)	2.74 [0.84; 7.17]	0.7		0 (0%)	0.7 [0.01; 5.22]	1		0 (0%)	1.36 [0.01; 10.12]	0.99	0.82
ERCC5		27 (0.4%)		22 (0.4%)	Ref	Ref		5 (0.3%)	0.74 [0.26; 1.77]	0.87		2 (0.2%)	0.73 [0.15; 2.28]	0.89		0 (0%)	0.35 [0; 2.56]	0.89		0 (0%)	0.8 [0.01; 5.93]	1		0 (0%)	1.48 [0.01; 10.98]	0.99	0.84
SH2B3		26 (0.4%)		21 (0.4%)	Ref	Ref		5 (0.3%)	0.7 [0.25; 1.68]	0.85		1 (0.1%)	0.41 [0.05; 1.6]	0.73		1 (0.3%)	0.88 [0.1; 3.45]	1		0 (0%)	0.64 [0.01; 4.72]	1		0 (0%)	1.22 [0.01; 9]	0.99	0.82
ASXL2		26 (0.4%)		18 (0.3%)	Ref	Ref		8 (0.4%)	1.31 [0.55; 2.9]	0.87		2 (0.2%)	0.87 [0.17; 2.77]	0.96		1 (0.3%)	1.18 [0.13; 4.71]	1		0 (0%)	0.86 [0.01; 6.45]	1		0 (0%)	1.53 [0.01; 11.57]	0.99	1
MPL		26 (0.4%)		19 (0.4%)	Ref	Ref		7 (0.4%)	1.02 [0.41; 2.31]	0.99		2 (0.2%)	0.74 [0.15; 2.34]	0.89		1 (0.3%)	1.01 [0.11; 4.03]	1		1 (0.6%)	2.27 [0.25; 9.15]	1		1 (1.1%)	4.14 [0.45; 16.82]	0.99	0.87
CASP8		26 (0.4%)		18 (0.3%)	Ref	Ref		8 (0.4%)	1.38 [0.58; 3.06]	0.85		3 (0.4%)	1.35 [0.35; 3.85]	0.89		1 (0.3%)	1.41 [0.15; 5.71]	1		1 (0.6%)	3.45 [0.37; 14.46]	0.96		1 (1.1%)	6.31 [0.68; 26.65]	0.66	0.86
AR		26 (0.4%)		22 (0.4%)	Ref	Ref		4 (0.2%)	0.6 [0.19; 1.53]	0.79		1 (0.1%)	0.44 [0.05; 1.69]	0.78		1 (0.3%)	1.02 [0.11; 3.98]	1		0 (0%)	0.75 [0.01; 5.49]	1		0 (0%)	1.39 [0.01; 10.32]	0.99	0.84
MAP3K1		26 (0.4%)		17 (0.3%)	Ref	Ref		9 (0.5%)	1.55 [0.67; 3.37]	0.79		5 (0.6%)	1.91 [0.66; 4.72]	0.72		0 (0%)	0.38 [0; 2.83]	0.93		0 (0%)	0.84 [0.01; 6.27]	1		0 (0%)	1.57 [0.01; 11.75]	0.99	0.92
PPP2R1A		25 (0.3%)		19 (0.4%)	Ref	Ref		6 (0.3%)	0.92 [0.35; 2.14]	0.97		2 (0.2%)	0.78 [0.16; 2.47]	0.89		0 (0%)	0.35 [0; 2.6]	0.9		0 (0%)	0.78 [0.01; 5.81]	1		0 (0%)	1.41 [0.01; 10.56]	0.99	0.82
ANKRD11		25 (0.3%)		16 (0.3%)	Ref	Ref		9 (0.5%)	1.62 [0.7; 3.57]	0.74		5 (0.6%)	1.93 [0.66; 4.85]	0.72		3 (0.8%)	2.7 [0.7; 7.87]	0.7		0 (0%)	0.83 [0.01; 6.31]	1		0 (0%)	1.56 [0.01; 11.93]	0.99	0.82
CTCF		25 (0.3%)		19 (0.4%)	Ref	Ref		6 (0.3%)	0.95 [0.36; 2.21]	0.99		2 (0.2%)	0.77 [0.15; 2.44]	0.89		2 (0.5%)	1.72 [0.34; 5.55]	0.98		0 (0%)	0.73 [0.01; 5.51]	1		0 (0%)	1.4 [0.01; 10.57]	0.99	0.95
SHQ1		25 (0.3%)		16 (0.3%)	Ref	Ref		9 (0.5%)	1.74 [0.75; 3.81]	0.67		2 (0.2%)	0.98 [0.19; 3.18]	0.99		1 (0.3%)	1.31 [0.14; 5.31]	1		0 (0%)	0.95 [0.01; 7.19]	1		0 (0%)	1.76 [0.01; 13.41]	0.99	1
MSH2		24 (0.3%)		17 (0.3%)	Ref	Ref		7 (0.4%)	1.16 [0.46; 2.65]	0.93		1 (0.1%)	0.51 [0.06; 2.02]	0.86		1 (0.3%)	1.1 [0.12; 4.45]	1		0 (0%)	0.83 [0.01; 6.21]	1		0 (0%)	1.55 [0.01; 11.62]	0.99	0.83
FGFR2		24 (0.3%)		18 (0.3%)	Ref	Ref		6 (0.3%)	1.09 [0.41; 2.56]	0.97		3 (0.4%)	1.26 [0.33; 3.57]	0.89		3 (0.8%)	3.05 [0.79; 8.76]	0.7		0 (0%)	0.96 [0.01; 7.29]	1		0 (0%)	1.73 [0.01; 13.27]	0.99	0.84
BARD1		24 (0.3%)		17 (0.3%)	Ref	Ref		7 (0.4%)	1.3 [0.52; 2.97]	0.88		2 (0.2%)	0.97 [0.19; 3.11]	0.98		0 (0%)	0.43 [0; 3.24]	0.98		0 (0%)	1 [0.01; 7.58]	1		0 (0%)	1.84 [0.01; 13.94]	0.99	0.9
ESR1		24 (0.3%)		20 (0.4%)	Ref	Ref		4 (0.2%)	0.63 [0.2; 1.63]	0.81		2 (0.2%)	0.76 [0.15; 2.4]	0.89		0 (0%)	0.34 [0; 2.55]	0.88		0 (0%)	0.78 [0.01; 5.89]	1		0 (0%)	1.44 [0.01; 10.93]	0.99	0.81
ACVR1B		24 (0.3%)		18 (0.3%)	Ref	Ref		6 (0.3%)	0.87 [0.33; 2.04]	0.94		6 (0.7%)	1.8 [0.67; 4.21]	0.72		5 (1.3%)	3.07 [1.06; 7.58]	0.56		2 (1.2%)	3.02 [0.6; 9.71]	0.83		1 (1.1%)	3.49 [0.38; 14.07]	0.99	0.57
FANCC		23 (0.3%)		19 (0.4%)	Ref	Ref		4 (0.2%)	0.67 [0.21; 1.71]	0.84		1 (0.1%)	0.46 [0.05; 1.81]	0.82		0 (0%)	0.35 [0; 2.62]	0.9		0 (0%)	0.82 [0.01; 6.11]	1		0 (0%)	1.47 [0.01; 11.06]	0.99	0.83
STAG1		23 (0.3%)		19 (0.4%)	Ref	Ref		4 (0.2%)	0.63 [0.19; 1.62]	0.81		2 (0.2%)	0.75 [0.15; 2.36]	0.89		1 (0.3%)	1.02 [0.11; 4.07]	1		0 (0%)	0.78 [0.01; 5.78]	1		0 (0%)	1.38 [0.01; 10.35]	0.99	0.87
PPM1D		23 (0.3%)		21 (0.4%)	Ref	Ref		2 (0.1%)	0.32 [0.06; 0.99]	0.49		1 (0.1%)	0.39 [0.04; 1.52]	0.72		0 (0%)	0.28 [0; 2.08]	0.77		0 (0%)	0.64 [0.01; 4.74]	1		0 (0%)	1.17 [0.01; 8.71]	0.99	0.71
NFKBIA		23 (0.3%)		18 (0.3%)	Ref	Ref		5 (0.3%)	0.92 [0.32; 2.27]	0.99		1 (0.1%)	0.53 [0.06; 2.11]	0.89		0 (0%)	0.41 [0; 3.03]	0.98		0 (0%)	0.94 [0.01; 7.13]	1		0 (0%)	1.74 [0.01; 13.12]	0.99	0.84
MEN1		22 (0.3%)		18 (0.3%)	Ref	Ref		4 (0.2%)	0.71 [0.22; 1.83]	0.86		2 (0.2%)	0.84 [0.17; 2.68]	0.94		1 (0.3%)	1.1 [0.12; 4.4]	1		0 (0%)	0.79 [0.01; 5.85]	1		0 (0%)	1.49 [0.01; 11.11]	0.99	0.9
CDC73		22 (0.3%)		17 (0.3%)	Ref	Ref		5 (0.3%)	0.88 [0.3; 2.17]	0.95		4 (0.5%)	1.55 [0.48; 4.06]	0.89		1 (0.3%)	1.1 [0.12; 4.42]	1		0 (0%)	0.79 [0.01; 5.93]	1		0 (0%)	1.55 [0.01; 11.58]	0.99	0.9
SMAD2		22 (0.3%)		15 (0.3%)	Ref	Ref		7 (0.4%)	1.37 [0.54; 3.2]	0.85		2 (0.2%)	0.98 [0.19; 3.19]	0.99		1 (0.3%)	1.31 [0.14; 5.37]	1		0 (0%)	0.91 [0.01; 6.91]	1		0 (0%)	1.76 [0.01; 13.31]	0.99	0.92
MTOR		21 (0.3%)		16 (0.3%)	Ref	Ref		5 (0.3%)	0.97 [0.33; 2.42]	0.99		2 (0.2%)	0.93 [0.18; 3]	0.98		1 (0.3%)	1.26 [0.14; 5.08]	1		1 (0.6%)	2.76 [0.3; 11.2]	1		0 (0%)	1.73 [0.01; 12.97]	0.99	0.9
SMAD3		21 (0.3%)		12 (0.2%)	Ref	Ref		9 (0.5%)	2.19 [0.91; 5.09]	0.51		2 (0.2%)	1.16 [0.23; 3.91]	0.95		0 (0%)	0.5 [0; 3.79]	0.99		0 (0%)	1.04 [0.01; 7.97]	1		0 (0%)	1.89 [0.01; 14.52]	0.99	0.87
ALOX12B		21 (0.3%)		14 (0.3%)	Ref	Ref		7 (0.4%)	1.41 [0.55; 3.33]	0.85		2 (0.2%)	0.97 [0.19; 3.2]	0.98		1 (0.3%)	1.24 [0.13; 5.13]	1		1 (0.6%)	2.82 [0.31; 11.85]	1		1 (1.1%)	5.11 [0.55; 21.45]	0.8	0.86
GATA3		21 (0.3%)		12 (0.2%)	Ref	Ref		9 (0.5%)	2.21 [0.92; 5.14]	0.51		6 (0.7%)	3.21 [1.15; 8.15]	0.39		1 (0.3%)	1.79 [0.19; 7.57]	0.99		0 (0%)	1.31 [0.01; 10.21]	1		0 (0%)	2.43 [0.02; 19.06]	0.99	0.71
ERCC4		20 (0.3%)		14 (0.3%)	Ref	Ref		6 (0.3%)	1.34 [0.49; 3.28]	0.88		4 (0.5%)	2.04 [0.62; 5.52]	0.72		0 (0%)	0.52 [0; 3.93]	0.99		0 (0%)	1.16 [0.01; 8.93]	1		0 (0%)	2.15 [0.02; 16.69]	0.99	0.9
FH		20 (0.3%)		12 (0.2%)	Ref	Ref		8 (0.4%)	1.85 [0.74; 4.44]	0.67		1 (0.1%)	0.76 [0.08; 3.17]	0.91		0 (0%)	0.55 [0; 4.29]	1		0 (0%)	1.24 [0.01; 9.82]	1		0 (0%)	2.39 [0.02; 18.91]	0.99	0.94
ZRSR2		20 (0.3%)		17 (0.3%)	Ref	Ref		3 (0.2%)	0.56 [0.15; 1.59]	0.79		0 (0%)	0.17 [0; 1.26]	0.64		0 (0%)	0.37 [0; 2.79]	0.93		0 (0%)	0.84 [0.01; 6.29]	1		0 (0%)	1.57 [0.01; 11.82]	0.99	0.62
SMC3		20 (0.3%)		15 (0.3%)	Ref	Ref		5 (0.3%)	0.94 [0.32; 2.39]	0.99		0 (0%)	0.19 [0; 1.39]	0.65		0 (0%)	0.42 [0; 3.16]	0.98		0 (0%)	0.93 [0.01; 7.05]	1		0 (0%)	1.67 [0.01; 12.71]	0.99	0.77
MAP3K13		20 (0.3%)		13 (0.2%)	Ref	Ref		7 (0.4%)	1.46 [0.56; 3.49]	0.84		7 (0.8%)	3.05 [1.17; 7.37]	0.39		4 (1.1%)	3.96 [1.18; 10.98]	0.54		1 (0.6%)	3.12 [0.34; 13.19]	1		0 (0%)	1.9 [0.01; 14.75]	0.99	0.57
RAD54L		20 (0.3%)		14 (0.3%)	Ref	Ref		6 (0.3%)	1.27 [0.47; 3.1]	0.89		3 (0.4%)	1.44 [0.37; 4.19]	0.89		2 (0.5%)	2.18 [0.43; 7.19]	0.77		0 (0%)	0.88 [0.01; 6.67]	1		0 (0%)	1.64 [0.01; 12.4]	0.99	0.86
CUX1		19 (0.3%)		15 (0.3%)	Ref	Ref		4 (0.2%)	0.83 [0.25; 2.23]	0.93		2 (0.2%)	1.07 [0.21; 3.49]	0.98		0 (0%)	0.45 [0; 3.43]	0.99		0 (0%)	1.03 [0.01; 7.81]	1		0 (0%)	1.88 [0.01; 14.38]	0.99	0.87
RAD51		19 (0.3%)		10 (0.2%)	Ref	Ref		9 (0.5%)	2.56 [1.03; 6.26]	0.49		4 (0.5%)	2.56 [0.75; 7.39]	0.65		3 (0.8%)	4.34 [1.08; 13.55]	0.56		2 (1.2%)	6.68 [1.27; 23.63]	0.51		1 (1.1%)	7.31 [0.77; 32.34]	0.59	0.53
ARID5B		19 (0.3%)		13 (0.2%)	Ref	Ref		6 (0.3%)	1.51 [0.55; 3.74]	0.84		4 (0.5%)	2.42 [0.72; 6.67]	0.66		1 (0.3%)	2 [0.21; 8.54]	0.98		0 (0%)	1.57 [0.01; 12.69]	1		0 (0%)	2.76 [0.02; 22.4]	0.99	0.81
RAD51B		19 (0.3%)		12 (0.2%)	Ref	Ref		7 (0.4%)	1.67 [0.64; 4.1]	0.79		5 (0.6%)	2.76 [0.92; 7.31]	0.55		5 (1.3%)	6.69 [2.19; 18.03]	0.073		3 (1.8%)	9.93 [2.45; 31.65]	0.21		3 (3.3%)	17.59 [4.34; 56.14]	0.04	0.013
DHX15		19 (0.3%)		13 (0.2%)	Ref	Ref		6 (0.3%)	1.3 [0.47; 3.23]	0.89		2 (0.2%)	1.07 [0.21; 3.58]	0.98		1 (0.3%)	1.4 [0.15; 5.85]	1		0 (0%)	1.06 [0.01; 8.19]	1		0 (0%)	2.06 [0.02; 15.87]	0.99	0.9
IGF1R		19 (0.3%)		15 (0.3%)	Ref	Ref		4 (0.2%)	0.88 [0.27; 2.33]	0.95		4 (0.5%)	1.9 [0.58; 5.07]	0.78		2 (0.5%)	2.4 [0.47; 7.91]	0.75		0 (0%)	1.07 [0.01; 8.12]	1		0 (0%)	1.97 [0.02; 15]	0.99	0.82
AKT1		19 (0.3%)		13 (0.2%)	Ref	Ref		6 (0.3%)	1.42 [0.51; 3.53]	0.85		4 (0.5%)	2.07 [0.62; 5.71]	0.72		0 (0%)	0.53 [0; 4.1]	1		0 (0%)	1.23 [0.01; 9.6]	1		0 (0%)	2.23 [0.02; 17.41]	0.99	0.87
TCF3		19 (0.3%)		14 (0.3%)	Ref	Ref		5 (0.3%)	1.01 [0.34; 2.56]	0.99		2 (0.2%)	0.97 [0.19; 3.18]	0.98		1 (0.3%)	1.18 [0.13; 4.87]	1		1 (0.6%)	2.62 [0.28; 10.86]	1		1 (1.1%)	5.21 [0.57; 21.71]	0.8	0.82
FANCE		18 (0.3%)		11 (0.2%)	Ref	Ref		7 (0.4%)	1.74 [0.66; 4.36]	0.74		1 (0.1%)	0.76 [0.08; 3.2]	0.91		1 (0.3%)	1.75 [0.19; 7.46]	0.99		1 (0.6%)	3.86 [0.41; 16.66]	0.89		1 (1.1%)	6.71 [0.71; 29.29]	0.64	0.79
SMARCD1		18 (0.3%)		11 (0.2%)	Ref	Ref		7 (0.4%)	1.88 [0.71; 4.68]	0.68		1 (0.1%)	0.81 [0.09; 3.43]	0.94		1 (0.3%)	1.82 [0.19; 7.84]	0.99		0 (0%)	1.31 [0.01; 10.4]	1		0 (0%)	2.45 [0.02; 19.34]	0.99	0.87
ERRFI1		18 (0.3%)		13 (0.2%)	Ref	Ref		5 (0.3%)	1.13 [0.38; 2.91]	0.96		3 (0.4%)	1.55 [0.4; 4.59]	0.89		1 (0.3%)	1.44 [0.16; 6.02]	1		0 (0%)	1.09 [0.01; 8.51]	1		0 (0%)	1.93 [0.01; 15.08]	0.99	0.87
NRG1		18 (0.3%)		14 (0.3%)	Ref	Ref		4 (0.2%)	0.86 [0.26; 2.33]	0.95		2 (0.2%)	0.99 [0.2; 3.27]	0.99		1 (0.3%)	1.25 [0.14; 5.15]	1		1 (0.6%)	2.76 [0.3; 11.43]	1		0 (0%)	1.87 [0.01; 14.2]	0.99	0.87
SUFU		17 (0.2%)		10 (0.2%)	Ref	Ref		7 (0.4%)	2.02 [0.75; 5.19]	0.65		3 (0.4%)	2.13 [0.53; 6.71]	0.78		2 (0.5%)	3.82 [0.72; 13.8]	0.7		0 (0%)	1.92 [0.01; 16.03]	1		0 (0%)	3.06 [0.02; 25.67]	0.99	0.77
CBFB		17 (0.2%)		15 (0.3%)	Ref	Ref		2 (0.1%)	0.36 [0.07; 1.2]	0.54		1 (0.1%)	0.52 [0.06; 2.12]	0.88		0 (0%)	0.42 [0; 3.17]	0.98		0 (0%)	0.91 [0.01; 7.05]	1		0 (0%)	1.51 [0.01; 12.14]	0.99	0.77
SPTA1		17 (0.2%)		14 (0.3%)	Ref	Ref		3 (0.2%)	0.7 [0.18; 2.04]	0.88		2 (0.2%)	1.04 [0.2; 3.42]	0.98		2 (0.5%)	2.33 [0.45; 7.79]	0.76		1 (0.6%)	3.04 [0.33; 12.67]	1		1 (1.1%)	5.67 [0.61; 23.7]	0.76	0.81
SMC1A		17 (0.2%)		13 (0.2%)	Ref	Ref		4 (0.2%)	0.98 [0.3; 2.68]	0.99		1 (0.1%)	0.7 [0.08; 2.89]	0.89		1 (0.3%)	1.59 [0.17; 6.64]	1		0 (0%)	1.19 [0.01; 9.27]	1		0 (0%)	2.16 [0.02; 16.79]	0.99	0.99
SRSF2		17 (0.2%)		16 (0.3%)	Ref	Ref		1 (0.1%)	0.27 [0.03; 1.07]	0.5		0 (0%)	0.19 [0; 1.39]	0.65		0 (0%)	0.42 [0; 3.16]	0.98		0 (0%)	0.93 [0.01; 7.03]	1		0 (0%)	1.76 [0.01; 13.35]	0.99	0.7
PAX5		16 (0.2%)		11 (0.2%)	Ref	Ref		5 (0.3%)	1.43 [0.47; 3.83]	0.86		5 (0.6%)	3.16 [1.04; 8.5]	0.48		0 (0%)	0.68 [0.01; 5.37]	1		0 (0%)	1.58 [0.01; 12.65]	1		0 (0%)	2.99 [0.02; 23.86]	0.99	0.79
ERBB3		16 (0.2%)		9 (0.2%)	Ref	Ref		7 (0.4%)	2.14 [0.79; 5.63]	0.59		2 (0.2%)	1.53 [0.29; 5.47]	0.89		1 (0.3%)	1.97 [0.21; 8.89]	0.98		0 (0%)	1.39 [0.01; 11.44]	1		0 (0%)	2.5 [0.02; 20.36]	0.99	0.86
PRDM1		16 (0.2%)		7 (0.1%)	Ref	Ref		9 (0.5%)	3.51 [1.34; 9.55]	0.21		3 (0.4%)	2.8 [0.67; 9.59]	0.66		1 (0.3%)	2.61 [0.27; 12.37]	0.83		0 (0%)	1.85 [0.01; 15.92]	1		0 (0%)	3.46 [0.03; 29.34]	0.99	0.81
SPOP		16 (0.2%)		10 (0.2%)	Ref	Ref		6 (0.3%)	1.69 [0.59; 4.46]	0.79		2 (0.2%)	1.34 [0.26; 4.68]	0.89		1 (0.3%)	1.65 [0.17; 7.25]	0.99		1 (0.6%)	3.67 [0.39; 16.35]	0.95		1 (1.1%)	7.28 [0.77; 32.5]	0.59	0.81
MRE11		16 (0.2%)		14 (0.3%)	Ref	Ref		2 (0.1%)	0.48 [0.09; 1.58]	0.74		1 (0.1%)	0.61 [0.07; 2.5]	0.89		0 (0%)	0.44 [0; 3.36]	0.99		0 (0%)	0.99 [0.01; 7.55]	1		0 (0%)	1.84 [0.01; 14.04]	0.99	0.81
MAX		15 (0.2%)		13 (0.2%)	Ref	Ref		2 (0.1%)	0.53 [0.1; 1.77]	0.8		0 (0%)	0.23 [0; 1.76]	0.72		0 (0%)	0.53 [0; 4.03]	1		0 (0%)	1.14 [0.01; 8.68]	1		0 (0%)	2.08 [0.02; 15.99]	0.99	0.81
CHEK1		15 (0.2%)		10 (0.2%)	Ref	Ref		5 (0.3%)	1.76 [0.57; 4.82]	0.79		0 (0%)	0.37 [0; 2.92]	0.89		0 (0%)	0.92 [0.01; 7.42]	1		0 (0%)	2.51 [0.02; 21.41]	1		0 (0%)	4.16 [0.03; 35.95]	0.99	1
DDX41		15 (0.2%)		13 (0.2%)	Ref	Ref		2 (0.1%)	0.51 [0.1; 1.68]	0.79		2 (0.2%)	1.07 [0.21; 3.55]	0.98		1 (0.3%)	1.36 [0.15; 5.63]	1		1 (0.6%)	2.92 [0.32; 12.19]	1		0 (0%)	1.78 [0.01; 13.62]	0.99	0.87
FOXO1		15 (0.2%)		11 (0.2%)	Ref	Ref		4 (0.2%)	1.06 [0.32; 2.98]	0.99		0 (0%)	0.25 [0; 1.92]	0.73		0 (0%)	0.53 [0; 4.11]	1		0 (0%)	1.15 [0.01; 9.02]	1		0 (0%)	2.13 [0.02; 16.72]	0.99	0.81
CDH1		15 (0.2%)		10 (0.2%)	Ref	Ref		5 (0.3%)	1.47 [0.48; 4.01]	0.85		5 (0.6%)	3.16 [1.03; 8.68]	0.48		1 (0.3%)	1.87 [0.2; 8.11]	0.98		1 (0.6%)	4.08 [0.43; 17.96]	0.88		1 (1.1%)	7.46 [0.79; 32.89]	0.59	0.54
VHL		15 (0.2%)		14 (0.3%)	Ref	Ref		1 (0.1%)	0.26 [0.03; 1.06]	0.5		0 (0%)	0.18 [0; 1.36]	0.65		0 (0%)	0.38 [0; 2.85]	0.93		0 (0%)	0.82 [0.01; 6.26]	1		0 (0%)	1.59 [0.01; 12.1]	0.99	0.64
ETV6		14 (0.2%)		9 (0.2%)	Ref	Ref		5 (0.3%)	1.65 [0.53; 4.63]	0.81		2 (0.2%)	1.52 [0.29; 5.46]	0.89		0 (0%)	0.65 [0.01; 5.35]	1		0 (0%)	1.45 [0.01; 12.09]	1		0 (0%)	2.65 [0.02; 22.11]	0.99	0.87
GATA4		14 (0.2%)		9 (0.2%)	Ref	Ref		5 (0.3%)	1.7 [0.55; 4.78]	0.81		1 (0.1%)	1 [0.11; 4.38]	1		1 (0.3%)	2.24 [0.24; 10.02]	0.92		0 (0%)	1.67 [0.01; 13.77]	1		0 (0%)	3.01 [0.02; 24.7]	0.99	0.92
IRF4		14 (0.2%)		8 (0.1%)	Ref	Ref		6 (0.3%)	2.07 [0.71; 5.76]	0.67		5 (0.6%)	3.7 [1.17; 10.75]	0.39		3 (0.8%)	4.76 [1.16; 15.62]	0.56		1 (0.6%)	4.19 [0.44; 18.84]	0.85		1 (1.1%)	7.57 [0.8; 34.21]	0.59	0.23
FANCF		14 (0.2%)		9 (0.2%)	Ref	Ref		5 (0.3%)	1.72 [0.56; 4.83]	0.8		2 (0.2%)	1.56 [0.3; 5.55]	0.89		0 (0%)	0.72 [0.01; 5.76]	1		0 (0%)	1.55 [0.01; 12.44]	1		0 (0%)	2.81 [0.02; 22.61]	0.99	0.93
STAT5B		13 (0.2%)		9 (0.2%)	Ref	Ref		4 (0.2%)	1.23 [0.35; 3.65]	0.93		2 (0.2%)	1.52 [0.29; 5.42]	0.89		1 (0.3%)	1.8 [0.19; 7.99]	0.99		1 (0.6%)	3.97 [0.42; 17.66]	0.89		1 (1.1%)	7.67 [0.81; 34.03]	0.59	0.77
KLF4		13 (0.2%)		10 (0.2%)	Ref	Ref		3 (0.2%)	0.98 [0.25; 3.04]	0.99		0 (0%)	0.3 [0; 2.32]	0.83		0 (0%)	0.65 [0.01; 5.18]	1		0 (0%)	1.46 [0.01; 11.81]	1		0 (0%)	2.73 [0.02; 21.87]	0.99	0.9
EZH2		13 (0.2%)		9 (0.2%)	Ref	Ref		4 (0.2%)	1.28 [0.37; 3.79]	0.91		2 (0.2%)	1.38 [0.26; 4.92]	0.89		2 (0.5%)	2.84 [0.54; 10.25]	0.7		2 (1.2%)	6.27 [1.18; 22.74]	0.51		2 (2.2%)	12.21 [2.3; 44.23]	0.28	0.54
RIT1		13 (0.2%)		10 (0.2%)	Ref	Ref		3 (0.2%)	0.92 [0.23; 2.86]	0.99		1 (0.1%)	0.87 [0.09; 3.71]	0.97		0 (0%)	0.63 [0; 4.92]	1		0 (0%)	1.34 [0.01; 10.55]	1		0 (0%)	2.31 [0.02; 18.42]	0.99	0.92
FANCG		13 (0.2%)		7 (0.1%)	Ref	Ref		6 (0.3%)	2.69 [0.9; 7.83]	0.51		0 (0%)	0.43 [0; 3.58]	0.89		0 (0%)	1 [0.01; 8.41]	1		0 (0%)	2.24 [0.02; 19.17]	1		0 (0%)	4 [0.03; 34.7]	0.99	1
GATA1		13 (0.2%)		9 (0.2%)	Ref	Ref		4 (0.2%)	1.3 [0.38; 3.85]	0.9		2 (0.2%)	1.6 [0.3; 5.74]	0.89		0 (0%)	0.68 [0.01; 5.54]	1		0 (0%)	1.58 [0.01; 13.04]	1		0 (0%)	2.84 [0.02; 23.2]	0.99	0.9
RAF1		12 (0.2%)		10 (0.2%)	Ref	Ref		2 (0.1%)	0.63 [0.12; 2.2]	0.86		0 (0%)	0.25 [0; 1.98]	0.76		0 (0%)	0.55 [0; 4.33]	1		0 (0%)	1.18 [0.01; 9.23]	1		0 (0%)	2.13 [0.02; 16.74]	0.99	0.86
FGF14		12 (0.2%)		10 (0.2%)	Ref	Ref		2 (0.1%)	0.69 [0.13; 2.39]	0.89		1 (0.1%)	0.92 [0.1; 3.96]	0.98		0 (0%)	0.7 [0.01; 5.55]	1		0 (0%)	1.6 [0.01; 12.82]	1		0 (0%)	3.13 [0.02; 25.13]	0.99	0.92
FOXL2		12 (0.2%)		6 (0.1%)	Ref	Ref		6 (0.3%)	3.06 [1; 9.4]	0.49		2 (0.2%)	2.55 [0.46; 10.13]	0.77		1 (0.3%)	3.24 [0.33; 15.86]	0.75		0 (0%)	2.54 [0.02; 22.67]	1		0 (0%)	4.48 [0.03; 39.8]	0.99	0.77
RAD51D		12 (0.2%)		9 (0.2%)	Ref	Ref		3 (0.2%)	0.99 [0.25; 3.14]	0.99		2 (0.2%)	1.54 [0.29; 5.52]	0.89		1 (0.3%)	1.99 [0.21; 8.96]	0.98		0 (0%)	1.55 [0.01; 12.66]	1		0 (0%)	3.05 [0.02; 24.81]	0.99	0.9
CCN6		12 (0.2%)		8 (0.1%)	Ref	Ref		4 (0.2%)	1.46 [0.42; 4.44]	0.88		0 (0%)	0.35 [0; 2.86]	0.86		0 (0%)	0.79 [0.01; 6.5]	1		0 (0%)	1.78 [0.01; 14.79]	1		0 (0%)	3.17 [0.02; 26.29]	0.99	0.87
FAS		12 (0.2%)		8 (0.1%)	Ref	Ref		4 (0.2%)	1.74 [0.5; 5.3]	0.81		2 (0.2%)	2.35 [0.44; 8.63]	0.8		1 (0.3%)	3.62 [0.38; 16.7]	0.7		1 (0.6%)	9.41 [0.96; 46.73]	0.51		0 (0%)	5.52 [0.04; 50.01]	0.99	0.7
SMARCB1		12 (0.2%)		6 (0.1%)	Ref	Ref		6 (0.3%)	3.11 [1.01; 9.57]	0.49		4 (0.5%)	4.99 [1.36; 16.73]	0.39		3 (0.8%)	9.45 [2.18; 34.84]	0.14		1 (0.6%)	8.2 [0.83; 41.8]	0.51		1 (1.1%)	15.4 [1.56; 79.8]	0.36	0.13
INHA		12 (0.2%)		8 (0.1%)	Ref	Ref		4 (0.2%)	1.59 [0.46; 4.86]	0.85		3 (0.4%)	2.72 [0.66; 8.97]	0.68		0 (0%)	0.83 [0.01; 6.92]	1		0 (0%)	1.89 [0.01; 16.01]	1		0 (0%)	3.52 [0.03; 29.36]	0.99	0.84
TRAF7		12 (0.2%)		10 (0.2%)	Ref	Ref		2 (0.1%)	0.7 [0.13; 2.41]	0.89		2 (0.2%)	1.49 [0.29; 5.2]	0.89		2 (0.5%)	3.38 [0.64; 11.93]	0.7		0 (0%)	1.53 [0.01; 12.15]	1		0 (0%)	2.77 [0.02; 22.12]	0.99	0.82
BMPR1A		11 (0.2%)		7 (0.1%)	Ref	Ref		4 (0.2%)	1.49 [0.41; 4.86]	0.88		0 (0%)	0.43 [0; 3.65]	0.89		0 (0%)	1.12 [0.01; 9.57]	1		0 (0%)	2.54 [0.02; 22.47]	1		0 (0%)	4.13 [0.03; 37.42]	0.99	0.96
BTG1		11 (0.2%)		6 (0.1%)	Ref	Ref		5 (0.3%)	2.46 [0.75; 7.81]	0.59		4 (0.5%)	4.29 [1.18; 14.29]	0.39		1 (0.3%)	3.11 [0.32; 15.13]	0.76		1 (0.6%)	6.82 [0.7; 33.56]	0.59		0 (0%)	4.4 [0.03; 38.69]	0.99	0.57
CSF3R		11 (0.2%)		9 (0.2%)	Ref	Ref		2 (0.1%)	0.79 [0.15; 2.8]	0.93		2 (0.2%)	1.77 [0.34; 6.34]	0.89		1 (0.3%)	2.23 [0.23; 10.03]	0.92		0 (0%)	1.63 [0.01; 13.5]	1		0 (0%)	3.11 [0.02; 25.54]	0.99	0.86
MYD88		11 (0.2%)		6 (0.1%)	Ref	Ref		5 (0.3%)	2.02 [0.62; 6.42]	0.73		1 (0.1%)	1.19 [0.12; 5.73]	0.96		0 (0%)	0.9 [0.01; 7.76]	1		0 (0%)	1.93 [0.01; 16.93]	1		0 (0%)	3.39 [0.03; 29.6]	0.99	0.87
MST1		11 (0.2%)		9 (0.2%)	Ref	Ref		2 (0.1%)	0.73 [0.14; 2.59]	0.9		1 (0.1%)	0.93 [0.1; 4.07]	0.98		0 (0%)	0.7 [0.01; 5.64]	1		0 (0%)	1.56 [0.01; 12.64]	1		0 (0%)	2.87 [0.02; 23.21]	0.99	0.9
ALK		11 (0.2%)		9 (0.2%)	Ref	Ref		2 (0.1%)	0.68 [0.13; 2.4]	0.89		2 (0.2%)	1.41 [0.27; 5]	0.89		2 (0.5%)	2.96 [0.56; 10.62]	0.7		2 (1.2%)	6.41 [1.21; 23.18]	0.51		1 (1.1%)	7.2 [0.76; 31.92]	0.59	0.71
CDKN2C		10 (0.1%)		8 (0.1%)	Ref	Ref		2 (0.1%)	0.8 [0.15; 2.94]	0.94		1 (0.1%)	1.06 [0.11; 4.76]	0.98		0 (0%)	0.7 [0.01; 5.76]	1		0 (0%)	1.54 [0.01; 12.67]	1		0 (0%)	2.95 [0.02; 24.13]	0.99	0.91
SOX9		10 (0.1%)		6 (0.1%)	Ref	Ref		4 (0.2%)	2.07 [0.57; 6.87]	0.74		1 (0.1%)	1.55 [0.16; 7.43]	0.89		1 (0.3%)	3.6 [0.37; 17.4]	0.7		0 (0%)	2.54 [0.02; 22.14]	1		0 (0%)	4.55 [0.03; 40.37]	0.99	0.84
RAD21		10 (0.1%)		4 (0.1%)	Ref	Ref		6 (0.3%)	4.5 [1.35; 16.39]	0.27		3 (0.4%)	6.05 [1.33; 25.38]	0.39		1 (0.3%)	5.91 [0.58; 33.75]	0.7		1 (0.6%)	13.93 [1.33; 86.85]	0.51		1 (1.1%)	25.75 [2.38; 170.43]	0.34	0.54
ARAF		10 (0.1%)		10 (0.2%)	Ref	Ref		0 (0%)	0.14 [0; 1.05]	0.5		0 (0%)	0.29 [0; 2.26]	0.82		0 (0%)	0.64 [0; 5]	1		0 (0%)	1.31 [0.01; 10.46]	1		0 (0%)	2.36 [0.02; 18.93]	0.99	0.77
CARD11		9 (0.1%)		6 (0.1%)	Ref	Ref		3 (0.2%)	1.35 [0.31; 4.88]	0.91		0 (0%)	0.5 [0; 4.3]	0.89		0 (0%)	1.12 [0.01; 9.72]	1		0 (0%)	2.52 [0.02; 22.01]	1		0 (0%)	4.8 [0.04; 42.24]	0.99	0.9
EED		9 (0.1%)		7 (0.1%)	Ref	Ref		2 (0.1%)	1.04 [0.19; 3.91]	0.99		0 (0%)	0.47 [0; 3.94]	0.89		0 (0%)	1.13 [0.01; 9.59]	1		0 (0%)	2.66 [0.02; 23.25]	1		0 (0%)	4.73 [0.04; 42.01]	0.99	1
FOXP1		9 (0.1%)		7 (0.1%)	Ref	Ref		2 (0.1%)	1.1 [0.2; 4.18]	0.99		0 (0%)	0.5 [0; 4.2]	0.89		0 (0%)	1.24 [0.01; 10.72]	1		0 (0%)	2.96 [0.02; 27.22]	1		0 (0%)	5.25 [0.04; 50.84]	0.99	1
BIRC3		9 (0.1%)		8 (0.1%)	Ref	Ref		1 (0.1%)	0.5 [0.05; 2.25]	0.84		1 (0.1%)	1.09 [0.12; 4.91]	0.98		0 (0%)	0.82 [0.01; 6.76]	1		0 (0%)	1.85 [0.01; 15.42]	1		0 (0%)	3.56 [0.03; 29.63]	0.99	0.94
STAT3		9 (0.1%)		4 (0.1%)	Ref	Ref		5 (0.3%)	3.33 [0.94; 12.46]	0.5		3 (0.4%)	4.31 [0.95; 17.98]	0.55		2 (0.5%)	6.88 [1.17; 32.15]	0.56		1 (0.6%)	9.58 [0.94; 55.14]	0.51		0 (0%)	5.64 [0.04; 55.66]	0.99	0.54
SDHB		9 (0.1%)		3 (0.1%)	Ref	Ref		6 (0.3%)	5.2 [1.46; 21.99]	0.21		3 (0.4%)	6.06 [1.27; 29.04]	0.39		0 (0%)	1.5 [0.01; 15.79]	1		0 (0%)	3.2 [0.02; 33.21]	1		0 (0%)	6.22 [0.05; 63.03]	0.99	0.7
NTRK1		9 (0.1%)		5 (0.1%)	Ref	Ref		4 (0.2%)	2.51 [0.67; 8.97]	0.65		2 (0.2%)	3.31 [0.59; 14.04]	0.71		1 (0.3%)	5.27 [0.53; 27.96]	0.7		1 (0.6%)	13.06 [1.27; 76.36]	0.51		0 (0%)	7.29 [0.05; 79.36]	0.99	0.71
XRCC2		9 (0.1%)		7 (0.1%)	Ref	Ref		2 (0.1%)	1.03 [0.19; 3.9]	0.99		1 (0.1%)	1.22 [0.13; 5.69]	0.95		1 (0.3%)	2.84 [0.3; 13.39]	0.77		1 (0.6%)	6.34 [0.65; 30.79]	0.59		1 (1.1%)	11.49 [1.18; 57.2]	0.49	0.79
IDH2		9 (0.1%)		6 (0.1%)	Ref	Ref		3 (0.2%)	1.6 [0.38; 5.7]	0.85		3 (0.4%)	3.57 [0.84; 12.78]	0.58		2 (0.5%)	6.18 [1.11; 25.06]	0.56		2 (1.2%)	14.77 [2.58; 63.82]	0.21		2 (2.2%)	25.97 [4.52; 114.28]	0.079	0.15
PHF6		8 (0.1%)		5 (0.1%)	Ref	Ref		3 (0.2%)	2.13 [0.49; 8.09]	0.79		1 (0.1%)	1.96 [0.2; 9.99]	0.89		1 (0.3%)	4.75 [0.48; 24.79]	0.7		1 (0.6%)	10.99 [1.09; 60.77]	0.51		1 (1.1%)	20.36 [1.97; 117.91]	0.34	0.68
QKI		8 (0.1%)		6 (0.1%)	Ref	Ref		2 (0.1%)	1.18 [0.21; 4.67]	0.96		1 (0.1%)	1.55 [0.16; 7.48]	0.89		1 (0.3%)	3.59 [0.37; 17.76]	0.7		1 (0.6%)	8.2 [0.83; 41.8]	0.51		1 (1.1%)	15.4 [1.56; 79.8]	0.36	0.68
TNFAIP3		8 (0.1%)		7 (0.1%)	Ref	Ref		1 (0.1%)	0.56 [0.06; 2.59]	0.85		1 (0.1%)	1.23 [0.13; 5.73]	0.95		0 (0%)	0.92 [0.01; 7.84]	1		0 (0%)	2.06 [0.02; 18.06]	1		0 (0%)	3.66 [0.03; 31.47]	0.99	0.9
PPARG		8 (0.1%)		5 (0.1%)	Ref	Ref		3 (0.2%)	1.85 [0.43; 7]	0.81		1 (0.1%)	1.66 [0.17; 8.42]	0.89		0 (0%)	1.29 [0.01; 11.66]	1		0 (0%)	2.82 [0.02; 25.71]	1		0 (0%)	5.01 [0.04; 46.13]	0.99	0.87
PAX3		8 (0.1%)		4 (0.1%)	Ref	Ref		4 (0.2%)	3.38 [0.86; 13.22]	0.51		1 (0.1%)	2.11 [0.21; 11.59]	0.89		1 (0.3%)	4.84 [0.48; 26.89]	0.7		1 (0.6%)	10.63 [1.05; 60.99]	0.51		0 (0%)	5.17 [0.04; 48.64]	0.99	0.79
CEBPA		8 (0.1%)		4 (0.1%)	Ref	Ref		4 (0.2%)	2.88 [0.74; 11.26]	0.59		1 (0.1%)	2.07 [0.21; 11.4]	0.89		1 (0.3%)	4.63 [0.46; 26.07]	0.7		1 (0.6%)	10.26 [1.01; 59.17]	0.51		1 (1.1%)	19.22 [1.88; 112.25]	0.35	0.64
PRKAR1A		8 (0.1%)		5 (0.1%)	Ref	Ref		3 (0.2%)	1.8 [0.41; 6.77]	0.84		0 (0%)	0.48 [0; 4.29]	0.89		0 (0%)	1.05 [0.01; 9.32]	1		0 (0%)	2.23 [0.02; 19.67]	1		0 (0%)	3.99 [0.03; 35.17]	0.99	0.87
KMT2A		8 (0.1%)		5 (0.1%)	Ref	Ref		3 (0.2%)	1.67 [0.39; 6.3]	0.85		2 (0.2%)	2.32 [0.42; 9.68]	0.82		0 (0%)	0.94 [0.01; 8.45]	1		0 (0%)	1.94 [0.01; 17.39]	1		0 (0%)	3.46 [0.03; 31.11]	0.99	0.84
SDHC		8 (0.1%)		5 (0.1%)	Ref	Ref		3 (0.2%)	1.79 [0.41; 6.8]	0.84		2 (0.2%)	2.85 [0.51; 11.96]	0.72		1 (0.3%)	3.81 [0.39; 19.58]	0.7		0 (0%)	2.82 [0.02; 25.71]	1		0 (0%)	5.01 [0.04; 46.13]	0.99	0.82
ROS1		8 (0.1%)		8 (0.1%)	Ref	Ref		0 (0%)	0.16 [0; 1.27]	0.54		0 (0%)	0.33 [0; 2.63]	0.86		0 (0%)	0.7 [0.01; 5.66]	1		0 (0%)	1.43 [0.01; 11.6]	1		0 (0%)	2.57 [0.02; 20.95]	0.99	0.81
FGFR4		8 (0.1%)		7 (0.1%)	Ref	Ref		1 (0.1%)	0.52 [0.05; 2.38]	0.85		0 (0%)	0.33 [0; 2.75]	0.86		0 (0%)	0.71 [0.01; 5.93]	1		0 (0%)	1.51 [0.01; 12.53]	1		0 (0%)	2.77 [0.02; 23.17]	0.99	0.86
SOCS1		7 (0.1%)		3 (0.1%)	Ref	Ref		4 (0.2%)	3.6 [0.85; 16.48]	0.51		1 (0.1%)	2.93 [0.28; 18.43]	0.84		1 (0.3%)	7.07 [0.66; 45.76]	0.7		0 (0%)	4.4 [0.03; 48.63]	1		0 (0%)	7.6 [0.06; 82.85]	0.99	0.77
RHOA		7 (0.1%)		6 (0.1%)	Ref	Ref		1 (0.1%)	0.65 [0.07; 3.13]	0.89		1 (0.1%)	1.41 [0.15; 6.82]	0.9		0 (0%)	1.05 [0.01; 9.18]	1		0 (0%)	2.33 [0.02; 20.86]	1		0 (0%)	4.21 [0.03; 37]	0.99	0.87
PARP1		7 (0.1%)		5 (0.1%)	Ref	Ref		2 (0.1%)	1.53 [0.27; 6.43]	0.89		1 (0.1%)	2.39 [0.24; 12.22]	0.86		0 (0%)	1.96 [0.01; 18.09]	1		0 (0%)	5.46 [0.04; 55.99]	1		0 (0%)	8.79 [0.07; 93.32]	0.99	0.87
RYBP		7 (0.1%)		5 (0.1%)	Ref	Ref		2 (0.1%)	1.49 [0.27; 6.26]	0.89		1 (0.1%)	2.08 [0.21; 10.61]	0.89		0 (0%)	1.91 [0.01; 17.63]	1		0 (0%)	4.76 [0.04; 47.84]	1		0 (0%)	8.38 [0.06; 90.9]	0.99	0.84
FGF3		7 (0.1%)		3 (0.1%)	Ref	Ref		4 (0.2%)	3.91 [0.94; 17.69]	0.5		1 (0.1%)	2.55 [0.24; 15.84]	0.86		0 (0%)	1.99 [0.01; 21.7]	1		0 (0%)	4.46 [0.03; 49.39]	1		0 (0%)	8.33 [0.06; 89.7]	0.99	0.81
BCL10		7 (0.1%)		3 (0.1%)	Ref	Ref		4 (0.2%)	3.42 [0.83; 15.43]	0.54		1 (0.1%)	2.23 [0.21; 13.79]	0.89		1 (0.3%)	4.78 [0.45; 30.78]	0.7		0 (0%)	3.86 [0.03; 42.76]	1		0 (0%)	6.99 [0.05; 72.67]	0.99	0.77
FGFR1		7 (0.1%)		4 (0.1%)	Ref	Ref		3 (0.2%)	2.24 [0.5; 9.26]	0.79		2 (0.2%)	3.23 [0.56; 14.68]	0.71		1 (0.3%)	4.14 [0.41; 22.56]	0.7		1 (0.6%)	8.66 [0.87; 46.92]	0.51		0 (0%)	5.57 [0.04; 54.38]	0.99	0.64
RPS6KB1		7 (0.1%)		5 (0.1%)	Ref	Ref		2 (0.1%)	1.21 [0.22; 5.07]	0.96		2 (0.2%)	2.46 [0.44; 10.29]	0.78		0 (0%)	0.99 [0.01; 8.86]	1		0 (0%)	2.13 [0.02; 18.85]	1		0 (0%)	3.98 [0.03; 35.1]	0.99	0.82
PHOX2B		6 (0.1%)		6 (0.1%)	Ref	Ref		0 (0%)	0.2 [0; 1.71]	0.67		0 (0%)	0.42 [0; 3.56]	0.89		0 (0%)	0.89 [0.01; 7.73]	1		0 (0%)	1.97 [0.02; 17.17]	1		0 (0%)	3.63 [0.03; 31.22]	0.99	0.86
PIK3CB		6 (0.1%)		6 (0.1%)	Ref	Ref		0 (0%)	0.23 [0; 2.01]	0.73		0 (0%)	0.52 [0; 4.44]	0.89		0 (0%)	1.21 [0.01; 10.51]	1		0 (0%)	2.74 [0.02; 24.41]	1		0 (0%)	4.87 [0.04; 43.94]	0.99	0.94
PIK3R2		6 (0.1%)		6 (0.1%)	Ref	Ref		0 (0%)	0.22 [0; 1.86]	0.68		0 (0%)	0.46 [0; 3.98]	0.89		0 (0%)	1.03 [0.01; 9.02]	1		0 (0%)	2.36 [0.02; 21.14]	1		0 (0%)	4.11 [0.03; 36.33]	0.99	0.88
IL7R		6 (0.1%)		5 (0.1%)	Ref	Ref		1 (0.1%)	0.76 [0.08; 3.89]	0.94		0 (0%)	0.55 [0; 4.87]	0.89		0 (0%)	1.14 [0.01; 10.51]	1		0 (0%)	2.6 [0.02; 23.94]	1		0 (0%)	5.17 [0.04; 46.78]	0.99	0.9
MYC		6 (0.1%)		6 (0.1%)	Ref	Ref		0 (0%)	0.2 [0; 1.72]	0.67		0 (0%)	0.43 [0; 3.71]	0.89		0 (0%)	0.93 [0.01; 8.29]	1		0 (0%)	2.08 [0.02; 18.74]	1		0 (0%)	3.83 [0.03; 33.71]	0.99	0.87
HNRNPK		6 (0.1%)		3 (0.1%)	Ref	Ref		3 (0.2%)	3.1 [0.65; 14.84]	0.62		1 (0.1%)	2.44 [0.23; 15.19]	0.86		0 (0%)	1.64 [0.01; 18.05]	1		0 (0%)	3.68 [0.03; 40.86]	1		0 (0%)	6.56 [0.05; 68.39]	0.99	0.81
SMO		6 (0.1%)		4 (0.1%)	Ref	Ref		2 (0.1%)	1.59 [0.27; 7.31]	0.89		1 (0.1%)	2.1 [0.21; 11.65]	0.89		1 (0.3%)	4.84 [0.47; 27.68]	0.7		1 (0.6%)	11.23 [1.08; 67.27]	0.51		0 (0%)	7.16 [0.05; 74.28]	0.99	0.7
SH2D1A		6 (0.1%)		6 (0.1%)	Ref	Ref		0 (0%)	0.23 [0; 1.97]	0.72		0 (0%)	0.49 [0; 4.23]	0.89		0 (0%)	1.14 [0.01; 9.97]	1		0 (0%)	2.59 [0.02; 23.15]	1		0 (0%)	4.59 [0.03; 41.52]	0.99	0.91
CDK4		6 (0.1%)		4 (0.1%)	Ref	Ref		2 (0.1%)	1.51 [0.26; 6.86]	0.89		1 (0.1%)	1.99 [0.2; 10.93]	0.89		0 (0%)	1.4 [0.01; 13.58]	1		0 (0%)	3.15 [0.02; 30.91]	1		0 (0%)	5.52 [0.04; 53.12]	0.99	0.86
CDKN1A		6 (0.1%)		5 (0.1%)	Ref	Ref		1 (0.1%)	0.66 [0.07; 3.33]	0.9		1 (0.1%)	1.33 [0.14; 6.73]	0.92		1 (0.3%)	2.77 [0.28; 14.06]	0.79		0 (0%)	1.92 [0.01; 17.21]	1		0 (0%)	3.76 [0.03; 33.29]	0.99	0.85
KDR		5 (0.1%)		5 (0.1%)	Ref	Ref		0 (0%)	0.26 [0; 2.36]	0.79		0 (0%)	0.57 [0; 5.09]	0.89		0 (0%)	1.29 [0.01; 11.66]	1		0 (0%)	2.82 [0.02; 25.71]	1		0 (0%)	5.01 [0.04; 46.13]	0.99	0.92
RAC1		5 (0.1%)		5 (0.1%)	Ref	Ref		0 (0%)	0.21 [0; 1.91]	0.68		0 (0%)	0.44 [0; 3.95]	0.89		0 (0%)	0.92 [0.01; 8.52]	1		0 (0%)	2.03 [0.02; 18.93]	1		0 (0%)	3.78 [0.03; 34.7]	0.99	0.87
MYCN		5 (0.1%)		4 (0.1%)	Ref	Ref		1 (0.1%)	1.11 [0.11; 6.15]	0.99		1 (0.1%)	2.46 [0.24; 13.89]	0.86		1 (0.3%)	6.23 [0.6; 36.86]	0.7		0 (0%)	5.51 [0.04; 65.21]	1		0 (0%)	9.31 [0.07; 120.44]	0.99	0.77
PPP6C		5 (0.1%)		4 (0.1%)	Ref	Ref		1 (0.1%)	0.88 [0.09; 4.77]	0.99		1 (0.1%)	1.85 [0.18; 10.12]	0.89		1 (0.3%)	3.97 [0.39; 22.18]	0.7		1 (0.6%)	8.8 [0.86; 49.8]	0.51		1 (1.1%)	15.83 [1.57; 87.43]	0.36	0.68
NAB2		5 (0.1%)		4 (0.1%)	Ref	Ref		1 (0.1%)	1.03 [0.1; 5.64]	0.99		0 (0%)	0.74 [0.01; 7.12]	0.95		0 (0%)	1.74 [0.01; 17.19]	1		0 (0%)	4.18 [0.03; 43.46]	1		0 (0%)	7.16 [0.05; 74.28]	0.99	1
EPCAM		5 (0.1%)		3 (0.1%)	Ref	Ref		2 (0.1%)	1.81 [0.3; 9.36]	0.85		1 (0.1%)	2.31 [0.22; 14.12]	0.89		0 (0%)	1.69 [0.01; 17.46]	1		0 (0%)	3.54 [0.03; 36.11]	1		0 (0%)	6.26 [0.05; 63.9]	0.99	0.84
ERCC1		5 (0.1%)		3 (0.1%)	Ref	Ref		2 (0.1%)	2.13 [0.35; 11.07]	0.81		1 (0.1%)	2.68 [0.26; 16.65]	0.86		1 (0.3%)	6.12 [0.58; 38.67]	0.7		1 (0.6%)	13.7 [1.29; 90.83]	0.51		1 (1.1%)	24.12 [2.27; 164]	0.34	0.57
Copy number variants (N, %)	7291		5415				1876				867				386				173				91
CCND1		156 (2.1%)		107 (2%)	Ref	Ref		49 (2.6%)	1.43 [1.01; 2.02]	0.49		21 (2.4%)	1.42 [0.86; 2.24]	0.71		11 (2.8%)	1.86 [0.94; 3.37]	0.7		4 (2.3%)	1.72 [0.56; 4.11]	1		2 (2.2%)	1.72 [0.35; 5.2]	0.99	0.66
FGF3		147 (2%)		99 (1.8%)	Ref	Ref		48 (2.6%)	1.57 [1.09; 2.22]	0.28		20 (2.3%)	1.5 [0.9; 2.41]	0.65		10 (2.6%)	1.87 [0.91; 3.47]	0.7		3 (1.7%)	1.47 [0.4; 3.84]	1		2 (2.2%)	1.94 [0.39; 5.88]	0.99	0.57
EGFR		146 (2%)		112 (2.1%)	Ref	Ref		34 (1.8%)	0.89 [0.6; 1.3]	0.88		18 (2.1%)	1.04 [0.61; 1.67]	0.98		8 (2.1%)	1.06 [0.48; 2.04]	1		3 (1.7%)	0.99 [0.27; 2.53]	1		1 (1.1%)	0.77 [0.09; 2.84]	0.99	0.99
FGF19		144 (2%)		99 (1.8%)	Ref	Ref		45 (2.4%)	1.44 [0.99; 2.05]	0.49		18 (2.1%)	1.32 [0.77; 2.15]	0.82		10 (2.6%)	1.84 [0.9; 3.4]	0.7		3 (1.7%)	1.44 [0.39; 3.76]	1		2 (2.2%)	1.9 [0.39; 5.73]	0.99	0.77
FGF4		142 (1.9%)		97 (1.8%)	Ref	Ref		45 (2.4%)	1.49 [1.03; 2.12]	0.45		19 (2.2%)	1.43 [0.84; 2.32]	0.71		9 (2.3%)	1.68 [0.79; 3.2]	0.7		2 (1.2%)	1.03 [0.21; 3.07]	1		1 (1.1%)	1.13 [0.13; 4.29]	0.99	0.71
MDM2		123 (1.7%)		100 (1.8%)	Ref	Ref		23 (1.2%)	0.62 [0.39; 0.97]	0.45		9 (1%)	0.54 [0.26; 0.99]	0.5		4 (1%)	0.54 [0.18; 1.25]	0.7		3 (1.7%)	0.91 [0.25; 2.33]	1		2 (2.2%)	1.26 [0.26; 3.71]	0.99	0.62
MYC		109 (1.5%)		75 (1.4%)	Ref	Ref		34 (1.8%)	1.21 [0.79; 1.8]	0.81		15 (1.7%)	1.18 [0.65; 2]	0.89		10 (2.6%)	1.78 [0.87; 3.3]	0.7		3 (1.7%)	1.31 [0.36; 3.39]	1		2 (2.2%)	1.75 [0.36; 5.2]	0.99	0.84
FGFR1		100 (1.4%)		75 (1.4%)	Ref	Ref		25 (1.3%)	1.03 [0.64; 1.61]	0.99		10 (1.2%)	0.94 [0.46; 1.74]	0.97		1 (0.3%)	0.32 [0.04; 1.19]	0.7		0 (0%)	0.27 [0; 1.9]	0.98		0 (0%)	0.48 [0; 3.44]	0.99	0.9
CDK4		88 (1.2%)		69 (1.3%)	Ref	Ref		19 (1%)	0.72 [0.42; 1.17]	0.67		9 (1%)	0.74 [0.35; 1.39]	0.86		8 (2.1%)	1.43 [0.64; 2.8]	0.85		6 (3.5%)	2.41 [0.96; 5.12]	0.51		4 (4.4%)	3.26 [1.05; 7.85]	0.49	0.87
PIK3CA		62 (0.9%)		43 (0.8%)	Ref	Ref		19 (1%)	1.54 [0.88; 2.63]	0.59		4 (0.5%)	0.85 [0.27; 2.06]	0.91		1 (0.3%)	0.75 [0.08; 2.86]	1		1 (0.6%)	2.28 [0.25; 9.17]	1		0 (0%)	1.23 [0.01; 9.37]	0.99	1
ERBB2		58 (0.8%)		42 (0.8%)	Ref	Ref		16 (0.9%)	1.08 [0.59; 1.88]	0.95		6 (0.7%)	0.89 [0.35; 1.91]	0.93		2 (0.5%)	0.72 [0.15; 2.15]	0.99		1 (0.6%)	0.96 [0.11; 3.63]	1		0 (0%)	0.64 [0.01; 4.54]	0.99	0.92
PTEN		55 (0.8%)		46 (0.8%)	Ref	Ref		9 (0.5%)	0.49 [0.23; 0.96]	0.45		3 (0.3%)	0.41 [0.11; 1.06]	0.55		2 (0.5%)	0.7 [0.14; 2.1]	0.99		2 (1.2%)	1.61 [0.32; 4.93]	1		2 (2.2%)	2.9 [0.58; 9.13]	0.99	0.82
KRAS		46 (0.6%)		31 (0.6%)	Ref	Ref		15 (0.8%)	1.26 [0.67; 2.3]	0.85		9 (1%)	1.67 [0.76; 3.36]	0.72		5 (1.3%)	1.97 [0.7; 4.6]	0.7		4 (2.3%)	3.58 [1.13; 8.97]	0.51		1 (1.1%)	2.17 [0.24; 8.47]	0.99	0.66
CCNE1		45 (0.6%)		25 (0.5%)	Ref	Ref		20 (1.1%)	2.05 [1.13; 3.69]	0.32		10 (1.2%)	2.34 [1.08; 4.71]	0.42		7 (1.8%)	3.88 [1.57; 8.53]	0.14		2 (1.2%)	2.89 [0.58; 9.1]	0.85		2 (2.2%)	5.35 [1.06; 16.99]	0.49	0.44
AKT2		36 (0.5%)		22 (0.4%)	Ref	Ref		14 (0.7%)	1.79 [0.9; 3.45]	0.54		7 (0.8%)	1.99 [0.8; 4.42]	0.66		2 (0.5%)	1.53 [0.3; 4.86]	0.99		0 (0%)	0.7 [0.01; 5.21]	1		0 (0%)	1.31 [0.01; 9.76]	0.99	0.84
LAMP1		34 (0.5%)		26 (0.5%)	Ref	Ref		8 (0.4%)	0.97 [0.42; 2.05]	0.99		2 (0.2%)	0.69 [0.14; 2.15]	0.89		1 (0.3%)	1.14 [0.13; 4.48]	1		0 (0%)	0.95 [0.01; 7.3]	1		0 (0%)	1.48 [0.01; 11.85]	0.99	1
MET		33 (0.5%)		20 (0.4%)	Ref	Ref		13 (0.7%)	1.6 [0.78; 3.18]	0.67		8 (0.9%)	2.06 [0.87; 4.48]	0.64		5 (1.3%)	2.77 [0.96; 6.77]	0.7		4 (2.3%)	5.14 [1.58; 13.41]	0.25		3 (3.3%)	7.76 [2.01; 22.17]	0.26	0.35
MYCL		30 (0.4%)		26 (0.5%)	Ref	Ref		4 (0.2%)	0.48 [0.15; 1.21]	0.59		1 (0.1%)	0.37 [0.04; 1.41]	0.71		0 (0%)	0.29 [0; 2.12]	0.77		0 (0%)	0.7 [0.01; 5.2]	1		0 (0%)	1.24 [0.01; 9.22]	0.99	0.64
RICTOR		23 (0.3%)		17 (0.3%)	Ref	Ref		6 (0.3%)	0.96 [0.36; 2.29]	0.99		4 (0.5%)	1.52 [0.47; 4.02]	0.89		1 (0.3%)	1.09 [0.12; 4.45]	1		1 (0.6%)	2.47 [0.27; 10.24]	1		1 (1.1%)	4.66 [0.5; 19.36]	0.91	0.86
CCND3		19 (0.3%)		13 (0.2%)	Ref	Ref		6 (0.3%)	1.33 [0.48; 3.31]	0.88		2 (0.2%)	1.05 [0.2; 3.5]	0.98		1 (0.3%)	1.37 [0.15; 5.71]	1		1 (0.6%)	3.09 [0.33; 13.03]	1		0 (0%)	1.92 [0.01; 14.88]	0.99	0.87
KIT		13 (0.2%)		12 (0.2%)	Ref	Ref		1 (0.1%)	0.33 [0.04; 1.36]	0.62		1 (0.1%)	0.71 [0.08; 2.98]	0.89		0 (0%)	0.53 [0; 4.16]	1		0 (0%)	1.16 [0.01; 9.31]	1		0 (0%)	2.26 [0.02; 18.13]	0.99	0.85
PDGFRA		12 (0.2%)		10 (0.2%)	Ref	Ref		2 (0.1%)	0.68 [0.13; 2.38]	0.89		1 (0.1%)	0.84 [0.09; 3.66]	0.96		0 (0%)	0.64 [0; 5.21]	1		0 (0%)	1.46 [0.01; 12.03]	1		0 (0%)	2.75 [0.02; 22.55]	0.99	0.95
JAK2		10 (0.1%)		9 (0.2%)	Ref	Ref		1 (0.1%)	0.44 [0.05; 1.94]	0.79		0 (0%)	0.31 [0; 2.47]	0.85		0 (0%)	0.67 [0.01; 5.37]	1		0 (0%)	1.45 [0.01; 11.72]	1		0 (0%)	2.88 [0.02; 23.21]	0.99	0.82
TFRC		9 (0.1%)		6 (0.1%)	Ref	Ref		3 (0.2%)	1.85 [0.44; 6.6]	0.81		0 (0%)	0.66 [0.01; 5.71]	0.92		0 (0%)	1.77 [0.01; 15.7]	1		0 (0%)	5.08 [0.04; 50.07]	1		0 (0%)	8.39 [0.06; 86.17]	0.99	1
ERCC2		9 (0.1%)		4 (0.1%)	Ref	Ref		5 (0.3%)	3.13 [0.88; 11.71]	0.51		2 (0.2%)	3.06 [0.53; 13.98]	0.72		1 (0.3%)	3.77 [0.37; 21.52]	0.7		1 (0.6%)	8.17 [0.79; 46.47]	0.53		1 (1.1%)	17.77 [1.75; 99.3]	0.36	0.6
FGF23		8 (0.1%)		5 (0.1%)	Ref	Ref		3 (0.2%)	1.88 [0.43; 7.17]	0.81		3 (0.3%)	4.15 [0.94; 16.08]	0.55		1 (0.3%)	5.15 [0.51; 27.81]	0.7		1 (0.6%)	14.39 [1.36; 87.55]	0.51		0 (0%)	8.38 [0.06; 88.96]	0.99	0.62
ATM		8 (0.1%)		7 (0.1%)	Ref	Ref		1 (0.1%)	0.47 [0.05; 2.18]	0.81		0 (0%)	0.31 [0; 2.57]	0.85		0 (0%)	0.62 [0; 5.25]	1		0 (0%)	1.35 [0.01; 11.55]	1		0 (0%)	2.73 [0.02; 23.42]	0.99	0.81
FGF10		7 (0.1%)		4 (0.1%)	Ref	Ref		3 (0.2%)	1.8 [0.4; 7.5]	0.84		2 (0.2%)	2.93 [0.5; 13.48]	0.72		1 (0.3%)	4.04 [0.4; 22.74]	0.7		1 (0.6%)	8.97 [0.88; 51.01]	0.51		0 (0%)	5.5 [0.04; 52.44]	0.99	0.71
FGF6		7 (0.1%)		4 (0.1%)	Ref	Ref		3 (0.2%)	2.21 [0.49; 9.23]	0.79		3 (0.3%)	4.79 [1.04; 20.3]	0.48		1 (0.3%)	5.79 [0.56; 33.79]	0.7		1 (0.6%)	15.62 [1.45; 102.3]	0.51		0 (0%)	8.99 [0.07; 99.51]	0.99	0.57
BRCA2		7 (0.1%)		5 (0.1%)	Ref	Ref		2 (0.1%)	1.18 [0.21; 4.95]	0.96		1 (0.1%)	1.44 [0.15; 7.32]	0.89		1 (0.3%)	2.99 [0.3; 15.5]	0.77		1 (0.6%)	6.5 [0.65; 33.77]	0.59		0 (0%)	4 [0.03; 36.09]	0.99	0.82
CDK6		6 (0.1%)		4 (0.1%)	Ref	Ref		2 (0.1%)	1.48 [0.25; 6.8]	0.89		2 (0.2%)	3.18 [0.54; 14.8]	0.72		1 (0.3%)	4.26 [0.41; 24.59]	0.7		0 (0%)	3.51 [0.03; 36.19]	1		0 (0%)	6.51 [0.05; 64.17]	0.99	0.77
MYCN		6 (0.1%)		5 (0.1%)	Ref	Ref		1 (0.1%)	0.8 [0.08; 4.08]	0.96		0 (0%)	0.59 [0; 5.31]	0.89		0 (0%)	1.31 [0.01; 12.13]	1		0 (0%)	2.89 [0.02; 27.47]	1		0 (0%)	5.51 [0.04; 50.91]	0.99	0.99
PIK3CB		5 (0.1%)		4 (0.1%)	Ref	Ref		1 (0.1%)	1.13 [0.11; 6.25]	0.99		1 (0.1%)	2.79 [0.28; 15.53]	0.84		1 (0.3%)	7.69 [0.74; 44.65]	0.7		0 (0%)	5.86 [0.04; 69.17]	1		0 (0%)	9.45 [0.07; 118.79]	0.99	0.77
Fusions/Skipping Variants (N, %)	6304		4667				1637				765				342				151				79
MET Exon 14 Skipping		196 (3.1%)		176 (3.8%)	Ref	Ref		20 (1.2%)	0.31 [0.19; 0.48]	1.5e-06		6 (0.8%)	0.2 [0.08; 0.41]	2.9e-05		3 (0.9%)	0.23 [0.06; 0.58]	0.045		2 (1.3%)	0.36 [0.07; 1.04]	0.51		1 (1.3%)	0.42 [0.05; 1.55]	0.99	2.9e-05
RPS6KB1		100 (1.6%)		67 (1.4%)	Ref	Ref		33 (2%)	1.4 [0.91; 2.12]	0.59		16 (2.1%)	1.47 [0.83; 2.49]	0.72		9 (2.6%)	1.94 [0.91; 3.69]	0.7		5 (3.3%)	2.59 [0.94; 5.79]	0.51		2 (2.5%)	2.2 [0.45; 6.56]	0.99	0.62
ALK		100 (1.6%)		51 (1.1%)	Ref	Ref		49 (3%)	2.56 [1.72; 3.8]	0.00049		34 (4.4%)	3.81 [2.43; 5.91]	4.9e-06		29 (8.5%)	7.23 [4.46; 11.54]	1.2e-10		22 (14.6%)	12.95 [7.49; 21.82]	8.4e-13		12 (15.2%)	14.37 [7.08; 27.37]	1.7e-07	6.2e-13
ROS1		45 (0.7%)		25 (0.5%)	Ref	Ref		20 (1.2%)	2.23 [1.23; 3.99]	0.21		15 (2%)	3.54 [1.83; 6.65]	0.019		8 (2.3%)	4.3 [1.84; 9.12]	0.068		5 (3.3%)	6.09 [2.14; 14.54]	0.16		4 (5.1%)	9.68 [3.01; 24.94]	0.05	0.0063
RET		42 (0.7%)		27 (0.6%)	Ref	Ref		15 (0.9%)	1.45 [0.76; 2.69]	0.74		6 (0.8%)	1.25 [0.48; 2.79]	0.89		5 (1.5%)	2.28 [0.81; 5.37]	0.7		3 (2%)	3.16 [0.84; 8.64]	0.57		2 (2.5%)	4.42 [0.88; 13.9]	0.59	0.66
MET		40 (0.6%)		27 (0.6%)	Ref	Ref		13 (0.8%)	1.3 [0.66; 2.47]	0.85		9 (1.2%)	1.9 [0.85; 3.86]	0.65		6 (1.8%)	2.82 [1.08; 6.33]	0.56		3 (2%)	3.4 [0.9; 9.3]	0.51		1 (1.3%)	2.75 [0.31; 10.73]	0.99	0.54
EGFR		40 (0.6%)		31 (0.7%)	Ref	Ref		9 (0.5%)	0.83 [0.38; 1.65]	0.89		4 (0.5%)	0.82 [0.26; 2]	0.89		2 (0.6%)	0.99 [0.2; 3.01]	1		2 (1.3%)	2.23 [0.45; 6.86]	1		2 (2.5%)	4.31 [0.87; 13.37]	0.59	0.84
NOTCH2		38 (0.6%)		31 (0.7%)	Ref	Ref		7 (0.4%)	0.66 [0.27; 1.39]	0.79		3 (0.4%)	0.62 [0.17; 1.65]	0.86		2 (0.6%)	0.96 [0.19; 2.92]	1		1 (0.7%)	1.3 [0.14; 4.99]	1		0 (0%)	0.81 [0.01; 5.89]	0.99	0.87
BRAF		35 (0.6%)		26 (0.6%)	Ref	Ref		9 (0.5%)	0.91 [0.41; 1.86]	0.95		1 (0.1%)	0.31 [0.03; 1.19]	0.64		1 (0.3%)	0.65 [0.07; 2.51]	0.99		0 (0%)	0.48 [0; 3.48]	1		0 (0%)	0.92 [0.01; 6.76]	0.99	0.77
NRG1		34 (0.5%)		28 (0.6%)	Ref	Ref		6 (0.4%)	0.62 [0.24; 1.38]	0.74		3 (0.4%)	0.72 [0.19; 1.94]	0.89		2 (0.6%)	1.15 [0.23; 3.53]	1		0 (0%)	0.5 [0; 3.64]	1		0 (0%)	0.97 [0.01; 7.06]	1	0.84
FGFR1		29 (0.5%)		22 (0.5%)	Ref	Ref		7 (0.4%)	1.05 [0.42; 2.3]	0.99		3 (0.4%)	1.08 [0.29; 2.99]	0.98		1 (0.3%)	1.09 [0.12; 4.34]	1		0 (0%)	0.85 [0.01; 6.42]	1		0 (0%)	1.62 [0.01; 12.27]	0.99	1
MLLT3		26 (0.4%)		21 (0.4%)	Ref	Ref		5 (0.3%)	0.69 [0.24; 1.65]	0.84		3 (0.4%)	0.92 [0.24; 2.55]	0.98		0 (0%)	0.28 [0; 2.03]	0.76		0 (0%)	0.61 [0; 4.45]	1		0 (0%)	1.19 [0.01; 8.75]	0.99	0.84
ERBB2		24 (0.4%)		22 (0.5%)	Ref	Ref		2 (0.1%)	0.32 [0.07; 1.01]	0.49		1 (0.1%)	0.43 [0.05; 1.66]	0.77		1 (0.3%)	0.96 [0.11; 3.79]	1		1 (0.7%)	2.19 [0.24; 8.72]	1		0 (0%)	1.34 [0.01; 9.89]	0.99	0.84
MYC		24 (0.4%)		19 (0.4%)	Ref	Ref		5 (0.3%)	0.78 [0.27; 1.89]	0.89		2 (0.3%)	0.73 [0.15; 2.31]	0.89		1 (0.3%)	0.99 [0.11; 3.94]	1		0 (0%)	0.78 [0.01; 5.83]	1		0 (0%)	1.44 [0.01; 10.76]	0.99	0.87
JAK2		24 (0.4%)		17 (0.4%)	Ref	Ref		7 (0.4%)	1.31 [0.52; 3]	0.88		4 (0.5%)	1.68 [0.52; 4.41]	0.86		2 (0.6%)	2.35 [0.46; 7.64]	0.75		0 (0%)	1.08 [0.01; 8.12]	1		0 (0%)	2.02 [0.02; 15.33]	0.99	0.85
EML4		23 (0.4%)		13 (0.3%)	Ref	Ref		10 (0.6%)	2.28 [0.99; 5.11]	0.49		3 (0.4%)	1.52 [0.39; 4.5]	0.89		2 (0.6%)	2.39 [0.47; 8.03]	0.75		1 (0.7%)	3.28 [0.36; 13.68]	0.98		0 (0%)	2.03 [0.02; 15.53]	0.99	0.81
ABL1		23 (0.4%)		18 (0.4%)	Ref	Ref		5 (0.3%)	0.79 [0.28; 1.94]	0.89		3 (0.4%)	1.06 [0.28; 2.99]	0.98		1 (0.3%)	0.94 [0.1; 3.78]	1		0 (0%)	0.71 [0.01; 5.33]	1		0 (0%)	1.34 [0.01; 10.06]	0.99	0.87
FGFR3		20 (0.3%)		17 (0.4%)	Ref	Ref		3 (0.2%)	0.61 [0.16; 1.72]	0.81		0 (0%)	0.19 [0; 1.44]	0.66		0 (0%)	0.47 [0; 3.52]	0.99		0 (0%)	1.21 [0.01; 9.29]	1		0 (0%)	2.16 [0.02; 16.72]	0.99	0.81
NOTCH1		20 (0.3%)		14 (0.3%)	Ref	Ref		6 (0.4%)	1.2 [0.44; 2.93]	0.93		4 (0.5%)	1.77 [0.54; 4.78]	0.84		1 (0.3%)	1.27 [0.14; 5.23]	1		1 (0.7%)	2.82 [0.31; 11.66]	1		1 (1.3%)	5.4 [0.59; 22.44]	0.76	0.81
ERG		20 (0.3%)		14 (0.3%)	Ref	Ref		6 (0.4%)	1.27 [0.47; 3.11]	0.89		2 (0.3%)	1.07 [0.21; 3.52]	0.98		0 (0%)	0.46 [0; 3.49]	0.99		0 (0%)	1 [0.01; 7.67]	1		0 (0%)	1.98 [0.02; 15.17]	0.99	0.9
AKT3		19 (0.3%)		14 (0.3%)	Ref	Ref		5 (0.3%)	1.1 [0.37; 2.81]	0.97		2 (0.3%)	1.12 [0.22; 3.69]	0.97		0 (0%)	0.48 [0; 3.63]	0.99		0 (0%)	1.08 [0.01; 8.25]	1		0 (0%)	2.07 [0.02; 15.8]	0.99	0.9
FGFR2		18 (0.3%)		12 (0.3%)	Ref	Ref		6 (0.4%)	1.51 [0.54; 3.8]	0.84		2 (0.3%)	1.18 [0.23; 3.97]	0.95		2 (0.6%)	2.61 [0.5; 8.91]	0.7		1 (0.7%)	3.31 [0.36; 14.02]	0.98		1 (1.3%)	6.33 [0.68; 26.8]	0.66	0.77
RAF1		18 (0.3%)		14 (0.3%)	Ref	Ref		4 (0.2%)	0.86 [0.26; 2.32]	0.95		0 (0%)	0.19 [0; 1.46]	0.66		0 (0%)	0.43 [0; 3.24]	0.98		0 (0%)	0.98 [0.01; 7.52]	1		0 (0%)	1.82 [0.01; 13.93]	0.99	0.77
NOTCH3		16 (0.3%)		9 (0.2%)	Ref	Ref		7 (0.4%)	2.49 [0.91; 6.53]	0.51		4 (0.5%)	3.2 [0.93; 9.55]	0.55		2 (0.6%)	4.2 [0.79; 15.23]	0.7		1 (0.7%)	6.15 [0.65; 28.12]	0.59		0 (0%)	3.72 [0.03; 30.77]	0.99	0.57
KMT2A		14 (0.2%)		13 (0.3%)	Ref	Ref		1 (0.1%)	0.32 [0.03; 1.31]	0.59		1 (0.1%)	0.67 [0.07; 2.77]	0.89		0 (0%)	0.49 [0; 3.74]	0.99		0 (0%)	1.09 [0.01; 8.43]	1		0 (0%)	2.09 [0.02; 16.2]	0.99	0.83
EWSR1		14 (0.2%)		10 (0.2%)	Ref	Ref		4 (0.2%)	1.16 [0.34; 3.33]	0.95		2 (0.3%)	1.39 [0.27; 4.87]	0.89		0 (0%)	0.58 [0; 4.59]	1		0 (0%)	1.32 [0.01; 10.63]	1		0 (0%)	2.45 [0.02; 19.56]	0.99	0.87
KIT		14 (0.2%)		11 (0.2%)	Ref	Ref		3 (0.2%)	0.94 [0.24; 2.86]	0.99		2 (0.3%)	1.46 [0.28; 5]	0.89		0 (0%)	0.64 [0; 4.98]	1		0 (0%)	1.42 [0.01; 11.26]	1		0 (0%)	2.7 [0.02; 21.59]	0.99	0.94
BRCA1		12 (0.2%)		9 (0.2%)	Ref	Ref		3 (0.2%)	0.95 [0.23; 3.04]	0.99		1 (0.1%)	0.93 [0.1; 4.05]	0.98		1 (0.3%)	2.06 [0.22; 9.11]	0.97		1 (0.7%)	4.51 [0.48; 20.09]	0.81		1 (1.3%)	8.55 [0.9; 38.76]	0.59	0.85
AXL		12 (0.2%)		8 (0.2%)	Ref	Ref		4 (0.2%)	1.56 [0.45; 4.77]	0.85		0 (0%)	0.42 [0; 3.37]	0.89		0 (0%)	0.99 [0.01; 8.12]	1		0 (0%)	2.24 [0.02; 18.7]	1		0 (0%)	4.11 [0.03; 34.97]	0.99	0.91
KIF5B		12 (0.2%)		7 (0.1%)	Ref	Ref		5 (0.3%)	2.07 [0.64; 6.24]	0.7		2 (0.3%)	2.14 [0.4; 8.07]	0.84		1 (0.3%)	2.89 [0.3; 13.4]	0.77		1 (0.7%)	6.24 [0.65; 29.15]	0.59		0 (0%)	3.8 [0.03; 32.21]	0.99	0.77
PDGFRA		11 (0.2%)		7 (0.1%)	Ref	Ref		4 (0.2%)	1.59 [0.45; 5.05]	0.85		4 (0.5%)	3.4 [0.95; 10.84]	0.55		3 (0.9%)	5.46 [1.29; 19.1]	0.52		1 (0.7%)	5.37 [0.55; 25.92]	0.66		1 (1.3%)	10.58 [1.09; 50.8]	0.49	0.34
PPARG		11 (0.2%)		10 (0.2%)	Ref	Ref		1 (0.1%)	0.4 [0.04; 1.69]	0.74		0 (0%)	0.27 [0; 2.11]	0.78		0 (0%)	0.57 [0; 4.54]	1		0 (0%)	1.28 [0.01; 10.19]	1		0 (0%)	2.46 [0.02; 19.48]	0.99	0.85
ETV5		11 (0.2%)		10 (0.2%)	Ref	Ref		1 (0.1%)	0.46 [0.05; 1.96]	0.8		1 (0.1%)	1.01 [0.11; 4.37]	0.99		0 (0%)	0.86 [0.01; 6.91]	1		0 (0%)	2.07 [0.02; 17.3]	1		0 (0%)	3.9 [0.03; 33.32]	0.99	1
CDK4		10 (0.2%)		8 (0.2%)	Ref	Ref		2 (0.1%)	0.76 [0.14; 2.79]	0.93		2 (0.3%)	1.57 [0.3; 5.72]	0.89		2 (0.6%)	3.28 [0.61; 12.05]	0.7		2 (1.3%)	6.98 [1.3; 25.8]	0.51		0 (0%)	2.73 [0.02; 22.25]	0.99	0.77
PIK3CA		9 (0.1%)		6 (0.1%)	Ref	Ref		3 (0.2%)	2.02 [0.48; 7.2]	0.79		0 (0%)	0.72 [0.01; 6.19]	0.95		0 (0%)	2.1 [0.02; 18.4]	1		0 (0%)	6.45 [0.05; 63.36]	1		0 (0%)	11.41 [0.08; 147.78]	0.99	1
FLT1		9 (0.1%)		8 (0.2%)	Ref	Ref		1 (0.1%)	0.48 [0.05; 2.13]	0.81		0 (0%)	0.34 [0; 2.76]	0.86		0 (0%)	0.73 [0.01; 6]	1		0 (0%)	1.61 [0.01; 13.43]	1		0 (0%)	3.12 [0.02; 25.64]	0.99	0.85
NTRK2		9 (0.1%)		5 (0.1%)	Ref	Ref		4 (0.2%)	2.32 [0.62; 8.25]	0.68		1 (0.1%)	1.79 [0.18; 9.13]	0.89		1 (0.3%)	4.08 [0.41; 21.29]	0.7		0 (0%)	3.4 [0.03; 31.98]	1		0 (0%)	6.1 [0.05; 60.65]	0.99	0.79
TMPRSS2		8 (0.1%)		7 (0.1%)	Ref	Ref		1 (0.1%)	0.63 [0.07; 2.9]	0.89		0 (0%)	0.5 [0; 4.17]	0.89		0 (0%)	1.22 [0.01; 10.27]	1		0 (0%)	2.76 [0.02; 23.93]	1		0 (0%)	5.05 [0.04; 46.08]	0.99	1
MSH2		8 (0.1%)		6 (0.1%)	Ref	Ref		2 (0.1%)	1.07 [0.19; 4.35]	0.99		1 (0.1%)	1.68 [0.17; 8.09]	0.89		0 (0%)	1.45 [0.01; 12.64]	1		0 (0%)	3.35 [0.03; 30.45]	1		0 (0%)	6.1 [0.05; 59.07]	0.99	0.84
ETV1		7 (0.1%)		5 (0.1%)	Ref	Ref		2 (0.1%)	1.44 [0.26; 6.03]	0.9		1 (0.1%)	1.89 [0.19; 9.68]	0.89		1 (0.3%)	4.6 [0.46; 24.09]	0.7		0 (0%)	3.9 [0.03; 37.42]	1		0 (0%)	6.8 [0.05; 66.61]	0.99	0.82
NTRK3		6 (0.1%)		3 (0.1%)	Ref	Ref		3 (0.2%)	2.51 [0.53; 11.85]	0.73		3 (0.4%)	5.33 [1.11; 25.4]	0.44		1 (0.3%)	6.33 [0.59; 42.13]	0.7		1 (0.7%)	16.01 [1.48; 108.86]	0.51		1 (1.3%)	24.1 [2.3; 154.27]	0.34	0.54
BRCA2		6 (0.1%)		3 (0.1%)	Ref	Ref		3 (0.2%)	2.76 [0.58; 13.11]	0.67		0 (0%)	0.75 [0.01; 7.75]	0.96		0 (0%)	1.53 [0.01; 15.93]	1		0 (0%)	3.21 [0.02; 33.1]	1		0 (0%)	6.2 [0.05; 63.26]	0.99	0.88
ETV4		6 (0.1%)		4 (0.1%)	Ref	Ref		2 (0.1%)	1.55 [0.27; 7.06]	0.89		1 (0.1%)	2.15 [0.21; 11.79]	0.89		1 (0.3%)	5.05 [0.5; 28.13]	0.7		1 (0.7%)	12.02 [1.17; 69.8]	0.51		0 (0%)	7.53 [0.06; 76.15]	0.99	0.77
FLI1		5 (0.1%)		0 (0%)	Ref	Ref		5 (0.3%)	30.47 [3.43; 4006.64]	0.035		4 (0.5%)	48.81 [5.14; 6493.55]	0.018		1 (0.3%)	29.75 [1.62; 4478.2]	0.52		1 (0.7%)	64.66 [3.48; 11080.34]	0.22		1 (1.3%)	123.14 [5.96; 24711.25]	0.17	0.15
BCL2		5 (0.1%)		4 (0.1%)	Ref	Ref		1 (0.1%)	0.95 [0.09; 5.2]	0.99		0 (0%)	0.77 [0.01; 7.35]	0.97		0 (0%)	1.74 [0.01; 17.22]	1		0 (0%)	3.86 [0.03; 39.35]	1		0 (0%)	7.21 [0.05; 72.49]	0.99	0.96
NTRK1		5 (0.1%)		3 (0.1%)	Ref	Ref		2 (0.1%)	1.86 [0.31; 9.64]	0.85		2 (0.3%)	3.86 [0.64; 20.02]	0.66		2 (0.6%)	8.13 [1.34; 42.07]	0.53		2 (1.3%)	17.27 [2.87; 88.52]	0.21		1 (1.3%)	20.24 [1.97; 124.72]	0.34	0.11
FGFR4		5 (0.1%)		4 (0.1%)	Ref	Ref		1 (0.1%)	0.86 [0.09; 4.7]	0.99		1 (0.1%)	1.8 [0.18; 9.85]	0.89		1 (0.3%)	3.88 [0.38; 21.56]	0.7		1 (0.7%)	8.85 [0.87; 49.55]	0.51		1 (1.3%)	16.25 [1.62; 88.74]	0.36	0.68
ESR1		5 (0.1%)		3 (0.1%)	Ref	Ref		2 (0.1%)	1.83 [0.3; 9.5]	0.85		2 (0.3%)	3.75 [0.62; 19.59]	0.66		1 (0.3%)	5.41 [0.51; 33.73]	0.7		1 (0.7%)	13.01 [1.24; 82.41]	0.51		1 (1.3%)	22.6 [2.18; 142.28]	0.34	0.57

## Sheet: Supplementary Table 2.B
Supplementary Table 2. Differences in gene-level genomic alteration prevalence between younger and older NSCLC patient tumors in (A) all, (B) female, or (C) male patients. Differences were assessed via Firth's penalized logistic regression adjusted for tumor tissue location and histology. Tests for single nucleotide variants, copy number variants, and fusions/skipping variants included only patie…
B. Testing in females
	All patients		Age ≥65				Age <65				Age <60				Age <55				Age <50				Age <45
Gene	N	Summary stats	N	Summary stats	OR	P	N	Summary stats	OR	P	N	Summary stats	OR	P	N	Summary stats	OR	P	N	Summary stats	OR	P	N	Summary stats	OR	P	P for trend
Total number of patients	4131	-	3036	-	-	-	1095	-	-	-	534	-	-	-	228	-	-	-	95	-	-	-	48	-	-	-	-
Single nucleotide variants (N, %)	7179		2645				955				459				196				82				43
TP53		1971 (27.5%)		1413 (53.4%)	Ref	Ref		558 (58.4%)	1.27 [1.09; 1.49]	0.12		271 (59%)	1.33 [1.08; 1.64]	0.25		113 (57.7%)	1.25 [0.92; 1.69]	0.99		41 (50%)	0.94 [0.6; 1.47]	0.99		22 (51.2%)	0.95 [0.51; 1.77]	0.96	0.86
KRAS		1166 (16.2%)		840 (31.7%)	Ref	Ref		326 (34.1%)	1.05 [0.89; 1.23]	0.94		147 (32%)	0.93 [0.74; 1.16]	0.94		59 (30.1%)	0.84 [0.6; 1.15]	0.99		15 (18.3%)	0.42 [0.23; 0.73]	0.1		4 (9.3%)	0.22 [0.07; 0.54]	0.042	0.82
EGFR		563 (7.8%)		424 (16%)	Ref	Ref		139 (14.6%)	0.84 [0.68; 1.04]	0.62		78 (17%)	1.02 [0.77; 1.33]	0.98		45 (23%)	1.46 [1.01; 2.07]	0.95		20 (24.4%)	1.52 [0.88; 2.53]	0.99		11 (25.6%)	1.75 [0.83; 3.47]	0.88	0.97
STK11		299 (4.2%)		199 (7.5%)	Ref	Ref		100 (10.5%)	1.38 [1.07; 1.77]	0.38		50 (10.9%)	1.39 [0.99; 1.92]	0.73		23 (11.7%)	1.49 [0.92; 2.32]	0.99		7 (8.5%)	1.05 [0.45; 2.11]	0.99		1 (2.3%)	0.38 [0.04; 1.42]	0.88	0.94
RBM10		270 (3.8%)		227 (8.6%)	Ref	Ref		43 (4.5%)	0.48 [0.34; 0.67]	0.0018		14 (3.1%)	0.33 [0.18; 0.55]	0.0011		4 (2%)	0.23 [0.08; 0.54]	0.023		0 (0%)	0.06 [0; 0.41]	0.079		0 (0%)	0.12 [0; 0.84]	0.61	2.2e-05
PIK3CA		232 (3.2%)		179 (6.8%)	Ref	Ref		53 (5.5%)	0.86 [0.62; 1.17]	0.87		25 (5.4%)	0.87 [0.55; 1.32]	0.94		8 (4.1%)	0.7 [0.32; 1.34]	0.99		5 (6.1%)	1.16 [0.42; 2.57]	0.99		3 (7%)	1.34 [0.36; 3.59]	0.9	0.99
NF1		229 (3.2%)		165 (6.2%)	Ref	Ref		64 (6.7%)	1.11 [0.82; 1.49]	0.94		22 (4.8%)	0.78 [0.48; 1.2]	0.91		5 (2.6%)	0.43 [0.16; 0.93]	0.75		2 (2.4%)	0.47 [0.1; 1.37]	0.99		0 (0%)	0.17 [0; 1.19]	0.88	0.94
CDKN2A		226 (3.1%)		165 (6.2%)	Ref	Ref		61 (6.4%)	1.11 [0.81; 1.5]	0.94		30 (6.5%)	1.15 [0.75; 1.7]	0.94		10 (5.1%)	0.93 [0.46; 1.69]	0.99		2 (2.4%)	0.52 [0.11; 1.54]	0.99		1 (2.3%)	0.54 [0.06; 2.06]	0.88	1
LRP1B		220 (3.1%)		170 (6.4%)	Ref	Ref		50 (5.2%)	0.79 [0.57; 1.09]	0.63		20 (4.4%)	0.66 [0.4; 1.03]	0.76		8 (4.1%)	0.63 [0.29; 1.21]	0.99		2 (2.4%)	0.44 [0.09; 1.29]	0.99		2 (4.7%)	0.85 [0.17; 2.54]	0.92	0.82
ARID1A		197 (2.7%)		141 (5.3%)	Ref	Ref		56 (5.9%)	1.08 [0.78; 1.48]	0.94		23 (5%)	0.93 [0.58; 1.43]	0.96		8 (4.1%)	0.77 [0.35; 1.48]	0.99		3 (3.7%)	0.76 [0.21; 1.95]	0.99		2 (4.7%)	1.06 [0.22; 3.2]	0.98	1
RB1		187 (2.6%)		133 (5%)	Ref	Ref		54 (5.7%)	1.08 [0.77; 1.5]	0.94		26 (5.7%)	1.13 [0.72; 1.72]	0.94		7 (3.6%)	0.73 [0.31; 1.45]	0.99		3 (3.7%)	0.85 [0.23; 2.19]	0.99		3 (7%)	1.61 [0.43; 4.31]	0.88	1
KEAP1		168 (2.3%)		113 (4.3%)	Ref	Ref		55 (5.8%)	1.3 [0.93; 1.81]	0.62		25 (5.4%)	1.27 [0.8; 1.94]	0.94		5 (2.6%)	0.62 [0.23; 1.36]	0.99		1 (1.2%)	0.41 [0.05; 1.52]	0.99		1 (2.3%)	0.83 [0.09; 3.14]	0.95	1
BRAF		156 (2.2%)		121 (4.6%)	Ref	Ref		35 (3.7%)	0.74 [0.5; 1.08]	0.62		16 (3.5%)	0.7 [0.4; 1.15]	0.85		7 (3.6%)	0.71 [0.3; 1.41]	0.99		3 (3.7%)	0.75 [0.2; 1.93]	0.99		1 (2.3%)	0.62 [0.07; 2.34]	0.88	0.97
ATM		153 (2.1%)		111 (4.2%)	Ref	Ref		42 (4.4%)	1.03 [0.71; 1.47]	1		13 (2.8%)	0.66 [0.36; 1.14]	0.85		4 (2%)	0.5 [0.17; 1.17]	0.99		3 (3.7%)	0.93 [0.26; 2.42]	0.99		1 (2.3%)	0.76 [0.08; 2.88]	0.9	0.98
NFE2L2		139 (1.9%)		113 (4.3%)	Ref	Ref		26 (2.7%)	0.77 [0.48; 1.19]	0.76		14 (3.1%)	0.95 [0.51; 1.65]	0.97		7 (3.6%)	1.28 [0.53; 2.69]	0.99		1 (1.2%)	0.65 [0.07; 2.59]	0.99		0 (0%)	0.31 [0; 2.39]	0.88	1
SETD2		132 (1.8%)		100 (3.8%)	Ref	Ref		32 (3.4%)	0.86 [0.57; 1.28]	0.93		13 (2.8%)	0.73 [0.39; 1.26]	0.91		7 (3.6%)	0.94 [0.4; 1.89]	0.99		3 (3.7%)	1.05 [0.29; 2.71]	0.99		0 (0%)	0.29 [0; 2.04]	0.88	0.99
SMARCA4		131 (1.8%)		85 (3.2%)	Ref	Ref		46 (4.8%)	1.43 [0.98; 2.05]	0.53		19 (4.1%)	1.21 [0.71; 1.96]	0.94		8 (4.1%)	1.19 [0.53; 2.32]	0.99		4 (4.9%)	1.5 [0.48; 3.58]	0.99		1 (2.3%)	0.95 [0.11; 3.61]	0.98	0.99
MGA		129 (1.8%)		91 (3.4%)	Ref	Ref		38 (4%)	1.15 [0.77; 1.68]	0.94		19 (4.1%)	1.19 [0.7; 1.93]	0.94		7 (3.6%)	1.05 [0.45; 2.11]	0.99		2 (2.4%)	0.8 [0.16; 2.36]	0.99		1 (2.3%)	0.9 [0.1; 3.43]	0.97	1
PTEN		124 (1.7%)		98 (3.7%)	Ref	Ref		26 (2.7%)	0.81 [0.51; 1.25]	0.87		9 (2%)	0.62 [0.29; 1.17]	0.85		4 (2%)	0.73 [0.24; 1.73]	0.99		1 (1.2%)	0.64 [0.07; 2.41]	0.99		1 (2.3%)	1.12 [0.12; 4.39]	0.97	0.97
DNMT3A		102 (1.4%)		90 (3.4%)	Ref	Ref		12 (1.3%)	0.36 [0.19; 0.64]	0.012		4 (0.9%)	0.27 [0.09; 0.62]	0.053		1 (0.5%)	0.2 [0.02; 0.73]	0.42		0 (0%)	0.15 [0; 1.08]	0.99		0 (0%)	0.3 [0; 2.14]	0.88	0.013
FAT1		91 (1.3%)		69 (2.6%)	Ref	Ref		22 (2.3%)	0.99 [0.59; 1.59]	1		5 (1.1%)	0.5 [0.18; 1.11]	0.76		3 (1.5%)	0.79 [0.21; 2.07]	0.99		1 (1.2%)	0.86 [0.1; 3.34]	0.99		1 (2.3%)	1.43 [0.16; 5.81]	0.9	1
MET		90 (1.3%)		81 (3.1%)	Ref	Ref		9 (0.9%)	0.31 [0.15; 0.58]	0.0094		1 (0.2%)	0.1 [0.01; 0.35]	0.0023		0 (0%)	0.07 [0; 0.52]	0.15		0 (0%)	0.18 [0; 1.23]	0.99		0 (0%)	0.34 [0; 2.46]	0.88	0.00052
APC		83 (1.2%)		59 (2.2%)	Ref	Ref		24 (2.5%)	1.09 [0.67; 1.74]	0.99		11 (2.4%)	1.04 [0.52; 1.89]	0.98		3 (1.5%)	0.7 [0.19; 1.83]	0.99		0 (0%)	0.23 [0; 1.6]	0.99		0 (0%)	0.43 [0; 3.1]	0.88	1
ARID2		81 (1.1%)		60 (2.3%)	Ref	Ref		21 (2.2%)	0.91 [0.54; 1.48]	0.99		8 (1.7%)	0.71 [0.32; 1.39]	0.94		5 (2.6%)	1.09 [0.39; 2.43]	0.99		1 (1.2%)	0.7 [0.08; 2.63]	0.99		1 (2.3%)	1.41 [0.16; 5.48]	0.9	0.99
SMAD4		81 (1.1%)		62 (2.3%)	Ref	Ref		19 (2%)	0.85 [0.5; 1.4]	0.94		7 (1.5%)	0.66 [0.28; 1.34]	0.91		2 (1%)	0.5 [0.1; 1.48]	0.99		0 (0%)	0.24 [0; 1.67]	0.99		0 (0%)	0.45 [0; 3.26]	0.88	0.94
JAK2		79 (1.1%)		50 (1.9%)	Ref	Ref		29 (3%)	1.63 [1.01; 2.57]	0.51		13 (2.8%)	1.49 [0.77; 2.67]	0.89		6 (3.1%)	1.69 [0.67; 3.64]	0.99		1 (1.2%)	0.89 [0.1; 3.39]	0.99		0 (0%)	0.55 [0; 3.96]	0.9	0.99
U2AF1		79 (1.1%)		61 (2.3%)	Ref	Ref		18 (1.9%)	0.81 [0.47; 1.34]	0.93		6 (1.3%)	0.58 [0.23; 1.22]	0.85		3 (1.5%)	0.71 [0.19; 1.84]	0.99		1 (1.2%)	0.71 [0.08; 2.66]	0.99		0 (0%)	0.46 [0; 3.31]	0.88	0.97
CTNNB1		78 (1.1%)		50 (1.9%)	Ref	Ref		28 (2.9%)	1.42 [0.88; 2.25]	0.63		12 (2.6%)	1.3 [0.66; 2.37]	0.94		4 (2%)	1.02 [0.33; 2.45]	0.99		1 (1.2%)	0.79 [0.09; 3]	0.99		1 (2.3%)	1.62 [0.18; 6.33]	0.9	1
AXIN1		77 (1.1%)		54 (2%)	Ref	Ref		23 (2.4%)	1.16 [0.7; 1.87]	0.94		11 (2.4%)	1.16 [0.58; 2.13]	0.94		7 (3.6%)	1.77 [0.75; 3.66]	0.99		5 (6.1%)	3.15 [1.12; 7.25]	0.82		2 (4.7%)	2.74 [0.55; 8.52]	0.88	0.98
TET2		73 (1%)		63 (2.4%)	Ref	Ref		10 (1%)	0.45 [0.22; 0.84]	0.38		3 (0.7%)	0.3 [0.08; 0.78]	0.28		2 (1%)	0.5 [0.1; 1.48]	0.99		0 (0%)	0.23 [0; 1.65]	0.99		0 (0%)	0.44 [0; 3.13]	0.88	0.24
BRIP1		73 (1%)		54 (2%)	Ref	Ref		19 (2%)	0.95 [0.55; 1.57]	1		9 (2%)	0.94 [0.44; 1.81]	0.97		3 (1.5%)	0.79 [0.22; 2.06]	0.99		1 (1.2%)	0.81 [0.09; 3.04]	0.99		0 (0%)	0.51 [0; 3.69]	0.9	1
RASA1		69 (1%)		58 (2.2%)	Ref	Ref		11 (1.2%)	0.57 [0.29; 1.05]	0.56		4 (0.9%)	0.48 [0.16; 1.15]	0.76		1 (0.5%)	0.4 [0.05; 1.52]	0.99		0 (0%)	0.35 [0; 2.55]	0.99		0 (0%)	0.64 [0; 4.7]	0.9	0.82
MUTYH		67 (0.9%)		49 (1.9%)	Ref	Ref		18 (1.9%)	1.03 [0.58; 1.73]	1		6 (1.3%)	0.75 [0.3; 1.59]	0.94		1 (0.5%)	0.4 [0.05; 1.51]	0.99		1 (1.2%)	0.96 [0.11; 3.66]	0.99		0 (0%)	0.6 [0; 4.33]	0.9	0.99
CHEK2		67 (0.9%)		53 (2%)	Ref	Ref		14 (1.5%)	0.74 [0.4; 1.3]	0.82		5 (1.1%)	0.58 [0.21; 1.29]	0.87		1 (0.5%)	0.36 [0.04; 1.35]	0.99		1 (1.2%)	0.83 [0.09; 3.15]	0.99		0 (0%)	0.51 [0; 3.67]	0.9	0.94
ATRX		63 (0.9%)		47 (1.8%)	Ref	Ref		16 (1.7%)	0.99 [0.55; 1.72]	1		9 (2%)	1.19 [0.55; 2.33]	0.94		5 (2.6%)	1.64 [0.59; 3.74]	0.99		1 (1.2%)	1.05 [0.12; 4.04]	0.99		1 (2.3%)	1.96 [0.22; 7.68]	0.88	1
NOTCH1		62 (0.9%)		52 (2%)	Ref	Ref		10 (1%)	0.58 [0.28; 1.09]	0.62		4 (0.9%)	0.54 [0.18; 1.3]	0.85		2 (1%)	0.74 [0.15; 2.24]	0.99		1 (1.2%)	1.17 [0.13; 4.59]	0.99		0 (0%)	0.63 [0; 4.76]	0.9	0.94
PBRM1		59 (0.8%)		44 (1.7%)	Ref	Ref		15 (1.6%)	0.93 [0.5; 1.64]	1		9 (2%)	1.18 [0.55; 2.31]	0.94		2 (1%)	0.71 [0.15; 2.13]	0.99		0 (0%)	0.34 [0; 2.45]	0.99		0 (0%)	0.64 [0.01; 4.69]	0.9	1
TERT		56 (0.8%)		43 (1.6%)	Ref	Ref		13 (1.4%)	0.84 [0.43; 1.51]	0.94		6 (1.3%)	0.78 [0.31; 1.67]	0.94		3 (1.5%)	0.98 [0.26; 2.58]	0.99		1 (1.2%)	0.94 [0.1; 3.59]	0.99		1 (2.3%)	1.76 [0.19; 6.89]	0.88	1
MED12		55 (0.8%)		41 (1.6%)	Ref	Ref		14 (1.5%)	0.97 [0.51; 1.73]	1		6 (1.3%)	0.93 [0.36; 2]	0.97		1 (0.5%)	0.52 [0.06; 1.95]	0.99		0 (0%)	0.41 [0; 2.95]	0.99		0 (0%)	0.8 [0.01; 5.86]	0.96	1
FBXW7		55 (0.8%)		47 (1.8%)	Ref	Ref		8 (0.8%)	0.52 [0.23; 1.04]	0.53		4 (0.9%)	0.58 [0.19; 1.38]	0.91		1 (0.5%)	0.45 [0.05; 1.72]	0.99		0 (0%)	0.36 [0; 2.62]	0.99		0 (0%)	0.64 [0.01; 4.73]	0.9	0.94
PTPRD		50 (0.7%)		35 (1.3%)	Ref	Ref		15 (1.6%)	1.18 [0.63; 2.13]	0.94		7 (1.5%)	1.2 [0.5; 2.52]	0.94		4 (2%)	1.73 [0.55; 4.25]	0.99		0 (0%)	0.47 [0; 3.41]	0.99		0 (0%)	0.9 [0.01; 6.6]	0.98	1
BRCA2		50 (0.7%)		38 (1.4%)	Ref	Ref		12 (1.3%)	0.97 [0.49; 1.81]	1		5 (1.1%)	0.9 [0.32; 2.05]	0.97		2 (1%)	1.03 [0.21; 3.12]	0.99		1 (1.2%)	1.57 [0.17; 6.09]	0.99		0 (0%)	0.99 [0.01; 7.27]	1	1
ERBB2		50 (0.7%)		38 (1.4%)	Ref	Ref		12 (1.3%)	0.89 [0.45; 1.66]	0.99		6 (1.3%)	1 [0.39; 2.17]	0.99		3 (1.5%)	1.22 [0.33; 3.24]	0.99		2 (2.4%)	2.01 [0.41; 6.21]	0.99		1 (2.3%)	2.31 [0.26; 9.15]	0.88	1
PMS2		49 (0.7%)		32 (1.2%)	Ref	Ref		17 (1.8%)	1.46 [0.79; 2.6]	0.74		2 (0.4%)	0.41 [0.08; 1.25]	0.83		0 (0%)	0.18 [0; 1.3]	0.99		0 (0%)	0.42 [0; 3.01]	0.99		0 (0%)	0.76 [0.01; 5.59]	0.95	0.98
POLE		49 (0.7%)		38 (1.4%)	Ref	Ref		11 (1.2%)	0.82 [0.4; 1.55]	0.94		7 (1.5%)	1.13 [0.47; 2.36]	0.96		3 (1.5%)	1.27 [0.34; 3.39]	0.99		1 (1.2%)	1.32 [0.15; 5.11]	0.99		0 (0%)	0.89 [0.01; 6.51]	0.98	1
KDM6A		41 (0.6%)		34 (1.3%)	Ref	Ref		7 (0.7%)	0.64 [0.26; 1.35]	0.78		1 (0.2%)	0.25 [0.03; 0.98]	0.68		0 (0%)	0.21 [0; 1.51]	0.99		0 (0%)	0.52 [0; 3.89]	0.99		0 (0%)	0.94 [0.01; 7.27]	0.98	0.82
ERBB4		41 (0.6%)		26 (1%)	Ref	Ref		15 (1.6%)	1.61 [0.84; 3.01]	0.63		9 (2%)	2.04 [0.91; 4.2]	0.76		2 (1%)	1.34 [0.27; 4.18]	0.99		1 (1.2%)	1.97 [0.22; 7.83]	0.99		1 (2.3%)	3.8 [0.42; 15.38]	0.88	0.97
CREBBP		41 (0.6%)		26 (1%)	Ref	Ref		15 (1.6%)	1.68 [0.87; 3.14]	0.62		7 (1.5%)	1.78 [0.73; 3.89]	0.85		4 (2%)	2.39 [0.74; 6.11]	0.99		2 (2.4%)	3.17 [0.62; 10.27]	0.99		1 (2.3%)	3.07 [0.33; 12.78]	0.88	0.82
EP300		41 (0.6%)		30 (1.1%)	Ref	Ref		11 (1.2%)	0.98 [0.47; 1.89]	1		5 (1.1%)	0.99 [0.36; 2.3]	0.99		1 (0.5%)	0.63 [0.07; 2.43]	0.99		1 (1.2%)	1.54 [0.17; 6.02]	0.99		1 (2.3%)	3.01 [0.33; 12.03]	0.88	1
EPHA3		41 (0.6%)		28 (1.1%)	Ref	Ref		13 (1.4%)	1.22 [0.62; 2.31]	0.94		3 (0.7%)	0.66 [0.18; 1.79]	0.94		3 (1.5%)	1.52 [0.41; 4.14]	0.99		2 (2.4%)	2.52 [0.5; 7.88]	0.99		1 (2.3%)	2.86 [0.31; 11.42]	0.88	1
NOTCH3		39 (0.5%)		27 (1%)	Ref	Ref		12 (1.3%)	1.36 [0.67; 2.63]	0.9		0 (0%)	0.11 [0; 0.79]	0.44		0 (0%)	0.26 [0; 1.9]	0.99		0 (0%)	0.64 [0.01; 4.74]	0.99		0 (0%)	1.13 [0.01; 8.53]	0.98	0.97
NBN		39 (0.5%)		28 (1.1%)	Ref	Ref		11 (1.2%)	1.11 [0.54; 2.17]	1		8 (1.7%)	1.72 [0.74; 3.58]	0.85		1 (0.5%)	0.67 [0.07; 2.58]	0.99		0 (0%)	0.52 [0; 3.79]	0.99		0 (0%)	1.04 [0.01; 7.74]	0.99	1
NF2		39 (0.5%)		26 (1%)	Ref	Ref		13 (1.4%)	1.28 [0.64; 2.46]	0.93		6 (1.3%)	1.15 [0.44; 2.6]	0.96		2 (1%)	1.03 [0.21; 3.23]	0.99		1 (1.2%)	1.44 [0.16; 5.77]	0.99		1 (2.3%)	2.75 [0.3; 11.35]	0.88	1
RET		38 (0.5%)		25 (0.9%)	Ref	Ref		13 (1.4%)	1.37 [0.68; 2.62]	0.89		8 (1.7%)	1.7 [0.73; 3.58]	0.89		1 (0.5%)	0.68 [0.08; 2.64]	0.99		0 (0%)	0.51 [0; 3.74]	0.99		0 (0%)	0.96 [0.01; 7.2]	0.99	1
B2M		36 (0.5%)		29 (1.1%)	Ref	Ref		7 (0.7%)	0.77 [0.32; 1.65]	0.94		3 (0.7%)	0.71 [0.19; 1.91]	0.94		1 (0.5%)	0.75 [0.08; 2.9]	0.99		0 (0%)	0.58 [0; 4.23]	0.99		0 (0%)	1.08 [0.01; 8.04]	0.98	1
PTPRT		35 (0.5%)		23 (0.9%)	Ref	Ref		12 (1.3%)	1.47 [0.72; 2.9]	0.79		7 (1.5%)	1.83 [0.74; 4.02]	0.85		2 (1%)	1.4 [0.28; 4.39]	0.99		0 (0%)	0.62 [0; 4.59]	0.99		0 (0%)	1.16 [0.01; 8.74]	0.98	0.98
FANCL		35 (0.5%)		20 (0.8%)	Ref	Ref		15 (1.6%)	2.14 [1.08; 4.17]	0.42		7 (1.5%)	2.17 [0.87; 4.88]	0.76		3 (1.5%)	2.5 [0.65; 7.1]	0.99		1 (1.2%)	2.63 [0.29; 10.77]	0.99		0 (0%)	1.6 [0.01; 12.27]	0.91	0.94
ARID1B		35 (0.5%)		26 (1%)	Ref	Ref		9 (0.9%)	1.02 [0.46; 2.08]	1		3 (0.7%)	0.86 [0.23; 2.32]	0.97		0 (0%)	0.28 [0; 2.05]	0.99		0 (0%)	0.66 [0.01; 4.91]	0.99		0 (0%)	1.18 [0.01; 8.92]	0.97	1
NKX2-1		35 (0.5%)		31 (1.2%)	Ref	Ref		4 (0.4%)	0.42 [0.13; 1.02]	0.53		3 (0.7%)	0.67 [0.18; 1.79]	0.94		1 (0.5%)	0.71 [0.08; 2.73]	0.99		1 (1.2%)	1.71 [0.19; 6.71]	0.99		0 (0%)	1.07 [0.01; 8.01]	0.98	0.97
PRKN		34 (0.5%)		22 (0.8%)	Ref	Ref		12 (1.3%)	1.64 [0.79; 3.25]	0.67		5 (1.1%)	1.55 [0.54; 3.72]	0.94		0 (0%)	0.34 [0; 2.45]	0.99		0 (0%)	0.82 [0.01; 6.07]	0.99		0 (0%)	1.58 [0.01; 11.97]	0.92	1
ATR		34 (0.5%)		25 (0.9%)	Ref	Ref		9 (0.9%)	1.05 [0.47; 2.15]	1		2 (0.4%)	0.58 [0.12; 1.77]	0.94		0 (0%)	0.27 [0; 1.95]	0.99		0 (0%)	0.65 [0.01; 4.79]	0.99		0 (0%)	1.29 [0.01; 9.64]	0.96	0.98
LZTR1		34 (0.5%)		19 (0.7%)	Ref	Ref		15 (1.6%)	2.11 [1.06; 4.13]	0.43		12 (2.6%)	3.44 [1.63; 7]	0.083		8 (4.1%)	5.56 [2.31; 12.34]	0.034		2 (2.4%)	3.82 [0.75; 12.5]	0.99		1 (2.3%)	4.64 [0.5; 19.36]	0.88	0.16
TGFBR2		34 (0.5%)		29 (1.1%)	Ref	Ref		5 (0.5%)	0.54 [0.19; 1.27]	0.65		3 (0.7%)	0.74 [0.2; 2.01]	0.94		1 (0.5%)	0.76 [0.08; 2.93]	0.99		0 (0%)	0.64 [0.01; 4.69]	0.99		0 (0%)	1.28 [0.01; 9.6]	0.96	1
CUL3		33 (0.5%)		20 (0.8%)	Ref	Ref		13 (1.4%)	1.84 [0.9; 3.68]	0.62		4 (0.9%)	1.35 [0.42; 3.5]	0.94		2 (1%)	1.92 [0.38; 6.19]	0.99		0 (0%)	0.93 [0.01; 7]	0.99		0 (0%)	1.75 [0.01; 13.43]	0.9	1
BCORL1		32 (0.4%)		27 (1%)	Ref	Ref		5 (0.5%)	0.57 [0.2; 1.33]	0.71		1 (0.2%)	0.31 [0.03; 1.19]	0.76		0 (0%)	0.24 [0; 1.72]	0.99		0 (0%)	0.54 [0; 4]	0.99		0 (0%)	0.98 [0.01; 7.32]	1	0.82
GRIN2A		32 (0.4%)		25 (0.9%)	Ref	Ref		7 (0.7%)	0.81 [0.33; 1.76]	0.94		5 (1.1%)	1.26 [0.44; 2.98]	0.94		3 (1.5%)	1.89 [0.5; 5.21]	0.99		0 (0%)	0.64 [0.01; 4.74]	0.99		0 (0%)	1.24 [0.01; 9.32]	0.96	1
AMER1		31 (0.4%)		18 (0.7%)	Ref	Ref		13 (1.4%)	1.88 [0.91; 3.81]	0.62		7 (1.5%)	2.11 [0.84; 4.82]	0.76		3 (1.5%)	2.26 [0.59; 6.48]	0.99		1 (1.2%)	2.35 [0.26; 9.68]	0.99		1 (2.3%)	4.9 [0.52; 20.93]	0.88	0.94
STAG2		31 (0.4%)		25 (0.9%)	Ref	Ref		6 (0.6%)	0.72 [0.28; 1.61]	0.93		3 (0.7%)	0.81 [0.22; 2.21]	0.95		2 (1%)	1.35 [0.27; 4.21]	0.99		0 (0%)	0.63 [0; 4.62]	0.99		0 (0%)	1.17 [0.01; 8.8]	0.97	1
EPHA7		31 (0.4%)		17 (0.6%)	Ref	Ref		14 (1.5%)	2.3 [1.12; 4.65]	0.38		5 (1.1%)	1.78 [0.61; 4.44]	0.91		1 (0.5%)	1.13 [0.12; 4.55]	0.99		1 (1.2%)	2.74 [0.3; 11.3]	0.99		0 (0%)	1.89 [0.01; 14.59]	0.9	0.99
KDM5C		30 (0.4%)		20 (0.8%)	Ref	Ref		10 (1%)	1.34 [0.61; 2.77]	0.93		3 (0.7%)	0.92 [0.24; 2.56]	0.98		1 (0.5%)	0.87 [0.1; 3.42]	0.99		0 (0%)	0.65 [0.01; 4.85]	0.99		0 (0%)	1.24 [0.01; 9.37]	0.97	1
INPP4B		30 (0.4%)		22 (0.8%)	Ref	Ref		8 (0.8%)	1.07 [0.45; 2.28]	1		6 (1.3%)	1.64 [0.62; 3.77]	0.91		2 (1%)	1.5 [0.3; 4.74]	0.99		1 (1.2%)	2.06 [0.23; 8.25]	0.99		0 (0%)	1.2 [0.01; 9.08]	0.97	0.99
ASXL1		30 (0.4%)		19 (0.7%)	Ref	Ref		11 (1.2%)	1.52 [0.71; 3.15]	0.79		3 (0.7%)	1.02 [0.27; 2.86]	0.99		0 (0%)	0.31 [0; 2.32]	0.99		0 (0%)	0.75 [0.01; 5.59]	0.99		0 (0%)	1.51 [0.01; 11.54]	0.92	1
TSC1		30 (0.4%)		25 (0.9%)	Ref	Ref		5 (0.5%)	0.62 [0.22; 1.46]	0.8		1 (0.2%)	0.36 [0.04; 1.41]	0.85		1 (0.5%)	0.9 [0.1; 3.55]	0.99		0 (0%)	0.73 [0.01; 5.5]	0.99		0 (0%)	1.33 [0.01; 10.14]	0.96	0.99
DIS3		29 (0.4%)		23 (0.9%)	Ref	Ref		6 (0.6%)	0.76 [0.29; 1.73]	0.94		2 (0.4%)	0.62 [0.12; 1.92]	0.94		0 (0%)	0.28 [0; 2.03]	0.99		0 (0%)	0.67 [0.01; 4.93]	0.99		0 (0%)	1.37 [0.01; 10.3]	0.95	0.97
NRAS		29 (0.4%)		21 (0.8%)	Ref	Ref		8 (0.8%)	1.07 [0.46; 2.31]	1		3 (0.7%)	0.9 [0.24; 2.48]	0.97		1 (0.5%)	0.89 [0.1; 3.49]	0.99		0 (0%)	0.65 [0.01; 4.84]	0.99		0 (0%)	1.21 [0.01; 9.13]	0.97	1
GNAS		28 (0.4%)		20 (0.8%)	Ref	Ref		8 (0.8%)	1.13 [0.47; 2.47]	1		2 (0.4%)	0.76 [0.15; 2.39]	0.94		1 (0.5%)	1.11 [0.12; 4.39]	0.99		0 (0%)	0.85 [0.01; 6.39]	0.99		0 (0%)	1.65 [0.01; 12.67]	0.91	1
HNF1A		28 (0.4%)		19 (0.7%)	Ref	Ref		9 (0.9%)	1.41 [0.62; 3.02]	0.91		5 (1.1%)	1.69 [0.59; 4.16]	0.94		4 (2%)	3.29 [1.01; 8.66]	0.95		0 (0%)	0.89 [0.01; 6.7]	0.99		0 (0%)	1.69 [0.01; 12.96]	0.9	0.99
BRCA1		28 (0.4%)		24 (0.9%)	Ref	Ref		4 (0.4%)	0.5 [0.16; 1.25]	0.63		3 (0.7%)	0.83 [0.22; 2.27]	0.96		0 (0%)	0.29 [0; 2.1]	0.99		0 (0%)	0.71 [0.01; 5.25]	0.99		0 (0%)	1.29 [0.01; 9.74]	0.96	0.97
ZFHX3		27 (0.4%)		22 (0.8%)	Ref	Ref		5 (0.5%)	0.71 [0.25; 1.69]	0.93		2 (0.4%)	0.68 [0.14; 2.11]	0.94		0 (0%)	0.32 [0; 2.38]	0.99		0 (0%)	0.8 [0.01; 5.96]	0.99		0 (0%)	1.52 [0.01; 11.56]	0.92	1
RAD51C		27 (0.4%)		23 (0.9%)	Ref	Ref		4 (0.4%)	0.53 [0.17; 1.34]	0.69		2 (0.4%)	0.59 [0.12; 1.84]	0.94		0 (0%)	0.27 [0; 1.98]	0.99		0 (0%)	0.65 [0.01; 4.8]	0.99		0 (0%)	1.25 [0.01; 9.37]	0.96	0.97
BCOR		26 (0.4%)		20 (0.8%)	Ref	Ref		6 (0.6%)	0.94 [0.36; 2.17]	1		4 (0.9%)	1.31 [0.41; 3.37]	0.94		3 (1.5%)	2.36 [0.62; 6.71]	0.99		3 (3.7%)	5.68 [1.46; 16.69]	0.62		3 (7%)	9.97 [2.51; 29.97]	0.2	0.82
LATS1		25 (0.3%)		23 (0.9%)	Ref	Ref		2 (0.2%)	0.27 [0.05; 0.83]	0.38		1 (0.2%)	0.36 [0.04; 1.39]	0.85		0 (0%)	0.27 [0; 1.98]	0.99		0 (0%)	0.67 [0.01; 4.96]	0.99		0 (0%)	1.33 [0.01; 10.13]	0.96	0.86
SUZ12		25 (0.3%)		19 (0.7%)	Ref	Ref		6 (0.6%)	1.03 [0.38; 2.4]	1		1 (0.2%)	0.53 [0.06; 2.09]	0.94		0 (0%)	0.49 [0; 3.66]	0.99		0 (0%)	1.31 [0.01; 10.22]	0.99		0 (0%)	2.55 [0.02; 20.32]	0.89	0.99
TET1		25 (0.3%)		22 (0.8%)	Ref	Ref		3 (0.3%)	0.45 [0.12; 1.23]	0.62		2 (0.4%)	0.68 [0.14; 2.11]	0.94		1 (0.5%)	0.97 [0.11; 3.82]	0.99		0 (0%)	0.77 [0.01; 5.78]	0.99		0 (0%)	1.35 [0.01; 10.27]	0.95	1
RANBP2		24 (0.3%)		16 (0.6%)	Ref	Ref		8 (0.8%)	1.33 [0.55; 2.99]	0.94		2 (0.4%)	0.77 [0.15; 2.49]	0.94		0 (0%)	0.35 [0; 2.58]	0.99		0 (0%)	0.8 [0.01; 6.04]	0.99		0 (0%)	1.57 [0.01; 12.09]	0.92	1
BAP1		24 (0.3%)		18 (0.7%)	Ref	Ref		6 (0.6%)	0.95 [0.36; 2.23]	1		3 (0.7%)	1.04 [0.27; 2.95]	0.98		0 (0%)	0.34 [0; 2.5]	0.99		0 (0%)	0.8 [0.01; 6.03]	0.99		0 (0%)	1.44 [0.01; 11.19]	0.94	1
CHD2		23 (0.3%)		17 (0.6%)	Ref	Ref		6 (0.6%)	0.98 [0.37; 2.34]	1		2 (0.4%)	0.8 [0.16; 2.58]	0.96		0 (0%)	0.38 [0; 2.86]	0.99		0 (0%)	0.96 [0.01; 7.34]	0.99		0 (0%)	1.8 [0.01; 13.94]	0.9	1
FANCA		23 (0.3%)		17 (0.6%)	Ref	Ref		6 (0.6%)	1.04 [0.39; 2.46]	1		2 (0.4%)	0.82 [0.16; 2.62]	0.96		0 (0%)	0.39 [0; 2.88]	0.99		0 (0%)	0.93 [0.01; 7.09]	0.99		0 (0%)	1.82 [0.01; 14.1]	0.9	1
MAP2K1		22 (0.3%)		16 (0.6%)	Ref	Ref		6 (0.6%)	0.99 [0.37; 2.36]	1		3 (0.7%)	1.04 [0.27; 2.96]	0.99		1 (0.5%)	0.95 [0.1; 3.84]	0.99		0 (0%)	0.71 [0.01; 5.34]	0.99		0 (0%)	1.36 [0.01; 10.52]	0.95	1
ERCC2		22 (0.3%)		21 (0.8%)	Ref	Ref		1 (0.1%)	0.2 [0.02; 0.78]	0.38		1 (0.2%)	0.43 [0.05; 1.7]	0.91		0 (0%)	0.36 [0; 2.66]	0.99		0 (0%)	0.91 [0.01; 6.85]	0.99		0 (0%)	1.84 [0.01; 14.06]	0.9	0.82
SF3B1		22 (0.3%)		16 (0.6%)	Ref	Ref		6 (0.6%)	1.14 [0.42; 2.71]	1		2 (0.4%)	0.85 [0.17; 2.76]	0.97		0 (0%)	0.42 [0; 3.13]	0.99		0 (0%)	0.96 [0.01; 7.36]	0.99		0 (0%)	1.79 [0.01; 13.89]	0.9	1
NSD1		22 (0.3%)		15 (0.6%)	Ref	Ref		7 (0.7%)	1.32 [0.51; 3.09]	0.94		4 (0.9%)	1.64 [0.5; 4.42]	0.94		1 (0.5%)	1.26 [0.14; 5.19]	0.99		0 (0%)	1.04 [0.01; 8.06]	0.99		0 (0%)	2.02 [0.02; 16.19]	0.9	1
BTK		22 (0.3%)		18 (0.7%)	Ref	Ref		4 (0.4%)	0.67 [0.21; 1.74]	0.93		1 (0.2%)	0.45 [0.05; 1.78]	0.91		1 (0.5%)	1.04 [0.11; 4.18]	0.99		1 (1.2%)	2.5 [0.27; 10.24]	0.99		1 (2.3%)	4.84 [0.52; 20.23]	0.88	1
NOTCH2		21 (0.3%)		13 (0.5%)	Ref	Ref		8 (0.8%)	2.05 [0.83; 4.83]	0.62		1 (0.2%)	0.73 [0.08; 3.04]	0.95		1 (0.5%)	1.8 [0.19; 7.67]	0.99		0 (0%)	1.54 [0.01; 12.54]	0.99		0 (0%)	2.58 [0.02; 21.33]	0.89	1
RNF43		21 (0.3%)		17 (0.6%)	Ref	Ref		4 (0.4%)	0.79 [0.24; 2.05]	0.94		1 (0.2%)	0.57 [0.06; 2.29]	0.94		0 (0%)	0.48 [0; 3.61]	0.99		0 (0%)	1.18 [0.01; 9.07]	0.99		0 (0%)	2.09 [0.02; 16.34]	0.9	1
CYLD		21 (0.3%)		13 (0.5%)	Ref	Ref		8 (0.8%)	2.13 [0.85; 5.06]	0.62		3 (0.7%)	1.85 [0.47; 5.59]	0.94		1 (0.5%)	2.3 [0.25; 10.07]	0.99		0 (0%)	1.94 [0.01; 16.23]	0.99		0 (0%)	3.6 [0.03; 30.8]	0.88	0.99
PALB2		21 (0.3%)		18 (0.7%)	Ref	Ref		3 (0.3%)	0.54 [0.14; 1.52]	0.79		0 (0%)	0.15 [0; 1.09]	0.76		0 (0%)	0.33 [0; 2.43]	0.99		0 (0%)	0.75 [0.01; 5.72]	0.99		0 (0%)	1.29 [0.01; 9.98]	0.96	0.81
AR		21 (0.3%)		17 (0.6%)	Ref	Ref		4 (0.4%)	0.76 [0.24; 2.01]	0.94		1 (0.2%)	0.55 [0.06; 2.2]	0.94		1 (0.5%)	1.38 [0.15; 5.61]	0.99		0 (0%)	1.12 [0.01; 8.58]	0.99		0 (0%)	2.13 [0.02; 16.59]	0.9	1
CIC		20 (0.3%)		14 (0.5%)	Ref	Ref		6 (0.6%)	1.28 [0.47; 3.15]	0.94		3 (0.7%)	1.46 [0.37; 4.29]	0.94		1 (0.5%)	1.44 [0.15; 6.03]	0.99		0 (0%)	1.16 [0.01; 9.11]	0.99		0 (0%)	2.07 [0.02; 16.8]	0.9	1
TGFBR1		20 (0.3%)		14 (0.5%)	Ref	Ref		6 (0.6%)	1.32 [0.48; 3.24]	0.94		3 (0.7%)	1.48 [0.38; 4.34]	0.94		1 (0.5%)	1.45 [0.16; 6.04]	0.99		0 (0%)	1.05 [0.01; 8.13]	0.99		0 (0%)	1.84 [0.01; 14.48]	0.9	1
NCOR1		19 (0.3%)		13 (0.5%)	Ref	Ref		6 (0.6%)	1.29 [0.47; 3.21]	0.94		3 (0.7%)	1.43 [0.37; 4.23]	0.94		2 (1%)	2.35 [0.46; 7.92]	0.99		1 (1.2%)	3.3 [0.35; 14.11]	0.99		1 (2.3%)	6.41 [0.68; 28.17]	0.88	0.97
RECQL4		19 (0.3%)		10 (0.4%)	Ref	Ref		9 (0.9%)	2.65 [1.07; 6.47]	0.44		2 (0.4%)	1.42 [0.27; 4.98]	0.94		0 (0%)	0.65 [0.01; 5.14]	0.99		0 (0%)	1.55 [0.01; 12.6]	0.99		0 (0%)	2.83 [0.02; 23.37]	0.88	1
MAP3K4		19 (0.3%)		16 (0.6%)	Ref	Ref		3 (0.3%)	0.6 [0.16; 1.71]	0.88		2 (0.4%)	0.89 [0.18; 2.87]	0.97		1 (0.5%)	1.28 [0.14; 5.19]	0.99		1 (1.2%)	3.03 [0.33; 12.6]	0.99		0 (0%)	2.04 [0.02; 15.88]	0.9	1
SDHA		19 (0.3%)		17 (0.6%)	Ref	Ref		2 (0.2%)	0.39 [0.08; 1.24]	0.62		0 (0%)	0.16 [0; 1.21]	0.76		0 (0%)	0.39 [0; 2.91]	0.99		0 (0%)	0.95 [0.01; 7.23]	0.99		0 (0%)	1.89 [0.01; 14.59]	0.9	0.82
FGFR3		19 (0.3%)		14 (0.5%)	Ref	Ref		5 (0.5%)	1.17 [0.4; 3.01]	1		2 (0.4%)	1.09 [0.21; 3.65]	0.98		2 (1%)	2.58 [0.5; 8.89]	0.99		2 (2.4%)	6.86 [1.28; 25.17]	0.82		2 (4.7%)	11.26 [2.05; 42.67]	0.34	0.82
RAD50		19 (0.3%)		14 (0.5%)	Ref	Ref		5 (0.5%)	1.1 [0.37; 2.81]	1		2 (0.4%)	1.01 [0.2; 3.32]	0.99		0 (0%)	0.49 [0; 3.76]	0.99		0 (0%)	1.19 [0.01; 9.34]	0.99		0 (0%)	2.25 [0.02; 18.09]	0.9	1
MAP2K4		19 (0.3%)		14 (0.5%)	Ref	Ref		5 (0.5%)	1.03 [0.35; 2.62]	1		3 (0.7%)	1.35 [0.35; 3.94]	0.94		1 (0.5%)	1.26 [0.14; 5.23]	0.99		0 (0%)	0.95 [0.01; 7.33]	0.99		0 (0%)	1.75 [0.01; 13.93]	0.9	0.99
TSC2		18 (0.3%)		12 (0.5%)	Ref	Ref		6 (0.6%)	1.43 [0.52; 3.62]	0.93		2 (0.4%)	1.06 [0.21; 3.58]	0.98		0 (0%)	0.45 [0; 3.51]	0.99		0 (0%)	1.03 [0.01; 8.11]	0.99		0 (0%)	1.74 [0.01; 14.04]	0.9	1
PPP2R1A		18 (0.3%)		13 (0.5%)	Ref	Ref		5 (0.5%)	1 [0.34; 2.6]	1		1 (0.2%)	0.59 [0.06; 2.44]	0.94		0 (0%)	0.45 [0; 3.38]	0.99		0 (0%)	1.14 [0.01; 8.87]	0.99		0 (0%)	2.32 [0.02; 18.54]	0.9	0.99
RUNX1T1		18 (0.3%)		10 (0.4%)	Ref	Ref		8 (0.8%)	2.5 [0.97; 6.25]	0.53		2 (0.4%)	1.46 [0.28; 5.17]	0.94		1 (0.5%)	2.1 [0.22; 9.31]	0.99		0 (0%)	1.93 [0.01; 16.28]	0.99		0 (0%)	3.48 [0.03; 29.73]	0.88	1
RUNX1		18 (0.3%)		14 (0.5%)	Ref	Ref		4 (0.4%)	0.8 [0.24; 2.15]	0.95		2 (0.4%)	0.9 [0.18; 2.96]	0.97		1 (0.5%)	1.26 [0.14; 5.18]	0.99		0 (0%)	0.99 [0.01; 7.63]	0.99		0 (0%)	2.02 [0.02; 16]	0.9	1
BLM		18 (0.3%)		14 (0.5%)	Ref	Ref		4 (0.4%)	0.87 [0.27; 2.36]	1		3 (0.7%)	1.46 [0.37; 4.29]	0.94		1 (0.5%)	1.37 [0.15; 5.68]	0.99		0 (0%)	1.1 [0.01; 8.54]	0.99		0 (0%)	1.99 [0.02; 15.69]	0.9	1
SPEN		18 (0.3%)		15 (0.6%)	Ref	Ref		3 (0.3%)	0.64 [0.17; 1.83]	0.93		0 (0%)	0.18 [0; 1.33]	0.76		0 (0%)	0.4 [0; 2.98]	0.99		0 (0%)	0.89 [0.01; 6.84]	0.99		0 (0%)	1.63 [0.01; 12.68]	0.91	0.94
AXIN2		18 (0.3%)		16 (0.6%)	Ref	Ref		2 (0.2%)	0.43 [0.08; 1.4]	0.65		1 (0.2%)	0.57 [0.06; 2.3]	0.94		1 (0.5%)	1.45 [0.16; 5.97]	0.99		1 (1.2%)	3.81 [0.41; 16.21]	0.99		1 (2.3%)	7.94 [0.84; 34.85]	0.88	1
FLCN		18 (0.3%)		14 (0.5%)	Ref	Ref		4 (0.4%)	0.9 [0.27; 2.42]	1		2 (0.4%)	1.06 [0.21; 3.48]	0.98		0 (0%)	0.48 [0; 3.67]	0.99		0 (0%)	1.13 [0.01; 8.78]	0.99		0 (0%)	2.09 [0.02; 16.5]	0.9	1
GPS2		18 (0.3%)		16 (0.6%)	Ref	Ref		2 (0.2%)	0.43 [0.09; 1.39]	0.65		2 (0.4%)	0.97 [0.19; 3.16]	0.99		1 (0.5%)	1.36 [0.15; 5.63]	0.99		1 (1.2%)	3.56 [0.38; 15.42]	0.99		1 (2.3%)	6.69 [0.7; 30.5]	0.88	1
CDK12		17 (0.2%)		7 (0.3%)	Ref	Ref		10 (1%)	3.88 [1.52; 10.42]	0.2		6 (1.3%)	5.3 [1.76; 15.51]	0.17		4 (2%)	9.14 [2.52; 29.79]	0.12		2 (2.4%)	11.66 [2.07; 48.03]	0.49		1 (2.3%)	12.52 [1.26; 63.58]	0.62	0.16
KIT		17 (0.2%)		16 (0.6%)	Ref	Ref		1 (0.1%)	0.26 [0.03; 1.05]	0.53		0 (0%)	0.18 [0; 1.31]	0.76		0 (0%)	0.42 [0; 3.16]	0.99		0 (0%)	1.02 [0.01; 7.78]	0.99		0 (0%)	1.96 [0.02; 15.22]	0.9	0.94
PTPN11		17 (0.2%)		16 (0.6%)	Ref	Ref		1 (0.1%)	0.25 [0.03; 0.99]	0.53		0 (0%)	0.16 [0; 1.22]	0.76		0 (0%)	0.4 [0; 2.96]	0.99		0 (0%)	0.94 [0.01; 7.19]	0.99		0 (0%)	1.88 [0.01; 14.6]	0.9	0.82
MSH6		17 (0.2%)		16 (0.6%)	Ref	Ref		1 (0.1%)	0.26 [0.03; 1.05]	0.53		0 (0%)	0.19 [0; 1.4]	0.81		0 (0%)	0.45 [0; 3.37]	0.99		0 (0%)	1.09 [0.01; 8.36]	0.99		0 (0%)	2.16 [0.02; 16.93]	0.9	0.94
DAXX		17 (0.2%)		12 (0.5%)	Ref	Ref		5 (0.5%)	1.24 [0.41; 3.26]	0.96		3 (0.7%)	1.6 [0.41; 4.79]	0.94		1 (0.5%)	1.51 [0.16; 6.35]	0.99		0 (0%)	1.11 [0.01; 8.71]	0.99		0 (0%)	2.02 [0.02; 16.1]	0.9	1
CDKN1B		16 (0.2%)		10 (0.4%)	Ref	Ref		6 (0.6%)	1.76 [0.62; 4.63]	0.79		1 (0.2%)	0.79 [0.09; 3.4]	0.97		1 (0.5%)	1.92 [0.21; 8.28]	0.99		0 (0%)	1.52 [0.01; 12.21]	0.99		0 (0%)	2.87 [0.02; 23.53]	0.88	1
FANCD2		16 (0.2%)		13 (0.5%)	Ref	Ref		3 (0.3%)	0.67 [0.17; 1.98]	0.94		0 (0%)	0.19 [0; 1.46]	0.83		0 (0%)	0.44 [0; 3.33]	0.99		0 (0%)	1.06 [0.01; 8.2]	0.99		0 (0%)	2.26 [0.02; 18]	0.9	0.97
LATS2		16 (0.2%)		12 (0.5%)	Ref	Ref		4 (0.4%)	0.99 [0.29; 2.74]	1		1 (0.2%)	0.64 [0.07; 2.67]	0.94		0 (0%)	0.51 [0; 3.95]	0.99		0 (0%)	1.2 [0.01; 9.53]	0.99		0 (0%)	2.22 [0.02; 17.96]	0.9	1
TP63		16 (0.2%)		8 (0.3%)	Ref	Ref		8 (0.8%)	2.89 [1.08; 7.72]	0.43		2 (0.4%)	1.7 [0.32; 6.26]	0.94		1 (0.5%)	2.25 [0.24; 10.33]	0.99		1 (1.2%)	5.52 [0.57; 26.36]	0.99		0 (0%)	2.98 [0.02; 26.48]	0.88	0.97
IKZF1		16 (0.2%)		12 (0.5%)	Ref	Ref		4 (0.4%)	0.94 [0.28; 2.61]	1		3 (0.7%)	1.64 [0.42; 4.97]	0.94		0 (0%)	0.53 [0; 4.09]	0.99		0 (0%)	1.29 [0.01; 10.3]	0.99		0 (0%)	2.45 [0.02; 20.11]	0.9	1
MAP3K1		16 (0.2%)		11 (0.4%)	Ref	Ref		5 (0.5%)	1.31 [0.43; 3.51]	0.94		2 (0.4%)	1.21 [0.23; 4.14]	0.97		0 (0%)	0.57 [0; 4.43]	0.99		0 (0%)	1.35 [0.01; 10.76]	0.99		0 (0%)	2.76 [0.02; 22.54]	0.88	1
DICER1		15 (0.2%)		7 (0.3%)	Ref	Ref		8 (0.8%)	3.14 [1.16; 8.71]	0.38		5 (1.1%)	4.17 [1.3; 12.65]	0.43		1 (0.5%)	2.87 [0.3; 13.39]	0.99		1 (1.2%)	6.65 [0.68; 32.39]	0.99		1 (2.3%)	12.16 [1.23; 60.37]	0.62	0.82
TBX3		15 (0.2%)		9 (0.3%)	Ref	Ref		6 (0.6%)	1.88 [0.65; 5.1]	0.76		1 (0.2%)	0.84 [0.09; 3.7]	0.97		1 (0.5%)	1.92 [0.2; 8.59]	0.99		1 (1.2%)	4.59 [0.48; 21.27]	0.99		0 (0%)	2.58 [0.02; 21.87]	0.89	1
MLH1		15 (0.2%)		11 (0.4%)	Ref	Ref		4 (0.4%)	1.07 [0.32; 3.06]	1		0 (0%)	0.27 [0; 2.13]	0.91		0 (0%)	0.67 [0.01; 5.27]	0.99		0 (0%)	1.7 [0.01; 13.8]	0.99		0 (0%)	3.36 [0.03; 27.76]	0.88	1
EPHB1		15 (0.2%)		8 (0.3%)	Ref	Ref		7 (0.7%)	2.22 [0.8; 6.06]	0.62		3 (0.7%)	1.99 [0.49; 6.52]	0.94		1 (0.5%)	1.9 [0.2; 8.58]	0.99		0 (0%)	1.46 [0.01; 12.23]	0.99		0 (0%)	2.77 [0.02; 23.84]	0.88	0.99
SHQ1		15 (0.2%)		9 (0.3%)	Ref	Ref		6 (0.6%)	1.93 [0.67; 5.22]	0.72		2 (0.4%)	1.53 [0.29; 5.43]	0.94		1 (0.5%)	2.06 [0.22; 9.1]	0.99		0 (0%)	1.57 [0.01; 12.87]	0.99		0 (0%)	3.21 [0.02; 27.17]	0.88	1
MSH3		14 (0.2%)		7 (0.3%)	Ref	Ref		7 (0.7%)	2.56 [0.9; 7.26]	0.56		3 (0.7%)	2.34 [0.56; 7.92]	0.89		2 (1%)	3.55 [0.66; 13.52]	0.99		0 (0%)	1.64 [0.01; 13.97]	0.99		0 (0%)	2.96 [0.02; 25.72]	0.88	0.94
PTPRS		14 (0.2%)		12 (0.5%)	Ref	Ref		2 (0.2%)	0.52 [0.1; 1.77]	0.83		0 (0%)	0.21 [0; 1.62]	0.85		0 (0%)	0.51 [0; 3.96]	0.99		0 (0%)	1.31 [0.01; 10.64]	0.99		0 (0%)	2.38 [0.02; 19.68]	0.9	0.97
MITF		14 (0.2%)		13 (0.5%)	Ref	Ref		1 (0.1%)	0.31 [0.03; 1.27]	0.62		0 (0%)	0.2 [0; 1.54]	0.85		0 (0%)	0.47 [0; 3.55]	0.99		0 (0%)	1.06 [0.01; 8.22]	0.99		0 (0%)	2.01 [0.02; 15.82]	0.9	0.97
CHD4		14 (0.2%)		11 (0.4%)	Ref	Ref		3 (0.3%)	0.89 [0.23; 2.72]	1		2 (0.4%)	1.35 [0.26; 4.63]	0.94		2 (1%)	3.21 [0.61; 11.24]	0.99		0 (0%)	1.41 [0.01; 11.38]	0.99		0 (0%)	2.45 [0.02; 20]	0.9	1
DNMT3B		14 (0.2%)		7 (0.3%)	Ref	Ref		7 (0.7%)	2.71 [0.95; 7.74]	0.53		2 (0.4%)	1.88 [0.35; 7.14]	0.94		0 (0%)	0.88 [0.01; 7.38]	0.99		0 (0%)	2.11 [0.02; 18.37]	0.99		0 (0%)	3.96 [0.03; 35.06]	0.88	0.99
SH2B3		13 (0.2%)		10 (0.4%)	Ref	Ref		3 (0.3%)	0.91 [0.23; 2.82]	1		0 (0%)	0.28 [0; 2.19]	0.91		0 (0%)	0.64 [0; 5.06]	0.99		0 (0%)	1.54 [0.01; 12.54]	0.99		0 (0%)	3.09 [0.02; 25.81]	0.88	1
HRAS		13 (0.2%)		7 (0.3%)	Ref	Ref		6 (0.6%)	2.63 [0.87; 7.74]	0.61		3 (0.7%)	3.18 [0.75; 11.19]	0.76		1 (0.5%)	3.41 [0.35; 16.77]	0.99		0 (0%)	2.54 [0.02; 23.59]	0.99		0 (0%)	4.28 [0.03; 39.92]	0.88	0.97
ASXL2		13 (0.2%)		9 (0.3%)	Ref	Ref		4 (0.4%)	1.29 [0.38; 3.83]	0.95		0 (0%)	0.31 [0; 2.45]	0.94		0 (0%)	0.68 [0.01; 5.49]	0.99		0 (0%)	1.57 [0.01; 13.02]	0.99		0 (0%)	2.86 [0.02; 24.32]	0.88	1
MTOR		13 (0.2%)		10 (0.4%)	Ref	Ref		3 (0.3%)	0.95 [0.24; 2.95]	1		1 (0.2%)	0.84 [0.09; 3.6]	0.97		0 (0%)	0.7 [0.01; 5.46]	0.99		0 (0%)	1.71 [0.01; 13.76]	0.99		0 (0%)	3.47 [0.03; 28.5]	0.88	1
FANCI		13 (0.2%)		9 (0.3%)	Ref	Ref		4 (0.4%)	1.35 [0.39; 4]	0.94		2 (0.4%)	1.48 [0.28; 5.3]	0.94		1 (0.5%)	2.16 [0.23; 9.61]	0.99		0 (0%)	1.61 [0.01; 13.28]	0.99		0 (0%)	2.87 [0.02; 24.01]	0.88	0.99
IGF1R		13 (0.2%)		10 (0.4%)	Ref	Ref		3 (0.3%)	0.99 [0.25; 3.07]	1		3 (0.7%)	2.02 [0.51; 6.31]	0.91		1 (0.5%)	1.96 [0.21; 8.56]	0.99		0 (0%)	1.45 [0.01; 11.89]	0.99		0 (0%)	2.5 [0.02; 20.65]	0.9	0.99
PIK3R1		13 (0.2%)		10 (0.4%)	Ref	Ref		3 (0.3%)	0.9 [0.23; 2.81]	1		0 (0%)	0.28 [0; 2.2]	0.91		0 (0%)	0.63 [0; 5.05]	0.99		0 (0%)	1.54 [0.01; 12.71]	0.99		0 (0%)	2.71 [0.02; 23.09]	0.88	1
FANCE		12 (0.2%)		7 (0.3%)	Ref	Ref		5 (0.5%)	1.99 [0.62; 6.03]	0.76		0 (0%)	0.37 [0; 3.09]	0.94		0 (0%)	0.88 [0.01; 7.38]	0.99		0 (0%)	2.11 [0.02; 18.37]	0.99		0 (0%)	3.96 [0.03; 35.06]	0.88	1
STAG1		12 (0.2%)		10 (0.4%)	Ref	Ref		2 (0.2%)	0.57 [0.11; 1.98]	0.91		2 (0.4%)	1.14 [0.22; 3.97]	0.97		1 (0.5%)	1.53 [0.16; 6.62]	0.99		0 (0%)	1.19 [0.01; 9.49]	0.99		0 (0%)	2.24 [0.02; 18.37]	0.9	1
MPL		12 (0.2%)		9 (0.3%)	Ref	Ref		3 (0.3%)	0.92 [0.23; 2.95]	1		1 (0.2%)	0.83 [0.09; 3.65]	0.97		0 (0%)	0.65 [0; 5.16]	0.99		0 (0%)	1.59 [0.01; 13.04]	0.99		0 (0%)	3.51 [0.03; 29.55]	0.88	1
BARD1		12 (0.2%)		8 (0.3%)	Ref	Ref		4 (0.4%)	1.56 [0.45; 4.79]	0.93		2 (0.4%)	1.86 [0.35; 6.9]	0.94		0 (0%)	0.8 [0.01; 6.63]	0.99		0 (0%)	1.89 [0.01; 16.23]	0.99		0 (0%)	3.23 [0.02; 28.02]	0.88	1
CTCF		12 (0.2%)		10 (0.4%)	Ref	Ref		2 (0.2%)	0.58 [0.11; 2.04]	0.93		1 (0.2%)	0.76 [0.08; 3.27]	0.96		1 (0.5%)	1.84 [0.2; 8.05]	0.99		0 (0%)	1.41 [0.01; 11.42]	0.99		0 (0%)	3.13 [0.02; 26.66]	0.88	1
SMC1A		12 (0.2%)		9 (0.3%)	Ref	Ref		3 (0.3%)	1.06 [0.26; 3.37]	1		1 (0.2%)	0.93 [0.1; 4.08]	0.98		1 (0.5%)	2.14 [0.23; 9.54]	0.99		0 (0%)	1.65 [0.01; 13.85]	0.99		0 (0%)	2.77 [0.02; 23.55]	0.88	1
COP1		12 (0.2%)		8 (0.3%)	Ref	Ref		4 (0.4%)	1.5 [0.43; 4.59]	0.94		1 (0.2%)	1.04 [0.11; 4.65]	0.99		0 (0%)	0.81 [0.01; 6.66]	0.99		0 (0%)	1.91 [0.01; 16.27]	0.99		0 (0%)	3.57 [0.03; 31.11]	0.88	1
ERCC3		12 (0.2%)		10 (0.4%)	Ref	Ref		2 (0.2%)	0.66 [0.13; 2.3]	0.94		1 (0.2%)	0.82 [0.09; 3.51]	0.97		0 (0%)	0.6 [0; 4.68]	0.99		0 (0%)	1.36 [0.01; 10.87]	0.99		0 (0%)	2.66 [0.02; 21.67]	0.88	1
MEN1		11 (0.2%)		8 (0.3%)	Ref	Ref		3 (0.3%)	1.13 [0.28; 3.72]	1		2 (0.4%)	1.7 [0.32; 6.27]	0.94		1 (0.5%)	2.31 [0.24; 10.46]	0.99		0 (0%)	1.85 [0.01; 15.5]	0.99		0 (0%)	3.93 [0.03; 33.73]	0.88	0.99
RAD51		11 (0.2%)		8 (0.3%)	Ref	Ref		3 (0.3%)	1.03 [0.25; 3.43]	1		1 (0.2%)	1.01 [0.11; 4.51]	0.99		0 (0%)	0.74 [0.01; 5.98]	0.99		0 (0%)	2.04 [0.02; 17.32]	0.99		0 (0%)	4.53 [0.03; 39.44]	0.88	1
SLX4		11 (0.2%)		8 (0.3%)	Ref	Ref		3 (0.3%)	0.97 [0.24; 3.22]	1		1 (0.2%)	0.89 [0.09; 3.95]	0.98		0 (0%)	0.7 [0.01; 5.63]	0.99		0 (0%)	1.77 [0.01; 14.87]	0.99		0 (0%)	3.68 [0.03; 31.79]	0.88	1
FGFR2		11 (0.2%)		7 (0.3%)	Ref	Ref		4 (0.4%)	1.88 [0.52; 6]	0.82		2 (0.4%)	1.84 [0.34; 7.13]	0.94		2 (1%)	4.49 [0.81; 17.8]	0.99		0 (0%)	1.76 [0.01; 15.72]	0.99		0 (0%)	3.22 [0.02; 29.29]	0.88	0.98
NFKBIA		11 (0.2%)		8 (0.3%)	Ref	Ref		3 (0.3%)	1.26 [0.31; 4.15]	0.99		1 (0.2%)	1.1 [0.12; 5]	0.98		0 (0%)	0.84 [0.01; 7.01]	0.99		0 (0%)	2.03 [0.02; 17.84]	0.99		0 (0%)	3.33 [0.03; 29.59]	0.88	1
CASP8		11 (0.2%)		9 (0.3%)	Ref	Ref		2 (0.2%)	0.85 [0.16; 3.07]	1		0 (0%)	0.39 [0; 3.14]	0.94		0 (0%)	0.99 [0.01; 8.16]	1		0 (0%)	2.61 [0.02; 23.39]	0.99		0 (0%)	4.24 [0.03; 38.63]	0.88	1
WT1		11 (0.2%)		9 (0.3%)	Ref	Ref		2 (0.2%)	0.69 [0.13; 2.45]	0.94		2 (0.4%)	1.48 [0.28; 5.28]	0.94		1 (0.5%)	2.08 [0.22; 9.24]	0.99		0 (0%)	1.61 [0.01; 13.28]	0.99		0 (0%)	3.16 [0.02; 26.62]	0.88	1
SMC3		11 (0.2%)		7 (0.3%)	Ref	Ref		4 (0.4%)	1.53 [0.43; 4.85]	0.94		0 (0%)	0.35 [0; 2.88]	0.94		0 (0%)	0.77 [0.01; 6.41]	0.99		0 (0%)	1.81 [0.01; 15.43]	0.99		0 (0%)	3.6 [0.03; 31.63]	0.88	1
ESR1		11 (0.2%)		9 (0.3%)	Ref	Ref		2 (0.2%)	0.7 [0.13; 2.5]	0.94		1 (0.2%)	0.89 [0.09; 3.98]	0.98		0 (0%)	0.79 [0.01; 6.52]	0.99		0 (0%)	2 [0.02; 17.64]	0.99		0 (0%)	4.01 [0.03; 37.08]	0.88	1
CBL		11 (0.2%)		7 (0.3%)	Ref	Ref		4 (0.4%)	1.69 [0.47; 5.35]	0.91		1 (0.2%)	1.16 [0.12; 5.3]	0.97		1 (0.5%)	2.71 [0.28; 12.55]	0.99		0 (0%)	2.18 [0.02; 18.64]	0.99		0 (0%)	4.08 [0.03; 35.68]	0.88	0.99
TCF3		11 (0.2%)		7 (0.3%)	Ref	Ref		4 (0.4%)	1.58 [0.44; 5]	0.93		1 (0.2%)	1.16 [0.12; 5.33]	0.97		1 (0.5%)	2.68 [0.28; 12.52]	0.99		1 (1.2%)	6.74 [0.69; 32.62]	0.99		1 (2.3%)	14.85 [1.5; 74.44]	0.61	0.94
ACVR1B		11 (0.2%)		10 (0.4%)	Ref	Ref		1 (0.1%)	0.34 [0.04; 1.46]	0.64		1 (0.2%)	0.68 [0.07; 2.9]	0.94		1 (0.5%)	1.42 [0.15; 6.12]	0.99		0 (0%)	1.06 [0.01; 8.44]	0.99		0 (0%)	2.02 [0.02; 16.58]	0.9	1
JAK1		10 (0.1%)		7 (0.3%)	Ref	Ref		3 (0.3%)	1.46 [0.35; 4.98]	0.94		1 (0.2%)	1.31 [0.14; 6.13]	0.96		1 (0.5%)	3.24 [0.34; 15.44]	0.99		1 (1.2%)	8.22 [0.83; 41.64]	0.99		0 (0%)	4.47 [0.03; 40.43]	0.88	0.99
ARID5B		10 (0.1%)		6 (0.2%)	Ref	Ref		4 (0.4%)	1.92 [0.52; 6.47]	0.82		3 (0.7%)	3.32 [0.77; 12.11]	0.76		1 (0.5%)	3.79 [0.39; 19.12]	0.99		0 (0%)	3.35 [0.03; 32.15]	0.99		0 (0%)	6.94 [0.05; 68.33]	0.88	0.97
ETV6		10 (0.1%)		5 (0.2%)	Ref	Ref		5 (0.5%)	2.65 [0.78; 9.04]	0.62		2 (0.4%)	2.17 [0.39; 9.17]	0.94		0 (0%)	1 [0.01; 8.97]	1		0 (0%)	2.3 [0.02; 21.58]	0.99		0 (0%)	4.23 [0.03; 40.61]	0.88	0.99
MDC1		10 (0.1%)		7 (0.3%)	Ref	Ref		3 (0.3%)	1.26 [0.3; 4.28]	0.99		1 (0.2%)	1.17 [0.12; 5.39]	0.97		0 (0%)	0.92 [0.01; 7.8]	0.99		0 (0%)	2.32 [0.02; 20.39]	0.99		0 (0%)	4.87 [0.04; 44.22]	0.88	1
ERCC5		10 (0.1%)		8 (0.3%)	Ref	Ref		2 (0.2%)	0.85 [0.16; 3.11]	1		0 (0%)	0.35 [0; 2.84]	0.94		0 (0%)	0.84 [0.01; 6.83]	0.99		0 (0%)	2.03 [0.02; 17.11]	0.99		0 (0%)	3.9 [0.03; 33.47]	0.88	1
PPM1D		10 (0.1%)		9 (0.3%)	Ref	Ref		1 (0.1%)	0.45 [0.05; 1.96]	0.83		1 (0.2%)	0.9 [0.1; 3.94]	0.98		0 (0%)	0.69 [0.01; 5.57]	0.99		0 (0%)	1.56 [0.01; 12.91]	0.99		0 (0%)	2.71 [0.02; 22.7]	0.88	1
PRDM1		10 (0.1%)		4 (0.2%)	Ref	Ref		6 (0.6%)	4.06 [1.22; 14.85]	0.38		3 (0.7%)	4.65 [1.01; 19.83]	0.68		1 (0.5%)	5.2 [0.51; 30.08]	0.99		0 (0%)	4.46 [0.03; 49.07]	0.99		0 (0%)	8.62 [0.06; 95.42]	0.88	0.94
SOX17		10 (0.1%)		8 (0.3%)	Ref	Ref		2 (0.2%)	0.81 [0.15; 2.94]	1		1 (0.2%)	1.01 [0.11; 4.5]	0.99		1 (0.5%)	2.24 [0.24; 10.14]	0.99		0 (0%)	1.78 [0.01; 14.97]	0.99		0 (0%)	3.43 [0.03; 29.53]	0.88	1
DDX41		10 (0.1%)		9 (0.3%)	Ref	Ref		1 (0.1%)	0.41 [0.04; 1.81]	0.79		1 (0.2%)	0.87 [0.09; 3.79]	0.97		0 (0%)	0.64 [0; 5.11]	0.99		0 (0%)	1.51 [0.01; 12.32]	0.99		0 (0%)	3.04 [0.02; 25.38]	0.88	1
HOXB13		10 (0.1%)		8 (0.3%)	Ref	Ref		2 (0.2%)	0.7 [0.13; 2.59]	0.94		1 (0.2%)	0.94 [0.1; 4.2]	0.98		0 (0%)	0.73 [0.01; 5.91]	0.99		0 (0%)	1.86 [0.01; 15.86]	0.99		0 (0%)	3.53 [0.03; 30.52]	0.88	1
AKT1		10 (0.1%)		8 (0.3%)	Ref	Ref		2 (0.2%)	0.88 [0.17; 3.23]	1		1 (0.2%)	1.04 [0.11; 4.67]	0.99		0 (0%)	0.78 [0.01; 6.49]	0.99		0 (0%)	1.81 [0.01; 15.55]	0.99		0 (0%)	2.96 [0.02; 25.81]	0.88	1
GATA4		10 (0.1%)		6 (0.2%)	Ref	Ref		4 (0.4%)	1.99 [0.55; 6.63]	0.79		1 (0.2%)	1.38 [0.14; 6.67]	0.96		1 (0.5%)	3.3 [0.34; 16.17]	0.99		0 (0%)	2.8 [0.02; 25.67]	0.99		0 (0%)	5.38 [0.04; 50.52]	0.88	1
ERCC4		9 (0.1%)		6 (0.2%)	Ref	Ref		3 (0.3%)	1.38 [0.33; 4.93]	0.94		1 (0.2%)	1.16 [0.12; 5.56]	0.98		0 (0%)	0.89 [0.01; 7.71]	0.99		0 (0%)	2.12 [0.02; 19.24]	0.99		0 (0%)	4.19 [0.03; 39.07]	0.88	1
CDC73		9 (0.1%)		6 (0.2%)	Ref	Ref		3 (0.3%)	1.41 [0.33; 5.04]	0.94		3 (0.7%)	3.15 [0.74; 11.29]	0.76		0 (0%)	0.93 [0.01; 8.16]	0.99		0 (0%)	2.26 [0.02; 20.59]	0.99		0 (0%)	4.26 [0.03; 41.05]	0.88	0.98
CUX1		9 (0.1%)		8 (0.3%)	Ref	Ref		1 (0.1%)	0.5 [0.05; 2.23]	0.91		0 (0%)	0.32 [0; 2.57]	0.94		0 (0%)	0.75 [0.01; 6.17]	0.99		0 (0%)	1.75 [0.01; 14.97]	0.99		0 (0%)	3.21 [0.02; 27.87]	0.88	0.99
FH		9 (0.1%)		3 (0.1%)	Ref	Ref		6 (0.6%)	4.37 [1.22; 18.56]	0.38		0 (0%)	0.71 [0.01; 7.23]	0.97		0 (0%)	1.53 [0.01; 15.83]	0.99		0 (0%)	3.95 [0.03; 43.14]	0.99		0 (0%)	10.72 [0.08; 126.71]	0.88	1
POLD1		9 (0.1%)		5 (0.2%)	Ref	Ref		4 (0.4%)	2.04 [0.52; 7.49]	0.8		3 (0.7%)	3.29 [0.74; 12.8]	0.76		0 (0%)	0.93 [0.01; 9.19]	0.99		0 (0%)	3.15 [0.02; 33.24]	0.99		0 (0%)	6.01 [0.04; 64.04]	0.88	0.97
SMARCD1		9 (0.1%)		7 (0.3%)	Ref	Ref		2 (0.2%)	0.99 [0.18; 3.74]	1		0 (0%)	0.45 [0; 3.71]	0.94		0 (0%)	1.07 [0.01; 9.09]	0.99		0 (0%)	2.71 [0.02; 24.32]	0.99		0 (0%)	5.06 [0.04; 46.51]	0.88	1
IDH1		9 (0.1%)		9 (0.3%)	Ref	Ref		0 (0%)	0.14 [0; 1.08]	0.53		0 (0%)	0.27 [0; 2.13]	0.91		0 (0%)	0.62 [0; 4.91]	0.99		0 (0%)	1.41 [0.01; 11.5]	0.99		0 (0%)	2.67 [0.02; 22.11]	0.88	0.97
SMAD3		9 (0.1%)		5 (0.2%)	Ref	Ref		4 (0.4%)	2.23 [0.6; 7.92]	0.74		1 (0.2%)	1.35 [0.14; 6.76]	0.96		0 (0%)	0.91 [0.01; 8.11]	0.99		0 (0%)	1.92 [0.01; 17.43]	0.99		0 (0%)	3.37 [0.03; 31.28]	0.88	1
MAP3K13		9 (0.1%)		7 (0.3%)	Ref	Ref		2 (0.2%)	0.9 [0.17; 3.41]	1		2 (0.4%)	1.84 [0.34; 6.97]	0.94		1 (0.5%)	2.4 [0.25; 11.27]	0.99		1 (1.2%)	5.65 [0.58; 27.39]	0.99		0 (0%)	2.99 [0.02; 26.26]	0.88	0.98
SMAD2		9 (0.1%)		7 (0.3%)	Ref	Ref		2 (0.2%)	0.83 [0.15; 3.12]	1		1 (0.2%)	1.07 [0.11; 4.94]	0.98		1 (0.5%)	2.4 [0.25; 11.19]	0.99		0 (0%)	1.68 [0.01; 14.12]	0.99		0 (0%)	3.46 [0.03; 30.08]	0.88	1
RAD54L		9 (0.1%)		5 (0.2%)	Ref	Ref		4 (0.4%)	2.27 [0.6; 8.09]	0.72		1 (0.2%)	1.52 [0.16; 7.75]	0.94		1 (0.5%)	3.74 [0.38; 19.16]	0.99		0 (0%)	2.84 [0.02; 26.18]	0.99		0 (0%)	5.49 [0.04; 51.34]	0.88	0.99
SUFU		8 (0.1%)		5 (0.2%)	Ref	Ref		3 (0.3%)	1.63 [0.36; 6.3]	0.94		1 (0.2%)	1.55 [0.15; 8.4]	0.94		0 (0%)	1.21 [0.01; 11.18]	0.99		0 (0%)	3.21 [0.02; 34.07]	0.99		0 (0%)	5.17 [0.04; 54.36]	0.88	1
MSH2		8 (0.1%)		6 (0.2%)	Ref	Ref		2 (0.2%)	1.07 [0.2; 4.27]	1		0 (0%)	0.46 [0; 4.01]	0.94		0 (0%)	1.16 [0.01; 10.09]	0.99		0 (0%)	2.97 [0.02; 27.22]	0.99		0 (0%)	5.99 [0.05; 55.48]	0.88	1
ANKRD11		8 (0.1%)		3 (0.1%)	Ref	Ref		5 (0.5%)	5.09 [1.32; 22.35]	0.38		2 (0.4%)	4.93 [0.81; 25.92]	0.76		1 (0.5%)	7.05 [0.67; 45.02]	0.99		0 (0%)	5.37 [0.04; 68.48]	0.99		0 (0%)	7.88 [0.05; 103.42]	0.88	0.94
EZH2		8 (0.1%)		5 (0.2%)	Ref	Ref		3 (0.3%)	1.77 [0.41; 6.76]	0.93		1 (0.2%)	1.46 [0.15; 7.38]	0.94		1 (0.5%)	3.15 [0.32; 16.22]	0.99		1 (1.2%)	7.65 [0.76; 41.04]	0.99		1 (2.3%)	16.22 [1.57; 91.9]	0.61	0.92
ALOX12B		8 (0.1%)		5 (0.2%)	Ref	Ref		3 (0.3%)	1.88 [0.43; 7.13]	0.89		0 (0%)	0.57 [0; 5.1]	0.94		0 (0%)	1.25 [0.01; 11.45]	0.99		0 (0%)	2.85 [0.02; 27.9]	0.99		0 (0%)	4.58 [0.03; 45.69]	0.88	1
FANCG		8 (0.1%)		4 (0.2%)	Ref	Ref		4 (0.4%)	3.14 [0.8; 12.33]	0.62		0 (0%)	0.63 [0; 5.91]	0.96		0 (0%)	1.43 [0.01; 13.64]	0.99		0 (0%)	3.27 [0.02; 33.16]	0.99		0 (0%)	5.78 [0.04; 58.74]	0.88	1
GATA1		8 (0.1%)		5 (0.2%)	Ref	Ref		3 (0.3%)	1.74 [0.4; 6.65]	0.93		2 (0.4%)	2.75 [0.49; 11.64]	0.89		0 (0%)	1.25 [0.01; 11.4]	0.99		0 (0%)	3.04 [0.02; 29.38]	0.99		0 (0%)	5.51 [0.04; 54.24]	0.88	0.99
IRF4		8 (0.1%)		4 (0.2%)	Ref	Ref		4 (0.4%)	2.71 [0.7; 10.53]	0.63		4 (0.9%)	5.34 [1.37; 20.75]	0.43		2 (1%)	5.64 [0.97; 25.58]	0.95		1 (1.2%)	7.24 [0.71; 40.15]	0.99		1 (2.3%)	13 [1.26; 73.11]	0.62	0.16
FANCF		8 (0.1%)		6 (0.2%)	Ref	Ref		2 (0.2%)	1.05 [0.19; 4.14]	1		1 (0.2%)	1.11 [0.12; 5.32]	0.98		0 (0%)	0.9 [0.01; 7.65]	0.99		0 (0%)	2.02 [0.02; 17.69]	0.99		0 (0%)	3.79 [0.03; 33.74]	0.88	1
SDHC		8 (0.1%)		5 (0.2%)	Ref	Ref		3 (0.3%)	1.69 [0.39; 6.43]	0.93		2 (0.4%)	2.51 [0.45; 10.62]	0.91		1 (0.5%)	3.44 [0.35; 17.69]	0.99		0 (0%)	2.78 [0.02; 26.16]	0.99		0 (0%)	5.02 [0.04; 47.56]	0.88	0.99
FANCC		7 (0.1%)		6 (0.2%)	Ref	Ref		1 (0.1%)	0.66 [0.07; 3.15]	0.94		0 (0%)	0.41 [0; 3.55]	0.94		0 (0%)	0.82 [0.01; 7.35]	0.99		0 (0%)	1.94 [0.01; 18.04]	0.99		0 (0%)	2.73 [0.02; 26.42]	0.88	1
PAX5		7 (0.1%)		4 (0.2%)	Ref	Ref		3 (0.3%)	2.39 [0.52; 10.03]	0.76		3 (0.7%)	4.8 [1.04; 20.55]	0.68		0 (0%)	2.07 [0.02; 20.41]	0.99		0 (0%)	5.7 [0.04; 61.64]	0.99		0 (0%)	10.31 [0.08; 110.74]	0.88	0.94
PHF6		7 (0.1%)		5 (0.2%)	Ref	Ref		2 (0.2%)	1.52 [0.27; 6.46]	0.94		0 (0%)	0.56 [0; 5.13]	0.94		0 (0%)	1.41 [0.01; 13.12]	0.99		0 (0%)	3.6 [0.03; 35.89]	0.99		0 (0%)	6.7 [0.05; 66.3]	0.88	1
ZRSR2		7 (0.1%)		6 (0.2%)	Ref	Ref		1 (0.1%)	0.58 [0.06; 2.81]	0.94		0 (0%)	0.4 [0; 3.43]	0.94		0 (0%)	0.97 [0.01; 8.35]	0.99		0 (0%)	2.36 [0.02; 21.19]	0.99		0 (0%)	4.75 [0.04; 43.5]	0.88	1
ERRFI1		7 (0.1%)		4 (0.2%)	Ref	Ref		3 (0.3%)	1.86 [0.42; 7.67]	0.91		2 (0.4%)	2.64 [0.46; 11.97]	0.91		1 (0.5%)	3.04 [0.3; 16.61]	0.99		0 (0%)	2.15 [0.02; 20.47]	0.99		0 (0%)	3.92 [0.03; 38.65]	0.88	0.97
CHEK1		7 (0.1%)		6 (0.2%)	Ref	Ref		1 (0.1%)	0.78 [0.08; 3.8]	1		0 (0%)	0.59 [0; 5.06]	0.95		0 (0%)	1.45 [0.01; 12.86]	0.99		0 (0%)	3.79 [0.03; 37.62]	0.99		0 (0%)	5.88 [0.04; 60.13]	0.88	1
GATA3		7 (0.1%)		5 (0.2%)	Ref	Ref		2 (0.2%)	1.29 [0.23; 5.41]	1		2 (0.4%)	2.46 [0.44; 10.41]	0.91		0 (0%)	1.22 [0.01; 11.43]	0.99		0 (0%)	3 [0.02; 30.39]	0.99		0 (0%)	5.62 [0.04; 56.92]	0.88	0.99
MRE11		7 (0.1%)		6 (0.2%)	Ref	Ref		1 (0.1%)	0.57 [0.06; 2.71]	0.94		0 (0%)	0.39 [0; 3.32]	0.94		0 (0%)	0.89 [0.01; 7.69]	0.99		0 (0%)	2.14 [0.02; 18.97]	0.99		0 (0%)	4.28 [0.03; 39.21]	0.88	0.99
INHA		7 (0.1%)		3 (0.1%)	Ref	Ref		4 (0.4%)	4.03 [0.96; 18.3]	0.53		3 (0.7%)	6.97 [1.44; 33.92]	0.43		0 (0%)	2.7 [0.02; 30.34]	0.99		0 (0%)	7.42 [0.05; 98.75]	0.99		0 (0%)	14.79 [0.1; 197.1]	0.88	0.94
PTCH1		6 (0.1%)		6 (0.2%)	Ref	Ref		0 (0%)	0.18 [0; 1.52]	0.62		0 (0%)	0.39 [0; 3.35]	0.94		0 (0%)	0.88 [0.01; 7.6]	0.99		0 (0%)	2.17 [0.02; 19.38]	0.99		0 (0%)	4.78 [0.04; 44.89]	0.88	1
RAF1		6 (0.1%)		5 (0.2%)	Ref	Ref		1 (0.1%)	0.71 [0.07; 3.55]	0.98		0 (0%)	0.48 [0; 4.29]	0.94		0 (0%)	1 [0.01; 8.99]	1		0 (0%)	2.06 [0.02; 19.05]	0.99		0 (0%)	3.65 [0.03; 34.6]	0.88	1
RAD51B		6 (0.1%)		4 (0.2%)	Ref	Ref		2 (0.2%)	1.33 [0.22; 6.24]	0.99		1 (0.2%)	2.08 [0.21; 11.52]	0.94		1 (0.5%)	5.28 [0.51; 30.69]	0.99		0 (0%)	3.71 [0.03; 39.34]	0.99		0 (0%)	6.23 [0.05; 67.91]	0.88	0.97
SPTA1		6 (0.1%)		4 (0.2%)	Ref	Ref		2 (0.2%)	1.57 [0.27; 7.13]	0.94		2 (0.4%)	3.17 [0.55; 14.4]	0.85		2 (1%)	7.22 [1.24; 33.2]	0.75		1 (1.2%)	9.52 [0.93; 53.72]	0.99		1 (2.3%)	18.01 [1.75; 103.03]	0.61	0.56
MAX		6 (0.1%)		4 (0.2%)	Ref	Ref		2 (0.2%)	1.5 [0.26; 6.87]	0.94		0 (0%)	0.7 [0.01; 6.56]	0.97		0 (0%)	1.61 [0.01; 15.3]	0.99		0 (0%)	3.69 [0.03; 37.89]	0.99		0 (0%)	6.5 [0.05; 67.44]	0.88	1
CSF3R		6 (0.1%)		6 (0.2%)	Ref	Ref		0 (0%)	0.2 [0; 1.67]	0.64		0 (0%)	0.43 [0; 3.67]	0.94		0 (0%)	0.96 [0.01; 8.33]	0.99		0 (0%)	2.37 [0.02; 21.23]	0.99		0 (0%)	5.16 [0.04; 48.06]	0.88	1
ERBB3		6 (0.1%)		3 (0.1%)	Ref	Ref		3 (0.3%)	2.5 [0.52; 11.96]	0.76		1 (0.2%)	2.13 [0.21; 13.07]	0.94		0 (0%)	1.58 [0.01; 15.99]	0.99		0 (0%)	3.85 [0.03; 40.99]	0.99		0 (0%)	8.16 [0.06; 89.86]	0.88	1
FOXO1		6 (0.1%)		3 (0.1%)	Ref	Ref		3 (0.3%)	2.71 [0.57; 12.9]	0.71		0 (0%)	0.87 [0.01; 9.06]	0.98		0 (0%)	2.08 [0.02; 22.08]	0.99		0 (0%)	5.49 [0.04; 64.2]	0.99		0 (0%)	12.24 [0.09; 143.44]	0.88	1
FAS		6 (0.1%)		3 (0.1%)	Ref	Ref		3 (0.3%)	3.29 [0.68; 15.9]	0.62		1 (0.2%)	3.59 [0.34; 23.01]	0.91		0 (0%)	3.52 [0.03; 40.53]	0.99		0 (0%)	11.6 [0.08; 178.51]	0.99		0 (0%)	16.8 [0.11; 273.48]	0.88	0.97
CDH1		6 (0.1%)		4 (0.2%)	Ref	Ref		2 (0.2%)	1.43 [0.25; 6.5]	0.94		2 (0.4%)	3 [0.52; 13.5]	0.85		0 (0%)	1.47 [0.01; 13.72]	0.99		0 (0%)	3.25 [0.02; 32]	0.99		0 (0%)	6.01 [0.04; 60.39]	0.88	0.97
SMARCB1		6 (0.1%)		5 (0.2%)	Ref	Ref		1 (0.1%)	0.69 [0.07; 3.54]	0.96		0 (0%)	0.5 [0; 4.51]	0.94		0 (0%)	1.22 [0.01; 11]	0.99		0 (0%)	3.07 [0.02; 28.87]	0.99		0 (0%)	6.35 [0.05; 60.43]	0.88	1
INHBA		6 (0.1%)		6 (0.2%)	Ref	Ref		0 (0%)	0.17 [0; 1.48]	0.62		0 (0%)	0.35 [0; 2.94]	0.94		0 (0%)	0.79 [0.01; 6.71]	0.99		0 (0%)	1.84 [0.01; 16.02]	0.99		0 (0%)	3.69 [0.03; 33.5]	0.88	0.99
SRSF2		6 (0.1%)		6 (0.2%)	Ref	Ref		0 (0%)	0.21 [0; 1.79]	0.67		0 (0%)	0.46 [0; 3.88]	0.94		0 (0%)	1.05 [0.01; 9.04]	0.99		0 (0%)	2.52 [0.02; 22.55]	0.99		0 (0%)	5.04 [0.04; 46.14]	0.88	1
VHL		6 (0.1%)		6 (0.2%)	Ref	Ref		0 (0%)	0.19 [0; 1.6]	0.63		0 (0%)	0.37 [0; 3.15]	0.94		0 (0%)	0.82 [0.01; 6.95]	0.99		0 (0%)	1.83 [0.01; 15.84]	0.99		0 (0%)	3.5 [0.03; 31.02]	0.88	0.99
MST1		6 (0.1%)		5 (0.2%)	Ref	Ref		1 (0.1%)	0.73 [0.07; 3.67]	0.99		0 (0%)	0.5 [0; 4.51]	0.94		0 (0%)	1.1 [0.01; 10.09]	0.99		0 (0%)	2.61 [0.02; 24.91]	0.99		0 (0%)	4.34 [0.03; 42.71]	0.88	1
CDK4		6 (0.1%)		4 (0.2%)	Ref	Ref		2 (0.2%)	1.46 [0.25; 6.65]	0.94		1 (0.2%)	1.86 [0.19; 10.11]	0.94		0 (0%)	1.28 [0.01; 12.27]	0.99		0 (0%)	2.82 [0.02; 28.16]	0.99		0 (0%)	4.69 [0.03; 47.22]	0.88	1
TRAF7		6 (0.1%)		4 (0.2%)	Ref	Ref		2 (0.2%)	1.54 [0.27; 7.07]	0.94		2 (0.4%)	3.33 [0.58; 15.19]	0.85		2 (1%)	7.84 [1.35; 36.31]	0.73		0 (0%)	3.69 [0.03; 37.89]	0.99		0 (0%)	6.5 [0.05; 67.44]	0.88	0.82
FGFR1		6 (0.1%)		3 (0.1%)	Ref	Ref		3 (0.3%)	2.77 [0.58; 13.14]	0.69		2 (0.4%)	3.83 [0.64; 19.81]	0.83		1 (0.5%)	5.04 [0.49; 30.56]	0.99		1 (1.2%)	11.59 [1.1; 73.58]	0.96		0 (0%)	9.69 [0.07; 106.11]	0.88	0.82
CBFB		5 (0.1%)		4 (0.2%)	Ref	Ref		1 (0.1%)	1.04 [0.1; 5.85]	1		0 (0%)	0.76 [0.01; 7.22]	0.97		0 (0%)	1.91 [0.01; 18.75]	0.99		0 (0%)	5.22 [0.04; 56.76]	0.99		0 (0%)	10.96 [0.08; 119.28]	0.88	1
STAT5B		5 (0.1%)		4 (0.2%)	Ref	Ref		1 (0.1%)	0.84 [0.08; 4.54]	1		0 (0%)	0.56 [0; 5.25]	0.94		0 (0%)	1.14 [0.01; 10.83]	0.99		0 (0%)	2.5 [0.02; 24.31]	0.99		0 (0%)	4.94 [0.04; 50.29]	0.88	1
KLF4		5 (0.1%)		4 (0.2%)	Ref	Ref		1 (0.1%)	0.95 [0.09; 5.25]	1		0 (0%)	0.66 [0; 6.24]	0.96		0 (0%)	1.63 [0.01; 15.37]	0.99		0 (0%)	4.01 [0.03; 39.21]	0.99		0 (0%)	7.74 [0.06; 77.1]	0.88	1
FGF14		5 (0.1%)		4 (0.2%)	Ref	Ref		1 (0.1%)	1.05 [0.1; 5.76]	1		0 (0%)	0.8 [0.01; 7.74]	0.98		0 (0%)	2.07 [0.02; 20.41]	0.99		0 (0%)	5.7 [0.04; 61.64]	0.99		0 (0%)	10.31 [0.08; 110.74]	0.88	1
BIRC3		5 (0.1%)		4 (0.2%)	Ref	Ref		1 (0.1%)	0.86 [0.09; 4.68]	1		1 (0.2%)	1.82 [0.18; 9.83]	0.94		0 (0%)	1.43 [0.01; 13.44]	0.99		0 (0%)	3.63 [0.03; 35.26]	0.99		0 (0%)	8.12 [0.06; 80.65]	0.88	1
DHX15		5 (0.1%)		2 (0.1%)	Ref	Ref		3 (0.3%)	3.46 [0.67; 21.11]	0.63		1 (0.2%)	2.83 [0.26; 21.31]	0.94		0 (0%)	2.1 [0.02; 25.63]	0.99		0 (0%)	5.01 [0.04; 65.67]	0.99		0 (0%)	9.6 [0.07; 125.92]	0.88	0.99
CCN6		5 (0.1%)		4 (0.2%)	Ref	Ref		1 (0.1%)	0.86 [0.09; 4.63]	1		0 (0%)	0.52 [0; 4.87]	0.94		0 (0%)	1.17 [0.01; 10.98]	0.99		0 (0%)	2.59 [0.02; 25.13]	0.99		0 (0%)	4.79 [0.04; 47.22]	0.88	1
RYBP		5 (0.1%)		4 (0.2%)	Ref	Ref		1 (0.1%)	1.05 [0.1; 5.76]	1		1 (0.2%)	2.28 [0.23; 12.48]	0.94		0 (0%)	2.07 [0.02; 20.41]	0.99		0 (0%)	5.7 [0.04; 61.64]	0.99		0 (0%)	10.31 [0.08; 110.74]	0.88	0.99
SDHB		5 (0.1%)		3 (0.1%)	Ref	Ref		2 (0.2%)	1.88 [0.31; 9.74]	0.93		1 (0.2%)	2.3 [0.22; 14.12]	0.94		0 (0%)	1.53 [0.01; 15.89]	0.99		0 (0%)	3.51 [0.03; 37.64]	0.99		0 (0%)	7.37 [0.05; 83.19]	0.88	0.99
PIK3CB		5 (0.1%)		5 (0.2%)	Ref	Ref		0 (0%)	0.26 [0; 2.29]	0.79		0 (0%)	0.52 [0; 4.62]	0.94		0 (0%)	1.21 [0.01; 10.83]	0.99		0 (0%)	2.78 [0.02; 26.16]	0.99		0 (0%)	5.02 [0.04; 47.56]	0.88	1
SPOP		5 (0.1%)		4 (0.2%)	Ref	Ref		1 (0.1%)	0.84 [0.08; 4.64]	1		0 (0%)	0.55 [0; 5.18]	0.94		0 (0%)	1.3 [0.01; 12.11]	0.99		0 (0%)	3.19 [0.02; 30.76]	0.99		0 (0%)	6.74 [0.05; 66.77]	0.88	1
RAD21		5 (0.1%)		1 (0%)	Ref	Ref		4 (0.4%)	8.65 [1.56; 87.52]	0.38		2 (0.4%)	10.13 [1.27; 117.3]	0.58		1 (0.5%)	13.83 [1.06; 195.28]	0.95		1 (1.2%)	43.89 [2.86; 775.06]	0.49		1 (2.3%)	72.41 [4.99; 1172.83]	0.24	0.56
IDH2		5 (0.1%)		3 (0.1%)	Ref	Ref		2 (0.2%)	2.27 [0.38; 11.86]	0.87		2 (0.4%)	4.88 [0.8; 25.55]	0.76		2 (1%)	11.51 [1.82; 62.81]	0.47		2 (2.4%)	33.65 [4.81; 219.92]	0.1		2 (4.7%)	51.96 [7.31; 340.29]	0.042	0.063
ROS1		5 (0.1%)		5 (0.2%)	Ref	Ref		0 (0%)	0.25 [0; 2.23]	0.79		0 (0%)	0.54 [0; 4.71]	0.94		0 (0%)	1.24 [0.01; 11]	0.99		0 (0%)	2.79 [0.02; 25.78]	0.99		0 (0%)	5.19 [0.04; 48.96]	0.88	1
Copy number variants (N, %)	7291		2684				969				465				199				83				43
MDM2		76 (1%)		59 (2.2%)	Ref	Ref		17 (1.8%)	0.75 [0.43; 1.26]	0.8		6 (1.3%)	0.56 [0.22; 1.19]	0.85		3 (1.5%)	0.67 [0.18; 1.74]	0.99		2 (2.4%)	1.16 [0.24; 3.48]	0.99		2 (4.7%)	2.37 [0.48; 7.33]	0.88	0.99
EGFR		72 (1%)		56 (2.1%)	Ref	Ref		16 (1.7%)	0.77 [0.43; 1.32]	0.87		9 (1.9%)	0.9 [0.42; 1.73]	0.96		5 (2.5%)	1.17 [0.43; 2.63]	0.99		1 (1.2%)	0.72 [0.08; 2.73]	0.99		1 (2.3%)	1.31 [0.15; 5.11]	0.91	1
CCND1		63 (0.9%)		44 (1.6%)	Ref	Ref		19 (2%)	1.36 [0.77; 2.33]	0.79		6 (1.3%)	0.97 [0.38; 2.11]	0.99		2 (1%)	0.92 [0.19; 2.78]	0.99		1 (1.2%)	1.47 [0.16; 5.76]	0.99		0 (0%)	0.9 [0.01; 6.73]	0.98	1
FGF3		59 (0.8%)		43 (1.6%)	Ref	Ref		16 (1.7%)	1.2 [0.65; 2.11]	0.94		4 (0.9%)	0.72 [0.23; 1.75]	0.94		1 (0.5%)	0.59 [0.07; 2.27]	0.99		0 (0%)	0.53 [0; 3.9]	0.99		0 (0%)	0.99 [0.01; 7.5]	1	1
FGF19		55 (0.8%)		39 (1.5%)	Ref	Ref		16 (1.7%)	1.29 [0.7; 2.29]	0.92		4 (0.9%)	0.75 [0.24; 1.83]	0.94		1 (0.5%)	0.62 [0.07; 2.38]	0.99		0 (0%)	0.55 [0; 4.03]	0.99		0 (0%)	1.04 [0.01; 7.85]	0.99	1
FGF4		54 (0.7%)		38 (1.4%)	Ref	Ref		16 (1.7%)	1.34 [0.72; 2.39]	0.87		4 (0.9%)	0.79 [0.25; 1.93]	0.94		1 (0.5%)	0.64 [0.07; 2.47]	0.99		0 (0%)	0.57 [0; 4.22]	0.99		0 (0%)	1.09 [0.01; 8.33]	0.98	1
MYC		47 (0.6%)		31 (1.2%)	Ref	Ref		16 (1.7%)	1.38 [0.74; 2.49]	0.82		9 (1.9%)	1.64 [0.74; 3.3]	0.89		7 (3.5%)	2.97 [1.21; 6.41]	0.62		3 (3.6%)	3.35 [0.88; 9.34]	0.99		2 (4.7%)	4.49 [0.88; 14.56]	0.88	0.82
CDK4		41 (0.6%)		30 (1.1%)	Ref	Ref		11 (1.1%)	0.96 [0.46; 1.85]	1		7 (1.5%)	1.23 [0.51; 2.62]	0.94		6 (3%)	2.48 [0.95; 5.55]	0.95		4 (4.8%)	4.32 [1.35; 11.02]	0.62		3 (7%)	7.17 [1.85; 20.68]	0.31	0.82
FGFR1		31 (0.4%)		22 (0.8%)	Ref	Ref		9 (0.9%)	1.31 [0.58; 2.76]	0.94		3 (0.6%)	1 [0.26; 2.8]	1		1 (0.5%)	1.04 [0.11; 4.16]	0.99		0 (0%)	0.86 [0.01; 6.66]	0.99		0 (0%)	1.37 [0.01; 10.91]	0.95	1
PIK3CA		30 (0.4%)		20 (0.7%)	Ref	Ref		10 (1%)	1.78 [0.79; 3.77]	0.64		4 (0.9%)	1.73 [0.53; 4.61]	0.94		1 (0.5%)	1.33 [0.14; 5.61]	0.99		1 (1.2%)	3.95 [0.41; 18.49]	0.99		0 (0%)	1.54 [0.01; 13.73]	0.92	1
PTEN		26 (0.4%)		23 (0.9%)	Ref	Ref		3 (0.3%)	0.32 [0.08; 0.89]	0.38		1 (0.2%)	0.32 [0.04; 1.25]	0.76		1 (0.5%)	0.77 [0.08; 3.05]	0.99		1 (1.2%)	2.08 [0.23; 8.55]	0.99		1 (2.3%)	3.98 [0.42; 17.03]	0.88	0.98
CCNE1		23 (0.3%)		12 (0.4%)	Ref	Ref		11 (1.1%)	2.16 [0.95; 4.88]	0.53		6 (1.3%)	2.91 [1.04; 7.43]	0.68		3 (1.5%)	3.66 [0.92; 11.26]	0.95		1 (1.2%)	3.88 [0.41; 17.27]	0.99		1 (2.3%)	7.3 [0.76; 33.4]	0.88	0.82
KRAS		22 (0.3%)		15 (0.6%)	Ref	Ref		7 (0.7%)	1.21 [0.47; 2.84]	0.95		5 (1.1%)	1.84 [0.62; 4.69]	0.91		2 (1%)	1.7 [0.33; 5.63]	0.99		2 (2.4%)	4.1 [0.79; 13.95]	0.99		1 (2.3%)	4.19 [0.44; 18.28]	0.88	0.94
ERBB2		20 (0.3%)		14 (0.5%)	Ref	Ref		6 (0.6%)	1.14 [0.42; 2.8]	1		3 (0.6%)	1.21 [0.31; 3.55]	0.96		1 (0.5%)	1.21 [0.13; 5.05]	0.99		0 (0%)	1.05 [0.01; 8.24]	0.99		0 (0%)	2.15 [0.02; 17.45]	0.9	1
MYCL		16 (0.2%)		13 (0.5%)	Ref	Ref		3 (0.3%)	0.65 [0.16; 1.96]	0.93		1 (0.2%)	0.7 [0.08; 2.9]	0.94		0 (0%)	0.56 [0; 4.33]	0.99		0 (0%)	1.51 [0.01; 12.28]	0.99		0 (0%)	2.63 [0.02; 21.88]	0.88	0.99
LAMP1		16 (0.2%)		15 (0.6%)	Ref	Ref		1 (0.1%)	0.26 [0.03; 1.07]	0.53		0 (0%)	0.24 [0; 1.79]	0.87		0 (0%)	0.61 [0; 4.78]	0.99		0 (0%)	2.02 [0.02; 17.25]	0.99		0 (0%)	3.04 [0.02; 27.14]	0.88	0.94
AKT2		15 (0.2%)		8 (0.3%)	Ref	Ref		7 (0.7%)	2.15 [0.77; 5.85]	0.63		5 (1.1%)	3.22 [1.01; 9.44]	0.68		2 (1%)	3.22 [0.6; 12.09]	0.99		0 (0%)	1.55 [0.01; 13]	0.99		0 (0%)	2.75 [0.02; 23.81]	0.88	0.94
RICTOR		13 (0.2%)		8 (0.3%)	Ref	Ref		5 (0.5%)	1.64 [0.52; 4.76]	0.9		3 (0.6%)	2.26 [0.55; 7.45]	0.91		1 (0.5%)	2.18 [0.23; 9.99]	0.99		1 (1.2%)	5.18 [0.54; 24.7]	0.99		1 (2.3%)	8.94 [0.91; 43.79]	0.88	0.94
MET		10 (0.1%)		6 (0.2%)	Ref	Ref		4 (0.4%)	1.68 [0.46; 5.58]	0.92		3 (0.6%)	2.56 [0.61; 9.08]	0.85		1 (0.5%)	2.42 [0.25; 11.61]	0.99		1 (1.2%)	5.46 [0.56; 26.6]	0.99		1 (2.3%)	10.56 [1.07; 52.83]	0.73	0.94
CCND3		8 (0.1%)		8 (0.3%)	Ref	Ref		0 (0%)	0.16 [0; 1.25]	0.62		0 (0%)	0.31 [0; 2.48]	0.94		0 (0%)	0.7 [0.01; 5.73]	0.99		0 (0%)	1.67 [0.01; 14.02]	0.99		0 (0%)	3.04 [0.02; 26.03]	0.88	0.98
JAK2		6 (0.1%)		5 (0.2%)	Ref	Ref		1 (0.1%)	0.76 [0.08; 3.86]	1		0 (0%)	0.5 [0; 4.51]	0.94		0 (0%)	1.21 [0.01; 10.9]	0.99		0 (0%)	3.08 [0.02; 28.9]	0.99		0 (0%)	6.46 [0.05; 61.45]	0.88	1
ATM		6 (0.1%)		5 (0.2%)	Ref	Ref		1 (0.1%)	0.54 [0.06; 2.74]	0.94		0 (0%)	0.35 [0; 3.17]	0.94		0 (0%)	0.78 [0.01; 7.24]	0.99		0 (0%)	2.05 [0.02; 19.93]	0.99		0 (0%)	4.29 [0.03; 48.47]	0.88	0.99
FGF10		5 (0.1%)		3 (0.1%)	Ref	Ref		2 (0.2%)	1.53 [0.24; 8.16]	0.94		1 (0.2%)	2.2 [0.21; 13.71]	0.94		1 (0.5%)	5.04 [0.48; 31.52]	0.99		1 (1.2%)	12.27 [1.13; 83.08]	0.96		0 (0%)	6.89 [0.05; 78.14]	0.88	0.97
Fusions/Skipping Variants (N, %)	6304		2324				869				423				178				73				39
MET Exon 14 Skipping		109 (1.7%)		97 (4.2%)	Ref	Ref		12 (1.4%)	0.32 [0.17; 0.56]	0.0025		3 (0.7%)	0.18 [0.05; 0.45]	0.0028		1 (0.6%)	0.18 [0.02; 0.65]	0.23		0 (0%)	0.14 [0; 0.98]	0.96		0 (0%)	0.27 [0; 1.91]	0.88	0.00026
ALK		63 (1%)		31 (1.3%)	Ref	Ref		32 (3.7%)	2.62 [1.59; 4.32]	0.012		20 (4.7%)	3.41 [1.9; 5.98]	0.0053		15 (8.4%)	6.18 [3.2; 11.49]	0.00018		11 (15.1%)	12 [5.6; 24.19]	7e-06		6 (15.4%)	12.84 [4.73; 30.57]	0.0038	1.3e-05
RPS6KB1		39 (0.6%)		24 (1%)	Ref	Ref		15 (1.7%)	1.63 [0.84; 3.07]	0.63		5 (1.2%)	1.11 [0.39; 2.64]	0.97		3 (1.7%)	1.57 [0.42; 4.34]	0.99		0 (0%)	0.55 [0; 4.05]	0.99		0 (0%)	1.01 [0.01; 7.54]	1	1
RET		26 (0.4%)		19 (0.8%)	Ref	Ref		7 (0.8%)	0.97 [0.39; 2.18]	1		4 (0.9%)	1.15 [0.36; 2.97]	0.97		3 (1.7%)	2.08 [0.54; 5.89]	0.99		2 (2.7%)	3.53 [0.69; 11.52]	0.99		2 (5.1%)	6.77 [1.3; 22.94]	0.61	0.97
ROS1		22 (0.3%)		11 (0.5%)	Ref	Ref		11 (1.3%)	2.62 [1.14; 6.05]	0.38		8 (1.9%)	3.77 [1.49; 9.2]	0.23		3 (1.7%)	3.75 [0.95; 11.51]	0.95		2 (2.7%)	6.56 [1.25; 23]	0.82		2 (5.1%)	12.16 [2.28; 43.9]	0.31	0.16
EGFR		21 (0.3%)		15 (0.6%)	Ref	Ref		6 (0.7%)	1.06 [0.39; 2.56]	1		3 (0.7%)	1.2 [0.31; 3.47]	0.96		1 (0.6%)	1.16 [0.13; 4.75]	0.99		1 (1.4%)	2.85 [0.31; 11.85]	0.99		1 (2.6%)	5.51 [0.59; 23.57]	0.88	0.99
NRG1		19 (0.3%)		15 (0.6%)	Ref	Ref		4 (0.5%)	0.76 [0.23; 2.02]	0.94		3 (0.7%)	1.16 [0.3; 3.36]	0.97		2 (1.1%)	1.99 [0.39; 6.54]	0.99		0 (0%)	0.94 [0.01; 7.15]	0.99		0 (0%)	1.67 [0.01; 12.97]	0.9	1
MET		19 (0.3%)		14 (0.6%)	Ref	Ref		5 (0.6%)	1 [0.34; 2.54]	1		4 (0.9%)	1.63 [0.49; 4.4]	0.94		2 (1.1%)	2.12 [0.41; 7.03]	0.99		0 (0%)	0.97 [0.01; 7.4]	0.99		0 (0%)	1.67 [0.01; 13.01]	0.9	0.99
NOTCH2		19 (0.3%)		16 (0.7%)	Ref	Ref		3 (0.3%)	0.55 [0.14; 1.56]	0.79		1 (0.2%)	0.44 [0.05; 1.76]	0.91		0 (0%)	0.34 [0; 2.52]	0.99		0 (0%)	0.83 [0.01; 6.28]	0.99		0 (0%)	1.52 [0.01; 11.74]	0.92	0.98
BRAF		19 (0.3%)		16 (0.7%)	Ref	Ref		3 (0.3%)	0.5 [0.13; 1.42]	0.72		0 (0%)	0.15 [0; 1.09]	0.76		0 (0%)	0.32 [0; 2.41]	0.99		0 (0%)	0.82 [0.01; 6.24]	0.99		0 (0%)	1.73 [0.01; 13.52]	0.9	0.97
FGFR1		16 (0.3%)		11 (0.5%)	Ref	Ref		5 (0.6%)	1.4 [0.46; 3.76]	0.94		2 (0.5%)	1.26 [0.24; 4.38]	0.96		1 (0.6%)	1.94 [0.21; 8.43]	0.99		0 (0%)	1.67 [0.01; 13.45]	0.99		0 (0%)	3.02 [0.02; 24.93]	0.88	1
ERG		16 (0.3%)		12 (0.5%)	Ref	Ref		4 (0.5%)	0.92 [0.28; 2.56]	1		0 (0%)	0.22 [0; 1.67]	0.85		0 (0%)	0.51 [0; 3.92]	0.99		0 (0%)	1.26 [0.01; 9.82]	0.99		0 (0%)	2.66 [0.02; 21.2]	0.88	0.97
MLLT3		12 (0.2%)		8 (0.3%)	Ref	Ref		4 (0.5%)	1.32 [0.38; 4.01]	0.94		3 (0.7%)	2.08 [0.51; 6.78]	0.91		0 (0%)	0.65 [0.01; 5.31]	0.99		0 (0%)	1.58 [0.01; 12.97]	0.99		0 (0%)	3.33 [0.03; 28.14]	0.88	1
ERBB2		11 (0.2%)		9 (0.4%)	Ref	Ref		2 (0.2%)	0.8 [0.15; 2.86]	1		1 (0.2%)	1.02 [0.11; 4.52]	0.99		1 (0.6%)	2.53 [0.27; 11.41]	0.99		1 (1.4%)	6.28 [0.65; 29.38]	0.99		0 (0%)	3.11 [0.02; 26.53]	0.88	1
NOTCH1		11 (0.2%)		9 (0.4%)	Ref	Ref		2 (0.2%)	0.67 [0.13; 2.38]	0.94		1 (0.2%)	0.84 [0.09; 3.65]	0.97		0 (0%)	0.69 [0.01; 5.52]	0.99		0 (0%)	1.55 [0.01; 12.62]	0.99		0 (0%)	2.75 [0.02; 22.74]	0.88	1
JAK2		11 (0.2%)		9 (0.4%)	Ref	Ref		2 (0.2%)	0.81 [0.15; 2.88]	1		2 (0.5%)	1.63 [0.31; 5.9]	0.94		1 (0.6%)	2.55 [0.27; 11.6]	0.99		0 (0%)	2.24 [0.02; 18.67]	0.99		0 (0%)	4.13 [0.03; 35.32]	0.88	1
AKT3		11 (0.2%)		8 (0.3%)	Ref	Ref		3 (0.3%)	1.15 [0.28; 3.79]	1		0 (0%)	0.39 [0; 3.17]	0.94		0 (0%)	0.96 [0.01; 7.91]	0.99		0 (0%)	2.37 [0.02; 20.24]	0.99		0 (0%)	4.42 [0.03; 39.06]	0.88	0.99
EML4		9 (0.1%)		6 (0.3%)	Ref	Ref		3 (0.3%)	1.45 [0.34; 5.17]	0.94		2 (0.5%)	2.11 [0.39; 8.36]	0.94		1 (0.6%)	3.1 [0.32; 14.98]	0.99		1 (1.4%)	7.46 [0.76; 36.81]	0.99		0 (0%)	4.8 [0.04; 42.67]	0.88	0.97
FGFR3		9 (0.1%)		7 (0.3%)	Ref	Ref		2 (0.2%)	1 [0.19; 3.8]	1		0 (0%)	0.41 [0; 3.44]	0.94		0 (0%)	1.02 [0.01; 8.56]	1		0 (0%)	2.48 [0.02; 21.5]	0.99		0 (0%)	4.22 [0.03; 37.56]	0.88	1
KIT		8 (0.1%)		7 (0.3%)	Ref	Ref		1 (0.1%)	0.54 [0.06; 2.52]	0.93		0 (0%)	0.36 [0; 3.03]	0.94		0 (0%)	0.89 [0.01; 7.48]	0.99		0 (0%)	2.26 [0.02; 19.47]	0.99		0 (0%)	4.35 [0.03; 38.39]	0.88	1
MYC		7 (0.1%)		7 (0.3%)	Ref	Ref		0 (0%)	0.18 [0; 1.47]	0.62		0 (0%)	0.34 [0; 2.82]	0.94		0 (0%)	0.75 [0.01; 6.34]	0.99		0 (0%)	1.77 [0.01; 15.18]	0.99		0 (0%)	2.7 [0.02; 23.88]	0.88	0.99
ABL1		7 (0.1%)		3 (0.1%)	Ref	Ref		4 (0.5%)	3.13 [0.76; 14.05]	0.62		3 (0.7%)	5.11 [1.08; 24.03]	0.68		1 (0.6%)	4.37 [0.42; 26.61]	0.99		0 (0%)	3.6 [0.03; 37.78]	0.99		0 (0%)	7.62 [0.06; 82.63]	0.88	0.94
EWSR1		7 (0.1%)		5 (0.2%)	Ref	Ref		2 (0.2%)	1.21 [0.22; 5.07]	1		1 (0.2%)	1.48 [0.15; 7.49]	0.94		0 (0%)	1.09 [0.01; 9.75]	0.99		0 (0%)	2.69 [0.02; 24.45]	0.99		0 (0%)	5.02 [0.04; 46.85]	0.88	1
AXL		7 (0.1%)		5 (0.2%)	Ref	Ref		2 (0.2%)	1.22 [0.22; 5.12]	1		0 (0%)	0.58 [0; 5.17]	0.94		0 (0%)	1.41 [0.01; 12.65]	0.99		0 (0%)	3.31 [0.02; 31.01]	0.99		0 (0%)	5.69 [0.04; 54.55]	0.88	1
KIF5B		7 (0.1%)		4 (0.2%)	Ref	Ref		3 (0.3%)	1.97 [0.44; 8.17]	0.87		1 (0.2%)	1.85 [0.19; 10.01]	0.94		0 (0%)	1.43 [0.01; 13.28]	0.99		0 (0%)	3.21 [0.02; 30.69]	0.99		0 (0%)	5.85 [0.04; 56.8]	0.88	1
NOTCH3		6 (0.1%)		5 (0.2%)	Ref	Ref		1 (0.1%)	0.8 [0.08; 4.07]	1		0 (0%)	0.53 [0; 4.75]	0.94		0 (0%)	1.28 [0.01; 11.51]	0.99		0 (0%)	3.11 [0.02; 29.08]	0.99		0 (0%)	5.14 [0.04; 49.38]	0.88	1
FGFR2		6 (0.1%)		5 (0.2%)	Ref	Ref		1 (0.1%)	0.74 [0.08; 3.72]	1		1 (0.2%)	1.46 [0.15; 7.38]	0.94		1 (0.6%)	3.42 [0.35; 17.38]	0.99		1 (1.4%)	8.11 [0.82; 42.11]	0.99		1 (2.6%)	13.93 [1.39; 73.47]	0.62	0.94
RAF1		6 (0.1%)		4 (0.2%)	Ref	Ref		2 (0.2%)	1.45 [0.25; 6.65]	0.94		0 (0%)	0.6 [0; 5.63]	0.95		0 (0%)	1.4 [0.01; 13.28]	0.99		0 (0%)	3.37 [0.03; 32.93]	0.99		0 (0%)	5.62 [0.04; 56.1]	0.88	1
KMT2A		5 (0.1%)		4 (0.2%)	Ref	Ref		1 (0.1%)	0.88 [0.09; 4.94]	1		1 (0.2%)	1.95 [0.19; 10.77]	0.94		0 (0%)	1.51 [0.01; 14.41]	0.99		0 (0%)	3.83 [0.03; 37.89]	0.99		0 (0%)	8.38 [0.06; 83.98]	0.88	1
FLT1		5 (0.1%)		4 (0.2%)	Ref	Ref		1 (0.1%)	0.83 [0.08; 4.5]	1		0 (0%)	0.57 [0; 5.4]	0.94		0 (0%)	1.3 [0.01; 12.34]	0.99		0 (0%)	3.2 [0.02; 31.21]	0.99		0 (0%)	5.77 [0.04; 58.24]	0.88	1
NTRK2		5 (0.1%)		1 (0%)	Ref	Ref		4 (0.5%)	6.91 [1.27; 69.28]	0.38		1 (0.2%)	4.74 [0.39; 57.27]	0.85		1 (0.6%)	10.17 [0.84; 120.76]	0.95		0 (0%)	9.74 [0.07; 190.86]	0.99		0 (0%)	18.41 [0.12; 351.59]	0.88	0.86

## Sheet: Supplementary Table 2.C
Supplementary Table 2. Differences in gene-level genomic alteration prevalence between younger and older NSCLC patient tumors in (A) all, (B) female, or (C) male patients. Differences were assessed via Firth's penalized logistic regression adjusted for tumor tissue location and histology. Tests for single nucleotide variants, copy number variants, and fusions/skipping variants included only patie…
C. Testing in males
	All patients		Age ≥65				Age <65				Age <60				Age <55				Age <50				Age <45
Gene	N	Summary stats	N	Summary stats	OR	P	N	Summary stats	OR	P	N	Summary stats	OR	P	N	Summary stats	OR	P	N	Summary stats	OR	P	N	Summary stats	OR	P	P for trend
Total number of patients	4095	-	3081	-	-	-	1014	-	-	-	455	-	-	-	206	-	-	-	94	-	-	-	52	-	-	-	-
Single nucleotide variants (N, %)	7179		2690				885				394				182				86				47
TP53		2277 (31.7%)		1672 (62.2%)	Ref	Ref		605 (68.4%)	1.39 [1.17; 1.65]	0.019		258 (65.5%)	1.24 [0.99; 1.57]	0.62		112 (61.5%)	1.09 [0.79; 1.51]	0.99		55 (64%)	1.31 [0.83; 2.1]	1		29 (61.7%)	1.16 [0.64; 2.18]	0.89	0.81
KRAS		830 (11.6%)		638 (23.7%)	Ref	Ref		192 (21.7%)	0.85 [0.7; 1.03]	0.6		72 (18.3%)	0.65 [0.49; 0.86]	0.16		23 (12.6%)	0.38 [0.24; 0.59]	0.00083		11 (12.8%)	0.37 [0.19; 0.67]	0.071		4 (8.5%)	0.25 [0.08; 0.6]	0.12	0.0063
STK11		364 (5.1%)		249 (9.3%)	Ref	Ref		115 (13%)	1.41 [1.1; 1.78]	0.21		53 (13.5%)	1.42 [1.02; 1.95]	0.56		32 (17.6%)	1.8 [1.18; 2.68]	0.21		10 (11.6%)	1.07 [0.52; 1.99]	1		4 (8.5%)	0.8 [0.26; 1.94]	0.89	0.77
CDKN2A		329 (4.6%)		254 (9.4%)	Ref	Ref		75 (8.5%)	0.94 [0.71; 1.24]	0.95		33 (8.4%)	0.97 [0.65; 1.41]	0.98		13 (7.1%)	0.89 [0.48; 1.54]	0.99		3 (3.5%)	0.51 [0.14; 1.32]	0.9		0 (0%)	0.13 [0; 0.9]	0.64	0.87
LRP1B		291 (4.1%)		210 (7.8%)	Ref	Ref		81 (9.2%)	1.2 [0.91; 1.56]	0.71		38 (9.6%)	1.27 [0.87; 1.81]	0.87		15 (8.2%)	1.05 [0.59; 1.75]	0.99		6 (7%)	0.91 [0.36; 1.91]	1		2 (4.3%)	0.62 [0.13; 1.85]	0.89	0.92
RBM10		260 (3.6%)		229 (8.5%)	Ref	Ref		31 (3.5%)	0.37 [0.25; 0.53]	4.7e-06		9 (2.3%)	0.24 [0.12; 0.44]	6e-05		4 (2.2%)	0.23 [0.08; 0.54]	0.012		0 (0%)	0.05 [0; 0.34]	0.02		0 (0%)	0.09 [0; 0.64]	0.4	3.9e-06
EGFR		258 (3.6%)		201 (7.5%)	Ref	Ref		57 (6.4%)	0.81 [0.59; 1.09]	0.67		37 (9.4%)	1.19 [0.81; 1.71]	0.92		26 (14.3%)	1.84 [1.16; 2.84]	0.23		16 (18.6%)	2.38 [1.31; 4.1]	0.29		10 (21.3%)	2.84 [1.32; 5.65]	0.4	0.36
NF1		237 (3.3%)		178 (6.6%)	Ref	Ref		59 (6.7%)	1 [0.73; 1.34]	1		25 (6.3%)	0.94 [0.59; 1.42]	0.97		8 (4.4%)	0.64 [0.29; 1.22]	0.93		1 (1.2%)	0.23 [0.03; 0.84]	0.44		1 (2.1%)	0.42 [0.05; 1.58]	0.89	0.87
KEAP1		236 (3.3%)		169 (6.3%)	Ref	Ref		67 (7.6%)	1.17 [0.86; 1.56]	0.78		35 (8.9%)	1.36 [0.92; 1.98]	0.7		10 (5.5%)	0.76 [0.37; 1.39]	0.99		5 (5.8%)	0.78 [0.29; 1.74]	1		2 (4.3%)	0.62 [0.13; 1.87]	0.89	0.91
PIK3CA		212 (3%)		153 (5.7%)	Ref	Ref		59 (6.7%)	1.27 [0.92; 1.72]	0.65		24 (6.1%)	1.17 [0.73; 1.79]	0.95		7 (3.8%)	0.8 [0.34; 1.58]	0.99		1 (1.2%)	0.35 [0.04; 1.28]	0.78		0 (0%)	0.2 [0; 1.44]	0.89	1
SMARCA4		206 (2.9%)		134 (5%)	Ref	Ref		72 (8.1%)	1.56 [1.15; 2.1]	0.21		36 (9.1%)	1.69 [1.14; 2.47]	0.29		17 (9.3%)	1.58 [0.9; 2.63]	0.78		9 (10.5%)	1.76 [0.82; 3.39]	0.81		4 (8.5%)	1.46 [0.47; 3.58]	0.89	0.66
RB1		200 (2.8%)		141 (5.2%)	Ref	Ref		59 (6.7%)	1.3 [0.94; 1.77]	0.61		24 (6.1%)	1.2 [0.75; 1.84]	0.95		9 (4.9%)	1.01 [0.48; 1.89]	0.99		3 (3.5%)	0.75 [0.21; 1.95]	1		2 (4.3%)	0.95 [0.19; 2.87]	0.97	0.91
ARID1A		196 (2.7%)		130 (4.8%)	Ref	Ref		66 (7.5%)	1.55 [1.13; 2.1]	0.21		35 (8.9%)	1.86 [1.24; 2.72]	0.16		19 (10.4%)	2.19 [1.28; 3.56]	0.2		7 (8.1%)	1.69 [0.71; 3.45]	0.97		3 (6.4%)	1.41 [0.38; 3.74]	0.89	0.39
NFE2L2		175 (2.4%)		130 (4.8%)	Ref	Ref		45 (5.1%)	1.25 [0.86; 1.77]	0.74		20 (5.1%)	1.37 [0.81; 2.2]	0.89		7 (3.8%)	1.27 [0.54; 2.59]	0.99		0 (0%)	0.2 [0; 1.4]	0.78		0 (0%)	0.37 [0; 2.69]	0.89	0.95
PTEN		156 (2.2%)		123 (4.6%)	Ref	Ref		33 (3.7%)	0.92 [0.61; 1.35]	0.94		11 (2.8%)	0.78 [0.4; 1.4]	0.95		3 (1.6%)	0.62 [0.17; 1.61]	0.99		1 (1.2%)	0.75 [0.08; 2.87]	1		1 (2.1%)	1.54 [0.17; 6.05]	0.89	0.87
FAT1		147 (2%)		115 (4.3%)	Ref	Ref		32 (3.6%)	0.89 [0.59; 1.31]	0.92		9 (2.3%)	0.6 [0.29; 1.13]	0.7		6 (3.3%)	1.01 [0.4; 2.11]	0.99		3 (3.5%)	1.28 [0.35; 3.35]	1		2 (4.3%)	1.64 [0.33; 5.06]	0.89	0.88
BRAF		146 (2%)		116 (4.3%)	Ref	Ref		30 (3.4%)	0.71 [0.47; 1.06]	0.6		11 (2.8%)	0.56 [0.29; 1]	0.61		6 (3.3%)	0.67 [0.27; 1.39]	0.99		1 (1.2%)	0.3 [0.03; 1.11]	0.77		0 (0%)	0.18 [0; 1.27]	0.89	0.44
ATM		143 (2%)		108 (4%)	Ref	Ref		35 (4%)	0.97 [0.65; 1.42]	0.96		12 (3%)	0.74 [0.39; 1.3]	0.92		7 (3.8%)	0.94 [0.4; 1.88]	0.99		2 (2.3%)	0.62 [0.13; 1.84]	1		1 (2.1%)	0.68 [0.08; 2.59]	0.89	0.91
MGA		134 (1.9%)		97 (3.6%)	Ref	Ref		37 (4.2%)	1.12 [0.75; 1.63]	0.93		15 (3.8%)	1 [0.55; 1.68]	0.99		5 (2.7%)	0.7 [0.26; 1.53]	0.99		2 (2.3%)	0.61 [0.13; 1.81]	1		2 (4.3%)	1.13 [0.23; 3.42]	0.93	0.91
ARID2		109 (1.5%)		82 (3%)	Ref	Ref		27 (3.1%)	0.92 [0.58; 1.42]	0.96		12 (3%)	0.9 [0.47; 1.6]	0.96		7 (3.8%)	1.09 [0.46; 2.21]	0.99		3 (3.5%)	1.01 [0.28; 2.65]	1		2 (4.3%)	1.35 [0.27; 4.09]	0.89	0.91
NOTCH1		106 (1.5%)		92 (3.4%)	Ref	Ref		14 (1.6%)	0.5 [0.27; 0.85]	0.24		6 (1.5%)	0.53 [0.21; 1.09]	0.63		2 (1.1%)	0.49 [0.1; 1.43]	0.99		2 (2.3%)	1.17 [0.24; 3.55]	1		1 (2.1%)	1.28 [0.14; 5.01]	0.9	0.73
MET		97 (1.4%)		77 (2.9%)	Ref	Ref		20 (2.3%)	0.79 [0.47; 1.26]	0.78		6 (1.5%)	0.53 [0.21; 1.11]	0.65		1 (0.5%)	0.25 [0.03; 0.91]	0.45		0 (0%)	0.17 [0; 1.17]	0.77		0 (0%)	0.3 [0; 2.17]	0.89	0.39
TET2		95 (1.3%)		78 (2.9%)	Ref	Ref		17 (1.9%)	0.66 [0.38; 1.08]	0.6		11 (2.8%)	0.95 [0.48; 1.71]	0.98		5 (2.7%)	0.95 [0.35; 2.1]	0.99		2 (2.3%)	0.89 [0.18; 2.65]	1		1 (2.1%)	0.96 [0.11; 3.66]	0.98	0.91
RASA1		83 (1.2%)		66 (2.5%)	Ref	Ref		17 (1.9%)	0.85 [0.48; 1.43]	0.92		7 (1.8%)	0.86 [0.37; 1.75]	0.96		2 (1.1%)	0.68 [0.14; 2.02]	0.99		0 (0%)	0.32 [0; 2.29]	1		0 (0%)	0.57 [0; 4.26]	0.89	0.87
DNMT3A		82 (1.1%)		70 (2.6%)	Ref	Ref		12 (1.4%)	0.53 [0.28; 0.94]	0.43		6 (1.5%)	0.61 [0.24; 1.28]	0.87		1 (0.5%)	0.29 [0.03; 1.07]	0.69		0 (0%)	0.2 [0; 1.38]	0.78		0 (0%)	0.36 [0; 2.56]	0.89	0.6
AXIN1		81 (1.1%)		57 (2.1%)	Ref	Ref		24 (2.7%)	1.26 [0.76; 2.01]	0.79		11 (2.8%)	1.31 [0.65; 2.4]	0.95		5 (2.7%)	1.36 [0.49; 3.06]	0.99		2 (2.3%)	1.37 [0.28; 4.13]	1		0 (0%)	0.49 [0; 3.52]	0.89	0.91
APC		78 (1.1%)		58 (2.2%)	Ref	Ref		20 (2.3%)	1.05 [0.62; 1.72]	0.96		7 (1.8%)	0.81 [0.34; 1.65]	0.96		4 (2.2%)	0.97 [0.31; 2.33]	0.99		3 (3.5%)	1.55 [0.42; 4.1]	1		2 (4.3%)	2.03 [0.41; 6.25]	0.89	0.91
SETD2		71 (1%)		57 (2.1%)	Ref	Ref		14 (1.6%)	0.72 [0.39; 1.25]	0.77		6 (1.5%)	0.71 [0.28; 1.5]	0.92		3 (1.6%)	0.78 [0.21; 2.04]	0.99		1 (1.2%)	0.66 [0.07; 2.5]	1		0 (0%)	0.39 [0; 2.79]	0.89	0.87
PTPRD		71 (1%)		51 (1.9%)	Ref	Ref		20 (2.3%)	1.14 [0.66; 1.9]	0.94		9 (2.3%)	1.16 [0.54; 2.24]	0.96		4 (2.2%)	1.15 [0.37; 2.77]	0.99		1 (1.2%)	0.77 [0.09; 2.93]	1		0 (0%)	0.46 [0; 3.33]	0.89	0.91
FBXW7		69 (1%)		48 (1.8%)	Ref	Ref		21 (2.4%)	1.52 [0.89; 2.53]	0.65		8 (2%)	1.43 [0.63; 2.87]	0.92		1 (0.5%)	0.63 [0.07; 2.4]	0.99		0 (0%)	0.54 [0; 3.95]	1		0 (0%)	0.99 [0.01; 7.46]	0.99	1
PTPRT		68 (0.9%)		50 (1.9%)	Ref	Ref		18 (2%)	1.08 [0.61; 1.82]	0.96		7 (1.8%)	0.98 [0.42; 2.01]	0.99		3 (1.6%)	0.95 [0.26; 2.5]	0.99		2 (2.3%)	1.39 [0.28; 4.2]	1		2 (4.3%)	2.52 [0.51; 7.8]	0.89	0.91
JAK2		68 (0.9%)		53 (2%)	Ref	Ref		15 (1.7%)	0.86 [0.47; 1.49]	0.94		11 (2.8%)	1.42 [0.71; 2.62]	0.92		8 (4.4%)	2.25 [0.99; 4.51]	0.63		2 (2.3%)	1.39 [0.28; 4.21]	1		0 (0%)	0.5 [0; 3.57]	0.89	0.87
PBRM1		66 (0.9%)		52 (1.9%)	Ref	Ref		14 (1.6%)	0.82 [0.44; 1.44]	0.91		5 (1.3%)	0.69 [0.25; 1.54]	0.92		4 (2.2%)	1.16 [0.37; 2.81]	0.99		1 (1.2%)	0.77 [0.09; 2.94]	1		1 (2.1%)	1.42 [0.16; 5.52]	0.89	0.91
TERT		61 (0.8%)		53 (2%)	Ref	Ref		8 (0.9%)	0.45 [0.2; 0.88]	0.33		1 (0.3%)	0.16 [0.02; 0.6]	0.16		1 (0.5%)	0.32 [0.04; 1.2]	0.75		1 (1.2%)	0.66 [0.07; 2.56]	1		0 (0%)	0.4 [0; 2.92]	0.89	0.44
PMS2		60 (0.8%)		46 (1.7%)	Ref	Ref		14 (1.6%)	0.92 [0.49; 1.64]	0.96		6 (1.5%)	0.92 [0.36; 1.97]	0.98		3 (1.6%)	1.08 [0.29; 2.85]	0.99		3 (3.5%)	2.29 [0.61; 6.15]	0.92		1 (2.1%)	1.8 [0.2; 6.98]	0.89	0.92
NBN		60 (0.8%)		43 (1.6%)	Ref	Ref		17 (1.9%)	1.14 [0.63; 1.97]	0.94		9 (2.3%)	1.33 [0.61; 2.6]	0.95		3 (1.6%)	0.98 [0.27; 2.6]	0.99		1 (1.2%)	0.87 [0.1; 3.31]	1		1 (2.1%)	1.6 [0.18; 6.21]	0.89	0.91
SMAD4		60 (0.8%)		51 (1.9%)	Ref	Ref		9 (1%)	0.55 [0.26; 1.05]	0.58		5 (1.3%)	0.69 [0.25; 1.53]	0.92		3 (1.6%)	0.9 [0.24; 2.36]	0.99		2 (2.3%)	1.31 [0.27; 3.98]	1		2 (4.3%)	2.44 [0.49; 7.54]	0.89	0.91
ERBB4		59 (0.8%)		40 (1.5%)	Ref	Ref		19 (2.1%)	1.46 [0.83; 2.49]	0.71		10 (2.5%)	1.71 [0.81; 3.3]	0.8		6 (3.3%)	2.35 [0.91; 5.19]	0.7		3 (3.5%)	2.74 [0.73; 7.53]	0.78		1 (2.1%)	2.06 [0.23; 8.21]	0.89	0.85
BRCA2		57 (0.8%)		47 (1.7%)	Ref	Ref		10 (1.1%)	0.68 [0.33; 1.28]	0.75		7 (1.8%)	1.13 [0.48; 2.34]	0.97		2 (1.1%)	0.87 [0.18; 2.63]	0.99		2 (2.3%)	1.99 [0.4; 6.14]	1		1 (2.1%)	2.09 [0.23; 8.26]	0.89	0.97
EPHA3		57 (0.8%)		42 (1.6%)	Ref	Ref		15 (1.7%)	1.09 [0.59; 1.92]	0.96		6 (1.5%)	1.01 [0.4; 2.16]	0.99		3 (1.6%)	1.13 [0.31; 2.99]	0.99		0 (0%)	0.33 [0; 2.38]	1		0 (0%)	0.61 [0; 4.41]	0.89	0.91
BRIP1		56 (0.8%)		45 (1.7%)	Ref	Ref		11 (1.2%)	0.78 [0.39; 1.46]	0.87		5 (1.3%)	0.83 [0.3; 1.86]	0.96		2 (1.1%)	0.8 [0.16; 2.42]	0.99		1 (1.2%)	1.01 [0.11; 3.88]	1		1 (2.1%)	1.85 [0.2; 7.24]	0.89	0.92
CHEK2		55 (0.8%)		41 (1.5%)	Ref	Ref		14 (1.6%)	1 [0.53; 1.79]	1		7 (1.8%)	1.1 [0.46; 2.29]	0.97		7 (3.8%)	2.37 [0.98; 5]	0.64		4 (4.7%)	3.03 [0.96; 7.54]	0.67		1 (2.1%)	1.78 [0.2; 6.93]	0.89	0.87
ATR		55 (0.8%)		41 (1.5%)	Ref	Ref		14 (1.6%)	1.04 [0.55; 1.86]	0.96		8 (2%)	1.38 [0.61; 2.78]	0.95		2 (1.1%)	0.9 [0.18; 2.7]	0.99		0 (0%)	0.37 [0; 2.66]	1		0 (0%)	0.65 [0.01; 4.75]	0.9	0.95
CREBBP		52 (0.7%)		32 (1.2%)	Ref	Ref		20 (2.3%)	2.03 [1.14; 3.53]	0.33		9 (2.3%)	2.06 [0.93; 4.15]	0.63		6 (3.3%)	2.97 [1.13; 6.74]	0.43		4 (4.7%)	4.35 [1.34; 11.33]	0.43		2 (4.3%)	4.48 [0.88; 14.62]	0.79	0.45
ASXL1		52 (0.7%)		39 (1.4%)	Ref	Ref		13 (1.5%)	1.11 [0.57; 2.02]	0.96		6 (1.5%)	1.24 [0.49; 2.69]	0.96		2 (1.1%)	1.03 [0.21; 3.12]	0.99		2 (2.3%)	2.3 [0.46; 7.17]	1		0 (0%)	0.81 [0.01; 5.97]	0.94	1
CTNNB1		51 (0.7%)		42 (1.6%)	Ref	Ref		9 (1%)	0.62 [0.29; 1.22]	0.67		4 (1%)	0.63 [0.2; 1.52]	0.92		1 (0.5%)	0.42 [0.05; 1.59]	0.99		0 (0%)	0.28 [0; 1.96]	1		0 (0%)	0.5 [0; 3.63]	0.89	0.74
POLE		50 (0.7%)		32 (1.2%)	Ref	Ref		18 (2%)	1.78 [0.98; 3.15]	0.54		9 (2.3%)	2.03 [0.92; 4.09]	0.63		3 (1.6%)	1.61 [0.43; 4.39]	0.99		2 (2.3%)	2.41 [0.48; 7.6]	1		1 (2.1%)	2.72 [0.3; 10.88]	0.89	0.82
MUTYH		49 (0.7%)		37 (1.4%)	Ref	Ref		12 (1.4%)	1 [0.5; 1.85]	1		3 (0.8%)	0.61 [0.17; 1.61]	0.92		1 (0.5%)	0.55 [0.06; 2.09]	0.99		1 (1.2%)	1.13 [0.13; 4.33]	1		1 (2.1%)	2.01 [0.22; 7.87]	0.89	0.96
NKX2-1		49 (0.7%)		40 (1.5%)	Ref	Ref		9 (1%)	0.73 [0.34; 1.43]	0.8		4 (1%)	0.76 [0.24; 1.84]	0.96		1 (0.5%)	0.52 [0.06; 1.99]	0.99		0 (0%)	0.34 [0; 2.44]	1		0 (0%)	0.62 [0; 4.55]	0.89	0.87
U2AF1		46 (0.6%)		39 (1.4%)	Ref	Ref		7 (0.8%)	0.58 [0.24; 1.2]	0.65		3 (0.8%)	0.59 [0.16; 1.54]	0.92		0 (0%)	0.18 [0; 1.25]	0.75		0 (0%)	0.36 [0; 2.57]	1		0 (0%)	0.66 [0.01; 4.78]	0.9	0.82
NOTCH3		44 (0.6%)		30 (1.1%)	Ref	Ref		14 (1.6%)	1.49 [0.77; 2.77]	0.74		4 (1%)	1.06 [0.34; 2.63]	0.98		0 (0%)	0.28 [0; 2.01]	0.99		0 (0%)	0.65 [0.01; 4.87]	1		0 (0%)	1.16 [0.01; 8.87]	0.96	1
CUL3		44 (0.6%)		34 (1.3%)	Ref	Ref		10 (1.1%)	0.97 [0.46; 1.88]	0.99		2 (0.5%)	0.52 [0.11; 1.58]	0.92		0 (0%)	0.24 [0; 1.68]	0.96		0 (0%)	0.51 [0; 3.72]	1		0 (0%)	0.94 [0.01; 6.96]	0.98	0.88
KDM5C		43 (0.6%)		37 (1.4%)	Ref	Ref		6 (0.7%)	0.49 [0.19; 1.05]	0.58		3 (0.8%)	0.57 [0.16; 1.51]	0.92		2 (1.1%)	0.83 [0.17; 2.52]	0.99		0 (0%)	0.34 [0; 2.42]	1		0 (0%)	0.6 [0; 4.33]	0.89	0.82
BRCA1		43 (0.6%)		35 (1.3%)	Ref	Ref		8 (0.9%)	0.75 [0.33; 1.52]	0.87		5 (1.3%)	1.12 [0.4; 2.57]	0.97		3 (1.6%)	1.56 [0.42; 4.21]	0.99		3 (3.5%)	3.44 [0.91; 9.55]	0.74		2 (4.3%)	4.67 [0.92; 15.01]	0.75	0.82
ERBB2		41 (0.6%)		31 (1.2%)	Ref	Ref		10 (1.1%)	1.02 [0.48; 1.99]	1		6 (1.5%)	1.39 [0.54; 3.08]	0.95		1 (0.5%)	0.68 [0.08; 2.62]	0.99		1 (1.2%)	1.35 [0.15; 5.26]	1		1 (2.1%)	2.48 [0.27; 9.89]	0.89	0.91
EP300		41 (0.6%)		31 (1.2%)	Ref	Ref		10 (1.1%)	1.03 [0.48; 2.02]	0.99		5 (1.3%)	1.17 [0.42; 2.7]	0.96		2 (1.1%)	1.12 [0.23; 3.44]	0.99		2 (2.3%)	2.39 [0.48; 7.47]	1		1 (2.1%)	2.69 [0.3; 10.68]	0.89	0.88
ZFHX3		41 (0.6%)		29 (1.1%)	Ref	Ref		12 (1.4%)	1.26 [0.63; 2.41]	0.91		5 (1.3%)	1.19 [0.42; 2.78]	0.96		3 (1.6%)	1.54 [0.41; 4.22]	0.99		0 (0%)	0.45 [0; 3.3]	1		0 (0%)	0.82 [0.01; 6.06]	0.94	0.92
KDM6A		37 (0.5%)		27 (1%)	Ref	Ref		10 (1.1%)	1.24 [0.58; 2.48]	0.92		4 (1%)	1.31 [0.41; 3.28]	0.96		1 (0.5%)	1.09 [0.12; 4.27]	0.99		0 (0%)	0.8 [0.01; 6.09]	1		0 (0%)	1.35 [0.01; 10.77]	0.93	0.92
FANCA		37 (0.5%)		30 (1.1%)	Ref	Ref		7 (0.8%)	0.76 [0.31; 1.61]	0.9		2 (0.5%)	0.56 [0.11; 1.71]	0.92		1 (0.5%)	0.71 [0.08; 2.74]	0.99		1 (1.2%)	1.51 [0.17; 5.95]	1		0 (0%)	0.9 [0.01; 6.67]	0.97	0.91
B2M		37 (0.5%)		27 (1%)	Ref	Ref		10 (1.1%)	1.19 [0.55; 2.36]	0.94		3 (0.8%)	0.88 [0.24; 2.38]	0.97		2 (1.1%)	1.34 [0.27; 4.17]	0.99		1 (1.2%)	1.71 [0.19; 6.74]	1		1 (2.1%)	3.13 [0.34; 12.64]	0.89	0.92
BCORL1		36 (0.5%)		28 (1%)	Ref	Ref		8 (0.9%)	0.84 [0.36; 1.74]	0.94		5 (1.3%)	1.18 [0.42; 2.75]	0.96		2 (1.1%)	1.03 [0.21; 3.2]	0.99		0 (0%)	0.41 [0; 3.02]	1		0 (0%)	0.75 [0.01; 5.58]	0.93	0.91
NF2		36 (0.5%)		25 (0.9%)	Ref	Ref		11 (1.2%)	1.24 [0.59; 2.46]	0.92		7 (1.8%)	1.72 [0.69; 3.77]	0.89		4 (2.2%)	2.26 [0.7; 5.82]	0.91		2 (2.3%)	2.66 [0.53; 8.55]	0.95		1 (2.1%)	2.75 [0.3; 11.27]	0.89	0.82
LZTR1		36 (0.5%)		25 (0.9%)	Ref	Ref		11 (1.2%)	1.38 [0.66; 2.73]	0.81		8 (2%)	2.3 [0.98; 4.86]	0.61		3 (1.6%)	2.04 [0.54; 5.65]	0.99		2 (2.3%)	2.97 [0.59; 9.45]	0.84		2 (4.3%)	5.51 [1.08; 18.01]	0.64	0.73
ARID1B		36 (0.5%)		26 (1%)	Ref	Ref		10 (1.1%)	1.19 [0.55; 2.39]	0.94		4 (1%)	1.12 [0.35; 2.8]	0.97		3 (1.6%)	1.9 [0.5; 5.23]	0.99		2 (2.3%)	2.96 [0.59; 9.4]	0.84		1 (2.1%)	3.19 [0.35; 12.9]	0.89	0.88
TGFBR2		35 (0.5%)		24 (0.9%)	Ref	Ref		11 (1.2%)	1.46 [0.69; 2.9]	0.78		2 (0.5%)	0.66 [0.13; 2.04]	0.95		1 (0.5%)	0.83 [0.09; 3.26]	0.99		0 (0%)	0.55 [0; 4.08]	1		0 (0%)	0.97 [0.01; 7.32]	0.98	0.99
RANBP2		35 (0.5%)		26 (1%)	Ref	Ref		9 (1%)	1.1 [0.49; 2.24]	0.96		3 (0.8%)	0.91 [0.24; 2.47]	0.98		2 (1.1%)	1.48 [0.3; 4.61]	0.99		1 (1.2%)	1.82 [0.2; 7.23]	1		0 (0%)	1.08 [0.01; 8.1]	0.98	0.98
FANCL		34 (0.5%)		26 (1%)	Ref	Ref		8 (0.9%)	0.99 [0.43; 2.07]	1		3 (0.8%)	0.91 [0.24; 2.48]	0.98		2 (1.1%)	1.41 [0.28; 4.43]	0.99		1 (1.2%)	1.78 [0.2; 7.16]	1		0 (0%)	1.05 [0.01; 7.91]	0.98	0.94
GRIN2A		34 (0.5%)		23 (0.9%)	Ref	Ref		11 (1.2%)	1.55 [0.74; 3.1]	0.75		3 (0.8%)	1.12 [0.3; 3.07]	0.98		0 (0%)	0.36 [0; 2.62]	0.99		0 (0%)	0.79 [0.01; 5.94]	1		0 (0%)	1.43 [0.01; 10.93]	0.92	0.91
NOTCH2		33 (0.5%)		23 (0.9%)	Ref	Ref		10 (1.1%)	1.33 [0.61; 2.71]	0.88		4 (1%)	1.23 [0.38; 3.12]	0.96		2 (1.1%)	1.59 [0.32; 5.06]	0.99		2 (2.3%)	3.57 [0.7; 11.71]	0.78		1 (2.1%)	3.82 [0.41; 15.83]	0.89	0.91
PRKN		33 (0.5%)		23 (0.9%)	Ref	Ref		10 (1.1%)	1.28 [0.59; 2.61]	0.91		4 (1%)	1.22 [0.38; 3.11]	0.96		2 (1.1%)	1.48 [0.29; 4.71]	0.99		2 (2.3%)	3 [0.59; 9.77]	0.84		1 (2.1%)	2.97 [0.32; 12.37]	0.89	0.87
TSC1		33 (0.5%)		26 (1%)	Ref	Ref		7 (0.8%)	0.83 [0.34; 1.8]	0.94		4 (1%)	1.13 [0.36; 2.85]	0.97		0 (0%)	0.27 [0; 1.98]	0.99		0 (0%)	0.62 [0; 4.65]	1		0 (0%)	1.13 [0.01; 8.66]	0.97	0.91
INPP4B		32 (0.4%)		17 (0.6%)	Ref	Ref		15 (1.7%)	2.57 [1.27; 5.14]	0.24		9 (2.3%)	3.42 [1.47; 7.49]	0.19		3 (1.6%)	2.54 [0.66; 7.34]	0.91		1 (1.2%)	1.99 [0.22; 8.11]	1		1 (2.1%)	3.48 [0.38; 14.44]	0.89	0.74
CIC		31 (0.4%)		19 (0.7%)	Ref	Ref		12 (1.4%)	1.86 [0.88; 3.78]	0.6		7 (1.8%)	2.64 [1.05; 5.97]	0.56		4 (2.2%)	3.35 [1.03; 8.82]	0.57		3 (3.5%)	5.4 [1.39; 15.75]	0.43		3 (6.4%)	9.68 [2.44; 29.16]	0.24	0.34
NSD1		31 (0.4%)		25 (0.9%)	Ref	Ref		6 (0.7%)	0.82 [0.31; 1.83]	0.94		3 (0.8%)	0.97 [0.26; 2.66]	0.99		2 (1.1%)	1.52 [0.3; 4.75]	0.99		1 (1.2%)	1.98 [0.22; 7.89]	1		0 (0%)	1.25 [0.01; 9.4]	0.94	0.99
DIS3		30 (0.4%)		23 (0.9%)	Ref	Ref		7 (0.8%)	0.91 [0.37; 2]	0.96		4 (1%)	1.22 [0.38; 3.09]	0.96		2 (1.1%)	1.4 [0.28; 4.43]	0.99		1 (1.2%)	1.68 [0.18; 6.68]	1		1 (2.1%)	2.94 [0.32; 11.94]	0.89	0.91
ATRX		30 (0.4%)		21 (0.8%)	Ref	Ref		9 (1%)	1.36 [0.6; 2.85]	0.87		1 (0.3%)	0.47 [0.05; 1.84]	0.92		0 (0%)	0.32 [0; 2.38]	0.99		0 (0%)	0.63 [0; 4.72]	1		0 (0%)	1.07 [0.01; 8.2]	0.98	0.88
TGFBR1		30 (0.4%)		21 (0.8%)	Ref	Ref		9 (1%)	1.26 [0.56; 2.65]	0.92		3 (0.8%)	1.01 [0.27; 2.82]	0.99		1 (0.5%)	0.88 [0.1; 3.54]	0.99		0 (0%)	0.59 [0; 4.45]	1		0 (0%)	1.06 [0.01; 8.04]	0.98	0.91
STAG2		29 (0.4%)		23 (0.9%)	Ref	Ref		6 (0.7%)	0.82 [0.31; 1.86]	0.94		3 (0.8%)	0.96 [0.26; 2.65]	0.98		1 (0.5%)	0.9 [0.1; 3.55]	0.99		0 (0%)	0.64 [0; 4.74]	1		0 (0%)	1.16 [0.01; 8.69]	0.96	0.92
EPHB1		29 (0.4%)		24 (0.9%)	Ref	Ref		5 (0.6%)	0.71 [0.25; 1.67]	0.87		2 (0.5%)	0.72 [0.15; 2.24]	0.96		1 (0.5%)	0.93 [0.1; 3.67]	0.99		0 (0%)	0.65 [0.01; 4.81]	1		0 (0%)	1.18 [0.01; 8.86]	0.96	0.91
MAP2K1		28 (0.4%)		22 (0.8%)	Ref	Ref		6 (0.7%)	0.79 [0.3; 1.81]	0.94		4 (1%)	1.18 [0.37; 3]	0.97		1 (0.5%)	0.77 [0.09; 3.05]	0.99		1 (1.2%)	1.58 [0.17; 6.3]	1		0 (0%)	0.94 [0.01; 7.02]	0.98	0.91
RECQL4		28 (0.4%)		17 (0.6%)	Ref	Ref		11 (1.2%)	1.97 [0.9; 4.13]	0.6		5 (1.3%)	2.07 [0.71; 5.13]	0.8		1 (0.5%)	1.07 [0.12; 4.33]	0.99		1 (1.2%)	2.16 [0.23; 8.85]	1		0 (0%)	1.27 [0.01; 9.66]	0.94	0.87
SUZ12		28 (0.4%)		21 (0.8%)	Ref	Ref		7 (0.8%)	1.16 [0.47; 2.58]	0.96		3 (0.8%)	1.28 [0.34; 3.55]	0.96		0 (0%)	0.42 [0; 3.1]	0.99		0 (0%)	0.96 [0.01; 7.25]	1		0 (0%)	1.77 [0.01; 13.7]	0.89	1
GNAS		27 (0.4%)		22 (0.8%)	Ref	Ref		5 (0.6%)	0.68 [0.24; 1.61]	0.83		3 (0.8%)	0.93 [0.25; 2.55]	0.98		0 (0%)	0.27 [0; 1.97]	0.99		0 (0%)	0.53 [0; 3.93]	1		0 (0%)	0.97 [0.01; 7.22]	0.98	0.87
PTCH1		26 (0.4%)		19 (0.7%)	Ref	Ref		7 (0.8%)	1.21 [0.49; 2.73]	0.94		4 (1%)	1.59 [0.49; 4.14]	0.92		3 (1.6%)	2.74 [0.71; 7.93]	0.89		2 (2.3%)	4.12 [0.8; 13.89]	0.77		1 (2.1%)	4.33 [0.46; 18.47]	0.89	0.87
SF3B1		26 (0.4%)		22 (0.8%)	Ref	Ref		4 (0.5%)	0.63 [0.2; 1.6]	0.79		1 (0.3%)	0.49 [0.05; 1.92]	0.92		0 (0%)	0.39 [0; 2.84]	0.99		0 (0%)	0.87 [0.01; 6.58]	1		0 (0%)	1.58 [0.01; 12.2]	0.9	0.87
NCOR1		25 (0.3%)		19 (0.7%)	Ref	Ref		6 (0.7%)	0.97 [0.37; 2.26]	0.99		4 (1%)	1.44 [0.45; 3.73]	0.95		2 (1.1%)	1.7 [0.34; 5.45]	0.99		2 (2.3%)	3.52 [0.69; 11.48]	0.78		0 (0%)	1.22 [0.01; 9.19]	0.94	0.91
NRAS		25 (0.3%)		13 (0.5%)	Ref	Ref		12 (1.4%)	2.64 [1.2; 5.77]	0.33		4 (1%)	2.18 [0.66; 6]	0.85		2 (1.1%)	2.7 [0.52; 9.16]	0.98		2 (2.3%)	5.84 [1.11; 20.52]	0.56		0 (0%)	2.15 [0.02; 17.45]	0.89	0.81
INHBA		25 (0.3%)		14 (0.5%)	Ref	Ref		11 (1.2%)	2.3 [1.03; 5.02]	0.45		6 (1.5%)	2.93 [1.07; 7.21]	0.56		1 (0.5%)	1.3 [0.14; 5.41]	0.99		1 (1.2%)	2.7 [0.29; 11.33]	1		0 (0%)	1.6 [0.01; 12.39]	0.9	0.82
LATS1		24 (0.3%)		18 (0.7%)	Ref	Ref		6 (0.7%)	1.08 [0.41; 2.54]	0.96		3 (0.8%)	1.29 [0.34; 3.67]	0.96		0 (0%)	0.42 [0; 3.15]	0.99		0 (0%)	0.95 [0.01; 7.32]	1		0 (0%)	1.72 [0.01; 13.43]	0.9	0.96
PTPRS		24 (0.3%)		16 (0.6%)	Ref	Ref		8 (0.9%)	1.53 [0.63; 3.45]	0.78		1 (0.3%)	0.62 [0.07; 2.5]	0.96		1 (0.5%)	1.37 [0.15; 5.63]	0.99		0 (0%)	0.99 [0.01; 7.65]	1		0 (0%)	1.8 [0.01; 13.98]	0.89	0.91
RUNX1T1		24 (0.3%)		19 (0.7%)	Ref	Ref		5 (0.6%)	0.85 [0.3; 2.07]	0.96		1 (0.3%)	0.51 [0.06; 2.02]	0.92		0 (0%)	0.33 [0; 2.5]	0.99		0 (0%)	0.68 [0.01; 5.23]	1		0 (0%)	1.22 [0.01; 9.49]	0.94	0.88
EPHA7		24 (0.3%)		14 (0.5%)	Ref	Ref		10 (1.1%)	2.19 [0.95; 4.84]	0.57		5 (1.3%)	2.58 [0.87; 6.65]	0.63		2 (1.1%)	2.45 [0.47; 8.29]	0.99		2 (2.3%)	5.1 [0.98; 17.66]	0.64		2 (4.3%)	9.37 [1.78; 33.25]	0.51	0.45
RAD51C		24 (0.3%)		16 (0.6%)	Ref	Ref		8 (0.9%)	1.54 [0.64; 3.46]	0.78		3 (0.8%)	1.25 [0.32; 3.59]	0.96		2 (1.1%)	1.61 [0.31; 5.34]	0.99		1 (1.2%)	1.89 [0.2; 7.87]	1		1 (2.1%)	3.46 [0.37; 14.65]	0.89	0.87
CHD2		23 (0.3%)		17 (0.6%)	Ref	Ref		6 (0.7%)	1.17 [0.44; 2.76]	0.96		2 (0.5%)	1.06 [0.21; 3.42]	0.98		0 (0%)	0.48 [0; 3.62]	0.99		0 (0%)	1.06 [0.01; 8.15]	1		0 (0%)	1.94 [0.02; 15.18]	0.89	0.93
RET		23 (0.3%)		19 (0.7%)	Ref	Ref		4 (0.5%)	0.61 [0.19; 1.58]	0.78		1 (0.3%)	0.45 [0.05; 1.77]	0.92		0 (0%)	0.29 [0; 2.18]	0.99		0 (0%)	0.6 [0; 4.48]	1		0 (0%)	1.09 [0.01; 8.25]	0.98	0.82
CDK12		23 (0.3%)		19 (0.7%)	Ref	Ref		4 (0.5%)	0.73 [0.23; 1.87]	0.91		1 (0.3%)	0.55 [0.06; 2.19]	0.95		0 (0%)	0.39 [0; 2.95]	0.99		0 (0%)	0.84 [0.01; 6.39]	1		0 (0%)	1.49 [0.01; 11.53]	0.91	0.87
FGFR3		23 (0.3%)		19 (0.7%)	Ref	Ref		4 (0.5%)	0.8 [0.25; 2.07]	0.94		1 (0.3%)	0.64 [0.07; 2.58]	0.96		0 (0%)	0.61 [0; 4.7]	0.99		0 (0%)	1.62 [0.01; 14.24]	1		0 (0%)	2.43 [0.02; 24.22]	0.89	1
ERCC2		22 (0.3%)		19 (0.7%)	Ref	Ref		3 (0.3%)	0.52 [0.14; 1.45]	0.74		1 (0.3%)	0.48 [0.05; 1.91]	0.92		1 (0.5%)	0.98 [0.11; 3.95]	0.99		0 (0%)	0.66 [0.01; 4.96]	1		0 (0%)	1.2 [0.01; 9.07]	0.95	0.87
DNMT3B		22 (0.3%)		15 (0.6%)	Ref	Ref		7 (0.8%)	1.39 [0.54; 3.25]	0.88		6 (1.5%)	2.57 [0.94; 6.26]	0.62		3 (1.6%)	2.7 [0.69; 7.93]	0.9		1 (1.2%)	2.32 [0.25; 9.58]	1		1 (2.1%)	4.23 [0.46; 17.7]	0.89	0.78
DICER1		21 (0.3%)		16 (0.6%)	Ref	Ref		5 (0.6%)	0.94 [0.32; 2.34]	0.96		4 (1%)	1.76 [0.54; 4.7]	0.92		0 (0%)	0.4 [0; 3.02]	0.99		0 (0%)	0.81 [0.01; 6.19]	1		0 (0%)	1.37 [0.01; 10.66]	0.93	0.91
TBX3		21 (0.3%)		13 (0.5%)	Ref	Ref		8 (0.9%)	1.93 [0.78; 4.53]	0.65		4 (1%)	2.43 [0.72; 6.73]	0.78		2 (1.1%)	3.19 [0.61; 11.13]	0.91		0 (0%)	1.25 [0.01; 10.18]	1		0 (0%)	2.16 [0.02; 17.92]	0.89	0.82
HNF1A		21 (0.3%)		16 (0.6%)	Ref	Ref		5 (0.6%)	1.03 [0.35; 2.58]	0.99		2 (0.5%)	1.08 [0.21; 3.51]	0.98		1 (0.5%)	1.38 [0.15; 5.62]	0.99		1 (1.2%)	2.89 [0.31; 12.02]	1		1 (2.1%)	5.28 [0.57; 22.45]	0.89	0.91
MSH6		21 (0.3%)		17 (0.6%)	Ref	Ref		4 (0.5%)	0.74 [0.23; 1.94]	0.92		3 (0.8%)	1.23 [0.32; 3.5]	0.96		0 (0%)	0.36 [0; 2.7]	0.99		0 (0%)	0.74 [0.01; 5.56]	1		0 (0%)	1.34 [0.01; 10.15]	0.93	0.91
FANCI		21 (0.3%)		20 (0.7%)	Ref	Ref		1 (0.1%)	0.23 [0.03; 0.9]	0.44		1 (0.3%)	0.52 [0.06; 2.05]	0.92		0 (0%)	0.37 [0; 2.78]	0.99		0 (0%)	0.8 [0.01; 6.05]	1		0 (0%)	1.44 [0.01; 11.06]	0.92	0.87
PIK3R1		21 (0.3%)		16 (0.6%)	Ref	Ref		5 (0.6%)	0.95 [0.33; 2.38]	0.99		3 (0.8%)	1.38 [0.36; 3.96]	0.96		2 (1.1%)	2.14 [0.42; 7.03]	0.99		1 (1.2%)	2.66 [0.29; 11.07]	1		0 (0%)	1.58 [0.01; 12.18]	0.9	0.91
JAK1		20 (0.3%)		16 (0.6%)	Ref	Ref		4 (0.5%)	0.87 [0.27; 2.31]	0.96		1 (0.3%)	0.66 [0.07; 2.68]	0.96		0 (0%)	0.52 [0; 3.9]	0.99		0 (0%)	1.1 [0.01; 8.46]	1		0 (0%)	1.97 [0.02; 15.61]	0.89	0.91
RUNX1		20 (0.3%)		15 (0.6%)	Ref	Ref		5 (0.6%)	1.03 [0.35; 2.6]	0.99		0 (0%)	0.21 [0; 1.57]	0.8		0 (0%)	0.43 [0; 3.22]	0.99		0 (0%)	0.86 [0.01; 6.52]	1		0 (0%)	1.55 [0.01; 11.87]	0.9	0.82
TET1		20 (0.3%)		15 (0.6%)	Ref	Ref		5 (0.6%)	1.15 [0.39; 2.9]	0.96		1 (0.3%)	0.69 [0.08; 2.78]	0.96		0 (0%)	0.48 [0; 3.67]	0.99		0 (0%)	1.01 [0.01; 7.91]	1		0 (0%)	1.8 [0.01; 14.24]	0.89	0.91
TSC2		19 (0.3%)		14 (0.5%)	Ref	Ref		5 (0.6%)	1.06 [0.36; 2.74]	0.97		1 (0.3%)	0.67 [0.07; 2.81]	0.96		1 (0.5%)	1.65 [0.18; 7.13]	0.99		0 (0%)	0.95 [0.01; 7.99]	1		0 (0%)	1.4 [0.01; 12.85]	0.93	0.92
MLH1		19 (0.3%)		14 (0.5%)	Ref	Ref		5 (0.6%)	1.02 [0.34; 2.6]	1		3 (0.8%)	1.46 [0.37; 4.32]	0.96		3 (1.6%)	3.49 [0.88; 10.52]	0.69		1 (1.2%)	3 [0.32; 12.86]	1		1 (2.1%)	5.12 [0.54; 22.58]	0.89	0.73
POLD1		19 (0.3%)		14 (0.5%)	Ref	Ref		5 (0.6%)	1.07 [0.36; 2.75]	0.96		3 (0.8%)	1.5 [0.39; 4.42]	0.95		1 (0.5%)	1.26 [0.14; 5.27]	0.99		1 (1.2%)	2.58 [0.28; 10.97]	1		1 (2.1%)	4.7 [0.5; 20.19]	0.89	0.91
SPEN		19 (0.3%)		9 (0.3%)	Ref	Ref		10 (1.1%)	3.52 [1.44; 8.69]	0.21		5 (1.3%)	4.31 [1.38; 12.19]	0.31		1 (0.5%)	2.48 [0.26; 11.12]	0.99		0 (0%)	1.69 [0.01; 14.01]	1		0 (0%)	3 [0.02; 25.44]	0.89	0.82
CYLD		19 (0.3%)		13 (0.5%)	Ref	Ref		6 (0.7%)	1.49 [0.54; 3.7]	0.85		5 (1.3%)	2.93 [0.97; 7.71]	0.61		1 (0.5%)	1.93 [0.21; 8.32]	0.99		0 (0%)	1.47 [0.01; 12.17]	1		0 (0%)	2.55 [0.02; 21.87]	0.89	0.87
MDC1		19 (0.3%)		15 (0.6%)	Ref	Ref		4 (0.5%)	0.88 [0.27; 2.34]	0.96		3 (0.8%)	1.55 [0.4; 4.5]	0.95		2 (1.1%)	2.57 [0.5; 8.56]	0.99		1 (1.2%)	3.48 [0.37; 14.82]	0.97		0 (0%)	2.27 [0.02; 18.17]	0.89	0.87
SDHA		19 (0.3%)		16 (0.6%)	Ref	Ref		3 (0.3%)	0.62 [0.16; 1.78]	0.83		3 (0.8%)	1.38 [0.36; 3.97]	0.96		1 (0.5%)	1.16 [0.13; 4.79]	0.99		0 (0%)	0.81 [0.01; 6.23]	1		0 (0%)	1.47 [0.01; 11.36]	0.91	0.91
WT1		19 (0.3%)		14 (0.5%)	Ref	Ref		5 (0.6%)	1.09 [0.37; 2.77]	0.96		1 (0.3%)	0.6 [0.07; 2.48]	0.95		1 (0.5%)	1.2 [0.13; 4.98]	0.99		1 (1.2%)	2.43 [0.26; 10.17]	1		0 (0%)	1.42 [0.01; 10.97]	0.93	0.91
IDH1		19 (0.3%)		14 (0.5%)	Ref	Ref		5 (0.6%)	1.07 [0.36; 2.74]	0.96		2 (0.5%)	1.05 [0.21; 3.46]	0.98		0 (0%)	0.41 [0; 3.16]	0.99		0 (0%)	0.82 [0.01; 6.34]	1		0 (0%)	1.47 [0.01; 11.53]	0.91	0.91
ERCC3		19 (0.3%)		15 (0.6%)	Ref	Ref		4 (0.5%)	0.88 [0.27; 2.35]	0.96		2 (0.5%)	1.06 [0.21; 3.46]	0.98		0 (0%)	0.47 [0; 3.56]	0.99		0 (0%)	1 [0.01; 7.64]	1		0 (0%)	1.8 [0.01; 13.99]	0.89	0.94
MED12		18 (0.3%)		13 (0.5%)	Ref	Ref		5 (0.6%)	1.22 [0.41; 3.15]	0.96		2 (0.5%)	1.18 [0.23; 3.93]	0.97		0 (0%)	0.49 [0; 3.76]	0.99		0 (0%)	0.97 [0.01; 7.47]	1		0 (0%)	1.75 [0.01; 13.56]	0.89	0.91
BAP1		18 (0.3%)		15 (0.6%)	Ref	Ref		3 (0.3%)	0.69 [0.18; 1.99]	0.91		2 (0.5%)	1.13 [0.22; 3.71]	0.98		1 (0.5%)	1.49 [0.16; 6.18]	0.99		0 (0%)	1 [0.01; 7.8]	1		0 (0%)	1.79 [0.01; 14.18]	0.89	0.93
SOX17		18 (0.3%)		16 (0.6%)	Ref	Ref		2 (0.2%)	0.45 [0.09; 1.46]	0.71		1 (0.3%)	0.58 [0.06; 2.33]	0.95		0 (0%)	0.41 [0; 3.17]	0.99		0 (0%)	0.89 [0.01; 6.95]	1		0 (0%)	1.56 [0.01; 12.38]	0.9	0.87
HOXB13		18 (0.3%)		14 (0.5%)	Ref	Ref		4 (0.5%)	0.88 [0.27; 2.36]	0.96		1 (0.3%)	0.61 [0.07; 2.47]	0.95		1 (0.5%)	1.22 [0.13; 5.08]	0.99		1 (1.2%)	2.51 [0.27; 10.52]	1		0 (0%)	1.56 [0.01; 12.06]	0.9	0.91
SLX4		17 (0.2%)		10 (0.4%)	Ref	Ref		7 (0.8%)	2.03 [0.76; 5.21]	0.65		4 (1%)	2.61 [0.76; 7.64]	0.7		2 (1.1%)	3.19 [0.6; 11.5]	0.91		1 (1.2%)	4.05 [0.43; 18.54]	0.9		1 (2.1%)	6.85 [0.71; 32.08]	0.89	0.73
BCOR		17 (0.2%)		16 (0.6%)	Ref	Ref		1 (0.1%)	0.27 [0.03; 1.1]	0.58		0 (0%)	0.21 [0; 1.59]	0.8		0 (0%)	0.49 [0; 3.72]	0.99		0 (0%)	1.11 [0.01; 8.63]	1		0 (0%)	2.02 [0.02; 15.95]	0.89	0.87
ANKRD11		17 (0.2%)		13 (0.5%)	Ref	Ref		4 (0.5%)	0.92 [0.28; 2.53]	0.96		3 (0.8%)	1.55 [0.4; 4.65]	0.95		2 (1.1%)	2.16 [0.41; 7.41]	0.99		0 (0%)	0.81 [0.01; 6.4]	1		0 (0%)	1.47 [0.01; 11.75]	0.91	0.91
ERCC5		17 (0.2%)		14 (0.5%)	Ref	Ref		3 (0.3%)	0.75 [0.19; 2.19]	0.94		2 (0.5%)	1.22 [0.24; 4.04]	0.97		0 (0%)	0.59 [0; 4.51]	0.99		0 (0%)	1.28 [0.01; 9.96]	1		0 (0%)	2.33 [0.02; 18.74]	0.89	0.91
MAP3K4		17 (0.2%)		10 (0.4%)	Ref	Ref		7 (0.8%)	2.02 [0.75; 5.17]	0.65		3 (0.8%)	2.15 [0.54; 6.73]	0.91		1 (0.5%)	1.97 [0.21; 8.58]	0.99		0 (0%)	1.31 [0.01; 10.51]	1		0 (0%)	2.35 [0.02; 18.99]	0.89	0.91
RAD50		17 (0.2%)		16 (0.6%)	Ref	Ref		1 (0.1%)	0.26 [0.03; 1.02]	0.54		0 (0%)	0.18 [0; 1.33]	0.69		0 (0%)	0.36 [0; 2.69]	0.99		0 (0%)	0.73 [0.01; 5.55]	1		0 (0%)	1.33 [0.01; 10.16]	0.93	0.73
COP1		17 (0.2%)		15 (0.6%)	Ref	Ref		2 (0.2%)	0.49 [0.1; 1.59]	0.77		0 (0%)	0.22 [0; 1.62]	0.8		0 (0%)	0.48 [0; 3.63]	0.99		0 (0%)	1.05 [0.01; 8.16]	1		0 (0%)	1.88 [0.01; 14.81]	0.89	0.87
CBL		17 (0.2%)		12 (0.4%)	Ref	Ref		5 (0.6%)	1.2 [0.4; 3.17]	0.96		3 (0.8%)	1.6 [0.41; 4.83]	0.95		3 (1.6%)	2.99 [0.75; 9.26]	0.78		0 (0%)	0.9 [0.01; 7.1]	1		0 (0%)	1.63 [0.01; 12.89]	0.9	0.87
CDKN1B		16 (0.2%)		13 (0.5%)	Ref	Ref		3 (0.3%)	0.69 [0.18; 2.04]	0.91		0 (0%)	0.2 [0; 1.56]	0.8		0 (0%)	0.51 [0; 3.93]	0.99		0 (0%)	1.07 [0.01; 8.46]	1		0 (0%)	1.81 [0.01; 14.43]	0.89	0.87
BLM		16 (0.2%)		9 (0.3%)	Ref	Ref		7 (0.8%)	2.44 [0.9; 6.42]	0.6		3 (0.8%)	2.59 [0.64; 8.36]	0.8		2 (1.1%)	4.3 [0.79; 16.05]	0.73		2 (2.3%)	9.62 [1.73; 38.57]	0.42		0 (0%)	3.57 [0.03; 32.25]	0.89	0.73
MSH2		16 (0.2%)		11 (0.4%)	Ref	Ref		5 (0.6%)	1.29 [0.43; 3.45]	0.94		1 (0.3%)	0.77 [0.08; 3.24]	0.97		1 (0.5%)	1.59 [0.17; 6.86]	0.99		0 (0%)	1.08 [0.01; 8.54]	1		0 (0%)	1.94 [0.02; 15.43]	0.89	0.91
FANCC		16 (0.2%)		13 (0.5%)	Ref	Ref		3 (0.3%)	0.79 [0.2; 2.32]	0.95		1 (0.3%)	0.73 [0.08; 3.02]	0.96		0 (0%)	0.54 [0; 4.15]	0.99		0 (0%)	1.12 [0.01; 8.68]	1		0 (0%)	1.99 [0.02; 15.76]	0.89	0.91
MITF		16 (0.2%)		8 (0.3%)	Ref	Ref		8 (0.9%)	3.22 [1.21; 8.54]	0.35		2 (0.5%)	2.08 [0.39; 7.62]	0.92		1 (0.5%)	2.66 [0.28; 12.34]	0.99		1 (1.2%)	5.62 [0.58; 27.14]	0.78		1 (2.1%)	10.13 [1.03; 50.95]	0.66	0.82
PALB2		16 (0.2%)		11 (0.4%)	Ref	Ref		5 (0.6%)	1.56 [0.52; 4.19]	0.83		0 (0%)	0.33 [0; 2.56]	0.92		0 (0%)	0.74 [0.01; 5.86]	0.99		0 (0%)	1.61 [0.01; 13.16]	1		0 (0%)	2.86 [0.02; 24.14]	0.89	0.92
MAP2K4		16 (0.2%)		11 (0.4%)	Ref	Ref		5 (0.6%)	1.37 [0.45; 3.67]	0.92		2 (0.5%)	1.33 [0.26; 4.54]	0.96		1 (0.5%)	1.65 [0.18; 7.06]	0.99		0 (0%)	1.12 [0.01; 8.8]	1		0 (0%)	2.01 [0.02; 16]	0.89	0.91
MSH3		15 (0.2%)		13 (0.5%)	Ref	Ref		2 (0.2%)	0.5 [0.1; 1.67]	0.77		2 (0.5%)	1.18 [0.23; 3.98]	0.97		1 (0.5%)	1.61 [0.17; 6.82]	0.99		1 (1.2%)	2.96 [0.31; 13.09]	1		0 (0%)	1.35 [0.01; 12.18]	0.93	0.91
FANCD2		15 (0.2%)		11 (0.4%)	Ref	Ref		4 (0.5%)	1.17 [0.35; 3.31]	0.96		0 (0%)	0.29 [0; 2.22]	0.92		0 (0%)	0.55 [0; 4.33]	0.99		0 (0%)	1.11 [0.01; 8.87]	1		0 (0%)	2 [0.02; 16.19]	0.89	0.88
HRAS		15 (0.2%)		14 (0.5%)	Ref	Ref		1 (0.1%)	0.31 [0.03; 1.25]	0.61		1 (0.3%)	0.69 [0.07; 2.82]	0.96		1 (0.5%)	1.54 [0.17; 6.47]	0.99		1 (1.2%)	3.48 [0.37; 15.16]	0.97		0 (0%)	2.25 [0.02; 18]	0.89	1
CASP8		15 (0.2%)		9 (0.3%)	Ref	Ref		6 (0.7%)	2.03 [0.7; 5.53]	0.7		3 (0.8%)	2.56 [0.63; 8.27]	0.8		1 (0.5%)	2.33 [0.24; 10.69]	0.99		1 (1.2%)	4.98 [0.51; 23.79]	0.81		1 (2.1%)	8.87 [0.91; 43.49]	0.75	0.82
TP63		15 (0.2%)		11 (0.4%)	Ref	Ref		4 (0.5%)	1.11 [0.33; 3.14]	0.96		2 (0.5%)	1.3 [0.25; 4.45]	0.96		2 (1.1%)	2.65 [0.51; 9.21]	0.98		1 (1.2%)	3.19 [0.34; 13.77]	1		0 (0%)	1.75 [0.01; 13.69]	0.89	0.91
DAXX		15 (0.2%)		11 (0.4%)	Ref	Ref		4 (0.5%)	1.15 [0.34; 3.26]	0.96		4 (1%)	2.68 [0.79; 7.64]	0.69		2 (1.1%)	3.17 [0.6; 11.28]	0.91		0 (0%)	1.18 [0.01; 9.71]	1		0 (0%)	2.1 [0.02; 17.38]	0.89	0.82
LATS2		14 (0.2%)		12 (0.4%)	Ref	Ref		2 (0.2%)	0.55 [0.11; 1.85]	0.79		2 (0.5%)	1.19 [0.23; 4.04]	0.97		0 (0%)	0.52 [0; 4]	0.99		0 (0%)	1.09 [0.01; 8.5]	1		0 (0%)	1.96 [0.02; 15.43]	0.89	0.91
MPL		14 (0.2%)		10 (0.4%)	Ref	Ref		4 (0.5%)	1.21 [0.35; 3.51]	0.96		1 (0.3%)	0.89 [0.1; 3.9]	0.98		1 (0.5%)	2.11 [0.22; 9.44]	0.99		1 (1.2%)	4.35 [0.45; 20.35]	0.88		1 (2.1%)	7.21 [0.73; 34.88]	0.89	0.87
CHD4		14 (0.2%)		12 (0.4%)	Ref	Ref		2 (0.2%)	0.61 [0.12; 2.04]	0.87		1 (0.3%)	0.83 [0.09; 3.49]	0.97		1 (0.5%)	1.7 [0.18; 7.35]	0.99		1 (1.2%)	3.5 [0.37; 15.48]	0.97		0 (0%)	2.02 [0.02; 16.4]	0.89	0.92
DHX15		14 (0.2%)		11 (0.4%)	Ref	Ref		3 (0.3%)	0.88 [0.22; 2.67]	0.96		1 (0.3%)	0.81 [0.09; 3.45]	0.97		1 (0.5%)	1.55 [0.16; 6.73]	0.99		0 (0%)	1.08 [0.01; 8.6]	1		0 (0%)	1.95 [0.02; 15.6]	0.89	0.91
IKZF1		14 (0.2%)		9 (0.3%)	Ref	Ref		5 (0.6%)	1.65 [0.53; 4.64]	0.8		1 (0.3%)	1.01 [0.11; 4.45]	0.99		0 (0%)	0.64 [0; 5.32]	0.99		0 (0%)	1.31 [0.01; 11.03]	1		0 (0%)	2.32 [0.02; 19.48]	0.89	0.91
NRG1		14 (0.2%)		10 (0.4%)	Ref	Ref		4 (0.5%)	1.27 [0.37; 3.66]	0.95		2 (0.5%)	1.5 [0.29; 5.24]	0.96		1 (0.5%)	1.68 [0.18; 7.39]	0.99		1 (1.2%)	3.38 [0.36; 14.91]	1		0 (0%)	2.14 [0.02; 17.22]	0.89	0.87
GATA3		14 (0.2%)		7 (0.3%)	Ref	Ref		7 (0.8%)	3.03 [1.07; 8.59]	0.44		4 (1%)	4.06 [1.13; 12.96]	0.55		1 (0.5%)	2.73 [0.28; 12.81]	0.99		0 (0%)	1.75 [0.01; 14.75]	1		0 (0%)	3.09 [0.02; 26.44]	0.89	0.78
SH2B3		13 (0.2%)		11 (0.4%)	Ref	Ref		2 (0.2%)	0.6 [0.12; 2.05]	0.87		1 (0.3%)	0.79 [0.09; 3.33]	0.97		1 (0.5%)	1.55 [0.17; 6.63]	0.99		0 (0%)	1.05 [0.01; 8.16]	1		0 (0%)	1.88 [0.01; 14.78]	0.89	0.91
ASXL2		13 (0.2%)		9 (0.3%)	Ref	Ref		4 (0.5%)	1.46 [0.42; 4.32]	0.91		2 (0.5%)	1.96 [0.37; 7]	0.92		1 (0.5%)	2.43 [0.26; 10.91]	0.99		0 (0%)	1.4 [0.01; 11.92]	1		0 (0%)	2.11 [0.02; 19.48]	0.89	0.87
FGFR2		13 (0.2%)		11 (0.4%)	Ref	Ref		2 (0.2%)	0.67 [0.13; 2.28]	0.92		1 (0.3%)	0.96 [0.1; 4.08]	0.99		1 (0.5%)	2.28 [0.24; 9.84]	0.99		0 (0%)	1.77 [0.01; 14.53]	1		0 (0%)	3.18 [0.02; 27.33]	0.89	0.91
RAD51B		13 (0.2%)		8 (0.3%)	Ref	Ref		5 (0.6%)	1.87 [0.59; 5.43]	0.77		4 (1%)	3.52 [1; 10.84]	0.61		4 (2.2%)	8.24 [2.3; 25.98]	0.13		3 (3.5%)	15.32 [3.54; 56.39]	0.075		3 (6.4%)	28.79 [6.48; 112.09]	0.019	0.01
PPM1D		13 (0.2%)		12 (0.4%)	Ref	Ref		1 (0.1%)	0.32 [0.03; 1.32]	0.65		0 (0%)	0.21 [0; 1.65]	0.8		0 (0%)	0.44 [0; 3.45]	0.99		0 (0%)	0.95 [0.01; 7.74]	1		0 (0%)	1.73 [0.01; 14.19]	0.9	0.87
ZRSR2		13 (0.2%)		11 (0.4%)	Ref	Ref		2 (0.2%)	0.64 [0.12; 2.19]	0.91		0 (0%)	0.27 [0; 2.11]	0.92		0 (0%)	0.57 [0; 4.48]	0.99		0 (0%)	1.18 [0.01; 9.46]	1		0 (0%)	2.12 [0.02; 17.03]	0.89	0.87
CTCF		13 (0.2%)		9 (0.3%)	Ref	Ref		4 (0.5%)	1.5 [0.44; 4.45]	0.9		1 (0.3%)	1.08 [0.11; 4.79]	0.98		1 (0.5%)	2.33 [0.24; 10.69]	0.99		0 (0%)	1.8 [0.01; 15.36]	1		0 (0%)	3.15 [0.02; 27.71]	0.89	0.92
FLCN		13 (0.2%)		9 (0.3%)	Ref	Ref		4 (0.5%)	1.33 [0.39; 3.93]	0.94		2 (0.5%)	1.67 [0.32; 5.99]	0.95		0 (0%)	0.63 [0; 5.15]	0.99		0 (0%)	1.31 [0.01; 10.8]	1		0 (0%)	2.35 [0.02; 19.42]	0.89	0.91
ESR1		13 (0.2%)		11 (0.4%)	Ref	Ref		2 (0.2%)	0.67 [0.13; 2.31]	0.92		1 (0.3%)	0.91 [0.1; 3.89]	0.98		0 (0%)	0.65 [0.01; 5.19]	0.99		0 (0%)	1.42 [0.01; 11.55]	1		0 (0%)	2.52 [0.02; 20.96]	0.89	0.91
ALOX12B		13 (0.2%)		9 (0.3%)	Ref	Ref		4 (0.5%)	1.24 [0.36; 3.68]	0.96		2 (0.5%)	1.43 [0.27; 5.15]	0.96		1 (0.5%)	1.67 [0.18; 7.58]	0.99		1 (1.2%)	3.64 [0.38; 16.83]	0.97		1 (2.1%)	6.63 [0.69; 30.82]	0.89	0.87
SMAD2		13 (0.2%)		8 (0.3%)	Ref	Ref		5 (0.6%)	2.02 [0.64; 5.85]	0.74		1 (0.3%)	1.22 [0.13; 5.47]	0.97		0 (0%)	0.88 [0.01; 7.27]	0.99		0 (0%)	1.78 [0.01; 14.98]	1		0 (0%)	3.14 [0.02; 27.24]	0.89	0.91
ACVR1B		13 (0.2%)		8 (0.3%)	Ref	Ref		5 (0.6%)	1.73 [0.55; 5]	0.78		5 (1.3%)	3.63 [1.15; 10.57]	0.52		4 (2.2%)	5.53 [1.56; 17.1]	0.23		2 (2.3%)	6.14 [1.14; 22.75]	0.56		1 (2.1%)	6.91 [0.73; 31.63]	0.89	0.34
CDC73		12 (0.2%)		11 (0.4%)	Ref	Ref		1 (0.1%)	0.4 [0.04; 1.67]	0.74		1 (0.3%)	0.86 [0.09; 3.65]	0.98		1 (0.5%)	1.67 [0.18; 7.18]	0.99		0 (0%)	1.05 [0.01; 8.27]	1		0 (0%)	1.9 [0.01; 15.06]	0.89	0.91
CBFB		12 (0.2%)		11 (0.4%)	Ref	Ref		1 (0.1%)	0.28 [0.03; 1.21]	0.6		1 (0.3%)	0.65 [0.07; 2.89]	0.96		0 (0%)	0.51 [0; 4.13]	0.99		0 (0%)	0.91 [0.01; 7.62]	1		0 (0%)	1.37 [0.01; 12.32]	0.93	0.87
RNF43		12 (0.2%)		9 (0.3%)	Ref	Ref		3 (0.3%)	1.14 [0.28; 3.62]	0.96		1 (0.3%)	1.03 [0.11; 4.56]	0.99		1 (0.5%)	2.25 [0.24; 10.28]	0.99		0 (0%)	1.42 [0.01; 11.94]	1		0 (0%)	2.53 [0.02; 21.29]	0.89	1
BARD1		12 (0.2%)		9 (0.3%)	Ref	Ref		3 (0.3%)	1.16 [0.29; 3.67]	0.96		0 (0%)	0.37 [0; 2.97]	0.95		0 (0%)	0.8 [0.01; 6.49]	0.99		0 (0%)	1.66 [0.01; 13.82]	1		0 (0%)	2.94 [0.02; 24.96]	0.89	0.91
PTPN11		12 (0.2%)		11 (0.4%)	Ref	Ref		1 (0.1%)	0.35 [0.04; 1.47]	0.67		1 (0.3%)	0.72 [0.08; 3.05]	0.96		0 (0%)	0.43 [0; 3.43]	0.99		0 (0%)	0.87 [0.01; 6.84]	1		0 (0%)	1.59 [0.01; 12.65]	0.9	0.87
NFKBIA		12 (0.2%)		10 (0.4%)	Ref	Ref		2 (0.2%)	0.76 [0.15; 2.65]	0.95		0 (0%)	0.32 [0; 2.5]	0.92		0 (0%)	0.65 [0.01; 5.24]	0.99		0 (0%)	1.34 [0.01; 10.95]	1		0 (0%)	2.4 [0.02; 19.69]	0.89	0.91
SMAD3		12 (0.2%)		7 (0.3%)	Ref	Ref		5 (0.6%)	2.24 [0.7; 6.76]	0.67		1 (0.3%)	1.38 [0.14; 6.32]	0.96		0 (0%)	0.94 [0.01; 7.78]	0.99		0 (0%)	1.79 [0.01; 14.83]	1		0 (0%)	3.08 [0.02; 26.48]	0.89	0.91
BTK		12 (0.2%)		9 (0.3%)	Ref	Ref		3 (0.3%)	1.11 [0.28; 3.53]	0.96		0 (0%)	0.36 [0; 2.87]	0.93		0 (0%)	0.76 [0.01; 6.02]	0.99		0 (0%)	1.44 [0.01; 11.51]	1		0 (0%)	2.5 [0.02; 20.54]	0.89	0.91
MEN1		11 (0.2%)		10 (0.4%)	Ref	Ref		1 (0.1%)	0.44 [0.05; 1.88]	0.78		0 (0%)	0.32 [0; 2.53]	0.92		0 (0%)	0.7 [0.01; 5.48]	0.99		0 (0%)	1.38 [0.01; 10.9]	1		0 (0%)	2.42 [0.02; 19.63]	0.89	0.87
ERCC4		11 (0.2%)		8 (0.3%)	Ref	Ref		3 (0.3%)	1.34 [0.33; 4.38]	0.94		3 (0.8%)	3.17 [0.78; 10.42]	0.65		0 (0%)	1.04 [0.01; 8.48]	0.99		0 (0%)	2.19 [0.02; 18.72]	1		0 (0%)	3.85 [0.03; 34.96]	0.89	0.87
FH		11 (0.2%)		9 (0.3%)	Ref	Ref		2 (0.2%)	0.83 [0.16; 2.94]	0.96		1 (0.3%)	1.15 [0.12; 5.08]	0.98		0 (0%)	0.79 [0.01; 6.55]	0.99		0 (0%)	1.62 [0.01; 13.87]	1		0 (0%)	2.84 [0.02; 24.64]	0.89	0.92
STAG1		11 (0.2%)		9 (0.3%)	Ref	Ref		2 (0.2%)	0.84 [0.16; 3]	0.96		0 (0%)	0.41 [0; 3.27]	0.95		0 (0%)	0.92 [0.01; 7.52]	0.99		0 (0%)	1.61 [0.01; 14.6]	1		0 (0%)	2.31 [0.02; 24.2]	0.89	0.91
AMER1		11 (0.2%)		6 (0.2%)	Ref	Ref		5 (0.6%)	2.45 [0.74; 7.78]	0.65		1 (0.3%)	1.49 [0.15; 7.2]	0.96		0 (0%)	1.02 [0.01; 9.01]	0.99		0 (0%)	1.99 [0.02; 17.61]	1		0 (0%)	3.45 [0.03; 31.24]	0.89	0.91
SPTA1		11 (0.2%)		10 (0.4%)	Ref	Ref		1 (0.1%)	0.43 [0.05; 1.83]	0.77		0 (0%)	0.3 [0; 2.35]	0.92		0 (0%)	0.62 [0; 4.97]	0.99		0 (0%)	1.3 [0.01; 10.61]	1		0 (0%)	2.32 [0.02; 19.05]	0.89	0.87
AXIN2		11 (0.2%)		8 (0.3%)	Ref	Ref		3 (0.3%)	1.28 [0.32; 4.2]	0.96		0 (0%)	0.39 [0; 3.19]	0.95		0 (0%)	0.81 [0.01; 6.77]	0.99		0 (0%)	1.66 [0.01; 14.01]	1		0 (0%)	2.92 [0.02; 25.04]	0.89	0.92
ERRFI1		11 (0.2%)		9 (0.3%)	Ref	Ref		2 (0.2%)	0.8 [0.15; 2.83]	0.96		1 (0.3%)	1.13 [0.12; 4.98]	0.98		0 (0%)	0.92 [0.01; 7.44]	0.99		0 (0%)	1.99 [0.02; 17]	1		0 (0%)	3.57 [0.03; 31.93]	0.89	1
KIT		11 (0.2%)		9 (0.3%)	Ref	Ref		2 (0.2%)	0.85 [0.16; 3.02]	0.96		1 (0.3%)	1.17 [0.12; 5.16]	0.98		0 (0%)	0.85 [0.01; 6.99]	0.99		0 (0%)	1.84 [0.01; 15.55]	1		0 (0%)	3.23 [0.02; 28.13]	0.89	0.92
MAP3K13		11 (0.2%)		6 (0.2%)	Ref	Ref		5 (0.6%)	2.17 [0.66; 6.91]	0.71		5 (1.3%)	4.57 [1.38; 14.64]	0.31		3 (1.6%)	6.1 [1.41; 22.16]	0.31		0 (0%)	2.14 [0.02; 18.73]	1		0 (0%)	3.74 [0.03; 33.59]	0.89	0.66
GPS2		11 (0.2%)		8 (0.3%)	Ref	Ref		3 (0.3%)	1.25 [0.31; 4.08]	0.96		2 (0.5%)	1.93 [0.36; 7.07]	0.92		1 (0.5%)	2.42 [0.25; 11.07]	0.99		0 (0%)	1.78 [0.01; 14.95]	1		0 (0%)	3.13 [0.02; 27.34]	0.89	0.91
SRSF2		11 (0.2%)		10 (0.4%)	Ref	Ref		1 (0.1%)	0.45 [0.05; 1.92]	0.78		0 (0%)	0.34 [0; 2.7]	0.92		0 (0%)	0.7 [0.01; 5.64]	0.99		0 (0%)	1.37 [0.01; 11.11]	1		0 (0%)	2.38 [0.02; 19.89]	0.89	0.91
SPOP		11 (0.2%)		6 (0.2%)	Ref	Ref		5 (0.6%)	2.46 [0.74; 7.83]	0.65		2 (0.5%)	2.27 [0.41; 9.11]	0.92		1 (0.5%)	2.43 [0.24; 12.47]	0.99		1 (1.2%)	4.83 [0.48; 25.07]	0.83		1 (2.1%)	8.5 [0.84; 44.11]	0.78	0.8
RAD54L		11 (0.2%)		9 (0.3%)	Ref	Ref		2 (0.2%)	0.74 [0.14; 2.63]	0.94		2 (0.5%)	1.61 [0.31; 5.74]	0.95		1 (0.5%)	1.87 [0.2; 8.24]	0.99		0 (0%)	1.18 [0.01; 9.45]	1		0 (0%)	2.12 [0.02; 17.04]	0.89	0.91
CUX1		10 (0.1%)		7 (0.3%)	Ref	Ref		3 (0.3%)	1.37 [0.33; 4.68]	0.94		2 (0.5%)	2.42 [0.45; 9.25]	0.92		0 (0%)	0.91 [0.01; 7.69]	0.99		0 (0%)	1.88 [0.01; 16.18]	1		0 (0%)	3.31 [0.03; 28.78]	0.89	0.91
ERBB3		10 (0.1%)		6 (0.2%)	Ref	Ref		4 (0.5%)	1.98 [0.54; 6.63]	0.77		1 (0.3%)	1.41 [0.15; 6.88]	0.96		1 (0.5%)	3.45 [0.34; 18.08]	0.99		0 (0%)	2.11 [0.02; 20.34]	1		0 (0%)	3.42 [0.03; 32.84]	0.89	0.91
SHQ1		10 (0.1%)		7 (0.3%)	Ref	Ref		3 (0.3%)	1.5 [0.36; 5.06]	0.92		0 (0%)	0.5 [0; 4.11]	0.96		0 (0%)	1.16 [0.01; 9.75]	0.99		0 (0%)	2.46 [0.02; 21.98]	1		0 (0%)	4.33 [0.03; 41.14]	0.89	1
MAP3K1		10 (0.1%)		6 (0.2%)	Ref	Ref		4 (0.5%)	2.04 [0.56; 6.77]	0.77		3 (0.8%)	3.66 [0.86; 13.1]	0.63		0 (0%)	1.16 [0.01; 10.13]	0.99		0 (0%)	2.57 [0.02; 23.26]	1		0 (0%)	4.43 [0.03; 42.28]	0.89	0.87
SUFU		9 (0.1%)		5 (0.2%)	Ref	Ref		4 (0.5%)	2.53 [0.67; 9.02]	0.67		2 (0.5%)	3.19 [0.56; 13.69]	0.8		2 (1.1%)	7.97 [1.36; 35.48]	0.39		0 (0%)	4.05 [0.03; 42.69]	1		0 (0%)	6.95 [0.05; 80.69]	0.89	0.73
ARID5B		9 (0.1%)		7 (0.3%)	Ref	Ref		2 (0.2%)	1.12 [0.21; 4.24]	0.96		1 (0.3%)	1.61 [0.17; 7.49]	0.96		0 (0%)	1.34 [0.01; 11.55]	0.99		0 (0%)	3.05 [0.02; 28.91]	1		0 (0%)	4.99 [0.04; 50.89]	0.89	0.91
SMARCD1		9 (0.1%)		4 (0.1%)	Ref	Ref		5 (0.6%)	3.4 [0.95; 12.76]	0.54		1 (0.3%)	1.83 [0.18; 10.15]	0.96		1 (0.5%)	3.89 [0.38; 21.95]	0.98		0 (0%)	2.26 [0.02; 21.4]	1		0 (0%)	4 [0.03; 37.83]	0.89	0.87
MAX		9 (0.1%)		9 (0.3%)	Ref	Ref		0 (0%)	0.16 [0; 1.29]	0.6		0 (0%)	0.36 [0; 2.87]	0.93		0 (0%)	0.76 [0.01; 6.02]	0.99		0 (0%)	1.44 [0.01; 11.51]	1		0 (0%)	2.5 [0.02; 20.54]	0.89	0.89
PAX5		9 (0.1%)		7 (0.3%)	Ref	Ref		2 (0.2%)	1 [0.19; 3.76]	1		2 (0.5%)	2.16 [0.4; 8.19]	0.92		0 (0%)	0.86 [0.01; 7.38]	0.99		0 (0%)	1.75 [0.01; 15.13]	1		0 (0%)	3.06 [0.02; 26.64]	0.89	0.91
FOXL2		9 (0.1%)		4 (0.1%)	Ref	Ref		5 (0.6%)	4.18 [1.18; 15.65]	0.43		2 (0.5%)	4.43 [0.76; 20.4]	0.63		1 (0.5%)	5.71 [0.56; 32.12]	0.84		0 (0%)	4.18 [0.03; 46.44]	1		0 (0%)	6.91 [0.05; 88.05]	0.89	0.8
SMC3		9 (0.1%)		8 (0.3%)	Ref	Ref		1 (0.1%)	0.49 [0.05; 2.23]	0.83		0 (0%)	0.38 [0; 3.09]	0.95		0 (0%)	0.86 [0.01; 7.1]	0.99		0 (0%)	1.57 [0.01; 13.52]	1		0 (0%)	2.38 [0.02; 21.94]	0.89	0.91
FOXO1		9 (0.1%)		8 (0.3%)	Ref	Ref		1 (0.1%)	0.48 [0.05; 2.13]	0.8		0 (0%)	0.34 [0; 2.74]	0.92		0 (0%)	0.7 [0.01; 5.77]	0.99		0 (0%)	1.4 [0.01; 11.6]	1		0 (0%)	2.51 [0.02; 20.85]	0.89	0.91
CDH1		9 (0.1%)		6 (0.2%)	Ref	Ref		3 (0.3%)	1.59 [0.37; 5.64]	0.91		3 (0.8%)	3.57 [0.84; 12.87]	0.63		1 (0.5%)	3.11 [0.32; 15.37]	0.99		1 (1.2%)	6.6 [0.67; 33.95]	0.78		1 (2.1%)	11.65 [1.18; 61.07]	0.64	0.45
RIT1		9 (0.1%)		6 (0.2%)	Ref	Ref		3 (0.3%)	1.55 [0.36; 5.56]	0.91		1 (0.3%)	1.44 [0.15; 6.99]	0.96		0 (0%)	0.96 [0.01; 8.27]	0.99		0 (0%)	1.67 [0.01; 14.58]	1		0 (0%)	2.53 [0.02; 23.52]	0.89	0.91
AKT1		9 (0.1%)		5 (0.2%)	Ref	Ref		4 (0.5%)	2.48 [0.66; 8.9]	0.67		3 (0.8%)	3.96 [0.89; 15.39]	0.62		0 (0%)	1.12 [0.01; 10.75]	0.99		0 (0%)	2.24 [0.02; 21.69]	1		0 (0%)	3.83 [0.03; 36.83]	0.89	0.87
VHL		9 (0.1%)		8 (0.3%)	Ref	Ref		1 (0.1%)	0.47 [0.05; 2.12]	0.79		0 (0%)	0.33 [0; 2.71]	0.92		0 (0%)	0.61 [0; 5.12]	0.99		0 (0%)	1.24 [0.01; 10.33]	1		0 (0%)	2.24 [0.02; 18.71]	0.89	0.89
MRE11		9 (0.1%)		8 (0.3%)	Ref	Ref		1 (0.1%)	0.55 [0.06; 2.44]	0.88		1 (0.3%)	1.24 [0.13; 5.56]	0.97		0 (0%)	0.9 [0.01; 7.38]	0.99		0 (0%)	1.88 [0.01; 15.71]	1		0 (0%)	3.29 [0.03; 28.46]	0.89	0.92
STAT5B		8 (0.1%)		5 (0.2%)	Ref	Ref		3 (0.3%)	1.79 [0.41; 6.87]	0.84		2 (0.5%)	3.05 [0.54; 12.97]	0.82		1 (0.5%)	3.23 [0.32; 17.06]	0.99		1 (1.2%)	6.36 [0.63; 34.04]	0.78		1 (2.1%)	11.3 [1.12; 61.36]	0.64	0.73
RAD51		8 (0.1%)		2 (0.1%)	Ref	Ref		6 (0.7%)	8.13 [2.07; 44.44]	0.16		3 (0.8%)	9.27 [1.79; 56.04]	0.27		3 (1.6%)	18.06 [3.46; 109.32]	0.075		2 (2.3%)	23.76 [3.59; 160.79]	0.15		1 (2.1%)	22.78 [2.05; 181.75]	0.53	0.24
KLF4		8 (0.1%)		6 (0.2%)	Ref	Ref		2 (0.2%)	1.14 [0.21; 4.48]	0.96		0 (0%)	0.47 [0; 4.03]	0.96		0 (0%)	1.01 [0.01; 9.24]	0.99		0 (0%)	2.13 [0.02; 20.22]	1		0 (0%)	3.52 [0.03; 33.15]	0.89	0.92
CHEK1		8 (0.1%)		4 (0.1%)	Ref	Ref		4 (0.5%)	3.27 [0.84; 12.79]	0.6		0 (0%)	0.83 [0.01; 8.01]	0.98		0 (0%)	2.27 [0.02; 22.42]	0.99		0 (0%)	5.94 [0.04; 76.57]	1		0 (0%)	9.73 [0.07; 144.44]	0.89	0.91
MTOR		8 (0.1%)		6 (0.2%)	Ref	Ref		2 (0.2%)	1.12 [0.21; 4.42]	0.96		1 (0.3%)	1.46 [0.15; 6.98]	0.96		1 (0.5%)	2.88 [0.3; 13.9]	0.99		1 (1.2%)	5.55 [0.57; 26.93]	0.78		0 (0%)	3.13 [0.02; 27.02]	0.89	0.82
RAD51D		8 (0.1%)		7 (0.3%)	Ref	Ref		1 (0.1%)	0.6 [0.06; 2.74]	0.92		1 (0.3%)	1.3 [0.14; 6.03]	0.97		0 (0%)	0.86 [0.01; 7.46]	0.99		0 (0%)	1.75 [0.01; 15.26]	1		0 (0%)	3.09 [0.02; 27.13]	0.89	0.91
MYD88		8 (0.1%)		4 (0.1%)	Ref	Ref		4 (0.5%)	2.44 [0.62; 9.57]	0.71		1 (0.3%)	1.83 [0.18; 10.15]	0.96		0 (0%)	1.5 [0.01; 14.47]	0.99		0 (0%)	3.19 [0.02; 31.65]	1		0 (0%)	5.46 [0.04; 56.27]	0.89	0.91
NTRK1		8 (0.1%)		4 (0.1%)	Ref	Ref		4 (0.5%)	3.22 [0.83; 12.57]	0.6		2 (0.5%)	4.49 [0.78; 20.6]	0.63		1 (0.5%)	7.14 [0.7; 40.63]	0.73		1 (1.2%)	17.97 [1.62; 126.94]	0.44		0 (0%)	9.7 [0.06; 158.47]	0.89	0.78
TCF3		8 (0.1%)		7 (0.3%)	Ref	Ref		1 (0.1%)	0.54 [0.06; 2.46]	0.88		1 (0.3%)	1.11 [0.12; 5.14]	0.98		0 (0%)	0.62 [0; 5.28]	0.99		0 (0%)	1.25 [0.01; 10.55]	1		0 (0%)	2.29 [0.02; 19.39]	0.89	0.91
PPP2R1A		7 (0.1%)		6 (0.2%)	Ref	Ref		1 (0.1%)	0.8 [0.08; 3.84]	0.96		1 (0.3%)	1.95 [0.2; 9.34]	0.95		0 (0%)	1.51 [0.01; 13.2]	0.99		0 (0%)	3.19 [0.02; 30.52]	1		0 (0%)	5.48 [0.04; 58.72]	0.89	0.91
BMPR1A		7 (0.1%)		4 (0.1%)	Ref	Ref		3 (0.3%)	2.07 [0.45; 8.8]	0.78		0 (0%)	0.7 [0.01; 6.74]	0.97		0 (0%)	1.66 [0.01; 16.4]	0.99		0 (0%)	2.78 [0.02; 28.92]	1		0 (0%)	3.9 [0.03; 43.79]	0.89	0.91
BTG1		7 (0.1%)		4 (0.1%)	Ref	Ref		3 (0.3%)	2.47 [0.55; 10.2]	0.74		3 (0.8%)	5.63 [1.25; 23.33]	0.48		1 (0.5%)	5.15 [0.51; 28.35]	0.9		1 (1.2%)	10.27 [1; 60.8]	0.64		0 (0%)	6 [0.04; 67.52]	0.89	0.58
EED		7 (0.1%)		5 (0.2%)	Ref	Ref		2 (0.2%)	1.51 [0.27; 6.32]	0.94		0 (0%)	0.8 [0.01; 7.04]	0.98		0 (0%)	1.89 [0.01; 17.24]	0.99		0 (0%)	4.17 [0.03; 43.79]	1		0 (0%)	7.23 [0.05; 90.24]	0.89	0.95
FGF14		7 (0.1%)		6 (0.2%)	Ref	Ref		1 (0.1%)	0.66 [0.07; 3.14]	0.94		1 (0.3%)	1.4 [0.15; 6.68]	0.96		0 (0%)	0.85 [0.01; 7.39]	0.99		0 (0%)	1.69 [0.01; 14.71]	1		0 (0%)	3.04 [0.02; 26.83]	0.89	0.91
FOXP1		7 (0.1%)		6 (0.2%)	Ref	Ref		1 (0.1%)	0.78 [0.08; 3.75]	0.96		0 (0%)	0.7 [0.01; 5.92]	0.97		0 (0%)	1.7 [0.01; 14.94]	0.99		0 (0%)	3.83 [0.03; 39]	1		0 (0%)	6.58 [0.05; 79.92]	0.89	1
STAT3		7 (0.1%)		4 (0.1%)	Ref	Ref		3 (0.3%)	2.18 [0.48; 9.05]	0.78		2 (0.5%)	3.49 [0.6; 16.17]	0.8		2 (1.1%)	7.29 [1.23; 34.25]	0.44		1 (1.2%)	10.25 [0.99; 61.34]	0.64		0 (0%)	5.44 [0.04; 58.58]	0.89	0.55
CCN6		7 (0.1%)		4 (0.1%)	Ref	Ref		3 (0.3%)	2.26 [0.5; 9.36]	0.77		0 (0%)	0.76 [0.01; 7.3]	0.98		0 (0%)	1.86 [0.01; 18.14]	0.99		0 (0%)	4.02 [0.03; 43.94]	1		0 (0%)	6.82 [0.05; 78.96]	0.89	0.91
PAX3		7 (0.1%)		3 (0.1%)	Ref	Ref		4 (0.5%)	4.43 [1.07; 19.98]	0.45		1 (0.3%)	2.93 [0.28; 18.18]	0.92		1 (0.5%)	6.44 [0.62; 40.36]	0.75		1 (1.2%)	13.4 [1.25; 92.84]	0.56		0 (0%)	5.6 [0.04; 60.02]	0.89	0.82
XRCC2		7 (0.1%)		6 (0.2%)	Ref	Ref		1 (0.1%)	0.81 [0.08; 3.86]	0.96		0 (0%)	0.63 [0; 5.35]	0.96		0 (0%)	1.36 [0.01; 11.95]	0.99		0 (0%)	2.59 [0.02; 24.23]	1		0 (0%)	4.24 [0.03; 43.39]	0.89	1
ALK		7 (0.1%)		7 (0.3%)	Ref	Ref		0 (0%)	0.17 [0; 1.4]	0.61		0 (0%)	0.35 [0; 2.9]	0.92		0 (0%)	0.69 [0.01; 5.86]	0.99		0 (0%)	1.44 [0.01; 12.27]	1		0 (0%)	2.6 [0.02; 22.06]	0.89	0.88
FANCE		6 (0.1%)		4 (0.1%)	Ref	Ref		2 (0.2%)	1.41 [0.24; 6.48]	0.94		1 (0.3%)	1.82 [0.18; 10.09]	0.96		1 (0.5%)	4.37 [0.43; 24.28]	0.93		1 (1.2%)	7.64 [0.74; 43.07]	0.77		1 (2.1%)	12.09 [1.1; 70.69]	0.64	0.55
CARD11		6 (0.1%)		5 (0.2%)	Ref	Ref		1 (0.1%)	0.85 [0.09; 4.28]	0.96		0 (0%)	0.63 [0; 5.58]	0.96		0 (0%)	1.23 [0.01; 11.26]	0.99		0 (0%)	2.47 [0.02; 22.87]	1		0 (0%)	4.3 [0.03; 41.1]	0.89	0.91
RAF1		6 (0.1%)		5 (0.2%)	Ref	Ref		1 (0.1%)	0.81 [0.08; 4.14]	0.96		0 (0%)	0.57 [0; 5.16]	0.96		0 (0%)	1.18 [0.01; 10.69]	0.99		0 (0%)	2.27 [0.02; 20.66]	1		0 (0%)	3.72 [0.03; 35.47]	0.89	0.91
QKI		6 (0.1%)		5 (0.2%)	Ref	Ref		1 (0.1%)	0.85 [0.09; 4.28]	0.96		1 (0.3%)	1.89 [0.19; 9.57]	0.95		1 (0.5%)	3.81 [0.38; 19.75]	0.98		1 (1.2%)	7.55 [0.76; 40.44]	0.77		1 (2.1%)	13.47 [1.33; 75.05]	0.64	0.73
TNFAIP3		6 (0.1%)		5 (0.2%)	Ref	Ref		1 (0.1%)	0.85 [0.09; 4.31]	0.96		1 (0.3%)	1.95 [0.2; 9.99]	0.95		0 (0%)	1.54 [0.01; 14.44]	0.99		0 (0%)	3.27 [0.02; 32.79]	1		0 (0%)	5.34 [0.04; 55.07]	0.89	0.91
PRDM1		6 (0.1%)		3 (0.1%)	Ref	Ref		3 (0.3%)	2.61 [0.55; 12.41]	0.74		0 (0%)	0.72 [0.01; 7.48]	0.97		0 (0%)	1.36 [0.01; 14.5]	0.99		0 (0%)	2.75 [0.02; 28.3]	1		0 (0%)	4.92 [0.04; 49.59]	0.89	0.91
CDKN2C		6 (0.1%)		5 (0.2%)	Ref	Ref		1 (0.1%)	0.83 [0.08; 4.18]	0.96		1 (0.3%)	1.85 [0.19; 9.44]	0.95		0 (0%)	1.13 [0.01; 10.34]	0.99		0 (0%)	2.28 [0.02; 20.9]	1		0 (0%)	3.99 [0.03; 36.79]	0.89	0.91
FAS		6 (0.1%)		5 (0.2%)	Ref	Ref		1 (0.1%)	0.88 [0.09; 4.44]	0.96		1 (0.3%)	2.06 [0.21; 10.41]	0.95		1 (0.5%)	4.66 [0.47; 24.06]	0.91		1 (1.2%)	9.91 [0.98; 56.1]	0.64		0 (0%)	5.5 [0.04; 58.17]	0.89	0.82
SMARCB1		6 (0.1%)		1 (0%)	Ref	Ref		5 (0.6%)	12.68 [2.52; 124.06]	0.13		4 (1%)	25.14 [4.6; 252.73]	0.024		3 (1.6%)	50.73 [7.85; 551.65]	0.0094		1 (1.2%)	44.83 [2.93; 829.8]	0.37		1 (2.1%)	96.21 [5.18; 2640.11]	0.25	0.014
IGF1R		6 (0.1%)		5 (0.2%)	Ref	Ref		1 (0.1%)	0.85 [0.09; 4.28]	0.96		1 (0.3%)	1.89 [0.19; 9.57]	0.95		1 (0.5%)	3.81 [0.38; 19.75]	0.98		0 (0%)	2.47 [0.02; 22.87]	1		0 (0%)	4.3 [0.03; 41.1]	0.89	0.87
SOX9		6 (0.1%)		4 (0.1%)	Ref	Ref		2 (0.2%)	1.68 [0.29; 7.62]	0.91		1 (0.3%)	2.36 [0.24; 12.89]	0.92		1 (0.5%)	5.15 [0.51; 28.35]	0.9		0 (0%)	3.28 [0.02; 32.8]	1		0 (0%)	5.55 [0.04; 59.44]	0.89	0.87
CEBPA		6 (0.1%)		4 (0.1%)	Ref	Ref		2 (0.2%)	1.79 [0.31; 8.14]	0.89		0 (0%)	0.86 [0.01; 8.01]	0.98		0 (0%)	1.82 [0.01; 17.33]	0.99		0 (0%)	3.54 [0.03; 36.1]	1		0 (0%)	6 [0.04; 67.52]	0.89	0.91
PRKAR1A		6 (0.1%)		3 (0.1%)	Ref	Ref		3 (0.3%)	3.06 [0.65; 14.5]	0.65		0 (0%)	0.85 [0.01; 8.86]	0.98		0 (0%)	1.77 [0.01; 18.21]	0.99		0 (0%)	3.37 [0.03; 34.65]	1		0 (0%)	5.6 [0.04; 60.02]	0.89	0.88
IRF4		6 (0.1%)		4 (0.1%)	Ref	Ref		2 (0.2%)	1.52 [0.26; 6.9]	0.94		1 (0.3%)	2.01 [0.2; 10.96]	0.95		1 (0.5%)	4.24 [0.42; 22.94]	0.93		0 (0%)	2.61 [0.02; 24.32]	1		0 (0%)	4.45 [0.03; 42.59]	0.89	0.87
FANCF		6 (0.1%)		3 (0.1%)	Ref	Ref		3 (0.3%)	3.11 [0.66; 14.8]	0.65		1 (0.3%)	3.01 [0.29; 18.57]	0.92		0 (0%)	2.18 [0.02; 22.97]	0.99		0 (0%)	4.26 [0.03; 48.57]	1		0 (0%)	7.1 [0.05; 87.25]	0.89	0.87
ARAF		6 (0.1%)		6 (0.2%)	Ref	Ref		0 (0%)	0.22 [0; 1.86]	0.71		0 (0%)	0.49 [0; 4.14]	0.96		0 (0%)	1.07 [0.01; 9.2]	0.99		0 (0%)	2.04 [0.02; 17.98]	1		0 (0%)	3.55 [0.03; 32.27]	0.89	0.91
TRAF7		6 (0.1%)		6 (0.2%)	Ref	Ref		0 (0%)	0.24 [0; 2.02]	0.74		0 (0%)	0.53 [0; 4.56]	0.96		0 (0%)	1.15 [0.01; 9.87]	0.99		0 (0%)	2.27 [0.02; 19.91]	1		0 (0%)	3.85 [0.03; 35.39]	0.89	0.91
RHOA		5 (0.1%)		5 (0.2%)	Ref	Ref		0 (0%)	0.27 [0; 2.34]	0.77		0 (0%)	0.59 [0; 5.24]	0.96		0 (0%)	1.27 [0.01; 11.84]	0.99		0 (0%)	2.61 [0.02; 25]	1		0 (0%)	4.44 [0.03; 42.28]	0.89	0.94
PARP1		5 (0.1%)		3 (0.1%)	Ref	Ref		2 (0.2%)	2.41 [0.4; 12.48]	0.78		1 (0.3%)	3.92 [0.38; 24.2]	0.87		0 (0%)	2.9 [0.02; 31.32]	0.99		0 (0%)	6.14 [0.04; 83.24]	1		0 (0%)	10.11 [0.07; 174.97]	0.89	0.87
CSF3R		5 (0.1%)		3 (0.1%)	Ref	Ref		2 (0.2%)	2.45 [0.4; 12.7]	0.78		2 (0.5%)	5.77 [0.95; 30.34]	0.61		1 (0.5%)	7.12 [0.66; 46.19]	0.75		0 (0%)	4.62 [0.03; 56.11]	1		0 (0%)	7.09 [0.05; 89.58]	0.89	0.73
EZH2		5 (0.1%)		4 (0.1%)	Ref	Ref		1 (0.1%)	0.84 [0.08; 4.57]	0.96		1 (0.3%)	1.71 [0.17; 9.4]	0.96		1 (0.5%)	3.19 [0.31; 17.72]	0.99		1 (1.2%)	6.36 [0.63; 34.89]	0.78		1 (2.1%)	11.52 [1.14; 63.2]	0.64	0.74
SMC1A		5 (0.1%)		4 (0.1%)	Ref	Ref		1 (0.1%)	1.03 [0.1; 5.59]	1		0 (0%)	0.7 [0.01; 6.6]	0.97		0 (0%)	1.4 [0.01; 13.7]	0.99		0 (0%)	2.78 [0.02; 27.29]	1		0 (0%)	4.79 [0.04; 46.94]	0.89	0.93
DDX41		5 (0.1%)		4 (0.1%)	Ref	Ref		1 (0.1%)	0.93 [0.09; 5.07]	0.99		1 (0.3%)	2.01 [0.2; 10.96]	0.95		1 (0.5%)	4.24 [0.42; 22.94]	0.93		1 (1.2%)	8.1 [0.81; 44.29]	0.75		0 (0%)	4.45 [0.03; 42.59]	0.89	0.82
AR		5 (0.1%)		5 (0.2%)	Ref	Ref		0 (0%)	0.27 [0; 2.36]	0.77		0 (0%)	0.58 [0; 5.18]	0.96		0 (0%)	1.2 [0.01; 10.73]	0.99		0 (0%)	2.3 [0.02; 20.6]	1		0 (0%)	3.81 [0.03; 35.59]	0.89	0.91
MYC		5 (0.1%)		5 (0.2%)	Ref	Ref		0 (0%)	0.23 [0; 2.08]	0.74		0 (0%)	0.48 [0; 4.31]	0.96		0 (0%)	0.91 [0.01; 8.55]	0.99		0 (0%)	1.87 [0.01; 17.56]	1		0 (0%)	3.36 [0.03; 31]	0.89	0.91
FANCG		5 (0.1%)		3 (0.1%)	Ref	Ref		2 (0.2%)	2.21 [0.37; 11.48]	0.79		0 (0%)	1.1 [0.01; 11.48]	0.98		0 (0%)	2.33 [0.02; 24.89]	0.99		0 (0%)	4.38 [0.03; 51.59]	1		0 (0%)	7.08 [0.05; 93.27]	0.89	0.91
GATA1		5 (0.1%)		4 (0.1%)	Ref	Ref		1 (0.1%)	0.86 [0.09; 4.69]	0.96		0 (0%)	0.63 [0; 6.05]	0.96		0 (0%)	1.42 [0.01; 13.88]	0.99		0 (0%)	3.27 [0.02; 32.93]	1		0 (0%)	5.6 [0.04; 59.18]	0.89	0.91
RAD21		5 (0.1%)		3 (0.1%)	Ref	Ref		2 (0.2%)	2.29 [0.38; 11.91]	0.79		1 (0.3%)	3.59 [0.35; 22.04]	0.89		0 (0%)	2.37 [0.02; 25.03]	0.99		0 (0%)	4.59 [0.03; 53.77]	1		0 (0%)	7.62 [0.05; 101.39]	0.89	0.87
MST1		5 (0.1%)		4 (0.1%)	Ref	Ref		1 (0.1%)	0.99 [0.1; 5.39]	1		1 (0.3%)	2.15 [0.21; 11.71]	0.95		0 (0%)	1.6 [0.01; 15.05]	0.99		0 (0%)	2.91 [0.02; 27.86]	1		0 (0%)	4.81 [0.04; 48.95]	0.89	0.87
INHA		5 (0.1%)		5 (0.2%)	Ref	Ref		0 (0%)	0.26 [0; 2.31]	0.77		0 (0%)	0.56 [0; 5.02]	0.96		0 (0%)	1.13 [0.01; 10.34]	0.99		0 (0%)	2.28 [0.02; 20.9]	1		0 (0%)	3.99 [0.03; 36.79]	0.89	0.91
Copy number variants (N, %)	7291		2729				905				402				187				90				48
CCND1		93 (1.3%)		63 (2.3%)	Ref	Ref		30 (3.3%)	1.52 [0.96; 2.36]	0.58		15 (3.7%)	1.84 [0.99; 3.2]	0.61		9 (4.8%)	2.92 [1.33; 5.8]	0.23		3 (3.3%)	2.31 [0.61; 6.38]	0.92		2 (4.2%)	2.98 [0.58; 9.78]	0.89	0.45
FGF19		89 (1.2%)		60 (2.2%)	Ref	Ref		29 (3.2%)	1.57 [0.98; 2.45]	0.54		14 (3.5%)	1.83 [0.97; 3.24]	0.62		9 (4.8%)	3.09 [1.41; 6.15]	0.21		3 (3.3%)	2.55 [0.67; 7.03]	0.83		2 (4.2%)	3.43 [0.67; 11.12]	0.89	0.5
FGF3		88 (1.2%)		56 (2.1%)	Ref	Ref		32 (3.5%)	1.89 [1.2; 2.93]	0.21		16 (4%)	2.27 [1.24; 3.95]	0.27		9 (4.8%)	3.29 [1.49; 6.58]	0.2		3 (3.3%)	2.66 [0.7; 7.37]	0.78		2 (4.2%)	3.56 [0.7; 11.61]	0.89	0.25
FGF4		87 (1.2%)		58 (2.1%)	Ref	Ref		29 (3.2%)	1.65 [1.03; 2.58]	0.44		15 (3.7%)	2.06 [1.11; 3.62]	0.45		8 (4.3%)	2.86 [1.24; 5.87]	0.31		2 (2.2%)	1.84 [0.37; 5.79]	1		1 (2.1%)	2.03 [0.22; 8.26]	0.89	0.45
EGFR		74 (1%)		56 (2.1%)	Ref	Ref		18 (2%)	1.04 [0.59; 1.73]	0.96		9 (2.2%)	1.26 [0.59; 2.42]	0.95		3 (1.6%)	1.03 [0.28; 2.7]	0.99		2 (2.2%)	1.63 [0.33; 4.94]	1		0 (0%)	0.57 [0; 4.12]	0.89	0.92
FGFR1		68 (0.9%)		52 (1.9%)	Ref	Ref		16 (1.8%)	0.99 [0.54; 1.7]	1		7 (1.7%)	1.04 [0.43; 2.15]	0.98		0 (0%)	0.16 [0; 1.13]	0.69		0 (0%)	0.35 [0; 2.59]	1		0 (0%)	0.64 [0; 4.88]	0.9	1
MYC		62 (0.9%)		44 (1.6%)	Ref	Ref		18 (2%)	1.12 [0.63; 1.91]	0.96		6 (1.5%)	0.87 [0.34; 1.87]	0.96		3 (1.6%)	1.01 [0.27; 2.67]	0.99		0 (0%)	0.29 [0; 2.06]	1		0 (0%)	0.53 [0; 3.85]	0.89	0.87
CDK4		47 (0.6%)		39 (1.4%)	Ref	Ref		8 (0.9%)	0.56 [0.25; 1.13]	0.61		2 (0.5%)	0.35 [0.07; 1.06]	0.62		2 (1.1%)	0.74 [0.15; 2.24]	0.99		2 (2.2%)	1.43 [0.29; 4.41]	1		1 (2.1%)	1.52 [0.17; 6.01]	0.89	0.82
MDM2		47 (0.6%)		41 (1.5%)	Ref	Ref		6 (0.7%)	0.44 [0.18; 0.95]	0.44		3 (0.7%)	0.53 [0.15; 1.4]	0.87		1 (0.5%)	0.45 [0.05; 1.71]	0.99		1 (1.1%)	0.9 [0.1; 3.45]	1		0 (0%)	0.55 [0; 3.97]	0.89	0.82
ERBB2		38 (0.5%)		28 (1%)	Ref	Ref		10 (1.1%)	1.09 [0.51; 2.16]	0.96		3 (0.7%)	0.78 [0.21; 2.11]	0.96		1 (0.5%)	0.63 [0.07; 2.46]	0.99		1 (1.1%)	1.26 [0.14; 4.95]	1		0 (0%)	0.81 [0.01; 5.95]	0.94	0.91
PIK3CA		32 (0.4%)		23 (0.8%)	Ref	Ref		9 (1%)	1.39 [0.62; 2.91]	0.84		0 (0%)	0.18 [0; 1.3]	0.65		0 (0%)	0.48 [0; 3.61]	0.99		0 (0%)	1.28 [0.01; 10.49]	1		0 (0%)	2.44 [0.02; 21.68]	0.89	0.91
PTEN		29 (0.4%)		23 (0.8%)	Ref	Ref		6 (0.7%)	0.72 [0.27; 1.66]	0.88		2 (0.5%)	0.56 [0.11; 1.81]	0.92		1 (0.5%)	0.88 [0.1; 3.55]	0.99		1 (1.1%)	1.75 [0.19; 7.29]	1		1 (2.1%)	2.98 [0.31; 13.08]	0.89	0.93
KRAS		24 (0.3%)		16 (0.6%)	Ref	Ref		8 (0.9%)	1.36 [0.56; 3.07]	0.89		4 (1%)	1.61 [0.49; 4.3]	0.92		3 (1.6%)	2.5 [0.64; 7.33]	0.93		2 (2.2%)	3.52 [0.68; 11.78]	0.78		0 (0%)	1.23 [0.01; 9.48]	0.94	0.87
MET		23 (0.3%)		14 (0.5%)	Ref	Ref		9 (1%)	1.63 [0.69; 3.7]	0.77		5 (1.2%)	1.96 [0.66; 5.05]	0.87		4 (2.1%)	3.12 [0.92; 8.69]	0.69		3 (3.3%)	5.17 [1.29; 15.8]	0.44		2 (4.2%)	6.9 [1.31; 24.06]	0.64	0.45
CCNE1		22 (0.3%)		13 (0.5%)	Ref	Ref		9 (1%)	2.01 [0.84; 4.61]	0.61		4 (1%)	2.09 [0.63; 5.74]	0.87		4 (2.1%)	4.34 [1.28; 12.23]	0.35		1 (1.1%)	3.02 [0.32; 13.08]	1		1 (2.1%)	5.72 [0.61; 25]	0.89	0.73
AKT2		21 (0.3%)		14 (0.5%)	Ref	Ref		7 (0.8%)	1.6 [0.62; 3.79]	0.78		2 (0.5%)	1.23 [0.24; 4.07]	0.97		0 (0%)	0.55 [0; 4.28]	0.99		0 (0%)	1.19 [0.01; 9.53]	1		0 (0%)	2.22 [0.02; 18.01]	0.89	1
LAMP1		18 (0.2%)		11 (0.4%)	Ref	Ref		7 (0.8%)	2.09 [0.79; 5.25]	0.65		2 (0.5%)	1.62 [0.31; 5.64]	0.95		1 (0.5%)	2.7 [0.29; 11.97]	0.99		0 (0%)	1.85 [0.01; 16.13]	1		0 (0%)	2.91 [0.02; 27.68]	0.89	0.88
MYCL		14 (0.2%)		13 (0.5%)	Ref	Ref		1 (0.1%)	0.35 [0.04; 1.43]	0.67		0 (0%)	0.26 [0; 1.98]	0.89		0 (0%)	0.61 [0; 4.84]	0.99		0 (0%)	1.48 [0.01; 12.25]	1		0 (0%)	2.72 [0.02; 23.28]	0.89	0.91
CCND3		11 (0.2%)		5 (0.2%)	Ref	Ref		6 (0.7%)	3.42 [1.08; 11.31]	0.44		2 (0.5%)	2.66 [0.47; 11.31]	0.89		1 (0.5%)	3.29 [0.33; 17.09]	0.99		1 (1.1%)	6.79 [0.68; 35.99]	0.78		0 (0%)	3.94 [0.03; 36.53]	0.89	0.82
RICTOR		10 (0.1%)		9 (0.3%)	Ref	Ref		1 (0.1%)	0.45 [0.05; 1.99]	0.78		1 (0.2%)	0.97 [0.1; 4.32]	0.99		0 (0%)	0.59 [0; 4.98]	0.99		0 (0%)	1.13 [0.01; 9.83]	1		0 (0%)	2.1 [0.02; 18.59]	0.89	0.91
KIT		9 (0.1%)		9 (0.3%)	Ref	Ref		0 (0%)	0.16 [0; 1.27]	0.6		0 (0%)	0.35 [0; 2.82]	0.92		0 (0%)	0.74 [0.01; 6.18]	0.99		0 (0%)	1.42 [0.01; 12.44]	1		0 (0%)	2.64 [0.02; 23.4]	0.89	0.88
PDGFRA		8 (0.1%)		7 (0.3%)	Ref	Ref		1 (0.1%)	0.66 [0.07; 3.03]	0.94		0 (0%)	0.49 [0; 4.09]	0.96		0 (0%)	1.11 [0.01; 9.69]	0.99		0 (0%)	2.38 [0.02; 22]	1		0 (0%)	4.33 [0.03; 41]	0.89	1
TFRC		8 (0.1%)		5 (0.2%)	Ref	Ref		3 (0.3%)	2.26 [0.52; 8.56]	0.77		0 (0%)	0.85 [0.01; 7.57]	0.98		0 (0%)	2.58 [0.02; 23.51]	0.99		0 (0%)	8.31 [0.06; 120.06]	1		0 (0%)	14.68 [0.09; 419.14]	0.89	1
ERCC2		8 (0.1%)		4 (0.1%)	Ref	Ref		4 (0.4%)	2.66 [0.68; 10.37]	0.65		2 (0.5%)	3.17 [0.55; 14.49]	0.82		1 (0.5%)	3.37 [0.32; 19.44]	0.99		1 (1.1%)	6.38 [0.61; 36.82]	0.78		1 (2.1%)	12.54 [1.21; 71.95]	0.64	0.73
FGF23		5 (0.1%)		4 (0.1%)	Ref	Ref		1 (0.1%)	1.22 [0.12; 6.63]	0.96		1 (0.2%)	3.14 [0.31; 17.25]	0.92		1 (0.5%)	8.51 [0.82; 49.25]	0.69		1 (1.1%)	25.26 [2.09; 203.84]	0.42		0 (0%)	14.37 [0.09; 433.43]	0.89	0.77
Fusions/Skipping Variants (N, %)	6304		2341				766				342				164				78				40
MET Exon 14 Skipping		87 (1.4%)		79 (3.4%)	Ref	Ref		8 (1%)	0.31 [0.14; 0.6]	0.02		3 (0.9%)	0.28 [0.08; 0.7]	0.19		2 (1.2%)	0.37 [0.08; 1.1]	0.7		2 (2.6%)	0.74 [0.15; 2.2]	1		1 (2.5%)	0.85 [0.09; 3.28]	0.93	0.36
RPS6KB1		61 (1%)		43 (1.8%)	Ref	Ref		18 (2.3%)	1.32 [0.74; 2.25]	0.79		11 (3.2%)	1.88 [0.92; 3.53]	0.63		6 (3.7%)	2.36 [0.92; 5.15]	0.69		5 (6.4%)	4.31 [1.52; 10.2]	0.37		2 (5%)	3.59 [0.71; 11.43]	0.89	0.55
ALK		37 (0.6%)		20 (0.9%)	Ref	Ref		17 (2.2%)	2.38 [1.23; 4.54]	0.25		14 (4.1%)	4.38 [2.16; 8.69]	0.014		14 (8.5%)	8.81 [4.28; 17.71]	1.8e-05		11 (14.1%)	14.38 [6.44; 30.82]	2.6e-06		6 (15%)	16.09 [5.75; 40.43]	0.0014	7.5e-07
ROS1		23 (0.4%)		14 (0.6%)	Ref	Ref		9 (1.2%)	1.94 [0.82; 4.39]	0.65		7 (2%)	3.4 [1.31; 8.12]	0.31		5 (3%)	4.92 [1.65; 12.76]	0.21		3 (3.8%)	5.98 [1.52; 17.94]	0.42		2 (5%)	8.16 [1.57; 28.27]	0.53	0.25
MET		21 (0.3%)		13 (0.6%)	Ref	Ref		8 (1%)	1.74 [0.7; 4.07]	0.74		5 (1.5%)	2.36 [0.79; 6.16]	0.7		4 (2.4%)	3.72 [1.1; 10.41]	0.47		3 (3.8%)	5.93 [1.48; 18.29]	0.42		1 (2.5%)	4.57 [0.48; 19.96]	0.89	0.45
NOTCH2		19 (0.3%)		15 (0.6%)	Ref	Ref		4 (0.5%)	0.85 [0.26; 2.27]	0.96		2 (0.6%)	1.03 [0.2; 3.37]	0.99		2 (1.2%)	2.1 [0.41; 6.98]	0.99		1 (1.3%)	2.6 [0.28; 10.96]	1		0 (0%)	1.62 [0.01; 12.69]	0.9	0.91
EGFR		19 (0.3%)		16 (0.7%)	Ref	Ref		3 (0.4%)	0.63 [0.16; 1.79]	0.84		1 (0.3%)	0.57 [0.06; 2.31]	0.95		1 (0.6%)	1.17 [0.13; 4.78]	0.99		1 (1.3%)	2.46 [0.27; 10.18]	1		1 (2.5%)	4.84 [0.52; 20.49]	0.89	0.91
MYC		17 (0.3%)		12 (0.5%)	Ref	Ref		5 (0.7%)	1.3 [0.44; 3.43]	0.94		2 (0.6%)	1.27 [0.25; 4.29]	0.96		1 (0.6%)	1.63 [0.18; 6.89]	0.99		0 (0%)	1.18 [0.01; 9.27]	1		0 (0%)	2.3 [0.02; 18.41]	0.89	0.91
BRAF		16 (0.3%)		10 (0.4%)	Ref	Ref		6 (0.8%)	1.67 [0.59; 4.39]	0.78		1 (0.3%)	0.91 [0.1; 3.91]	0.98		1 (0.6%)	1.92 [0.2; 8.5]	0.99		0 (0%)	1.37 [0.01; 11.38]	1		0 (0%)	2.56 [0.02; 21.57]	0.89	0.91
ABL1		16 (0.3%)		15 (0.6%)	Ref	Ref		1 (0.1%)	0.28 [0.03; 1.12]	0.6		0 (0%)	0.2 [0; 1.46]	0.78		0 (0%)	0.39 [0; 2.99]	0.99		0 (0%)	0.81 [0.01; 6.38]	1		0 (0%)	1.55 [0.01; 12.32]	0.9	0.73
RET		16 (0.3%)		8 (0.3%)	Ref	Ref		8 (1%)	2.67 [1.01; 7.09]	0.51		2 (0.6%)	1.63 [0.31; 5.97]	0.95		2 (1.2%)	3.04 [0.57; 11.26]	0.93		1 (1.3%)	3.4 [0.36; 15.58]	1		0 (0%)	2.33 [0.02; 19.24]	0.89	0.81
NRG1		15 (0.2%)		13 (0.6%)	Ref	Ref		2 (0.3%)	0.55 [0.11; 1.82]	0.79		0 (0%)	0.25 [0; 1.88]	0.87		0 (0%)	0.47 [0; 3.66]	0.99		0 (0%)	0.93 [0.01; 7.28]	1		0 (0%)	1.76 [0.01; 13.94]	0.89	0.82
EML4		14 (0.2%)		7 (0.3%)	Ref	Ref		7 (0.9%)	3.11 [1.1; 8.8]	0.44		1 (0.3%)	1.25 [0.13; 5.8]	0.97		1 (0.6%)	2.51 [0.26; 11.72]	0.99		0 (0%)	1.92 [0.01; 16.14]	1		0 (0%)	3.61 [0.03; 31.78]	0.89	0.87
MLLT3		14 (0.2%)		13 (0.6%)	Ref	Ref		1 (0.1%)	0.32 [0.04; 1.32]	0.65		0 (0%)	0.24 [0; 1.83]	0.87		0 (0%)	0.47 [0; 3.62]	0.99		0 (0%)	0.94 [0.01; 7.31]	1		0 (0%)	1.81 [0.01; 14.2]	0.89	0.87
ERBB2		13 (0.2%)		13 (0.6%)	Ref	Ref		0 (0%)	0.11 [0; 0.84]	0.43		0 (0%)	0.24 [0; 1.84]	0.87		0 (0%)	0.46 [0; 3.51]	0.99		0 (0%)	0.88 [0.01; 6.86]	1		0 (0%)	1.67 [0.01; 13.17]	0.9	0.8
FGFR1		13 (0.2%)		11 (0.5%)	Ref	Ref		2 (0.3%)	0.75 [0.14; 2.54]	0.94		1 (0.3%)	1.02 [0.11; 4.33]	0.99		0 (0%)	0.71 [0.01; 5.77]	0.99		0 (0%)	1.42 [0.01; 12.23]	1		0 (0%)	2.45 [0.02; 21.99]	0.89	1
JAK2		13 (0.2%)		8 (0.3%)	Ref	Ref		5 (0.7%)	1.95 [0.62; 5.65]	0.75		2 (0.6%)	2 [0.38; 7.37]	0.92		1 (0.6%)	2.79 [0.29; 12.72]	0.99		0 (0%)	1.88 [0.01; 15.68]	1		0 (0%)	3.57 [0.03; 31.28]	0.89	0.87
FGFR2		12 (0.2%)		7 (0.3%)	Ref	Ref		5 (0.7%)	2.31 [0.72; 6.96]	0.65		1 (0.3%)	1.29 [0.14; 5.98]	0.97		1 (0.6%)	2.55 [0.26; 12.08]	0.99		0 (0%)	1.45 [0.01; 12.44]	1		0 (0%)	2.77 [0.02; 23.81]	0.89	0.87
RAF1		12 (0.2%)		10 (0.4%)	Ref	Ref		2 (0.3%)	0.68 [0.13; 2.37]	0.92		0 (0%)	0.28 [0; 2.21]	0.92		0 (0%)	0.59 [0; 4.71]	0.99		0 (0%)	1.25 [0.01; 10.12]	1		0 (0%)	2.43 [0.02; 20.05]	0.89	0.91
FGFR3		11 (0.2%)		10 (0.4%)	Ref	Ref		1 (0.1%)	0.44 [0.05; 1.89]	0.78		0 (0%)	0.35 [0; 2.8]	0.92		0 (0%)	0.85 [0.01; 6.92]	0.99		0 (0%)	2.28 [0.02; 20.4]	1		0 (0%)	4.29 [0.03; 41.44]	0.89	0.87
NOTCH3		10 (0.2%)		4 (0.2%)	Ref	Ref		6 (0.8%)	4.8 [1.44; 17.43]	0.25		4 (1.2%)	7.41 [1.89; 29.09]	0.19		2 (1.2%)	9.09 [1.56; 42.22]	0.31		1 (1.3%)	12.32 [1.17; 78.1]	0.56		0 (0%)	7.19 [0.05; 86.04]	0.89	0.36
KMT2A		9 (0.1%)		9 (0.4%)	Ref	Ref		0 (0%)	0.16 [0; 1.26]	0.6		0 (0%)	0.35 [0; 2.81]	0.92		0 (0%)	0.71 [0.01; 5.77]	0.99		0 (0%)	1.47 [0.01; 12.17]	1		0 (0%)	2.81 [0.02; 23.97]	0.89	0.88
NOTCH1		9 (0.1%)		5 (0.2%)	Ref	Ref		4 (0.5%)	2.34 [0.62; 8.3]	0.71		3 (0.9%)	3.88 [0.89; 14.84]	0.62		1 (0.6%)	2.98 [0.3; 15.52]	0.99		1 (1.3%)	5.97 [0.59; 31.57]	0.78		1 (2.5%)	11.37 [1.14; 60.08]	0.64	0.55
BRCA1		8 (0.1%)		6 (0.3%)	Ref	Ref		2 (0.3%)	1.18 [0.22; 4.66]	0.96		1 (0.3%)	1.54 [0.16; 7.45]	0.96		1 (0.6%)	2.94 [0.3; 14.35]	0.99		1 (1.3%)	5.48 [0.56; 27.41]	0.78		1 (2.5%)	10.38 [1.04; 54.34]	0.66	0.87
PPARG		8 (0.1%)		7 (0.3%)	Ref	Ref		1 (0.1%)	0.61 [0.06; 2.8]	0.92		0 (0%)	0.43 [0; 3.55]	0.95		0 (0%)	0.88 [0.01; 7.46]	0.99		0 (0%)	1.84 [0.01; 15.88]	1		0 (0%)	3.48 [0.03; 30.4]	0.89	0.98
AKT3		8 (0.1%)		6 (0.3%)	Ref	Ref		2 (0.3%)	1.17 [0.21; 4.59]	0.96		2 (0.6%)	2.59 [0.47; 10.24]	0.89		0 (0%)	0.88 [0.01; 7.59]	0.99		0 (0%)	1.7 [0.01; 14.63]	1		0 (0%)	3.21 [0.02; 27.9]	0.89	0.88
PDGFRA		7 (0.1%)		4 (0.2%)	Ref	Ref		3 (0.4%)	2.11 [0.47; 8.76]	0.78		3 (0.9%)	4.43 [0.97; 18.58]	0.61		3 (1.8%)	8.28 [1.77; 35.43]	0.23		1 (1.3%)	7.16 [0.69; 42.02]	0.78		1 (2.5%)	13.3 [1.28; 79.1]	0.64	0.34
EWSR1		7 (0.1%)		5 (0.2%)	Ref	Ref		2 (0.3%)	1.27 [0.23; 5.32]	0.96		1 (0.3%)	1.7 [0.17; 8.69]	0.96		0 (0%)	1.21 [0.01; 11.34]	0.99		0 (0%)	2.53 [0.02; 25.14]	1		0 (0%)	4.6 [0.03; 45.24]	0.89	0.89
ETV5		7 (0.1%)		6 (0.3%)	Ref	Ref		1 (0.1%)	0.73 [0.08; 3.49]	0.96		1 (0.3%)	1.66 [0.17; 7.97]	0.96		0 (0%)	1.23 [0.01; 10.89]	0.99		0 (0%)	2.5 [0.02; 23.52]	1		0 (0%)	4.47 [0.03; 43.9]	0.89	0.92
CDK4		7 (0.1%)		6 (0.3%)	Ref	Ref		1 (0.1%)	0.65 [0.07; 3.14]	0.94		1 (0.3%)	1.41 [0.15; 6.84]	0.96		1 (0.6%)	2.6 [0.26; 12.76]	0.99		1 (1.3%)	4.77 [0.48; 23.83]	0.83		0 (0%)	2.78 [0.02; 24.75]	0.89	0.87
PIK3CA		6 (0.1%)		5 (0.2%)	Ref	Ref		1 (0.1%)	1.01 [0.1; 5.06]	1		0 (0%)	0.86 [0.01; 7.58]	0.98		0 (0%)	2.43 [0.02; 21.97]	0.99		0 (0%)	7.12 [0.05; 90.34]	1		0 (0%)	12.54 [0.08; 335.14]	0.89	1
KIT		6 (0.1%)		4 (0.2%)	Ref	Ref		2 (0.3%)	1.9 [0.33; 8.59]	0.87		2 (0.6%)	4.44 [0.77; 20.1]	0.63		0 (0%)	1.74 [0.01; 16.49]	0.99		0 (0%)	3.35 [0.03; 33.85]	1		0 (0%)	5.81 [0.04; 64.69]	0.89	0.82
ETV1		5 (0.1%)		4 (0.2%)	Ref	Ref		1 (0.1%)	1.05 [0.11; 5.73]	1		0 (0%)	0.78 [0.01; 7.44]	0.98		0 (0%)	1.77 [0.01; 17.23]	0.99		0 (0%)	4.15 [0.03; 44.81]	1		0 (0%)	7.64 [0.05; 94.11]	0.89	0.94
TMPRSS2		5 (0.1%)		5 (0.2%)	Ref	Ref		0 (0%)	0.31 [0; 2.77]	0.79		0 (0%)	0.74 [0.01; 6.5]	0.97		0 (0%)	1.58 [0.01; 14.19]	0.99		0 (0%)	3.19 [0.02; 31.12]	1		0 (0%)	5.57 [0.04; 60.68]	0.89	0.94
ETV4		5 (0.1%)		4 (0.2%)	Ref	Ref		1 (0.1%)	0.98 [0.1; 5.34]	1		0 (0%)	0.82 [0.01; 7.73]	0.98		0 (0%)	1.88 [0.01; 18.08]	0.99		0 (0%)	4.05 [0.03; 43.49]	1		0 (0%)	7.19 [0.05; 86.04]	0.89	1
AXL		5 (0.1%)		3 (0.1%)	Ref	Ref		2 (0.3%)	2.37 [0.39; 12.25]	0.78		0 (0%)	1.11 [0.01; 11.42]	0.98		0 (0%)	2.28 [0.02; 23.82]	0.99		0 (0%)	4.33 [0.03; 50.07]	1		0 (0%)	7.33 [0.05; 95.42]	0.89	0.91
KIF5B		5 (0.1%)		3 (0.1%)	Ref	Ref		2 (0.3%)	2.24 [0.37; 11.59]	0.79		1 (0.3%)	3.28 [0.32; 19.98]	0.92		1 (0.6%)	6.78 [0.65; 42.08]	0.75		1 (1.3%)	13.86 [1.28; 95.71]	0.56		0 (0%)	7.33 [0.05; 95.42]	0.89	0.74
MSH2		5 (0.1%)		4 (0.2%)	Ref	Ref		1 (0.1%)	1.17 [0.12; 6.33]	0.96		1 (0.3%)	2.79 [0.28; 15.14]	0.92		0 (0%)	2.34 [0.02; 22.65]	0.99		0 (0%)	5.4 [0.04; 64.98]	1		0 (0%)	9.35 [0.06; 147.89]	0.89	0.87
