# Supplementary material for: Real-world comprehensive genomic and immune profiling reveals distinct age- and sex-based genomic and immune landscapes in tumors of patients with non-small cell lung cancer
Source: Front Immunol. 2024 Jun 21;15:1413956. doi: 10.3389/fimmu.2024.1413956 (PMC11224431; doi:10.3389/fimmu.2024.1413956)
Supplement: Supplementary file 3 [file Table_3.xlsx]

## Sheet: Supplementary Table 3.A
Supplementary Table 3. Differences in variant-level genomic alteration prevalence between younger and older NSCLC patient tumors in (A) all, (B) female, or (C) male patients. Differences were assessed via Firth's penalized logistic regression adjusted for tumor tissue location and histology. Tests for single nucleotide variants, copy number variants, and fusions/skipping variants included only pa…
A. Testing all patients
		All patients		Age ≥65				Age <65				Age <60				Age <55				Age <50				Age <45
Variant	SNV type	N	Summary stats	N	Summary stats	OR	P	N	Summary stats	OR	P	N	Summary stats	OR	P	N	Summary stats	OR	P	N	Summary stats	OR	P	N	Summary stats	OR	P	P for trend
Total number of patients		8230	-	6119	-	-	-	2111	-	-	-	989	-	-	-	434	-	-	-	189	-	-	-	100	-	-	-	-
Single nucleotide variants (N, %)		7179		5337				1842				853				378				168				90
KRAS G12C	Substitution		800 (11.1%)		580 (10.9%)	Ref	Ref		220 (11.9%)	1.06 [0.89; 1.25]	0.95		99 (11.6%)	0.99 [0.79; 1.25]	0.98		29 (7.7%)	0.6 [0.4; 0.87]	0.29		9 (5.4%)	0.41 [0.2; 0.75]	0.19		1 (1.1%)	0.12 [0.01; 0.42]	0.026	0.52
KRAS G12V	Substitution		405 (5.6%)		301 (5.6%)	Ref	Ref		104 (5.6%)	0.98 [0.77; 1.23]	0.99		41 (4.8%)	0.8 [0.57; 1.11]	0.88		18 (4.8%)	0.78 [0.47; 1.24]	1		2 (1.2%)	0.22 [0.05; 0.63]	0.19		0 (0%)	0.08 [0; 0.58]	0.31	0.67
KRAS G12D	Substitution		298 (4.2%)		227 (4.3%)	Ref	Ref		71 (3.9%)	0.87 [0.66; 1.14]	0.85		30 (3.5%)	0.78 [0.52; 1.14]	0.89		15 (4%)	0.88 [0.5; 1.45]	1		6 (3.6%)	0.79 [0.32; 1.61]	0.91		4 (4.4%)	1.03 [0.34; 2.4]	0.98	0.96
EGFR L858R	Substitution		292 (4.1%)		238 (4.5%)	Ref	Ref		54 (2.9%)	0.62 [0.45; 0.83]	0.086		30 (3.5%)	0.73 [0.49; 1.06]	0.8		13 (3.4%)	0.69 [0.38; 1.17]	0.92		6 (3.6%)	0.71 [0.29; 1.45]	0.91		4 (4.4%)	0.95 [0.31; 2.22]	0.94	0.87
EGFR E746_A750del	Indel		207 (2.9%)		136 (2.5%)	Ref	Ref		71 (3.9%)	1.47 [1.09; 1.97]	0.36		38 (4.5%)	1.66 [1.13; 2.38]	0.46		27 (7.1%)	2.63 [1.68; 3.99]	0.017		14 (8.3%)	2.97 [1.61; 5.1]	0.14		9 (10%)	3.77 [1.75; 7.28]	0.12	0.046
PIK3CA E545K	Substitution		141 (2%)		107 (2%)	Ref	Ref		34 (1.8%)	1.03 [0.69; 1.51]	0.99		15 (1.8%)	1.01 [0.56; 1.69]	0.98		3 (0.8%)	0.53 [0.15; 1.36]	0.94		1 (0.6%)	0.57 [0.06; 2.1]	0.91		0 (0%)	0.34 [0; 2.38]	0.69	1
KRAS G12A	Substitution		138 (1.9%)		105 (2%)	Ref	Ref		33 (1.8%)	0.89 [0.59; 1.3]	0.96		17 (2%)	0.97 [0.56; 1.58]	0.97		7 (1.9%)	0.88 [0.38; 1.75]	1		3 (1.8%)	0.9 [0.25; 2.29]	0.94		0 (0%)	0.24 [0; 1.7]	0.69	0.96
AXIN1 G425S	Substitution		134 (1.9%)		98 (1.8%)	Ref	Ref		36 (2%)	1.04 [0.7; 1.51]	0.99		17 (2%)	1.05 [0.6; 1.71]	0.95		8 (2.1%)	1.13 [0.51; 2.18]	1		5 (3%)	1.67 [0.61; 3.67]	0.91		2 (2.2%)	1.41 [0.29; 4.14]	0.74	0.96
U2AF1 S34F	Substitution		114 (1.6%)		89 (1.7%)	Ref	Ref		25 (1.4%)	0.81 [0.51; 1.24]	0.88		9 (1.1%)	0.63 [0.3; 1.17]	0.86		3 (0.8%)	0.51 [0.14; 1.28]	0.92		1 (0.6%)	0.47 [0.05; 1.74]	0.91		0 (0%)	0.3 [0; 2.1]	0.69	0.88
JAK2 L393V	Substitution		108 (1.5%)		68 (1.3%)	Ref	Ref		40 (2.2%)	1.72 [1.15; 2.53]	0.36		23 (2.7%)	2.14 [1.3; 3.4]	0.24		14 (3.7%)	3 [1.61; 5.23]	0.086		3 (1.8%)	1.62 [0.44; 4.2]	0.91		0 (0%)	0.43 [0; 3.01]	0.69	0.45
BRAF V600E	Substitution		103 (1.4%)		82 (1.5%)	Ref	Ref		21 (1.1%)	0.69 [0.42; 1.09]	0.77		12 (1.4%)	0.83 [0.43; 1.46]	0.91		5 (1.3%)	0.76 [0.28; 1.67]	1		2 (1.2%)	0.73 [0.15; 2.13]	0.91		0 (0%)	0.27 [0; 1.87]	0.69	0.96
TP53 V157F	Substitution		100 (1.4%)		75 (1.4%)	Ref	Ref		25 (1.4%)	1 [0.62; 1.55]	1		10 (1.2%)	0.91 [0.45; 1.68]	0.91		7 (1.9%)	1.52 [0.65; 3.06]	1		3 (1.8%)	1.67 [0.46; 4.32]	0.91		0 (0%)	0.43 [0; 3.04]	0.69	0.97
PMS2 L729fs	Indel		99 (1.4%)		71 (1.3%)	Ref	Ref		28 (1.5%)	1.12 [0.71; 1.72]	0.96		7 (0.8%)	0.63 [0.27; 1.25]	0.89		3 (0.8%)	0.65 [0.18; 1.67]	1		3 (1.8%)	1.46 [0.4; 3.77]	0.91		1 (1.1%)	1.16 [0.13; 4.32]	0.91	0.96
TP53 R273L	Substitution		99 (1.4%)		72 (1.3%)	Ref	Ref		27 (1.5%)	1.13 [0.71; 1.74]	0.96		16 (1.9%)	1.47 [0.83; 2.48]	0.87		7 (1.9%)	1.54 [0.66; 3.11]	1		2 (1.2%)	1.2 [0.25; 3.55]	0.93		1 (1.1%)	1.35 [0.15; 5.05]	0.81	0.96
PIK3CA E542K	Substitution		92 (1.3%)		72 (1.3%)	Ref	Ref		20 (1.1%)	0.89 [0.53; 1.43]	0.96		6 (0.7%)	0.62 [0.25; 1.29]	0.91		2 (0.5%)	0.56 [0.12; 1.65]	1		0 (0%)	0.27 [0; 1.89]	0.91		0 (0%)	0.48 [0; 3.42]	0.71	0.88
TP53 R158L	Substitution		92 (1.3%)		70 (1.3%)	Ref	Ref		22 (1.2%)	0.96 [0.58; 1.52]	0.99		10 (1.2%)	0.97 [0.48; 1.8]	0.97		5 (1.3%)	1.17 [0.43; 2.59]	1		4 (2.4%)	2.22 [0.72; 5.29]	0.91		3 (3.3%)	3.26 [0.88; 8.58]	0.69	0.97
TERT c.-124C>T	Other SNV		87 (1.2%)		69 (1.3%)	Ref	Ref		18 (1%)	0.71 [0.41; 1.16]	0.8		7 (0.8%)	0.58 [0.25; 1.16]	0.8		4 (1.1%)	0.75 [0.24; 1.75]	1		2 (1.2%)	0.9 [0.18; 2.64]	0.95		1 (1.1%)	1.03 [0.12; 3.86]	0.98	0.91
KRAS Q61H	Substitution		86 (1.2%)		65 (1.2%)	Ref	Ref		21 (1.1%)	0.91 [0.54; 1.46]	0.99		6 (0.7%)	0.57 [0.23; 1.2]	0.86		2 (0.5%)	0.47 [0.1; 1.38]	0.92		0 (0%)	0.2 [0; 1.42]	0.91		0 (0%)	0.39 [0; 2.76]	0.69	0.88
KRAS G13C	Substitution		74 (1%)		52 (1%)	Ref	Ref		22 (1.2%)	1.24 [0.74; 2.02]	0.92		8 (0.9%)	1.01 [0.45; 1.99]	0.99		4 (1.1%)	1.21 [0.39; 2.87]	1		1 (0.6%)	0.86 [0.1; 3.22]	0.94		0 (0%)	0.53 [0; 3.79]	0.74	0.98
MET R988C	Substitution		71 (1%)		48 (0.9%)	Ref	Ref		23 (1.2%)	1.4 [0.84; 2.28]	0.8		6 (0.7%)	0.8 [0.32; 1.7]	0.91		1 (0.3%)	0.39 [0.04; 1.45]	0.92		0 (0%)	0.29 [0; 2.05]	0.91		0 (0%)	0.54 [0; 3.87]	0.75	0.96
BRIP1 R173C	Substitution		67 (0.9%)		51 (1%)	Ref	Ref		16 (0.9%)	0.91 [0.5; 1.55]	0.99		7 (0.8%)	0.88 [0.37; 1.78]	0.91		2 (0.5%)	0.64 [0.13; 1.88]	1		1 (0.6%)	0.84 [0.09; 3.14]	0.94		0 (0%)	0.52 [0; 3.65]	0.73	0.96
MUTYH G396D	Substitution		61 (0.8%)		43 (0.8%)	Ref	Ref		18 (1%)	1.29 [0.73; 2.2]	0.91		5 (0.6%)	0.85 [0.31; 1.91]	0.91		0 (0%)	0.18 [0; 1.29]	0.87		0 (0%)	0.43 [0; 3.04]	0.91		0 (0%)	0.77 [0.01; 5.53]	0.9	0.99
TP53 Y220C	Substitution		60 (0.8%)		43 (0.8%)	Ref	Ref		17 (0.9%)	1.14 [0.63; 1.96]	0.96		6 (0.7%)	0.94 [0.37; 2.02]	0.96		1 (0.3%)	0.51 [0.06; 1.91]	1		1 (0.6%)	1.18 [0.13; 4.48]	0.94		0 (0%)	0.71 [0.01; 5.05]	0.86	0.96
TP53 H179R	Substitution		58 (0.8%)		44 (0.8%)	Ref	Ref		14 (0.8%)	1.05 [0.56; 1.87]	0.99		6 (0.7%)	1.05 [0.41; 2.25]	0.97		4 (1.1%)	1.78 [0.57; 4.32]	1		1 (0.6%)	1.38 [0.15; 5.29]	0.91		0 (0%)	0.82 [0.01; 5.92]	0.93	0.96
TP53 R248L	Substitution		54 (0.8%)		32 (0.6%)	Ref	Ref		22 (1.2%)	2.04 [1.17; 3.49]	0.37		11 (1.3%)	2.32 [1.13; 4.47]	0.65		5 (1.3%)	2.57 [0.92; 5.98]	0.84		3 (1.8%)	3.64 [0.97; 9.92]	0.67		0 (0%)	0.92 [0.01; 6.66]	0.97	0.71
KRAS G13D	Substitution		54 (0.8%)		37 (0.7%)	Ref	Ref		17 (0.9%)	1.33 [0.73; 2.32]	0.88		7 (0.8%)	1.21 [0.5; 2.51]	0.91		2 (0.5%)	0.87 [0.18; 2.63]	1		2 (1.2%)	1.91 [0.39; 5.79]	0.91		1 (1.1%)	2.2 [0.25; 8.4]	0.69	0.96
TP53 R282W	Substitution		51 (0.7%)		41 (0.8%)	Ref	Ref		10 (0.5%)	0.75 [0.36; 1.43]	0.92		4 (0.5%)	0.67 [0.22; 1.61]	0.91		0 (0%)	0.16 [0; 1.16]	0.84		0 (0%)	0.37 [0; 2.66]	0.91		0 (0%)	0.69 [0.01; 4.93]	0.85	0.96
TP53 G154V	Substitution		49 (0.7%)		35 (0.7%)	Ref	Ref		14 (0.8%)	1.1 [0.58; 2.01]	0.99		7 (0.8%)	1.2 [0.5; 2.52]	0.91		3 (0.8%)	1.24 [0.33; 3.3]	1		2 (1.2%)	1.98 [0.4; 6.05]	0.91		1 (1.1%)	2.19 [0.24; 8.48]	0.69	0.96
TP53 R249S	Substitution		48 (0.7%)		31 (0.6%)	Ref	Ref		17 (0.9%)	1.69 [0.92; 3.01]	0.75		10 (1.2%)	2.29 [1.07; 4.5]	0.66		1 (0.3%)	0.81 [0.09; 3.1]	1		1 (0.6%)	1.92 [0.21; 7.46]	0.91		0 (0%)	1.19 [0.01; 8.68]	0.94	0.92
PIK3CA H1047R	Substitution		47 (0.7%)		32 (0.6%)	Ref	Ref		15 (0.8%)	1.41 [0.74; 2.56]	0.84		7 (0.8%)	1.49 [0.61; 3.15]	0.91		3 (0.8%)	1.66 [0.45; 4.48]	1		1 (0.6%)	1.71 [0.19; 6.66]	0.91		0 (0%)	1.02 [0.01; 7.46]	0.99	0.96
NBN R215W	Substitution		47 (0.7%)		33 (0.6%)	Ref	Ref		14 (0.8%)	1.19 [0.62; 2.18]	0.96		9 (1.1%)	1.67 [0.76; 3.33]	0.88		3 (0.8%)	1.28 [0.35; 3.42]	1		1 (0.6%)	1.2 [0.13; 4.58]	0.94		1 (1.1%)	2.28 [0.25; 8.77]	0.69	0.96
TP53 R175H	Substitution		46 (0.6%)		34 (0.6%)	Ref	Ref		12 (0.7%)	1.07 [0.53; 2]	0.99		6 (0.7%)	1.25 [0.49; 2.72]	0.91		4 (1.1%)	1.99 [0.63; 4.88]	0.94		1 (0.6%)	1.53 [0.17; 5.88]	0.91		0 (0%)	0.91 [0.01; 6.61]	0.97	0.96
TP53 E298*	Substitution		46 (0.6%)		36 (0.7%)	Ref	Ref		10 (0.5%)	0.84 [0.4; 1.62]	0.96		3 (0.4%)	0.64 [0.17; 1.68]	0.91		0 (0%)	0.21 [0; 1.51]	0.92		0 (0%)	0.49 [0; 3.55]	0.91		0 (0%)	0.93 [0.01; 6.69]	0.98	0.84
PRKN R275W	Substitution		46 (0.6%)		29 (0.5%)	Ref	Ref		17 (0.9%)	1.73 [0.93; 3.11]	0.75		7 (0.8%)	1.58 [0.65; 3.38]	0.91		2 (0.5%)	1.14 [0.23; 3.5]	1		2 (1.2%)	2.58 [0.52; 8.01]	0.91		1 (1.1%)	2.97 [0.33; 11.58]	0.69	0.96
FANCL T372fs	Indel		46 (0.6%)		28 (0.5%)	Ref	Ref		18 (1%)	1.91 [1.04; 3.42]	0.6		7 (0.8%)	1.63 [0.67; 3.5]	0.91		2 (0.5%)	1.25 [0.25; 3.87]	1		0 (0%)	0.55 [0; 4.03]	0.91		0 (0%)	1.04 [0.01; 7.61]	0.99	0.96
TP53 A159P	Substitution		44 (0.6%)		28 (0.5%)	Ref	Ref		16 (0.9%)	1.69 [0.9; 3.09]	0.77		9 (1.1%)	2.28 [1.03; 4.65]	0.69		4 (1.1%)	2.4 [0.75; 6.05]	0.9		0 (0%)	0.61 [0; 4.46]	0.91		0 (0%)	1.14 [0.01; 8.37]	0.96	0.77
ATM P604S	Substitution		44 (0.6%)		32 (0.6%)	Ref	Ref		12 (0.7%)	1.12 [0.56; 2.11]	0.99		3 (0.4%)	0.67 [0.18; 1.77]	0.91		2 (0.5%)	1.06 [0.21; 3.21]	1		1 (0.6%)	1.42 [0.16; 5.47]	0.91		0 (0%)	0.9 [0.01; 6.49]	0.97	0.97
TP53 R248Q	Substitution		43 (0.6%)		30 (0.6%)	Ref	Ref		13 (0.7%)	1.25 [0.63; 2.34]	0.95		5 (0.6%)	1.14 [0.41; 2.63]	0.91		2 (0.5%)	1.16 [0.23; 3.55]	1		1 (0.6%)	1.61 [0.18; 6.25]	0.91		1 (1.1%)	3 [0.33; 11.69]	0.69	0.96
TP53 R248W	Substitution		43 (0.6%)		31 (0.6%)	Ref	Ref		12 (0.7%)	1.07 [0.53; 2.02]	0.99		5 (0.6%)	1.03 [0.37; 2.38]	0.98		1 (0.3%)	0.66 [0.07; 2.53]	1		1 (0.6%)	1.49 [0.17; 5.77]	0.91		1 (1.1%)	2.65 [0.29; 10.37]	0.69	0.96
TP53 G245C	Substitution		43 (0.6%)		25 (0.5%)	Ref	Ref		18 (1%)	2.22 [1.2; 4.06]	0.36		5 (0.6%)	1.53 [0.54; 3.6]	0.91		2 (0.5%)	1.64 [0.33; 5.12]	1		0 (0%)	0.78 [0.01; 5.74]	0.94		0 (0%)	1.44 [0.01; 10.65]	0.87	0.96
TP53 Y163C	Substitution		42 (0.6%)		39 (0.7%)	Ref	Ref		3 (0.2%)	0.27 [0.07; 0.71]	0.36		2 (0.2%)	0.45 [0.09; 1.36]	0.87		1 (0.3%)	0.67 [0.07; 2.53]	1		1 (0.6%)	1.64 [0.18; 6.34]	0.91		0 (0%)	0.94 [0.01; 6.85]	0.98	0.96
TP53 R273C	Substitution		40 (0.6%)		26 (0.5%)	Ref	Ref		14 (0.8%)	1.57 [0.8; 2.94]	0.8		8 (0.9%)	1.92 [0.83; 4.04]	0.8		3 (0.8%)	1.66 [0.44; 4.52]	1		2 (1.2%)	2.64 [0.53; 8.2]	0.91		2 (2.2%)	5.03 [1.01; 15.77]	0.61	0.6
POLE V1089fs	Indel		39 (0.5%)		27 (0.5%)	Ref	Ref		12 (0.7%)	1.28 [0.63; 2.46]	0.95		7 (0.8%)	1.61 [0.66; 3.45]	0.91		3 (0.8%)	1.76 [0.47; 4.78]	1		2 (1.2%)	2.74 [0.55; 8.5]	0.91		1 (1.1%)	3.08 [0.34; 12.05]	0.69	0.96
FBXW7 T15_G16insP	Indel		37 (0.5%)		29 (0.5%)	Ref	Ref		8 (0.4%)	0.85 [0.37; 1.75]	0.98		3 (0.4%)	0.78 [0.21; 2.1]	0.91		1 (0.3%)	0.79 [0.09; 3.02]	1		0 (0%)	0.59 [0; 4.32]	0.91		0 (0%)	1.09 [0.01; 7.94]	0.97	0.96
ERBB2 Y772_A775dup	Indel		36 (0.5%)		26 (0.5%)	Ref	Ref		10 (0.5%)	1.15 [0.54; 2.3]	0.99		7 (0.8%)	1.81 [0.74; 3.9]	0.87		1 (0.3%)	0.77 [0.09; 2.97]	1		1 (0.6%)	1.67 [0.19; 6.5]	0.91		1 (1.1%)	3.22 [0.36; 12.66]	0.69	0.93
STK11 P281fs	Indel		36 (0.5%)		24 (0.4%)	Ref	Ref		12 (0.7%)	1.41 [0.69; 2.74]	0.88		5 (0.6%)	1.24 [0.44; 2.92]	0.91		4 (1.1%)	2.2 [0.69; 5.55]	0.92		1 (0.6%)	1.58 [0.18; 6.17]	0.91		0 (0%)	0.98 [0.01; 7.14]	0.99	0.96
NFE2L2 E79Q	Substitution		35 (0.5%)		29 (0.5%)	Ref	Ref		6 (0.3%)	0.79 [0.31; 1.76]	0.96		3 (0.4%)	1.02 [0.27; 2.76]	0.98		1 (0.3%)	1.15 [0.13; 4.53]	1		0 (0%)	1.12 [0.01; 8.57]	0.97		0 (0%)	1.95 [0.02; 15.29]	0.77	1
TP53 R273H	Substitution		33 (0.5%)		26 (0.5%)	Ref	Ref		7 (0.4%)	0.79 [0.33; 1.71]	0.96		3 (0.4%)	0.8 [0.21; 2.16]	0.91		1 (0.3%)	0.77 [0.09; 3]	1		1 (0.6%)	1.76 [0.2; 6.93]	0.91		0 (0%)	1.06 [0.01; 7.8]	0.98	0.96
KRAS Q61L	Substitution		33 (0.5%)		29 (0.5%)	Ref	Ref		4 (0.2%)	0.42 [0.13; 1.03]	0.72		0 (0%)	0.1 [0; 0.71]	0.49		0 (0%)	0.21 [0; 1.48]	0.92		0 (0%)	0.45 [0; 3.28]	0.91		0 (0%)	0.89 [0.01; 6.49]	0.96	0.52
CTNNB1 S37F	Substitution		32 (0.4%)		23 (0.4%)	Ref	Ref		9 (0.5%)	1.03 [0.46; 2.13]	0.99		5 (0.6%)	1.23 [0.43; 2.93]	0.91		1 (0.3%)	0.67 [0.07; 2.62]	1		0 (0%)	0.49 [0; 3.55]	0.91		0 (0%)	0.95 [0.01; 6.93]	0.98	0.96
TP53 R337L	Substitution		32 (0.4%)		27 (0.5%)	Ref	Ref		5 (0.3%)	0.54 [0.19; 1.27]	0.8		1 (0.1%)	0.33 [0.04; 1.24]	0.8		0 (0%)	0.24 [0; 1.69]	0.92		0 (0%)	0.52 [0; 3.77]	0.91		0 (0%)	0.98 [0.01; 7.11]	0.99	0.56
BRAF G469A	Substitution		32 (0.4%)		25 (0.5%)	Ref	Ref		7 (0.4%)	0.81 [0.33; 1.75]	0.96		2 (0.2%)	0.56 [0.11; 1.73]	0.91		1 (0.3%)	0.74 [0.08; 2.85]	1		0 (0%)	0.52 [0; 3.76]	0.91		0 (0%)	0.95 [0.01; 6.93]	0.98	0.96
EGFR L861Q	Substitution		32 (0.4%)		29 (0.5%)	Ref	Ref		3 (0.2%)	0.33 [0.09; 0.87]	0.49		1 (0.1%)	0.3 [0.03; 1.13]	0.8		0 (0%)	0.21 [0; 1.53]	0.92		0 (0%)	0.45 [0; 3.23]	0.91		0 (0%)	0.84 [0.01; 6.07]	0.94	0.54
EGFR L747_P753delinsS	Other SNV		31 (0.4%)		24 (0.4%)	Ref	Ref		7 (0.4%)	0.82 [0.33; 1.77]	0.96		4 (0.5%)	1.03 [0.33; 2.59]	0.98		3 (0.8%)	1.7 [0.45; 4.67]	1		3 (1.8%)	3.61 [0.96; 9.99]	0.67		1 (1.1%)	2.94 [0.32; 11.62]	0.69	0.96
KRAS G12F	Substitution		30 (0.4%)		22 (0.4%)	Ref	Ref		8 (0.4%)	1.11 [0.47; 2.36]	0.99		6 (0.7%)	1.8 [0.69; 4.1]	0.91		2 (0.5%)	1.58 [0.32; 4.92]	1		2 (1.2%)	3.39 [0.68; 10.69]	0.88		1 (1.1%)	3.78 [0.42; 15.02]	0.69	0.88
TP53 R249M	Substitution		30 (0.4%)		21 (0.4%)	Ref	Ref		9 (0.5%)	1.27 [0.56; 2.67]	0.96		4 (0.5%)	1.39 [0.43; 3.55]	0.91		1 (0.3%)	1.09 [0.12; 4.31]	1		0 (0%)	0.82 [0.01; 6.15]	0.96		0 (0%)	1.53 [0.01; 11.48]	0.85	1
TERT c.-146C>T	Other SNV		30 (0.4%)		27 (0.5%)	Ref	Ref		3 (0.2%)	0.39 [0.11; 1.05]	0.75		0 (0%)	0.12 [0; 0.83]	0.65		0 (0%)	0.27 [0; 1.95]	0.98		0 (0%)	0.62 [0; 4.59]	0.91		0 (0%)	1.15 [0.01; 8.53]	0.96	0.77
TP53 R213*	Substitution		29 (0.4%)		22 (0.4%)	Ref	Ref		7 (0.4%)	0.91 [0.37; 2.01]	0.99		4 (0.5%)	1.19 [0.37; 3.01]	0.91		2 (0.5%)	1.51 [0.3; 4.76]	1		2 (1.2%)	3.42 [0.68; 10.91]	0.88		1 (1.1%)	3.74 [0.41; 14.93]	0.69	0.96
TP53 C242F	Substitution		29 (0.4%)		18 (0.3%)	Ref	Ref		11 (0.6%)	1.79 [0.83; 3.71]	0.77		6 (0.7%)	2.16 [0.81; 5.11]	0.8		0 (0%)	0.35 [0; 2.57]	1		0 (0%)	0.77 [0.01; 5.77]	0.94		0 (0%)	1.47 [0.01; 11.01]	0.86	0.96
TP53 H214R	Substitution		29 (0.4%)		18 (0.3%)	Ref	Ref		11 (0.6%)	1.87 [0.86; 3.88]	0.77		5 (0.6%)	1.95 [0.67; 4.81]	0.89		4 (1.1%)	3.79 [1.16; 10.09]	0.52		1 (0.6%)	3.02 [0.33; 12.39]	0.91		0 (0%)	1.81 [0.01; 13.74]	0.79	0.88
KRAS G12S	Substitution		29 (0.4%)		23 (0.4%)	Ref	Ref		6 (0.3%)	0.76 [0.29; 1.71]	0.95		0 (0%)	0.13 [0; 0.92]	0.69		0 (0%)	0.29 [0; 2.08]	1		0 (0%)	0.63 [0; 4.57]	0.91		0 (0%)	1.18 [0.01; 8.62]	0.94	0.87
RAD51C G264S	Substitution		29 (0.4%)		25 (0.5%)	Ref	Ref		4 (0.2%)	0.49 [0.16; 1.23]	0.77		1 (0.1%)	0.34 [0.04; 1.29]	0.8		0 (0%)	0.23 [0; 1.69]	0.92		0 (0%)	0.52 [0; 3.76]	0.91		0 (0%)	0.99 [0.01; 7.2]	0.99	0.84
TP53 G245V	Substitution		28 (0.4%)		22 (0.4%)	Ref	Ref		6 (0.3%)	0.82 [0.31; 1.87]	0.96		4 (0.5%)	1.29 [0.4; 3.28]	0.91		1 (0.3%)	0.99 [0.11; 3.9]	1		0 (0%)	0.73 [0.01; 5.42]	0.94		0 (0%)	1.34 [0.01; 10.02]	0.9	1
MITF E318K	Substitution		28 (0.4%)		21 (0.4%)	Ref	Ref		7 (0.4%)	1.05 [0.43; 2.32]	0.99		1 (0.1%)	0.44 [0.05; 1.72]	0.91		1 (0.3%)	0.98 [0.11; 3.87]	1		1 (0.6%)	2.2 [0.24; 8.74]	0.91		1 (1.1%)	4.2 [0.46; 16.79]	0.69	1
TP53 R110L	Substitution		28 (0.4%)		16 (0.3%)	Ref	Ref		12 (0.7%)	2.05 [0.96; 4.29]	0.75		4 (0.5%)	1.48 [0.45; 3.92]	0.91		3 (0.8%)	2.47 [0.64; 7.13]	0.92		0 (0%)	0.78 [0.01; 5.88]	0.94		0 (0%)	1.44 [0.01; 10.87]	0.87	0.96
TP53 Q192*	Substitution		28 (0.4%)		22 (0.4%)	Ref	Ref		6 (0.3%)	0.81 [0.31; 1.84]	0.96		2 (0.2%)	0.65 [0.13; 2.03]	0.91		1 (0.3%)	0.87 [0.1; 3.44]	1		1 (0.6%)	1.98 [0.22; 7.87]	0.91		0 (0%)	1.15 [0.01; 8.5]	0.95	0.96
TP53 E204*	Substitution		27 (0.4%)		16 (0.3%)	Ref	Ref		11 (0.6%)	1.99 [0.91; 4.24]	0.75		6 (0.7%)	2.43 [0.89; 5.85]	0.8		2 (0.5%)	2.03 [0.4; 6.71]	1		0 (0%)	0.92 [0.01; 7.08]	0.97		0 (0%)	1.7 [0.01; 13.11]	0.81	0.93
TP53 V73fs	Indel		27 (0.4%)		21 (0.4%)	Ref	Ref		6 (0.3%)	0.83 [0.32; 1.91]	0.98		2 (0.2%)	0.68 [0.14; 2.13]	0.91		1 (0.3%)	0.93 [0.1; 3.7]	1		0 (0%)	0.73 [0.01; 5.43]	0.94		0 (0%)	1.33 [0.01; 9.94]	0.9	0.96
TP53 Q331*	Substitution		27 (0.4%)		21 (0.4%)	Ref	Ref		6 (0.3%)	0.88 [0.33; 2.01]	0.99		2 (0.2%)	0.71 [0.14; 2.23]	0.91		2 (0.5%)	1.61 [0.32; 5.08]	1		0 (0%)	0.74 [0.01; 5.46]	0.94		0 (0%)	1.36 [0.01; 10.08]	0.9	1
EGFR S768_D770dup	Indel		27 (0.4%)		21 (0.4%)	Ref	Ref		6 (0.3%)	0.83 [0.32; 1.9]	0.98		5 (0.6%)	1.48 [0.52; 3.54]	0.91		3 (0.8%)	2.02 [0.53; 5.59]	1		2 (1.2%)	2.97 [0.59; 9.41]	0.91		1 (1.1%)	3.36 [0.37; 13.37]	0.69	0.96
CHEK2 I157T	Substitution		26 (0.4%)		19 (0.4%)	Ref	Ref		7 (0.4%)	1.07 [0.43; 2.39]	0.99		3 (0.4%)	1.05 [0.28; 2.93]	0.97		2 (0.5%)	1.63 [0.33; 5.18]	1		1 (0.6%)	2.09 [0.23; 8.32]	0.91		0 (0%)	1.29 [0.01; 9.53]	0.92	0.96
TP53 H193R	Substitution		26 (0.4%)		21 (0.4%)	Ref	Ref		5 (0.3%)	0.73 [0.25; 1.75]	0.95		4 (0.5%)	1.29 [0.4; 3.3]	0.91		2 (0.5%)	1.73 [0.34; 5.49]	1		2 (1.2%)	4.07 [0.8; 13.17]	0.72		2 (2.2%)	7.19 [1.42; 23.45]	0.47	0.96
TP53 R342*	Substitution		26 (0.4%)		18 (0.3%)	Ref	Ref		8 (0.4%)	1.31 [0.55; 2.9]	0.95		6 (0.7%)	2.24 [0.84; 5.27]	0.8		3 (0.8%)	2.62 [0.68; 7.44]	0.92		0 (0%)	0.81 [0.01; 6.07]	0.95		0 (0%)	1.44 [0.01; 10.8]	0.87	0.96
TP53 E285K	Substitution		26 (0.4%)		21 (0.4%)	Ref	Ref		5 (0.3%)	0.7 [0.25; 1.68]	0.95		3 (0.4%)	0.94 [0.25; 2.6]	0.97		0 (0%)	0.29 [0; 2.1]	1		0 (0%)	0.64 [0; 4.69]	0.92		0 (0%)	1.18 [0.01; 8.73]	0.94	0.96
STK11 D194Y	Substitution		26 (0.4%)		19 (0.4%)	Ref	Ref		7 (0.4%)	1.05 [0.42; 2.35]	0.99		2 (0.2%)	0.71 [0.14; 2.23]	0.91		1 (0.3%)	0.91 [0.1; 3.6]	1		0 (0%)	0.66 [0.01; 4.85]	0.92		0 (0%)	1.24 [0.01; 9.15]	0.93	0.96
EGFR S768I	Substitution		26 (0.4%)		22 (0.4%)	Ref	Ref		4 (0.2%)	0.56 [0.18; 1.4]	0.83		1 (0.1%)	0.4 [0.04; 1.54]	0.91		1 (0.3%)	0.88 [0.1; 3.42]	1		1 (0.6%)	1.85 [0.21; 7.27]	0.91		0 (0%)	1.16 [0.01; 8.52]	0.95	0.96
TP53 Y236C	Substitution		25 (0.3%)		18 (0.3%)	Ref	Ref		7 (0.4%)	1.23 [0.49; 2.79]	0.96		3 (0.4%)	1.27 [0.33; 3.6]	0.91		1 (0.3%)	1.24 [0.14; 5]	1		1 (0.6%)	2.96 [0.32; 12.15]	0.91		1 (1.1%)	5.35 [0.58; 22.18]	0.69	0.96
NFE2L2 D29H	Substitution		25 (0.3%)		18 (0.3%)	Ref	Ref		7 (0.4%)	1.34 [0.53; 3.05]	0.95		3 (0.4%)	1.38 [0.36; 3.94]	0.91		2 (0.5%)	2.55 [0.5; 8.44]	0.95		0 (0%)	1.31 [0.01; 10.3]	0.94		0 (0%)	2.05 [0.02; 16.48]	0.76	0.96
NFE2L2 R34P	Substitution		24 (0.3%)		18 (0.3%)	Ref	Ref		6 (0.3%)	1.36 [0.51; 3.21]	0.95		3 (0.4%)	1.82 [0.48; 5.19]	0.91		0 (0%)	0.73 [0.01; 5.49]	1		0 (0%)	2.39 [0.02; 19.44]	0.91		0 (0%)	4.35 [0.03; 37.64]	0.69	1
TP53 M237I	Substitution		24 (0.3%)		18 (0.3%)	Ref	Ref		6 (0.3%)	1.02 [0.38; 2.38]	0.99		4 (0.5%)	1.51 [0.47; 3.95]	0.91		2 (0.5%)	1.85 [0.37; 6]	1		1 (0.6%)	2.46 [0.27; 10.04]	0.91		0 (0%)	1.55 [0.01; 11.64]	0.85	0.96
FGFR3 S249C	Substitution		23 (0.3%)		19 (0.4%)	Ref	Ref		4 (0.2%)	0.79 [0.25; 2.05]	0.96		3 (0.4%)	1.53 [0.4; 4.32]	0.91		2 (0.5%)	3.08 [0.6; 10.16]	0.92		2 (1.2%)	9.66 [1.81; 35.13]	0.42		2 (2.2%)	16.13 [2.94; 62.55]	0.28	0.74
MET D1028H	Substitution		23 (0.3%)		23 (0.4%)	Ref	Ref		0 (0%)	0.06 [0; 0.41]	0.086		0 (0%)	0.12 [0; 0.84]	0.66		0 (0%)	0.25 [0; 1.82]	0.94		0 (0%)	0.54 [0; 3.9]	0.91		0 (0%)	1.02 [0.01; 7.41]	0.99	0.34
TP53 H179Y	Substitution		22 (0.3%)		15 (0.3%)	Ref	Ref		7 (0.4%)	1.47 [0.57; 3.46]	0.92		4 (0.5%)	1.95 [0.59; 5.28]	0.91		2 (0.5%)	2.8 [0.54; 9.56]	0.92		0 (0%)	1.1 [0.01; 8.69]	0.97		0 (0%)	1.95 [0.02; 15.55]	0.77	0.96
NFE2L2 R34G	Substitution		22 (0.3%)		16 (0.3%)	Ref	Ref		6 (0.3%)	1.36 [0.5; 3.25]	0.95		4 (0.5%)	2.27 [0.69; 6.08]	0.87		2 (0.5%)	3.39 [0.66; 11.42]	0.9		0 (0%)	1.67 [0.01; 13.51]	0.92		0 (0%)	2.54 [0.02; 20.97]	0.72	0.96
EGFR G719A	Substitution		22 (0.3%)		16 (0.3%)	Ref	Ref		6 (0.3%)	1.11 [0.41; 2.63]	0.99		3 (0.4%)	1.26 [0.33; 3.59]	0.91		3 (0.8%)	2.73 [0.71; 7.84]	0.9		1 (0.6%)	2.51 [0.28; 10.18]	0.91		1 (1.1%)	4.8 [0.52; 19.59]	0.69	0.7
TP53 R196*	Substitution		21 (0.3%)		16 (0.3%)	Ref	Ref		5 (0.3%)	0.89 [0.31; 2.23]	0.99		1 (0.1%)	0.52 [0.06; 2.11]	0.91		1 (0.3%)	1.2 [0.13; 4.88]	1		0 (0%)	0.92 [0.01; 6.93]	0.97		0 (0%)	1.61 [0.01; 12.24]	0.83	0.96
CDKN2A H83Y	Substitution		21 (0.3%)		16 (0.3%)	Ref	Ref		5 (0.3%)	0.96 [0.33; 2.4]	0.99		4 (0.5%)	1.7 [0.52; 4.52]	0.91		1 (0.3%)	1.29 [0.14; 5.25]	1		0 (0%)	0.91 [0.01; 6.85]	0.97		0 (0%)	1.64 [0.01; 12.43]	0.83	0.96
EGFR T790M	Substitution		21 (0.3%)		16 (0.3%)	Ref	Ref		5 (0.3%)	0.92 [0.32; 2.3]	0.99		3 (0.4%)	1.25 [0.33; 3.56]	0.91		2 (0.5%)	1.91 [0.38; 6.19]	1		1 (0.6%)	2.39 [0.26; 9.67]	0.91		1 (1.1%)	4.53 [0.5; 18.45]	0.69	0.96
TP53 V173L	Substitution		20 (0.3%)		14 (0.3%)	Ref	Ref		6 (0.3%)	1.41 [0.51; 3.47]	0.95		2 (0.2%)	1.32 [0.26; 4.38]	0.91		1 (0.3%)	1.99 [0.22; 8.33]	1		0 (0%)	1.71 [0.01; 13.64]	0.92		0 (0%)	2.78 [0.02; 23.27]	0.71	0.96
TP53 V274F	Substitution		20 (0.3%)		17 (0.3%)	Ref	Ref		3 (0.2%)	0.57 [0.15; 1.64]	0.85		0 (0%)	0.19 [0; 1.39]	0.8		0 (0%)	0.45 [0; 3.39]	1		0 (0%)	1.04 [0.01; 7.91]	0.99		0 (0%)	1.81 [0.01; 14]	0.79	0.84
GNAS R201C	Substitution		20 (0.3%)		16 (0.3%)	Ref	Ref		4 (0.2%)	0.73 [0.22; 1.93]	0.96		1 (0.1%)	0.54 [0.06; 2.17]	0.91		0 (0%)	0.39 [0; 2.89]	1		0 (0%)	0.84 [0.01; 6.23]	0.97		0 (0%)	1.59 [0.01; 11.93]	0.83	0.96
MUTYH Y179C	Substitution		20 (0.3%)		18 (0.3%)	Ref	Ref		2 (0.1%)	0.37 [0.07; 1.16]	0.75		1 (0.1%)	0.46 [0.05; 1.82]	0.91		1 (0.3%)	0.99 [0.11; 3.94]	1		1 (0.6%)	2.12 [0.23; 8.47]	0.91		1 (1.1%)	3.96 [0.43; 15.96]	0.69	0.96
NFE2L2 E79K	Substitution		20 (0.3%)		17 (0.3%)	Ref	Ref		3 (0.2%)	0.67 [0.18; 1.9]	0.95		1 (0.1%)	0.68 [0.07; 2.73]	0.91		1 (0.3%)	1.78 [0.19; 7.34]	1		0 (0%)	1.6 [0.01; 12.66]	0.92		0 (0%)	2.62 [0.02; 21.02]	0.71	1
TP53 C176F	Substitution		20 (0.3%)		16 (0.3%)	Ref	Ref		4 (0.2%)	0.75 [0.23; 1.98]	0.96		3 (0.4%)	1.25 [0.33; 3.59]	0.91		1 (0.3%)	1.21 [0.13; 4.92]	1		1 (0.6%)	2.68 [0.29; 11.01]	0.91		1 (1.1%)	5.13 [0.56; 21.19]	0.69	0.96
KIT V530I	Substitution		20 (0.3%)		18 (0.3%)	Ref	Ref		2 (0.1%)	0.4 [0.08; 1.27]	0.77		1 (0.1%)	0.51 [0.06; 2.02]	0.91		0 (0%)	0.38 [0; 2.8]	1		0 (0%)	0.85 [0.01; 6.38]	0.97		0 (0%)	1.6 [0.01; 12.05]	0.83	0.96
STK11 E223*	Substitution		20 (0.3%)		12 (0.2%)	Ref	Ref		8 (0.4%)	1.93 [0.77; 4.58]	0.79		5 (0.6%)	2.6 [0.87; 6.85]	0.8		2 (0.5%)	2.61 [0.5; 8.86]	0.94		0 (0%)	1.13 [0.01; 8.72]	0.97		0 (0%)	2.11 [0.02; 16.33]	0.75	0.93
TP53 G245S	Substitution		20 (0.3%)		16 (0.3%)	Ref	Ref		4 (0.2%)	0.82 [0.25; 2.15]	0.99		2 (0.2%)	0.98 [0.19; 3.16]	0.98		0 (0%)	0.45 [0; 3.39]	1		0 (0%)	1.02 [0.01; 7.68]	0.99		0 (0%)	1.89 [0.01; 14.33]	0.78	0.96
TP53 R280T	Substitution		20 (0.3%)		17 (0.3%)	Ref	Ref		3 (0.2%)	0.54 [0.14; 1.51]	0.84		2 (0.2%)	0.8 [0.16; 2.57]	0.91		1 (0.3%)	1.05 [0.11; 4.21]	1		1 (0.6%)	2.31 [0.25; 9.38]	0.91		1 (1.1%)	4.25 [0.46; 17.32]	0.69	0.96
TP53 R280I	Substitution		20 (0.3%)		14 (0.3%)	Ref	Ref		6 (0.3%)	1.35 [0.5; 3.3]	0.95		1 (0.1%)	0.68 [0.07; 2.76]	0.91		1 (0.3%)	1.52 [0.17; 6.29]	1		0 (0%)	1.17 [0.01; 9]	0.97		0 (0%)	2.26 [0.02; 17.37]	0.74	0.98
JAK2 V617F	Substitution		20 (0.3%)		17 (0.3%)	Ref	Ref		3 (0.2%)	0.57 [0.15; 1.6]	0.84		0 (0%)	0.16 [0; 1.2]	0.8		0 (0%)	0.35 [0; 2.64]	1		0 (0%)	0.78 [0.01; 5.86]	0.94		0 (0%)	1.42 [0.01; 10.65]	0.88	0.65
CTNNB1 S37C	Substitution		19 (0.3%)		11 (0.2%)	Ref	Ref		8 (0.4%)	1.85 [0.73; 4.5]	0.8		4 (0.5%)	2.12 [0.63; 6]	0.89		2 (0.5%)	2.63 [0.51; 9.06]	0.94		0 (0%)	1.14 [0.01; 8.84]	0.97		0 (0%)	2.02 [0.02; 15.78]	0.76	0.96
CHEK2 T367fs	Indel		19 (0.3%)		17 (0.3%)	Ref	Ref		2 (0.1%)	0.38 [0.08; 1.22]	0.77		0 (0%)	0.16 [0; 1.17]	0.8		0 (0%)	0.34 [0; 2.52]	1		0 (0%)	0.73 [0.01; 5.45]	0.94		0 (0%)	1.37 [0.01; 10.22]	0.89	0.71
CDKN2A R58*	Substitution		19 (0.3%)		13 (0.2%)	Ref	Ref		6 (0.3%)	1.5 [0.54; 3.73]	0.92		3 (0.4%)	1.92 [0.49; 5.7]	0.91		0 (0%)	0.63 [0; 4.83]	1		0 (0%)	1.47 [0.01; 11.51]	0.93		0 (0%)	2.74 [0.02; 21.56]	0.71	0.96
BRAF G466V	Substitution		18 (0.3%)		12 (0.2%)	Ref	Ref		6 (0.3%)	1.42 [0.51; 3.6]	0.95		1 (0.1%)	0.74 [0.08; 3.07]	0.91		1 (0.3%)	1.71 [0.19; 7.17]	1		0 (0%)	1.14 [0.01; 8.83]	0.97		0 (0%)	1.96 [0.02; 15.64]	0.77	0.96
TP53 G245D	Substitution		18 (0.3%)		13 (0.2%)	Ref	Ref		5 (0.3%)	1.21 [0.41; 3.14]	0.99		3 (0.4%)	1.7 [0.43; 5.06]	0.91		1 (0.3%)	1.64 [0.18; 6.92]	1		0 (0%)	1.31 [0.01; 10.33]	0.94		0 (0%)	2.34 [0.02; 18.4]	0.73	0.96
TP53 Y234C	Substitution		18 (0.3%)		6 (0.1%)	Ref	Ref		12 (0.7%)	5.89 [2.33; 16.39]	0.036		6 (0.7%)	7.24 [2.33; 22.56]	0.2		3 (0.8%)	9.04 [2.06; 33.71]	0.29		1 (0.6%)	11.26 [1.1; 61.95]	0.67		1 (1.1%)	17.54 [1.73; 97.05]	0.47	0.45
BRAF D594G	Substitution		18 (0.3%)		13 (0.2%)	Ref	Ref		5 (0.3%)	1.16 [0.39; 2.98]	0.99		1 (0.1%)	0.65 [0.07; 2.65]	0.91		1 (0.3%)	1.38 [0.15; 5.73]	1		0 (0%)	1.02 [0.01; 7.8]	0.99		0 (0%)	1.94 [0.02; 14.9]	0.77	0.96
JAK2 E846D	Substitution		18 (0.3%)		17 (0.3%)	Ref	Ref		1 (0.1%)	0.24 [0.03; 0.96]	0.63		1 (0.1%)	0.51 [0.06; 2.03]	0.91		0 (0%)	0.39 [0; 2.87]	1		0 (0%)	0.83 [0.01; 6.19]	0.97		0 (0%)	1.55 [0.01; 11.61]	0.84	0.91
TP53 G266V	Substitution		17 (0.2%)		11 (0.2%)	Ref	Ref		6 (0.3%)	1.7 [0.61; 4.38]	0.84		3 (0.4%)	2.01 [0.51; 6.18]	0.91		1 (0.3%)	1.97 [0.21; 8.53]	1		0 (0%)	1.51 [0.01; 12.13]	0.93		0 (0%)	2.79 [0.02; 22.4]	0.71	0.96
TP53 E349*	Substitution		17 (0.2%)		12 (0.2%)	Ref	Ref		5 (0.3%)	1.32 [0.44; 3.47]	0.96		1 (0.1%)	0.74 [0.08; 3.1]	0.91		0 (0%)	0.57 [0; 4.4]	1		0 (0%)	1.26 [0.01; 9.89]	0.95		0 (0%)	2.34 [0.02; 18.4]	0.73	1
STK11 D53fs	Indel		17 (0.2%)		13 (0.2%)	Ref	Ref		4 (0.2%)	0.93 [0.28; 2.52]	0.99		2 (0.2%)	1.09 [0.21; 3.61]	0.96		1 (0.3%)	1.38 [0.15; 5.71]	1		0 (0%)	0.95 [0.01; 7.27]	0.98		0 (0%)	1.82 [0.01; 13.9]	0.79	0.96
RET Y791F	Substitution		17 (0.2%)		12 (0.2%)	Ref	Ref		5 (0.3%)	1.11 [0.37; 2.9]	0.99		5 (0.6%)	2.22 [0.74; 5.85]	0.82		0 (0%)	0.39 [0; 3.02]	1		0 (0%)	0.85 [0.01; 6.52]	0.97		0 (0%)	1.57 [0.01; 12.19]	0.84	0.96
TP53 E294*	Substitution		17 (0.2%)		11 (0.2%)	Ref	Ref		6 (0.3%)	1.76 [0.63; 4.52]	0.84		1 (0.1%)	0.89 [0.1; 3.78]	0.96		1 (0.3%)	2.1 [0.23; 9.11]	1		0 (0%)	1.51 [0.01; 12.03]	0.93		0 (0%)	2.76 [0.02; 21.95]	0.71	0.96
NFE2L2 G31A	Substitution		17 (0.2%)		14 (0.3%)	Ref	Ref		3 (0.2%)	0.92 [0.24; 2.68]	0.99		2 (0.2%)	1.63 [0.32; 5.42]	0.91		2 (0.5%)	4.78 [0.92; 16.48]	0.8		1 (0.6%)	10.26 [1.06; 49.29]	0.67		0 (0%)	5 [0.04; 44.69]	0.69	0.96
TP53 H179L	Substitution		17 (0.2%)		12 (0.2%)	Ref	Ref		5 (0.3%)	1.28 [0.43; 3.38]	0.96		2 (0.2%)	1.25 [0.24; 4.23]	0.91		0 (0%)	0.56 [0; 4.38]	1		0 (0%)	1.3 [0.01; 10.2]	0.94		0 (0%)	2.36 [0.02; 18.48]	0.73	1
TP53 c.919+1G>T	Splice site		17 (0.2%)		11 (0.2%)	Ref	Ref		6 (0.3%)	1.64 [0.59; 4.23]	0.87		4 (0.5%)	2.3 [0.68; 6.5]	0.87		3 (0.8%)	4.07 [1.02; 12.56]	0.67		1 (0.6%)	3.66 [0.39; 15.8]	0.91		0 (0%)	2.33 [0.02; 18.25]	0.73	0.84
TP53 Y205C	Substitution		17 (0.2%)		11 (0.2%)	Ref	Ref		6 (0.3%)	1.6 [0.57; 4.13]	0.89		0 (0%)	0.27 [0; 2.13]	0.91		0 (0%)	0.63 [0; 4.99]	1		0 (0%)	1.47 [0.01; 11.88]	0.93		0 (0%)	2.64 [0.02; 21.22]	0.71	0.96
IGF1R R595H	Substitution		17 (0.2%)		13 (0.2%)	Ref	Ref		4 (0.2%)	0.99 [0.3; 2.69]	1		4 (0.5%)	2.12 [0.64; 5.82]	0.89		2 (0.5%)	2.64 [0.51; 8.88]	0.94		0 (0%)	1.15 [0.01; 8.89]	0.97		0 (0%)	2.12 [0.02; 16.39]	0.75	0.96
TP53 C238F	Substitution		17 (0.2%)		13 (0.2%)	Ref	Ref		4 (0.2%)	0.87 [0.26; 2.39]	0.99		2 (0.2%)	1.03 [0.2; 3.42]	0.98		1 (0.3%)	1.33 [0.14; 5.55]	1		0 (0%)	1.02 [0.01; 7.8]	0.99		0 (0%)	1.91 [0.01; 14.61]	0.77	0.96
EGFR L747_A750delinsP	Other SNV		17 (0.2%)		12 (0.2%)	Ref	Ref		5 (0.3%)	1.13 [0.38; 2.96]	0.99		5 (0.6%)	2.34 [0.78; 6.14]	0.8		3 (0.8%)	3 [0.76; 9.05]	0.87		1 (0.6%)	2.54 [0.27; 10.69]	0.91		1 (1.1%)	4.83 [0.52; 20.54]	0.69	0.6
EGFR L747_T751del	Indel		17 (0.2%)		12 (0.2%)	Ref	Ref		5 (0.3%)	1.19 [0.4; 3.12]	0.99		5 (0.6%)	2.49 [0.83; 6.54]	0.8		2 (0.5%)	2.55 [0.5; 8.63]	0.95		0 (0%)	1.07 [0.01; 8.2]	0.97		0 (0%)	1.94 [0.02; 14.98]	0.77	0.93
RAD51 R150Q	Substitution		16 (0.2%)		8 (0.1%)	Ref	Ref		8 (0.4%)	2.84 [1.07; 7.56]	0.6		4 (0.5%)	3.21 [0.92; 9.78]	0.8		3 (0.8%)	5.49 [1.34; 18.04]	0.47		2 (1.2%)	8.37 [1.56; 31.08]	0.51		1 (1.1%)	8.87 [0.92; 41.02]	0.69	0.52
FBXW7 R505G	Substitution		16 (0.2%)		13 (0.2%)	Ref	Ref		3 (0.2%)	0.89 [0.23; 2.63]	0.99		2 (0.2%)	1.49 [0.29; 5.03]	0.91		0 (0%)	0.74 [0.01; 5.83]	1		0 (0%)	2.43 [0.02; 20.58]	0.91		0 (0%)	3.8 [0.03; 33.19]	0.69	1
TP53 Q104*	Substitution		16 (0.2%)		12 (0.2%)	Ref	Ref		4 (0.2%)	1.06 [0.32; 2.93]	0.99		1 (0.1%)	0.72 [0.08; 3.02]	0.91		0 (0%)	0.51 [0; 3.96]	1		0 (0%)	1.13 [0.01; 8.76]	0.97		0 (0%)	2.08 [0.02; 16.21]	0.75	0.97
PIK3CA H1047L	Substitution		16 (0.2%)		12 (0.2%)	Ref	Ref		4 (0.2%)	1.08 [0.32; 3]	0.99		1 (0.1%)	0.8 [0.09; 3.35]	0.91		0 (0%)	0.66 [0.01; 5.13]	1		0 (0%)	1.61 [0.01; 12.9]	0.92		0 (0%)	2.8 [0.02; 22.52]	0.71	0.97
TP53 Q144*	Substitution		16 (0.2%)		11 (0.2%)	Ref	Ref		5 (0.3%)	1.4 [0.46; 3.76]	0.95		3 (0.4%)	1.96 [0.49; 6.03]	0.91		2 (0.5%)	3.08 [0.58; 10.9]	0.92		0 (0%)	1.32 [0.01; 10.62]	0.94		0 (0%)	2.46 [0.02; 19.69]	0.72	0.96
TP53 R280K	Substitution		16 (0.2%)		12 (0.2%)	Ref	Ref		4 (0.2%)	1.01 [0.3; 2.79]	1		3 (0.4%)	1.65 [0.42; 4.98]	0.91		1 (0.3%)	1.52 [0.16; 6.41]	1		0 (0%)	1.09 [0.01; 8.52]	0.97		0 (0%)	2.05 [0.02; 16.06]	0.75	0.96
TP53 G105C	Substitution		16 (0.2%)		8 (0.1%)	Ref	Ref		8 (0.4%)	2.76 [1.04; 7.33]	0.62		2 (0.2%)	1.73 [0.32; 6.35]	0.91		1 (0.3%)	2.41 [0.25; 11.03]	1		1 (0.6%)	5.43 [0.57; 25.17]	0.88		0 (0%)	3.3 [0.03; 27.21]	0.69	0.96
TP53 c.673-1G>T	Splice site		16 (0.2%)		5 (0.1%)	Ref	Ref		11 (0.6%)	5.63 [2.1; 17.05]	0.084		5 (0.6%)	5.35 [1.56; 18.32]	0.45		0 (0%)	0.97 [0.01; 8.88]	1		0 (0%)	2.13 [0.02; 19.68]	0.91		0 (0%)	4.02 [0.03; 36.31]	0.69	0.77
TP53 V272L	Substitution		16 (0.2%)		7 (0.1%)	Ref	Ref		9 (0.5%)	3.72 [1.42; 10.14]	0.36		3 (0.4%)	3.1 [0.74; 10.64]	0.8		0 (0%)	0.95 [0.01; 8.24]	1		0 (0%)	2.12 [0.02; 18.8]	0.91		0 (0%)	3.91 [0.03; 34.37]	0.69	0.84
NRAS Q61R	Substitution		16 (0.2%)		10 (0.2%)	Ref	Ref		6 (0.3%)	1.67 [0.59; 4.4]	0.85		2 (0.2%)	1.38 [0.26; 4.82]	0.91		0 (0%)	0.64 [0; 5.09]	1		0 (0%)	1.42 [0.01; 11.34]	0.94		0 (0%)	2.64 [0.02; 20.95]	0.71	0.96
NRAS Q61L	Substitution		16 (0.2%)		11 (0.2%)	Ref	Ref		5 (0.3%)	1.33 [0.44; 3.55]	0.96		1 (0.1%)	0.75 [0.08; 3.17]	0.91		0 (0%)	0.53 [0; 4.11]	1		0 (0%)	1.08 [0.01; 8.42]	0.97		0 (0%)	1.95 [0.02; 15.3]	0.77	0.96
MET D1028N	Substitution		15 (0.2%)		14 (0.3%)	Ref	Ref		1 (0.1%)	0.28 [0.03; 1.15]	0.75		0 (0%)	0.19 [0; 1.39]	0.8		0 (0%)	0.4 [0; 3.07]	1		0 (0%)	0.86 [0.01; 6.56]	0.97		0 (0%)	1.6 [0.01; 12.38]	0.83	0.74
TP53 G266R	Substitution		15 (0.2%)		11 (0.2%)	Ref	Ref		4 (0.2%)	1.2 [0.36; 3.37]	0.99		2 (0.2%)	1.45 [0.28; 4.99]	0.91		1 (0.3%)	2.04 [0.22; 8.82]	1		1 (0.6%)	4.8 [0.51; 21.59]	0.91		1 (1.1%)	8.36 [0.88; 37.95]	0.69	0.93
TP53 G266*	Substitution		15 (0.2%)		8 (0.1%)	Ref	Ref		7 (0.4%)	2.6 [0.94; 7.09]	0.75		4 (0.5%)	3.41 [0.97; 10.55]	0.78		2 (0.5%)	4.36 [0.8; 16.54]	0.84		2 (1.2%)	10.33 [1.88; 40.64]	0.42		1 (1.1%)	11.55 [1.2; 55.49]	0.54	0.66
PTPRS R1384Q	Substitution		15 (0.2%)		13 (0.2%)	Ref	Ref		2 (0.1%)	0.57 [0.11; 1.89]	0.92		0 (0%)	0.25 [0; 1.87]	0.91		0 (0%)	0.58 [0; 4.44]	1		0 (0%)	1.32 [0.01; 10.25]	0.94		0 (0%)	2.4 [0.02; 18.79]	0.72	0.93
TP53 E198*	Substitution		15 (0.2%)		10 (0.2%)	Ref	Ref		5 (0.3%)	1.65 [0.54; 4.52]	0.89		1 (0.1%)	0.98 [0.1; 4.24]	0.99		0 (0%)	0.77 [0.01; 6.18]	1		0 (0%)	1.81 [0.01; 15.02]	0.91		0 (0%)	3.26 [0.03; 27.14]	0.69	0.99
DNMT3A R882H	Substitution		15 (0.2%)		12 (0.2%)	Ref	Ref		3 (0.2%)	0.84 [0.21; 2.52]	0.99		2 (0.2%)	1.27 [0.25; 4.29]	0.91		1 (0.3%)	1.63 [0.18; 6.91]	1		0 (0%)	1.19 [0.01; 9.28]	0.97		0 (0%)	2.22 [0.02; 17.3]	0.74	1
AKT1 E17K	Substitution		15 (0.2%)		9 (0.2%)	Ref	Ref		6 (0.3%)	1.95 [0.67; 5.27]	0.81		4 (0.5%)	2.78 [0.8; 8.28]	0.8		0 (0%)	0.68 [0.01; 5.48]	1		0 (0%)	1.52 [0.01; 12.51]	0.93		0 (0%)	2.75 [0.02; 22.42]	0.71	0.96
BRAF G469V	Substitution		15 (0.2%)		13 (0.2%)	Ref	Ref		2 (0.1%)	0.52 [0.1; 1.71]	0.84		0 (0%)	0.21 [0; 1.58]	0.87		0 (0%)	0.46 [0; 3.46]	1		0 (0%)	0.97 [0.01; 7.35]	0.99		0 (0%)	1.8 [0.01; 13.7]	0.79	0.96
TP53 H193Y	Substitution		15 (0.2%)		11 (0.2%)	Ref	Ref		4 (0.2%)	1.14 [0.34; 3.22]	0.99		2 (0.2%)	1.37 [0.26; 4.7]	0.91		1 (0.3%)	1.82 [0.19; 7.84]	1		0 (0%)	1.44 [0.01; 11.52]	0.94		0 (0%)	2.6 [0.02; 20.7]	0.71	0.96
EGFR E746_S752delinsV	Other SNV		15 (0.2%)		14 (0.3%)	Ref	Ref		1 (0.1%)	0.28 [0.03; 1.13]	0.75		1 (0.1%)	0.58 [0.06; 2.37]	0.91		1 (0.3%)	1.24 [0.14; 5.09]	1		1 (0.6%)	2.64 [0.29; 10.85]	0.91		1 (1.1%)	5.01 [0.54; 20.67]	0.69	0.96
GNAS R201H	Substitution		15 (0.2%)		11 (0.2%)	Ref	Ref		4 (0.2%)	1.1 [0.33; 3.09]	0.99		2 (0.2%)	1.25 [0.24; 4.28]	0.91		1 (0.3%)	1.73 [0.19; 7.31]	1		0 (0%)	1.19 [0.01; 9.24]	0.97		0 (0%)	2.24 [0.02; 17.39]	0.74	0.96
MAP2K1 K57N	Substitution		15 (0.2%)		14 (0.3%)	Ref	Ref		1 (0.1%)	0.26 [0.03; 1.04]	0.72		1 (0.1%)	0.53 [0.06; 2.14]	0.91		0 (0%)	0.35 [0; 2.63]	1		0 (0%)	0.75 [0.01; 5.69]	0.94		0 (0%)	1.39 [0.01; 10.6]	0.89	0.89
DNMT3A R882C	Substitution		15 (0.2%)		14 (0.3%)	Ref	Ref		1 (0.1%)	0.28 [0.03; 1.14]	0.75		0 (0%)	0.19 [0; 1.42]	0.8		0 (0%)	0.41 [0; 3.09]	1		0 (0%)	0.87 [0.01; 6.57]	0.97		0 (0%)	1.61 [0.01; 12.21]	0.83	0.92
STK11 c.465-2A>T	Splice site		14 (0.2%)		10 (0.2%)	Ref	Ref		4 (0.2%)	1.08 [0.32; 3.11]	0.99		2 (0.2%)	1.24 [0.24; 4.3]	0.91		1 (0.3%)	1.57 [0.17; 6.76]	1		0 (0%)	1.09 [0.01; 8.53]	0.97		0 (0%)	2.05 [0.02; 16.12]	0.75	0.96
NBN K219fs	Indel		14 (0.2%)		10 (0.2%)	Ref	Ref		4 (0.2%)	1.24 [0.36; 3.56]	0.99		3 (0.4%)	2.13 [0.53; 6.6]	0.91		1 (0.3%)	1.95 [0.21; 8.46]	1		0 (0%)	1.4 [0.01; 11.09]	0.94		0 (0%)	2.72 [0.02; 21.56]	0.71	0.96
TP53 H178fs	Indel		14 (0.2%)		13 (0.2%)	Ref	Ref		1 (0.1%)	0.35 [0.04; 1.44]	0.8		0 (0%)	0.26 [0; 1.95]	0.91		0 (0%)	0.6 [0; 4.64]	1		0 (0%)	1.43 [0.01; 11.27]	0.94		0 (0%)	2.56 [0.02; 20.19]	0.71	0.96
CDKN2A D108Y	Substitution		14 (0.2%)		11 (0.2%)	Ref	Ref		3 (0.2%)	0.98 [0.25; 2.98]	0.99		1 (0.1%)	0.95 [0.1; 4.04]	0.98		0 (0%)	0.76 [0.01; 6.07]	1		0 (0%)	1.85 [0.01; 15.16]	0.91		0 (0%)	3.35 [0.03; 27.49]	0.69	1
PIK3CA E726K	Substitution		14 (0.2%)		8 (0.1%)	Ref	Ref		6 (0.3%)	2.47 [0.84; 6.93]	0.76		4 (0.5%)	3.7 [1.05; 11.37]	0.69		2 (0.5%)	4.53 [0.84; 17.06]	0.84		1 (0.6%)	6.71 [0.69; 32.29]	0.74		1 (1.1%)	11.94 [1.24; 57.39]	0.54	0.52
SF3B1 K700E	Substitution		14 (0.2%)		10 (0.2%)	Ref	Ref		4 (0.2%)	1.26 [0.37; 3.64]	0.99		2 (0.2%)	1.46 [0.28; 5.1]	0.91		0 (0%)	0.68 [0.01; 5.4]	1		0 (0%)	1.49 [0.01; 11.95]	0.93		0 (0%)	2.78 [0.02; 22.49]	0.71	0.96
PTEN T319*	Substitution		14 (0.2%)		11 (0.2%)	Ref	Ref		3 (0.2%)	1.03 [0.26; 3.16]	0.99		1 (0.1%)	1.01 [0.11; 4.32]	0.99		0 (0%)	0.86 [0.01; 6.94]	1		0 (0%)	2.14 [0.02; 18.03]	0.91		0 (0%)	3.57 [0.03; 30.4]	0.69	1
STK11 L282fs	Indel		14 (0.2%)		10 (0.2%)	Ref	Ref		4 (0.2%)	1.17 [0.34; 3.37]	0.99		3 (0.4%)	1.89 [0.47; 5.86]	0.91		2 (0.5%)	2.92 [0.56; 10.3]	0.92		1 (0.6%)	3.72 [0.4; 16.25]	0.91		0 (0%)	2.51 [0.02; 19.8]	0.72	0.88
CDKN2A R80*	Substitution		14 (0.2%)		8 (0.1%)	Ref	Ref		6 (0.3%)	2.38 [0.81; 6.66]	0.77		3 (0.4%)	2.63 [0.64; 8.63]	0.87		3 (0.8%)	6.19 [1.5; 20.6]	0.39		1 (0.6%)	5.59 [0.59; 25.65]	0.86		0 (0%)	3.24 [0.02; 27.3]	0.69	0.77
TP53 E171*	Substitution		14 (0.2%)		12 (0.2%)	Ref	Ref		2 (0.1%)	0.56 [0.11; 1.87]	0.9		1 (0.1%)	0.71 [0.08; 2.95]	0.91		1 (0.3%)	1.52 [0.16; 6.42]	1		0 (0%)	1.14 [0.01; 8.89]	0.97		0 (0%)	2.16 [0.02; 16.81]	0.75	0.97
TP53 M246V	Substitution		14 (0.2%)		10 (0.2%)	Ref	Ref		4 (0.2%)	1.12 [0.33; 3.22]	0.99		2 (0.2%)	1.33 [0.25; 4.66]	0.91		0 (0%)	0.55 [0; 4.36]	1		0 (0%)	1.24 [0.01; 9.88]	0.96		0 (0%)	2.22 [0.02; 17.73]	0.74	0.96
TP53 G154fs	Indel		14 (0.2%)		11 (0.2%)	Ref	Ref		3 (0.2%)	0.92 [0.23; 2.81]	0.99		2 (0.2%)	1.48 [0.28; 5.14]	0.91		2 (0.5%)	3.62 [0.68; 12.98]	0.89		0 (0%)	1.58 [0.01; 13.07]	0.93		0 (0%)	2.84 [0.02; 23.7]	0.71	0.96
TP53 S241F	Substitution		14 (0.2%)		11 (0.2%)	Ref	Ref		3 (0.2%)	0.9 [0.23; 2.74]	0.99		1 (0.1%)	0.8 [0.09; 3.37]	0.91		1 (0.3%)	1.75 [0.19; 7.53]	1		1 (0.6%)	3.94 [0.42; 17.08]	0.91		1 (1.1%)	7.69 [0.82; 33.55]	0.69	0.88
TP53 C277F	Substitution		14 (0.2%)		9 (0.2%)	Ref	Ref		5 (0.3%)	1.66 [0.54; 4.66]	0.89		2 (0.2%)	1.62 [0.31; 5.77]	0.91		1 (0.3%)	2.08 [0.22; 9.26]	1		0 (0%)	1.57 [0.01; 12.81]	0.93		0 (0%)	3.01 [0.02; 24.33]	0.7	0.96
TP53 P278L	Substitution		14 (0.2%)		10 (0.2%)	Ref	Ref		4 (0.2%)	1.1 [0.32; 3.16]	0.99		1 (0.1%)	0.73 [0.08; 3.13]	0.91		1 (0.3%)	1.55 [0.17; 6.69]	1		0 (0%)	1.13 [0.01; 8.82]	0.97		0 (0%)	2.08 [0.02; 16.34]	0.75	0.96
TP53 c.673-2A>T	Splice site		13 (0.2%)		10 (0.2%)	Ref	Ref		3 (0.2%)	0.98 [0.25; 3.07]	1		1 (0.1%)	1 [0.11; 4.33]	1		0 (0%)	0.74 [0.01; 5.99]	1		0 (0%)	1.87 [0.01; 15.61]	0.91		0 (0%)	3.06 [0.02; 25.47]	0.7	1
CDKN2A c.151-1G>T	Splice site		13 (0.2%)		10 (0.2%)	Ref	Ref		3 (0.2%)	1.12 [0.28; 3.49]	0.99		2 (0.2%)	1.82 [0.35; 6.41]	0.91		0 (0%)	0.8 [0.01; 6.5]	1		0 (0%)	2 [0.02; 16.8]	0.91		0 (0%)	3.48 [0.03; 28.97]	0.69	1
TP53 R273S	Substitution		13 (0.2%)		10 (0.2%)	Ref	Ref		3 (0.2%)	0.93 [0.23; 2.9]	0.99		1 (0.1%)	0.82 [0.09; 3.5]	0.93		0 (0%)	0.59 [0; 4.67]	1		0 (0%)	1.3 [0.01; 10.35]	0.94		0 (0%)	2.42 [0.02; 19.26]	0.72	0.96
TP53 S215G	Substitution		13 (0.2%)		10 (0.2%)	Ref	Ref		3 (0.2%)	0.93 [0.23; 2.88]	0.99		0 (0%)	0.26 [0; 2.08]	0.91		0 (0%)	0.59 [0; 4.67]	1		0 (0%)	1.37 [0.01; 11.04]	0.94		0 (0%)	2.44 [0.02; 19.66]	0.72	0.96
CDKN2A S12*	Substitution		13 (0.2%)		8 (0.1%)	Ref	Ref		5 (0.3%)	2.2 [0.7; 6.4]	0.8		0 (0%)	0.42 [0; 3.37]	0.91		0 (0%)	0.99 [0.01; 8.16]	1		0 (0%)	2.29 [0.02; 19.36]	0.91		0 (0%)	4.12 [0.03; 35.32]	0.69	1
IDH1 R132L	Substitution		13 (0.2%)		10 (0.2%)	Ref	Ref		3 (0.2%)	1 [0.25; 3.09]	1		1 (0.1%)	0.93 [0.1; 4.01]	0.97		0 (0%)	0.65 [0.01; 5.15]	1		0 (0%)	1.42 [0.01; 11.53]	0.94		0 (0%)	2.55 [0.02; 20.65]	0.71	1
TP53 V172F	Substitution		13 (0.2%)		9 (0.2%)	Ref	Ref		4 (0.2%)	1.39 [0.4; 4.11]	0.96		0 (0%)	0.31 [0; 2.45]	0.91		0 (0%)	0.69 [0.01; 5.48]	1		0 (0%)	1.48 [0.01; 11.83]	0.93		0 (0%)	2.66 [0.02; 21.36]	0.71	0.97
SHQ1 D277fs	Indel		13 (0.2%)		8 (0.1%)	Ref	Ref		5 (0.3%)	2.01 [0.64; 5.85]	0.82		1 (0.1%)	1.22 [0.13; 5.51]	0.93		1 (0.3%)	2.83 [0.3; 13.06]	1		0 (0%)	2.14 [0.02; 18.19]	0.91		0 (0%)	4.12 [0.03; 34.72]	0.69	0.96
KEAP1 V271L	Substitution		13 (0.2%)		9 (0.2%)	Ref	Ref		4 (0.2%)	1.4 [0.41; 4.14]	0.96		1 (0.1%)	1.03 [0.11; 4.5]	0.98		0 (0%)	0.76 [0.01; 6.14]	1		0 (0%)	1.7 [0.01; 13.82]	0.92		0 (0%)	3.18 [0.02; 25.84]	0.69	0.96
TP53 P151S	Substitution		13 (0.2%)		8 (0.1%)	Ref	Ref		5 (0.3%)	1.86 [0.59; 5.38]	0.84		3 (0.4%)	2.54 [0.62; 8.35]	0.87		3 (0.8%)	5.64 [1.36; 18.89]	0.47		1 (0.6%)	5.39 [0.56; 25.4]	0.88		0 (0%)	3.3 [0.03; 27.71]	0.69	0.77
MET c.3082+1G>A	Splice site		13 (0.2%)		13 (0.2%)	Ref	Ref		0 (0%)	0.1 [0; 0.78]	0.49		0 (0%)	0.22 [0; 1.63]	0.87		0 (0%)	0.48 [0; 3.64]	1		0 (0%)	1.05 [0.01; 8.05]	0.98		0 (0%)	1.94 [0.02; 14.87]	0.77	0.77
STK11 Y60*	Substitution		13 (0.2%)		7 (0.1%)	Ref	Ref		6 (0.3%)	2.34 [0.78; 6.81]	0.77		0 (0%)	0.36 [0; 2.94]	0.91		0 (0%)	0.75 [0.01; 6.25]	1		0 (0%)	1.61 [0.01; 13.3]	0.92		0 (0%)	3.01 [0.02; 24.76]	0.7	0.96
ARID1A D1850fs	Indel		13 (0.2%)		12 (0.2%)	Ref	Ref		1 (0.1%)	0.35 [0.04; 1.47]	0.8		1 (0.1%)	0.77 [0.08; 3.24]	0.91		1 (0.3%)	1.78 [0.19; 7.57]	1		1 (0.6%)	4.19 [0.45; 18.28]	0.91		0 (0%)	2.6 [0.02; 20.77]	0.71	0.97
EGFR G719C	Substitution		13 (0.2%)		11 (0.2%)	Ref	Ref		2 (0.1%)	0.6 [0.12; 2.03]	0.95		1 (0.1%)	0.77 [0.08; 3.23]	0.91		1 (0.3%)	1.68 [0.18; 7.13]	1		0 (0%)	1.23 [0.01; 9.54]	0.96		0 (0%)	2.25 [0.02; 17.51]	0.74	0.96
TP53 c.375+1G>T	Splice site		12 (0.2%)		7 (0.1%)	Ref	Ref		5 (0.3%)	2.14 [0.66; 6.47]	0.8		4 (0.5%)	4.12 [1.15; 13.17]	0.66		4 (1.1%)	9.8 [2.67; 32.27]	0.098		0 (0%)	3.25 [0.02; 29.16]	0.91		0 (0%)	5.71 [0.04; 52.56]	0.69	0.52
TP53 R158P	Substitution		12 (0.2%)		10 (0.2%)	Ref	Ref		2 (0.1%)	0.64 [0.12; 2.24]	0.95		0 (0%)	0.27 [0; 2.15]	0.91		0 (0%)	0.59 [0; 4.72]	1		0 (0%)	1.31 [0.01; 10.64]	0.94		0 (0%)	2.29 [0.02; 18.63]	0.73	0.96
TP53 Q317*	Substitution		12 (0.2%)		9 (0.2%)	Ref	Ref		3 (0.2%)	1.21 [0.3; 3.86]	0.99		0 (0%)	0.39 [0; 3.11]	0.91		0 (0%)	0.96 [0.01; 7.83]	1		0 (0%)	2.37 [0.02; 20.19]	0.91		0 (0%)	4.23 [0.03; 36.72]	0.69	0.99
PTPN11 G503V	Substitution		12 (0.2%)		11 (0.2%)	Ref	Ref		1 (0.1%)	0.34 [0.04; 1.42]	0.79		1 (0.1%)	0.71 [0.08; 2.99]	0.91		0 (0%)	0.49 [0; 3.88]	1		0 (0%)	1.09 [0.01; 8.59]	0.97		0 (0%)	2.16 [0.02; 17.07]	0.74	0.96
TP53 W146*	Substitution		12 (0.2%)		8 (0.1%)	Ref	Ref		4 (0.2%)	1.61 [0.46; 4.91]	0.93		2 (0.2%)	1.77 [0.33; 6.49]	0.91		2 (0.5%)	3.99 [0.74; 14.86]	0.87		0 (0%)	1.81 [0.01; 15.05]	0.91		0 (0%)	3.35 [0.03; 27.78]	0.69	0.96
TP53 P152L	Substitution		12 (0.2%)		8 (0.1%)	Ref	Ref		4 (0.2%)	1.52 [0.44; 4.66]	0.95		3 (0.4%)	2.72 [0.66; 9]	0.86		1 (0.3%)	2.53 [0.26; 11.77]	1		0 (0%)	2.01 [0.02; 17.09]	0.91		0 (0%)	3.81 [0.03; 32.19]	0.69	0.96
NFE2L2 W24R	Substitution		12 (0.2%)		8 (0.1%)	Ref	Ref		4 (0.2%)	1.41 [0.4; 4.3]	0.96		1 (0.1%)	0.98 [0.1; 4.45]	0.99		0 (0%)	0.69 [0.01; 5.69]	1		0 (0%)	1.54 [0.01; 12.89]	0.93		0 (0%)	2.86 [0.02; 23.6]	0.7	0.96
TP53 E339*	Substitution		12 (0.2%)		11 (0.2%)	Ref	Ref		1 (0.1%)	0.41 [0.04; 1.7]	0.84		0 (0%)	0.31 [0; 2.42]	0.91		0 (0%)	0.74 [0.01; 5.84]	1		0 (0%)	1.75 [0.01; 14.22]	0.91		0 (0%)	3.1 [0.02; 25.32]	0.7	0.96
TP53 R156P	Substitution		12 (0.2%)		9 (0.2%)	Ref	Ref		3 (0.2%)	1.19 [0.3; 3.78]	0.99		1 (0.1%)	1.12 [0.12; 4.95]	0.96		0 (0%)	0.9 [0.01; 7.3]	1		0 (0%)	2.13 [0.02; 17.77]	0.91		0 (0%)	3.82 [0.03; 32.44]	0.69	1
TP53 G244C	Substitution		12 (0.2%)		10 (0.2%)	Ref	Ref		2 (0.1%)	0.66 [0.13; 2.29]	0.96		1 (0.1%)	0.87 [0.09; 3.75]	0.95		0 (0%)	0.58 [0; 4.66]	1		0 (0%)	1.3 [0.01; 10.44]	0.94		0 (0%)	2.52 [0.02; 20.04]	0.72	0.97
TP53 c.560-1G>T	Splice site		12 (0.2%)		8 (0.1%)	Ref	Ref		4 (0.2%)	1.35 [0.39; 4.11]	0.96		2 (0.2%)	1.55 [0.29; 5.66]	0.91		1 (0.3%)	1.88 [0.2; 8.56]	1		1 (0.6%)	4.16 [0.44; 19.07]	0.91		0 (0%)	2.57 [0.02; 21.14]	0.71	0.96
TP53 c.920-2A>T	Splice site		12 (0.2%)		8 (0.1%)	Ref	Ref		4 (0.2%)	1.47 [0.42; 4.5]	0.95		0 (0%)	0.38 [0; 3.11]	0.91		0 (0%)	0.89 [0.01; 7.35]	1		0 (0%)	2.08 [0.02; 17.53]	0.91		0 (0%)	3.7 [0.03; 31.24]	0.69	0.96
TP53 C275F	Substitution		12 (0.2%)		9 (0.2%)	Ref	Ref		3 (0.2%)	1.02 [0.25; 3.25]	1		2 (0.2%)	1.59 [0.3; 5.69]	0.91		0 (0%)	0.74 [0.01; 6]	1		0 (0%)	1.69 [0.01; 13.9]	0.92		0 (0%)	3.08 [0.02; 25.16]	0.7	0.97
SF3B1 K666N	Substitution		12 (0.2%)		10 (0.2%)	Ref	Ref		2 (0.1%)	0.75 [0.14; 2.6]	0.98		0 (0%)	0.33 [0; 2.6]	0.91		0 (0%)	0.78 [0.01; 6.21]	1		0 (0%)	1.81 [0.01; 14.76]	0.91		0 (0%)	3.35 [0.03; 27.26]	0.69	0.96
B2M L15fs	Indel		12 (0.2%)		10 (0.2%)	Ref	Ref		2 (0.1%)	0.73 [0.14; 2.56]	0.96		0 (0%)	0.29 [0; 2.29]	0.91		0 (0%)	0.67 [0.01; 5.34]	1		0 (0%)	1.45 [0.01; 11.82]	0.94		0 (0%)	2.65 [0.02; 22.01]	0.71	0.96
TP53 E68*	Substitution		12 (0.2%)		7 (0.1%)	Ref	Ref		5 (0.3%)	2.16 [0.67; 6.52]	0.8		3 (0.4%)	2.93 [0.7; 10.05]	0.8		1 (0.3%)	3.01 [0.31; 14.43]	1		0 (0%)	2.38 [0.02; 21.28]	0.91		0 (0%)	3.89 [0.03; 34.12]	0.69	0.96
TP53 V272M	Substitution		12 (0.2%)		9 (0.2%)	Ref	Ref		3 (0.2%)	0.99 [0.25; 3.16]	1		1 (0.1%)	0.95 [0.1; 4.22]	0.98		0 (0%)	0.67 [0.01; 5.51]	1		0 (0%)	1.51 [0.01; 12.51]	0.93		0 (0%)	2.83 [0.02; 23.22]	0.71	0.97
TP53 G105V	Substitution		12 (0.2%)		10 (0.2%)	Ref	Ref		2 (0.1%)	0.61 [0.12; 2.1]	0.95		1 (0.1%)	0.77 [0.08; 3.3]	0.91		1 (0.3%)	1.58 [0.17; 6.86]	1		0 (0%)	1.14 [0.01; 9.08]	0.97		0 (0%)	2.21 [0.02; 17.48]	0.74	0.96
TP53 E258K	Substitution		12 (0.2%)		10 (0.2%)	Ref	Ref		2 (0.1%)	0.68 [0.13; 2.37]	0.96		0 (0%)	0.29 [0; 2.28]	0.91		0 (0%)	0.66 [0.01; 5.28]	1		0 (0%)	1.56 [0.01; 12.69]	0.93		0 (0%)	2.77 [0.02; 22.46]	0.71	0.96
IDH1 R132C	Substitution		12 (0.2%)		10 (0.2%)	Ref	Ref		2 (0.1%)	0.6 [0.12; 2.09]	0.95		1 (0.1%)	0.74 [0.08; 3.17]	0.91		0 (0%)	0.51 [0; 3.97]	1		0 (0%)	1.08 [0.01; 8.45]	0.97		0 (0%)	2.04 [0.02; 16.03]	0.76	0.96
TP53 S215I	Substitution		12 (0.2%)		6 (0.1%)	Ref	Ref		6 (0.3%)	2.79 [0.91; 8.58]	0.75		1 (0.1%)	1.35 [0.14; 6.5]	0.91		0 (0%)	1.01 [0.01; 8.76]	1		0 (0%)	2.18 [0.02; 19.13]	0.91		0 (0%)	4.06 [0.03; 35.77]	0.69	0.96
KRAS G12R	Substitution		12 (0.2%)		11 (0.2%)	Ref	Ref		1 (0.1%)	0.39 [0.04; 1.63]	0.82		0 (0%)	0.28 [0; 2.12]	0.91		0 (0%)	0.63 [0; 4.87]	1		0 (0%)	1.34 [0.01; 10.36]	0.94		0 (0%)	2.45 [0.02; 19.19]	0.72	0.96
TP53 N239D	Substitution		11 (0.2%)		8 (0.1%)	Ref	Ref		3 (0.2%)	0.96 [0.23; 3.17]	0.99		2 (0.2%)	1.65 [0.31; 6.01]	0.91		1 (0.3%)	2.21 [0.23; 9.98]	1		1 (0.6%)	4.8 [0.51; 21.96]	0.91		1 (1.1%)	8.52 [0.89; 39.04]	0.69	0.96
TP53 c.920-1G>T	Splice site		11 (0.2%)		9 (0.2%)	Ref	Ref		2 (0.1%)	0.73 [0.14; 2.63]	0.96		0 (0%)	0.34 [0; 2.69]	0.91		0 (0%)	0.82 [0.01; 6.59]	1		0 (0%)	1.85 [0.01; 15.21]	0.91		0 (0%)	3.15 [0.02; 26.26]	0.69	0.96
TP53 D259Y	Substitution		11 (0.2%)		7 (0.1%)	Ref	Ref		4 (0.2%)	1.66 [0.46; 5.28]	0.92		1 (0.1%)	1.31 [0.14; 6.04]	0.91		1 (0.3%)	3.18 [0.33; 14.84]	1		0 (0%)	2.31 [0.02; 20.03]	0.91		0 (0%)	3.64 [0.03; 32.65]	0.69	0.96
TP53 C176Y	Substitution		11 (0.2%)		8 (0.1%)	Ref	Ref		3 (0.2%)	1.39 [0.34; 4.57]	0.96		2 (0.2%)	2.57 [0.48; 9.48]	0.91		0 (0%)	1.27 [0.01; 10.69]	1		0 (0%)	3.51 [0.03; 31.96]	0.91		0 (0%)	5.04 [0.04; 46.98]	0.69	1
RECQL4 C525fs	Indel		11 (0.2%)		5 (0.1%)	Ref	Ref		6 (0.3%)	3.45 [1.09; 11.35]	0.6		2 (0.2%)	3.04 [0.54; 12.75]	0.87		0 (0%)	1.3 [0.01; 11.87]	1		0 (0%)	2.94 [0.02; 26.96]	0.91		0 (0%)	5.59 [0.04; 51.47]	0.69	0.96
PIK3CA C420R	Substitution		11 (0.2%)		10 (0.2%)	Ref	Ref		1 (0.1%)	0.43 [0.05; 1.82]	0.84		1 (0.1%)	0.94 [0.1; 4.04]	0.97		0 (0%)	0.66 [0.01; 5.27]	1		0 (0%)	1.49 [0.01; 12.01]	0.93		0 (0%)	2.71 [0.02; 21.74]	0.71	1
TP53 Q165*	Substitution		11 (0.2%)		8 (0.1%)	Ref	Ref		3 (0.2%)	1.3 [0.32; 4.27]	0.98		3 (0.4%)	2.94 [0.72; 9.69]	0.8		1 (0.3%)	2.98 [0.31; 13.79]	1		1 (0.6%)	7.13 [0.74; 34.43]	0.72		0 (0%)	4.16 [0.03; 35.59]	0.69	0.84
CDKN2A W110*	Substitution		11 (0.2%)		10 (0.2%)	Ref	Ref		1 (0.1%)	0.47 [0.05; 2.01]	0.88		0 (0%)	0.34 [0; 2.64]	0.91		0 (0%)	0.81 [0.01; 6.43]	1		0 (0%)	1.89 [0.01; 15.38]	0.91		0 (0%)	3.42 [0.03; 28.26]	0.69	0.96
NFE2L2 W24C	Substitution		11 (0.2%)		9 (0.2%)	Ref	Ref		2 (0.1%)	0.92 [0.17; 3.31]	0.99		1 (0.1%)	1.26 [0.13; 5.63]	0.92		0 (0%)	1.18 [0.01; 9.83]	1		0 (0%)	3.02 [0.02; 27.12]	0.91		0 (0%)	5.21 [0.04; 48.32]	0.69	1
BRAF K601E	Substitution		11 (0.2%)		11 (0.2%)	Ref	Ref		0 (0%)	0.11 [0; 0.87]	0.6		0 (0%)	0.24 [0; 1.85]	0.91		0 (0%)	0.5 [0; 3.88]	1		0 (0%)	1.08 [0.01; 8.54]	0.97		0 (0%)	2.03 [0.02; 15.99]	0.76	0.84
B2M M1?	Other SNV		11 (0.2%)		8 (0.1%)	Ref	Ref		3 (0.2%)	1.26 [0.31; 4.12]	0.99		1 (0.1%)	1.12 [0.12; 5.03]	0.96		0 (0%)	0.87 [0.01; 7.14]	1		0 (0%)	1.93 [0.01; 16.04]	0.91		0 (0%)	3.47 [0.03; 28.9]	0.69	1
CDKN2A D108H	Substitution		11 (0.2%)		9 (0.2%)	Ref	Ref		2 (0.1%)	0.84 [0.16; 3.01]	0.99		0 (0%)	0.37 [0; 2.96]	0.91		0 (0%)	0.89 [0.01; 7.31]	1		0 (0%)	2.14 [0.02; 18.21]	0.91		0 (0%)	3.81 [0.03; 32.4]	0.69	1
TP53 R213L	Substitution		11 (0.2%)		5 (0.1%)	Ref	Ref		6 (0.3%)	3.8 [1.19; 12.55]	0.52		1 (0.1%)	2.11 [0.21; 10.89]	0.91		0 (0%)	1.8 [0.01; 16.94]	1		0 (0%)	5.09 [0.04; 53.02]	0.91		0 (0%)	8.23 [0.06; 87.38]	0.69	0.96
TP53 S183*	Substitution		11 (0.2%)		8 (0.1%)	Ref	Ref		3 (0.2%)	1.15 [0.28; 3.77]	0.99		2 (0.2%)	1.81 [0.34; 6.65]	0.91		0 (0%)	0.85 [0.01; 7.04]	1		0 (0%)	1.95 [0.01; 16.46]	0.91		0 (0%)	3.53 [0.03; 29.44]	0.69	0.96
CDKN2A E69*	Substitution		11 (0.2%)		7 (0.1%)	Ref	Ref		4 (0.2%)	1.91 [0.54; 6.06]	0.84		1 (0.1%)	1.49 [0.16; 6.91]	0.91		0 (0%)	1.19 [0.01; 10.16]	1		0 (0%)	2.95 [0.02; 26.51]	0.91		0 (0%)	5.06 [0.04; 45.58]	0.69	0.96
CDKN2A Y44*	Substitution		11 (0.2%)		10 (0.2%)	Ref	Ref		1 (0.1%)	0.44 [0.05; 1.88]	0.84		0 (0%)	0.33 [0; 2.6]	0.91		0 (0%)	0.79 [0.01; 6.37]	1		0 (0%)	1.89 [0.01; 15.78]	0.91		0 (0%)	3.22 [0.02; 26.73]	0.69	0.96
CDKN2A E120*	Substitution		11 (0.2%)		7 (0.1%)	Ref	Ref		4 (0.2%)	1.73 [0.48; 5.51]	0.91		2 (0.2%)	2.04 [0.38; 7.82]	0.91		0 (0%)	1.04 [0.01; 8.93]	1		0 (0%)	2.35 [0.02; 20.8]	0.91		0 (0%)	4.29 [0.03; 38.26]	0.69	0.96
RET S649L	Substitution		11 (0.2%)		8 (0.1%)	Ref	Ref		3 (0.2%)	0.97 [0.23; 3.25]	0.99		1 (0.1%)	1.07 [0.11; 4.77]	0.97		1 (0.3%)	2.37 [0.25; 10.74]	1		0 (0%)	1.67 [0.01; 13.65]	0.92		0 (0%)	3.11 [0.02; 25.45]	0.7	0.96
NRAS Q61K	Substitution		11 (0.2%)		8 (0.1%)	Ref	Ref		3 (0.2%)	1.19 [0.29; 3.88]	0.99		2 (0.2%)	1.81 [0.34; 6.62]	0.91		1 (0.3%)	2.34 [0.25; 10.68]	1		1 (0.6%)	5.2 [0.54; 24.07]	0.91		0 (0%)	3.03 [0.02; 24.97]	0.7	0.93
TP53 S127F	Substitution		11 (0.2%)		9 (0.2%)	Ref	Ref		2 (0.1%)	0.88 [0.17; 3.14]	0.99		0 (0%)	0.42 [0; 3.32]	0.91		0 (0%)	1.04 [0.01; 8.49]	1		0 (0%)	2.57 [0.02; 21.83]	0.91		0 (0%)	4.75 [0.04; 40.97]	0.69	1
ERBB2 S310F	Substitution		11 (0.2%)		7 (0.1%)	Ref	Ref		4 (0.2%)	1.67 [0.47; 5.3]	0.92		2 (0.2%)	1.96 [0.36; 7.42]	0.91		1 (0.3%)	2.68 [0.28; 12.58]	1		0 (0%)	1.84 [0.01; 15.47]	0.91		0 (0%)	3.28 [0.03; 27.6]	0.69	0.96
TP53 E336*	Substitution		11 (0.2%)		6 (0.1%)	Ref	Ref		5 (0.3%)	2.4 [0.73; 7.62]	0.77		4 (0.5%)	4.18 [1.15; 13.98]	0.66		1 (0.3%)	2.6 [0.27; 12.63]	1		1 (0.6%)	5.61 [0.58; 27.63]	0.88		1 (1.1%)	10.16 [1.04; 49.47]	0.6	0.5
RBM10 E47*	Substitution		11 (0.2%)		10 (0.2%)	Ref	Ref		1 (0.1%)	0.44 [0.05; 1.87]	0.84		0 (0%)	0.32 [0; 2.49]	0.91		0 (0%)	0.75 [0.01; 5.84]	1		0 (0%)	1.61 [0.01; 12.68]	0.92		0 (0%)	2.96 [0.02; 23.83]	0.7	0.96
DAXX E469del	Indel		11 (0.2%)		8 (0.1%)	Ref	Ref		3 (0.2%)	1.26 [0.31; 4.13]	0.99		2 (0.2%)	2 [0.37; 7.39]	0.91		2 (0.5%)	4.72 [0.87; 17.9]	0.84		0 (0%)	2.08 [0.02; 17.96]	0.91		0 (0%)	3.73 [0.03; 31.75]	0.69	0.91
EGFR G719S	Substitution		11 (0.2%)		8 (0.1%)	Ref	Ref		3 (0.2%)	1.11 [0.27; 3.63]	0.99		1 (0.1%)	1.01 [0.11; 4.51]	0.99		0 (0%)	0.78 [0.01; 6.29]	1		0 (0%)	1.67 [0.01; 13.52]	0.92		0 (0%)	3.16 [0.02; 25.74]	0.69	0.96
TP53 H179N	Substitution		11 (0.2%)		8 (0.1%)	Ref	Ref		3 (0.2%)	1.25 [0.31; 4.1]	0.99		1 (0.1%)	1.08 [0.11; 4.85]	0.97		0 (0%)	0.82 [0.01; 6.78]	1		0 (0%)	1.79 [0.01; 15.02]	0.91		0 (0%)	3.31 [0.03; 28.01]	0.69	0.96
MET D1028Y	Substitution		11 (0.2%)		9 (0.2%)	Ref	Ref		2 (0.1%)	0.81 [0.15; 2.88]	0.99		0 (0%)	0.34 [0; 2.68]	0.91		0 (0%)	0.76 [0.01; 6.09]	1		0 (0%)	1.68 [0.01; 13.5]	0.92		0 (0%)	3.18 [0.02; 25.75]	0.69	0.96
STK11 K84*	Substitution		11 (0.2%)		10 (0.2%)	Ref	Ref		1 (0.1%)	0.37 [0.04; 1.57]	0.8		1 (0.1%)	0.75 [0.08; 3.23]	0.91		1 (0.3%)	1.58 [0.17; 6.84]	1		0 (0%)	1.16 [0.01; 9.1]	0.97		0 (0%)	2.2 [0.02; 17.34]	0.74	0.96
STK11 E57fs	Indel		10 (0.1%)		6 (0.1%)	Ref	Ref		4 (0.2%)	1.97 [0.54; 6.53]	0.84		2 (0.2%)	2.39 [0.44; 9.39]	0.91		0 (0%)	1.01 [0.01; 8.6]	1		0 (0%)	2.06 [0.02; 17.61]	0.91		0 (0%)	3.7 [0.03; 31.87]	0.69	0.96
TP53 V173M	Substitution		10 (0.1%)		10 (0.2%)	Ref	Ref		0 (0%)	0.09 [0; 0.75]	0.49		0 (0%)	0.28 [0; 2.3]	0.91		0 (0%)	0.89 [0.01; 7.69]	1		0 (0%)	1.99 [0.01; 19.4]	0.91		0 (0%)	2.56 [0.02; 27.85]	0.72	0.88
TP53 G244D	Substitution		10 (0.1%)		6 (0.1%)	Ref	Ref		4 (0.2%)	1.99 [0.54; 6.67]	0.84		3 (0.4%)	3.2 [0.75; 11.59]	0.8		1 (0.3%)	2.66 [0.27; 13.33]	1		1 (0.6%)	5.91 [0.6; 30.08]	0.86		1 (1.1%)	10.9 [1.1; 54.61]	0.56	0.66
TP53 c.560-1G>A	Splice site		10 (0.1%)		9 (0.2%)	Ref	Ref		1 (0.1%)	0.52 [0.06; 2.26]	0.93		0 (0%)	0.42 [0; 3.34]	0.91		0 (0%)	1.06 [0.01; 8.55]	1		0 (0%)	2.64 [0.02; 22.42]	0.91		0 (0%)	4.73 [0.04; 41.22]	0.69	0.98
TP53 C135Y	Substitution		10 (0.1%)		6 (0.1%)	Ref	Ref		4 (0.2%)	2.07 [0.57; 6.91]	0.84		1 (0.1%)	1.66 [0.17; 8.09]	0.91		0 (0%)	1.56 [0.01; 13.77]	1		0 (0%)	4.05 [0.03; 38.51]	0.91		0 (0%)	6.92 [0.05; 67.59]	0.69	1
TP53 V216L	Substitution		10 (0.1%)		9 (0.2%)	Ref	Ref		1 (0.1%)	0.47 [0.05; 2.05]	0.89		0 (0%)	0.36 [0; 2.85]	0.91		0 (0%)	0.85 [0.01; 6.83]	1		0 (0%)	1.93 [0.01; 15.87]	0.91		0 (0%)	3.49 [0.03; 29.05]	0.69	0.96
TP53 R267P	Substitution		10 (0.1%)		7 (0.1%)	Ref	Ref		3 (0.2%)	1.49 [0.36; 5.08]	0.96		1 (0.1%)	1.4 [0.15; 6.52]	0.91		0 (0%)	0.99 [0.01; 8.35]	1		0 (0%)	2.23 [0.02; 19.11]	0.91		0 (0%)	4.15 [0.03; 35.47]	0.69	1
TP53 S90fs	Indel		10 (0.1%)		7 (0.1%)	Ref	Ref		3 (0.2%)	1.44 [0.35; 4.88]	0.96		0 (0%)	0.42 [0; 3.5]	0.91		0 (0%)	0.93 [0.01; 7.9]	1		0 (0%)	2.11 [0.02; 18.49]	0.91		0 (0%)	3.65 [0.03; 31.49]	0.69	1
CDKN2A D84Y	Substitution		10 (0.1%)		8 (0.1%)	Ref	Ref		2 (0.1%)	0.91 [0.17; 3.32]	0.99		1 (0.1%)	1.21 [0.13; 5.44]	0.94		0 (0%)	0.93 [0.01; 7.69]	1		0 (0%)	2.27 [0.02; 19.51]	0.91		0 (0%)	3.9 [0.03; 33.38]	0.69	1
TP53 T155P	Substitution		10 (0.1%)		7 (0.1%)	Ref	Ref		3 (0.2%)	1.39 [0.33; 4.71]	0.96		2 (0.2%)	2.12 [0.39; 8.11]	0.91		2 (0.5%)	4.92 [0.9; 19.19]	0.82		0 (0%)	2.37 [0.02; 20.78]	0.91		0 (0%)	4.31 [0.03; 37.31]	0.69	0.96
PTEN R130*	Substitution		10 (0.1%)		7 (0.1%)	Ref	Ref		3 (0.2%)	1.65 [0.4; 5.62]	0.95		1 (0.1%)	1.58 [0.16; 7.39]	0.91		1 (0.3%)	4.08 [0.42; 19.74]	0.92		0 (0%)	3.62 [0.03; 33.6]	0.91		0 (0%)	6.21 [0.05; 59.09]	0.69	0.96
TP53 E271*	Substitution		10 (0.1%)		5 (0.1%)	Ref	Ref		5 (0.3%)	2.72 [0.8; 9.23]	0.77		1 (0.1%)	1.48 [0.15; 7.5]	0.91		1 (0.3%)	3.14 [0.32; 16.18]	1		1 (0.6%)	6.88 [0.69; 35.82]	0.74		0 (0%)	4.23 [0.03; 38.3]	0.69	0.93
TP53 W91*	Substitution		10 (0.1%)		8 (0.1%)	Ref	Ref		2 (0.1%)	0.88 [0.17; 3.2]	0.99		0 (0%)	0.38 [0; 3.06]	0.91		0 (0%)	0.85 [0.01; 7.04]	1		0 (0%)	1.95 [0.01; 16.46]	0.91		0 (0%)	3.53 [0.03; 29.44]	0.69	1
NFE2L2 D29N	Substitution		10 (0.1%)		10 (0.2%)	Ref	Ref		0 (0%)	0.16 [0; 1.23]	0.75		0 (0%)	0.36 [0; 2.85]	0.91		0 (0%)	0.91 [0.01; 7.43]	1		0 (0%)	2.32 [0.02; 19.89]	0.91		0 (0%)	4.01 [0.03; 34.51]	0.69	0.96
TP53 P190L	Substitution		10 (0.1%)		6 (0.1%)	Ref	Ref		4 (0.2%)	1.83 [0.5; 6.07]	0.88		2 (0.2%)	1.98 [0.36; 7.84]	0.91		1 (0.3%)	2.59 [0.27; 12.66]	1		0 (0%)	1.89 [0.01; 16.53]	0.91		0 (0%)	3.59 [0.03; 31.03]	0.69	0.96
TP53 c.920-2A>G	Splice site		10 (0.1%)		9 (0.2%)	Ref	Ref		1 (0.1%)	0.45 [0.05; 1.97]	0.85		0 (0%)	0.32 [0; 2.54]	0.91		0 (0%)	0.72 [0.01; 5.89]	1		0 (0%)	1.63 [0.01; 13.48]	0.92		0 (0%)	2.97 [0.02; 24.63]	0.7	0.96
TP53 c.376-2A>G	Splice site		10 (0.1%)		6 (0.1%)	Ref	Ref		4 (0.2%)	2.06 [0.57; 6.88]	0.84		2 (0.2%)	2.52 [0.46; 10.06]	0.91		1 (0.3%)	3.43 [0.35; 17.08]	0.97		1 (0.6%)	8.12 [0.82; 42.15]	0.67		1 (1.1%)	14.17 [1.44; 72.67]	0.48	0.66
TP53 R249G	Substitution		10 (0.1%)		9 (0.2%)	Ref	Ref		1 (0.1%)	0.51 [0.05; 2.21]	0.92		0 (0%)	0.4 [0; 3.22]	0.91		0 (0%)	1.01 [0.01; 8.18]	1		0 (0%)	2.5 [0.02; 21.24]	0.91		0 (0%)	4.47 [0.03; 38.78]	0.69	0.96
BRAF D594N	Substitution		10 (0.1%)		8 (0.1%)	Ref	Ref		2 (0.1%)	0.77 [0.15; 2.81]	0.99		1 (0.1%)	0.93 [0.1; 4.18]	0.97		1 (0.3%)	1.97 [0.21; 8.92]	1		0 (0%)	1.36 [0.01; 11.21]	0.94		0 (0%)	2.46 [0.02; 20.21]	0.72	0.96
SH2B3 E208Q	Substitution		10 (0.1%)		8 (0.1%)	Ref	Ref		2 (0.1%)	0.82 [0.15; 2.98]	0.99		1 (0.1%)	0.99 [0.11; 4.42]	0.99		1 (0.3%)	2.11 [0.22; 9.46]	1		0 (0%)	1.52 [0.01; 12.32]	0.93		0 (0%)	2.74 [0.02; 22.31]	0.71	0.96
PIK3CA M1043I	Substitution		10 (0.1%)		7 (0.1%)	Ref	Ref		3 (0.2%)	1.38 [0.33; 4.67]	0.96		2 (0.2%)	2.15 [0.4; 8.15]	0.91		0 (0%)	1.06 [0.01; 8.98]	1		0 (0%)	2.45 [0.02; 21]	0.91		0 (0%)	4.63 [0.04; 40.08]	0.69	0.96
TP53 P250L	Substitution		10 (0.1%)		6 (0.1%)	Ref	Ref		4 (0.2%)	2.01 [0.55; 6.71]	0.84		3 (0.4%)	3.58 [0.84; 12.9]	0.8		2 (0.5%)	6.01 [1.06; 24.87]	0.64		1 (0.6%)	8.39 [0.83; 44.68]	0.67		0 (0%)	4.14 [0.03; 38.65]	0.69	0.66
FANCL I341_C342delinsS	Other SNV		10 (0.1%)		8 (0.1%)	Ref	Ref		2 (0.1%)	0.89 [0.17; 3.24]	0.99		1 (0.1%)	1.19 [0.13; 5.35]	0.94		1 (0.3%)	2.74 [0.29; 12.62]	1		1 (0.6%)	6.46 [0.67; 31.1]	0.78		0 (0%)	3.95 [0.03; 33.56]	0.69	0.96
BRAF G596R	Substitution		10 (0.1%)		9 (0.2%)	Ref	Ref		1 (0.1%)	0.44 [0.05; 1.91]	0.84		0 (0%)	0.3 [0; 2.4]	0.91		0 (0%)	0.65 [0.01; 5.19]	1		0 (0%)	1.38 [0.01; 11.01]	0.94		0 (0%)	2.6 [0.02; 20.66]	0.71	0.96
TP53 Q331H	Substitution		10 (0.1%)		7 (0.1%)	Ref	Ref		3 (0.2%)	1.29 [0.31; 4.38]	0.99		2 (0.2%)	1.99 [0.37; 7.57]	0.91		0 (0%)	0.88 [0.01; 7.48]	1		0 (0%)	2.18 [0.02; 19.18]	0.91		0 (0%)	3.69 [0.03; 32.1]	0.69	0.96
STK11 S216F	Substitution		10 (0.1%)		7 (0.1%)	Ref	Ref		3 (0.2%)	1.26 [0.3; 4.25]	0.99		2 (0.2%)	1.86 [0.35; 7.02]	0.91		1 (0.3%)	2.48 [0.26; 11.5]	1		0 (0%)	1.77 [0.01; 14.63]	0.91		0 (0%)	3.33 [0.03; 27.59]	0.69	0.96
TP53 K132N	Substitution		10 (0.1%)		10 (0.2%)	Ref	Ref		0 (0%)	0.13 [0; 1.04]	0.72		0 (0%)	0.28 [0; 2.2]	0.91		0 (0%)	0.62 [0; 4.87]	1		0 (0%)	1.3 [0.01; 10.33]	0.94		0 (0%)	2.34 [0.02; 18.65]	0.73	0.96
MET c.3082+1G>T	Splice site		10 (0.1%)		9 (0.2%)	Ref	Ref		1 (0.1%)	0.48 [0.05; 2.08]	0.89		0 (0%)	0.34 [0; 2.71]	0.91		0 (0%)	0.79 [0.01; 6.28]	1		0 (0%)	1.7 [0.01; 13.65]	0.92		0 (0%)	3.1 [0.02; 25.12]	0.7	0.96
SRSF2 P95H	Substitution		10 (0.1%)		10 (0.2%)	Ref	Ref		0 (0%)	0.14 [0; 1.13]	0.75		0 (0%)	0.31 [0; 2.43]	0.91		0 (0%)	0.72 [0.01; 5.72]	1		0 (0%)	1.6 [0.01; 12.94]	0.92		0 (0%)	2.97 [0.02; 24.27]	0.7	0.96
CDKN2A D74Y	Substitution		10 (0.1%)		7 (0.1%)	Ref	Ref		3 (0.2%)	1.38 [0.33; 4.67]	0.96		1 (0.1%)	1.17 [0.12; 5.44]	0.95		0 (0%)	0.9 [0.01; 7.59]	1		0 (0%)	2.06 [0.02; 17.67]	0.91		0 (0%)	3.67 [0.03; 31.46]	0.69	0.98
TP53 c.672+1G>T	Splice site		10 (0.1%)		5 (0.1%)	Ref	Ref		5 (0.3%)	3.13 [0.92; 10.65]	0.75		4 (0.5%)	5.66 [1.5; 20.25]	0.48		1 (0.3%)	4.06 [0.41; 20.99]	0.92		1 (0.6%)	9.18 [0.92; 48.29]	0.67		1 (1.1%)	17.57 [1.76; 94.11]	0.47	0.56
EGFR P848L	Substitution		9 (0.1%)		9 (0.2%)	Ref	Ref		0 (0%)	0.12 [0; 1.02]	0.69		0 (0%)	0.31 [0; 2.43]	0.91		0 (0%)	0.71 [0.01; 5.68]	1		0 (0%)	1.47 [0.01; 11.99]	0.93		0 (0%)	2.32 [0.02; 20.29]	0.73	0.96
TP53 E294fs	Indel		9 (0.1%)		6 (0.1%)	Ref	Ref		3 (0.2%)	1.54 [0.36; 5.57]	0.95		1 (0.1%)	1.59 [0.16; 7.72]	0.91		1 (0.3%)	3.83 [0.39; 19.07]	0.93		1 (0.6%)	9.2 [0.92; 48.56]	0.67		0 (0%)	5.56 [0.04; 51.93]	0.69	0.96
TP53 c.673-2A>G	Splice site		9 (0.1%)		7 (0.1%)	Ref	Ref		2 (0.1%)	1.07 [0.2; 4.06]	0.99		1 (0.1%)	1.32 [0.14; 6.18]	0.91		1 (0.3%)	3.16 [0.33; 15.04]	1		0 (0%)	2.38 [0.02; 21]	0.91		0 (0%)	4.21 [0.03; 37.77]	0.69	0.96
TP53 E286K	Substitution		9 (0.1%)		7 (0.1%)	Ref	Ref		2 (0.1%)	0.88 [0.16; 3.31]	0.99		2 (0.2%)	1.9 [0.35; 7.19]	0.91		0 (0%)	0.84 [0.01; 7.13]	1		0 (0%)	1.86 [0.01; 16]	0.91		0 (0%)	3.46 [0.03; 29.32]	0.69	0.96
TP53 R337C	Substitution		9 (0.1%)		5 (0.1%)	Ref	Ref		4 (0.2%)	2.5 [0.67; 8.88]	0.8		3 (0.4%)	4.07 [0.93; 15.49]	0.78		1 (0.3%)	3.91 [0.4; 19.99]	0.93		1 (0.6%)	8.38 [0.84; 43.98]	0.67		1 (1.1%)	14.97 [1.51; 79.82]	0.47	0.52
EGFR A767_V769dup	Indel		9 (0.1%)		3 (0.1%)	Ref	Ref		6 (0.3%)	5.43 [1.53; 22.94]	0.36		4 (0.5%)	8.84 [2.13; 39.93]	0.24		2 (0.5%)	11.24 [1.84; 59.66]	0.37		2 (1.2%)	25.36 [4.04; 143.37]	0.18		0 (0%)	6.6 [0.05; 68.44]	0.69	0.45
TP53 Y126C	Substitution		9 (0.1%)		6 (0.1%)	Ref	Ref		3 (0.2%)	1.66 [0.39; 5.92]	0.95		1 (0.1%)	1.5 [0.16; 7.23]	0.91		1 (0.3%)	3.46 [0.36; 16.95]	0.95		0 (0%)	2.54 [0.02; 22.67]	0.91		0 (0%)	4.48 [0.03; 39.8]	0.69	0.96
TP53 R273P	Substitution		9 (0.1%)		5 (0.1%)	Ref	Ref		4 (0.2%)	2.71 [0.72; 9.71]	0.77		2 (0.2%)	3.06 [0.54; 13.19]	0.88		1 (0.3%)	4 [0.4; 21.55]	0.93		1 (0.6%)	9.63 [0.93; 55.2]	0.67		1 (1.1%)	16.57 [1.62; 94.55]	0.47	0.77
TP53 A159V	Substitution		9 (0.1%)		8 (0.1%)	Ref	Ref		1 (0.1%)	0.56 [0.06; 2.52]	0.95		1 (0.1%)	1.29 [0.14; 5.81]	0.91		0 (0%)	1.02 [0.01; 8.49]	1		0 (0%)	2.43 [0.02; 20.9]	0.91		0 (0%)	4.4 [0.03; 37.68]	0.69	1
TP53 R175L	Substitution		9 (0.1%)		7 (0.1%)	Ref	Ref		2 (0.1%)	1.06 [0.2; 4]	0.99		2 (0.2%)	2.47 [0.46; 9.43]	0.91		2 (0.5%)	6.14 [1.11; 24.33]	0.6		0 (0%)	2.75 [0.02; 24.69]	0.91		0 (0%)	4.95 [0.04; 44.35]	0.69	0.89
TP53 c.376-2A>T	Splice site		9 (0.1%)		7 (0.1%)	Ref	Ref		2 (0.1%)	0.99 [0.18; 3.73]	1		1 (0.1%)	1.3 [0.14; 6.03]	0.91		1 (0.3%)	2.97 [0.31; 14.13]	1		1 (0.6%)	6.92 [0.71; 34]	0.74		0 (0%)	4.36 [0.03; 38.05]	0.69	0.96
APC T1556fs	Indel		9 (0.1%)		7 (0.1%)	Ref	Ref		2 (0.1%)	0.94 [0.18; 3.55]	0.99		0 (0%)	0.4 [0; 3.32]	0.91		0 (0%)	0.86 [0.01; 7.2]	1		0 (0%)	1.85 [0.01; 15.61]	0.91		0 (0%)	3.45 [0.03; 28.99]	0.69	0.96
TP53 D281E	Substitution		9 (0.1%)		9 (0.2%)	Ref	Ref		0 (0%)	0.16 [0; 1.24]	0.75		0 (0%)	0.35 [0; 2.79]	0.91		0 (0%)	0.79 [0.01; 6.46]	1		0 (0%)	1.83 [0.01; 15.33]	0.91		0 (0%)	3.22 [0.02; 26.75]	0.69	0.96
TP53 N239S	Substitution		9 (0.1%)		7 (0.1%)	Ref	Ref		2 (0.1%)	0.97 [0.18; 3.66]	0.99		1 (0.1%)	1.23 [0.13; 5.69]	0.93		0 (0%)	0.88 [0.01; 7.38]	1		0 (0%)	1.93 [0.01; 16.22]	0.91		0 (0%)	3.61 [0.03; 30.31]	0.69	0.96
TP53 I195T	Substitution		9 (0.1%)		5 (0.1%)	Ref	Ref		4 (0.2%)	2.34 [0.63; 8.3]	0.8		3 (0.4%)	3.9 [0.9; 14.83]	0.8		1 (0.3%)	3.57 [0.36; 18.32]	0.95		1 (0.6%)	7.89 [0.8; 41.06]	0.67		0 (0%)	4.51 [0.03; 40.79]	0.69	0.84
BRAF G464V	Substitution		9 (0.1%)		6 (0.1%)	Ref	Ref		3 (0.2%)	1.4 [0.33; 4.95]	0.96		3 (0.4%)	2.92 [0.69; 10.34]	0.8		2 (0.5%)	4.36 [0.79; 17.31]	0.84		2 (1.2%)	9.36 [1.7; 37.05]	0.44		1 (1.1%)	11.16 [1.15; 54.14]	0.56	0.52
DIS3 *959Q	Other SNV		9 (0.1%)		8 (0.1%)	Ref	Ref		1 (0.1%)	0.5 [0.05; 2.25]	0.92		1 (0.1%)	1.09 [0.12; 4.86]	0.97		0 (0%)	0.78 [0.01; 6.29]	1		0 (0%)	1.67 [0.01; 13.52]	0.92		0 (0%)	3.16 [0.02; 25.74]	0.69	0.96
PIK3CA E453K	Substitution		9 (0.1%)		6 (0.1%)	Ref	Ref		3 (0.2%)	1.51 [0.36; 5.36]	0.96		1 (0.1%)	1.34 [0.14; 6.42]	0.91		1 (0.3%)	2.94 [0.3; 14.17]	1		0 (0%)	1.99 [0.02; 17.03]	0.91		0 (0%)	3.73 [0.03; 32.11]	0.69	0.96
TP53 P278S	Substitution		9 (0.1%)		8 (0.1%)	Ref	Ref		1 (0.1%)	0.53 [0.06; 2.41]	0.95		1 (0.1%)	1.19 [0.13; 5.41]	0.94		0 (0%)	0.96 [0.01; 8.07]	1		0 (0%)	2.21 [0.02; 19.16]	0.91		0 (0%)	4.07 [0.03; 35.08]	0.69	1
TP53 C242Y	Substitution		9 (0.1%)		6 (0.1%)	Ref	Ref		3 (0.2%)	1.58 [0.37; 5.62]	0.95		0 (0%)	0.47 [0; 4.07]	0.91		0 (0%)	1.02 [0.01; 9.01]	1		0 (0%)	2.29 [0.02; 20.5]	0.91		0 (0%)	4.3 [0.03; 37.66]	0.69	0.96
TP53 L194R	Substitution		9 (0.1%)		8 (0.1%)	Ref	Ref		1 (0.1%)	0.52 [0.06; 2.34]	0.93		1 (0.1%)	1.15 [0.12; 5.13]	0.96		0 (0%)	0.85 [0.01; 6.94]	1		0 (0%)	1.81 [0.01; 14.89]	0.91		0 (0%)	3.27 [0.03; 27.09]	0.69	1
TP53 c.993+1G>T	Splice site		9 (0.1%)		7 (0.1%)	Ref	Ref		2 (0.1%)	0.96 [0.18; 3.65]	0.99		1 (0.1%)	1.25 [0.13; 5.83]	0.93		0 (0%)	0.85 [0.01; 7.23]	1		0 (0%)	1.93 [0.01; 16.55]	0.91		0 (0%)	3.52 [0.03; 29.73]	0.69	0.99
TP53 R181P	Substitution		9 (0.1%)		6 (0.1%)	Ref	Ref		3 (0.2%)	1.62 [0.38; 5.78]	0.95		2 (0.2%)	2.45 [0.44; 9.85]	0.91		1 (0.3%)	3.09 [0.32; 15.33]	1		0 (0%)	1.98 [0.02; 17.32]	0.91		0 (0%)	3.65 [0.03; 31.7]	0.69	0.96
KEAP1 G333C	Substitution		9 (0.1%)		6 (0.1%)	Ref	Ref		3 (0.2%)	1.41 [0.34; 5.01]	0.96		1 (0.1%)	1.36 [0.14; 6.49]	0.91		0 (0%)	0.97 [0.01; 8.23]	1		0 (0%)	2.01 [0.02; 17.07]	0.91		0 (0%)	3.61 [0.03; 30.77]	0.69	0.96
CTNNB1 S33C	Substitution		9 (0.1%)		8 (0.1%)	Ref	Ref		1 (0.1%)	0.42 [0.05; 1.9]	0.84		0 (0%)	0.29 [0; 2.36]	0.91		0 (0%)	0.6 [0; 4.86]	1		0 (0%)	1.3 [0.01; 10.57]	0.94		0 (0%)	2.55 [0.02; 20.77]	0.71	0.96
TP53 c.97-1G>T	Splice site		8 (0.1%)		7 (0.1%)	Ref	Ref		1 (0.1%)	0.57 [0.06; 2.65]	0.95		1 (0.1%)	1.27 [0.13; 5.94]	0.92		1 (0.3%)	2.87 [0.3; 13.89]	1		0 (0%)	2.27 [0.02; 20.04]	0.91		0 (0%)	4.24 [0.03; 37]	0.69	0.96
NOTCH1 G661S	Substitution		8 (0.1%)		6 (0.1%)	Ref	Ref		2 (0.1%)	0.93 [0.17; 3.69]	0.99		2 (0.2%)	2.17 [0.4; 8.53]	0.91		1 (0.3%)	3 [0.31; 14.47]	1		0 (0%)	2.05 [0.02; 17.57]	0.91		0 (0%)	3.91 [0.03; 33.43]	0.69	0.96
TP53 H168R	Substitution		8 (0.1%)		6 (0.1%)	Ref	Ref		2 (0.1%)	0.92 [0.17; 3.64]	0.99		1 (0.1%)	1.19 [0.12; 5.74]	0.94		1 (0.3%)	2.58 [0.26; 12.77]	1		1 (0.6%)	5.98 [0.61; 30.22]	0.86		0 (0%)	3.43 [0.03; 30.48]	0.69	0.96
BRIP1 R798*	Substitution		8 (0.1%)		6 (0.1%)	Ref	Ref		2 (0.1%)	1.1 [0.2; 4.37]	0.99		1 (0.1%)	1.49 [0.15; 7.29]	0.91		1 (0.3%)	3.51 [0.36; 17.61]	0.95		0 (0%)	2.32 [0.02; 20.75]	0.91		0 (0%)	4.22 [0.03; 37.28]	0.69	0.96
SMAD4 R361H	Substitution		8 (0.1%)		7 (0.1%)	Ref	Ref		1 (0.1%)	0.5 [0.05; 2.31]	0.92		1 (0.1%)	1.03 [0.11; 4.74]	0.98		0 (0%)	0.74 [0.01; 6.17]	1		0 (0%)	1.58 [0.01; 13.36]	0.93		0 (0%)	2.87 [0.02; 24.13]	0.7	0.96
SF3B1 K666R	Substitution		8 (0.1%)		7 (0.1%)	Ref	Ref		1 (0.1%)	0.62 [0.07; 2.87]	0.96		0 (0%)	0.47 [0; 3.9]	0.91		0 (0%)	1.09 [0.01; 9.34]	1		0 (0%)	2.69 [0.02; 24.35]	0.91		0 (0%)	4.49 [0.03; 40.28]	0.69	0.96
CDKN2A E61*	Substitution		8 (0.1%)		4 (0.1%)	Ref	Ref		4 (0.2%)	3.02 [0.77; 11.81]	0.77		0 (0%)	0.68 [0.01; 6.51]	0.91		0 (0%)	1.54 [0.01; 14.89]	1		0 (0%)	3.41 [0.03; 33.44]	0.91		0 (0%)	6 [0.05; 59.05]	0.69	0.96
PIK3CA N345K	Substitution		8 (0.1%)		7 (0.1%)	Ref	Ref		1 (0.1%)	0.56 [0.06; 2.6]	0.95		1 (0.1%)	1.41 [0.15; 6.56]	0.91		1 (0.3%)	3.98 [0.41; 19.16]	0.92		1 (0.6%)	9.67 [0.97; 49.7]	0.67		0 (0%)	5.08 [0.04; 45.75]	0.69	0.96
CDKN2A E33*	Substitution		8 (0.1%)		7 (0.1%)	Ref	Ref		1 (0.1%)	0.67 [0.07; 3.11]	0.96		0 (0%)	0.55 [0; 4.63]	0.91		0 (0%)	1.45 [0.01; 12.5]	1		0 (0%)	3.64 [0.03; 33.61]	0.91		0 (0%)	6.33 [0.05; 60.03]	0.69	1
PTEN S59*	Substitution		8 (0.1%)		6 (0.1%)	Ref	Ref		2 (0.1%)	1.43 [0.26; 5.66]	0.96		2 (0.2%)	3.61 [0.65; 14.45]	0.8		0 (0%)	1.97 [0.02; 17.51]	1		0 (0%)	5.63 [0.04; 56.9]	0.91		0 (0%)	9.75 [0.07; 111.99]	0.69	0.96
TP53 A138P	Substitution		8 (0.1%)		4 (0.1%)	Ref	Ref		4 (0.2%)	2.88 [0.73; 11.33]	0.77		1 (0.1%)	1.95 [0.19; 10.96]	0.91		1 (0.3%)	4.5 [0.43; 26.45]	0.92		0 (0%)	3.2 [0.02; 33.59]	0.91		0 (0%)	5.63 [0.04; 56.97]	0.69	0.96
TP53 P128fs	Indel		8 (0.1%)		5 (0.1%)	Ref	Ref		3 (0.2%)	1.8 [0.42; 6.82]	0.92		2 (0.2%)	2.79 [0.5; 11.73]	0.91		0 (0%)	1.33 [0.01; 12.32]	1		0 (0%)	3.03 [0.02; 28.68]	0.91		0 (0%)	5.5 [0.04; 50.75]	0.69	0.96
TP53 E343*	Substitution		8 (0.1%)		4 (0.1%)	Ref	Ref		4 (0.2%)	3.18 [0.81; 12.48]	0.76		3 (0.4%)	5.25 [1.15; 22.19]	0.66		1 (0.3%)	5.58 [0.54; 32.44]	0.9		0 (0%)	4.37 [0.03; 48.09]	0.91		0 (0%)	6.64 [0.05; 69.92]	0.69	0.82
TP53 C238Y	Substitution		8 (0.1%)		6 (0.1%)	Ref	Ref		2 (0.1%)	1.14 [0.21; 4.51]	0.99		0 (0%)	0.48 [0; 4.14]	0.91		0 (0%)	1.08 [0.01; 9.47]	1		0 (0%)	2.44 [0.02; 21.77]	0.91		0 (0%)	4.47 [0.03; 39.37]	0.69	1
PTEN R130Q	Substitution		8 (0.1%)		5 (0.1%)	Ref	Ref		3 (0.2%)	2.05 [0.47; 7.79]	0.85		1 (0.1%)	2.08 [0.21; 10.65]	0.91		0 (0%)	1.96 [0.01; 18.09]	1		0 (0%)	5.46 [0.04; 55.99]	0.91		0 (0%)	8.79 [0.07; 93.32]	0.69	1
TP53 c.97-2A>T	Splice site		8 (0.1%)		7 (0.1%)	Ref	Ref		1 (0.1%)	0.65 [0.07; 3]	0.96		1 (0.1%)	1.44 [0.15; 6.74]	0.91		0 (0%)	1.24 [0.01; 10.72]	1		0 (0%)	2.96 [0.02; 27.22]	0.91		0 (0%)	5.25 [0.04; 50.84]	0.69	1
TP53 L35fs	Indel		8 (0.1%)		6 (0.1%)	Ref	Ref		2 (0.1%)	1.06 [0.19; 4.22]	0.99		1 (0.1%)	1.24 [0.13; 6.04]	0.93		0 (0%)	0.89 [0.01; 7.96]	1		0 (0%)	1.98 [0.01; 18.01]	0.91		0 (0%)	3.61 [0.03; 32.22]	0.69	0.96
STK11 E199*	Substitution		8 (0.1%)		7 (0.1%)	Ref	Ref		1 (0.1%)	0.5 [0.05; 2.3]	0.92		0 (0%)	0.36 [0; 3.02]	0.91		0 (0%)	0.76 [0.01; 6.35]	1		0 (0%)	1.66 [0.01; 13.96]	0.92		0 (0%)	3.15 [0.02; 26.32]	0.69	0.96
TP53 L130V	Substitution		8 (0.1%)		6 (0.1%)	Ref	Ref		2 (0.1%)	1.21 [0.22; 4.79]	0.99		0 (0%)	0.54 [0; 4.6]	0.91		0 (0%)	1.28 [0.01; 10.98]	1		0 (0%)	2.83 [0.02; 24.7]	0.91		0 (0%)	5.09 [0.04; 46.21]	0.69	1
TP53 D281Y	Substitution		8 (0.1%)		7 (0.1%)	Ref	Ref		1 (0.1%)	0.59 [0.06; 2.71]	0.95		1 (0.1%)	1.32 [0.14; 6.16]	0.91		0 (0%)	0.96 [0.01; 8.35]	1		0 (0%)	2.19 [0.02; 19.3]	0.91		0 (0%)	4.13 [0.03; 36.04]	0.69	1
TP53 c.673-2A>C	Splice site		8 (0.1%)		6 (0.1%)	Ref	Ref		2 (0.1%)	1.44 [0.26; 5.7]	0.96		2 (0.2%)	3.58 [0.65; 14.27]	0.8		0 (0%)	1.73 [0.01; 15.29]	1		0 (0%)	4.5 [0.03; 43.49]	0.91		0 (0%)	7.99 [0.06; 83.59]	0.69	0.96
TP53 Q317fs	Indel		8 (0.1%)		6 (0.1%)	Ref	Ref		2 (0.1%)	1.17 [0.21; 4.62]	0.99		2 (0.2%)	2.63 [0.48; 10.45]	0.91		2 (0.5%)	6.18 [1.11; 25.06]	0.6		2 (1.2%)	14.77 [2.58; 63.82]	0.25		2 (2.2%)	25.97 [4.52; 114.28]	0.12	0.33
TP53 Q167*	Substitution		8 (0.1%)		5 (0.1%)	Ref	Ref		3 (0.2%)	2.03 [0.47; 7.73]	0.85		2 (0.2%)	3.65 [0.65; 15.5]	0.8		0 (0%)	2.21 [0.02; 20.57]	1		0 (0%)	6.05 [0.04; 64.38]	0.91		0 (0%)	10.38 [0.07; 124.7]	0.69	0.96
TP53 c.919+1G>A	Splice site		8 (0.1%)		6 (0.1%)	Ref	Ref		2 (0.1%)	1.12 [0.2; 4.45]	0.99		1 (0.1%)	1.42 [0.15; 6.88]	0.91		1 (0.3%)	3.22 [0.33; 15.94]	1		0 (0%)	2.44 [0.02; 21.77]	0.91		0 (0%)	4.47 [0.03; 39.37]	0.69	0.96
TP53 W53*	Substitution		8 (0.1%)		5 (0.1%)	Ref	Ref		3 (0.2%)	1.91 [0.44; 7.22]	0.89		3 (0.4%)	4.05 [0.93; 15.39]	0.78		2 (0.5%)	6.56 [1.16; 27.89]	0.57		0 (0%)	2.69 [0.02; 23.93]	0.91		0 (0%)	4.79 [0.04; 43.86]	0.69	0.77
TP53 P152fs	Indel		8 (0.1%)		6 (0.1%)	Ref	Ref		2 (0.1%)	1.12 [0.2; 4.44]	0.99		1 (0.1%)	1.36 [0.14; 6.58]	0.91		0 (0%)	0.89 [0.01; 7.73]	1		0 (0%)	1.97 [0.02; 17.17]	0.91		0 (0%)	3.63 [0.03; 31.22]	0.69	0.96
TP53 R282P	Substitution		8 (0.1%)		2 (0%)	Ref	Ref		6 (0.3%)	7.58 [1.91; 41.59]	0.28		3 (0.4%)	10.1 [1.9; 62.48]	0.44		1 (0.3%)	8.16 [0.71; 66.23]	0.84		0 (0%)	6.39 [0.05; 95.64]	0.91		0 (0%)	10.64 [0.07; 168.89]	0.69	0.66
TP53 c.783-2A>T	Splice site		8 (0.1%)		5 (0.1%)	Ref	Ref		3 (0.2%)	1.82 [0.42; 6.89]	0.92		1 (0.1%)	1.55 [0.16; 7.81]	0.91		1 (0.3%)	3.36 [0.34; 17.1]	0.98		1 (0.6%)	7.13 [0.73; 36.22]	0.72		1 (1.1%)	13.41 [1.36; 69.2]	0.49	0.84
TP53 R280G	Substitution		8 (0.1%)		5 (0.1%)	Ref	Ref		3 (0.2%)	1.79 [0.41; 6.8]	0.92		3 (0.4%)	3.86 [0.88; 14.8]	0.8		3 (0.8%)	8.77 [1.97; 34.42]	0.29		2 (1.2%)	15.4 [2.65; 69.63]	0.25		1 (1.1%)	16.36 [1.64; 88.69]	0.47	0.34
TP53 Y126*	Substitution		8 (0.1%)		7 (0.1%)	Ref	Ref		1 (0.1%)	0.62 [0.06; 2.88]	0.96		1 (0.1%)	1.32 [0.14; 6.11]	0.91		0 (0%)	1.01 [0.01; 8.53]	1		0 (0%)	2.19 [0.02; 18.99]	0.91		0 (0%)	3.9 [0.03; 34.97]	0.69	0.99
EGFR E746_T751delinsA	Other SNV		8 (0.1%)		5 (0.1%)	Ref	Ref		3 (0.2%)	1.61 [0.37; 6.07]	0.95		0 (0%)	0.51 [0; 4.53]	0.91		0 (0%)	1.03 [0.01; 9.32]	1		0 (0%)	2.32 [0.02; 20.83]	0.91		0 (0%)	4.73 [0.04; 42.27]	0.69	0.96
CTNNB1 S33F	Substitution		8 (0.1%)		7 (0.1%)	Ref	Ref		1 (0.1%)	0.55 [0.06; 2.52]	0.95		1 (0.1%)	1.14 [0.12; 5.25]	0.96		0 (0%)	0.84 [0.01; 6.98]	1		0 (0%)	1.79 [0.01; 14.86]	0.91		0 (0%)	3.36 [0.03; 28.09]	0.69	0.96
NFE2L2 R34Q	Substitution		8 (0.1%)		7 (0.1%)	Ref	Ref		1 (0.1%)	0.61 [0.06; 2.82]	0.96		1 (0.1%)	1.31 [0.14; 6.08]	0.91		0 (0%)	1.05 [0.01; 8.81]	1		0 (0%)	2.35 [0.02; 20.14]	0.91		0 (0%)	4.22 [0.03; 36.6]	0.69	1
CDKN2A M53I	Substitution		8 (0.1%)		3 (0.1%)	Ref	Ref		5 (0.3%)	4.24 [1.11; 18.54]	0.6		2 (0.2%)	4.33 [0.71; 22.61]	0.8		1 (0.3%)	4.97 [0.48; 30.26]	0.92		0 (0%)	3.54 [0.03; 36.11]	0.91		0 (0%)	6.26 [0.05; 63.9]	0.69	0.92
TP53 R306*	Substitution		8 (0.1%)		3 (0.1%)	Ref	Ref		5 (0.3%)	4.02 [1.07; 17.44]	0.62		3 (0.4%)	5.13 [1.08; 24.32]	0.69		2 (0.5%)	7.81 [1.28; 40.53]	0.51		1 (0.6%)	10.48 [1.01; 63.84]	0.67		0 (0%)	6.6 [0.05; 68.44]	0.69	0.56
TP53 K291*	Substitution		8 (0.1%)		7 (0.1%)	Ref	Ref		1 (0.1%)	0.55 [0.06; 2.55]	0.95		0 (0%)	0.4 [0; 3.34]	0.91		0 (0%)	0.9 [0.01; 7.52]	1		0 (0%)	1.95 [0.01; 16.42]	0.91		0 (0%)	3.63 [0.03; 30.88]	0.69	0.96
TP53 C135W	Substitution		8 (0.1%)		7 (0.1%)	Ref	Ref		1 (0.1%)	0.59 [0.06; 2.72]	0.95		1 (0.1%)	1.25 [0.13; 5.81]	0.93		1 (0.3%)	2.86 [0.3; 13.58]	1		0 (0%)	2.19 [0.02; 18.99]	0.91		0 (0%)	3.9 [0.03; 34.97]	0.69	0.96
TP53 G325*	Substitution		8 (0.1%)		7 (0.1%)	Ref	Ref		1 (0.1%)	0.63 [0.07; 2.89]	0.96		0 (0%)	0.47 [0; 3.89]	0.91		0 (0%)	1.1 [0.01; 9.25]	1		0 (0%)	2.47 [0.02; 21.23]	0.91		0 (0%)	4.45 [0.03; 38.84]	0.69	1
STK11 Q220*	Substitution		8 (0.1%)		4 (0.1%)	Ref	Ref		4 (0.2%)	2.44 [0.63; 9.47]	0.8		1 (0.1%)	1.78 [0.18; 9.69]	0.91		0 (0%)	1.09 [0.01; 10.43]	1		0 (0%)	2.38 [0.02; 22.72]	0.91		0 (0%)	4.84 [0.04; 45.7]	0.69	0.96
FGFR4 R78H	Substitution		8 (0.1%)		7 (0.1%)	Ref	Ref		1 (0.1%)	0.52 [0.05; 2.38]	0.93		0 (0%)	0.33 [0; 2.75]	0.91		0 (0%)	0.71 [0.01; 5.93]	1		0 (0%)	1.51 [0.01; 12.53]	0.93		0 (0%)	2.77 [0.02; 23.17]	0.71	0.96
ARID1A Q507*	Substitution		7 (0.1%)		3 (0.1%)	Ref	Ref		4 (0.2%)	2.87 [0.69; 13.01]	0.77		3 (0.4%)	4.85 [1.02; 23.05]	0.7		1 (0.3%)	4.11 [0.39; 25.36]	0.93		0 (0%)	3.05 [0.02; 31.58]	0.91		0 (0%)	5.84 [0.04; 58.76]	0.69	0.84
STK11 c.921-2A>T	Splice site		7 (0.1%)		4 (0.1%)	Ref	Ref		3 (0.2%)	2.03 [0.43; 8.58]	0.89		1 (0.1%)	1.96 [0.19; 10.79]	0.91		0 (0%)	1.47 [0.01; 14.26]	1		0 (0%)	3.02 [0.02; 30.79]	0.91		0 (0%)	4.27 [0.03; 49.23]	0.69	0.96
PRKN N52fs	Indel		7 (0.1%)		6 (0.1%)	Ref	Ref		1 (0.1%)	0.57 [0.06; 2.8]	0.95		0 (0%)	0.49 [0; 4.19]	0.91		0 (0%)	1.22 [0.01; 10.63]	1		0 (0%)	2.72 [0.02; 24.49]	0.91		0 (0%)	4.37 [0.03; 40.02]	0.69	0.97
TP53 T125M	Substitution		7 (0.1%)		7 (0.1%)	Ref	Ref		0 (0%)	0.18 [0; 1.52]	0.77		0 (0%)	0.47 [0; 3.94]	0.91		0 (0%)	1.22 [0.01; 10.48]	1		0 (0%)	2.96 [0.02; 27.84]	0.91		0 (0%)	4.38 [0.03; 44.04]	0.69	0.97
CDKN2A E69fs	Indel		7 (0.1%)		4 (0.1%)	Ref	Ref		3 (0.2%)	1.82 [0.4; 7.59]	0.92		3 (0.4%)	3.82 [0.84; 15.95]	0.8		2 (0.5%)	5.85 [0.99; 27.56]	0.71		0 (0%)	2.66 [0.02; 26.6]	0.91		0 (0%)	4.79 [0.04; 46.81]	0.69	0.84
TP53 A161T	Substitution		7 (0.1%)		6 (0.1%)	Ref	Ref		1 (0.1%)	0.66 [0.07; 3.17]	0.96		1 (0.1%)	1.43 [0.15; 6.95]	0.91		1 (0.3%)	3.3 [0.34; 16.49]	0.98		1 (0.6%)	7.9 [0.79; 41.06]	0.67		1 (1.1%)	13.74 [1.4; 70.46]	0.49	0.89
TP53 S215R	Substitution		7 (0.1%)		4 (0.1%)	Ref	Ref		3 (0.2%)	2.56 [0.56; 10.63]	0.81		1 (0.1%)	2.58 [0.25; 14.33]	0.91		1 (0.3%)	6.55 [0.63; 38.01]	0.87		0 (0%)	5.26 [0.04; 57.49]	0.91		0 (0%)	8.57 [0.06; 94.46]	0.69	0.88
TP53 E180*	Substitution		7 (0.1%)		5 (0.1%)	Ref	Ref		2 (0.1%)	1.47 [0.26; 6.17]	0.96		0 (0%)	0.69 [0.01; 6.18]	0.91		0 (0%)	1.69 [0.01; 15.38]	1		0 (0%)	3.93 [0.03; 37.59]	0.91		0 (0%)	6.99 [0.05; 70.71]	0.69	0.96
CDKN2A L65fs	Indel		7 (0.1%)		6 (0.1%)	Ref	Ref		1 (0.1%)	0.72 [0.07; 3.5]	0.99		0 (0%)	0.57 [0; 4.96]	0.91		0 (0%)	1.43 [0.01; 13.03]	1		0 (0%)	3.26 [0.02; 31.05]	0.91		0 (0%)	5.53 [0.04; 52.75]	0.69	1
BRIP1 P47A	Substitution		7 (0.1%)		6 (0.1%)	Ref	Ref		1 (0.1%)	0.62 [0.06; 2.93]	0.96		0 (0%)	0.42 [0; 3.55]	0.91		0 (0%)	0.86 [0.01; 7.45]	1		0 (0%)	1.75 [0.01; 15.56]	0.91		0 (0%)	3.03 [0.02; 26.95]	0.7	0.96
NFE2L2 D77H	Substitution		7 (0.1%)		4 (0.1%)	Ref	Ref		3 (0.2%)	2.88 [0.64; 11.95]	0.8		1 (0.1%)	2.82 [0.28; 15.58]	0.91		1 (0.3%)	7.5 [0.73; 42.83]	0.84		0 (0%)	5.84 [0.04; 63.87]	0.91		0 (0%)	9.38 [0.07; 103.91]	0.69	0.93
CDKN2A E88*	Substitution		7 (0.1%)		4 (0.1%)	Ref	Ref		3 (0.2%)	2.77 [0.61; 11.52]	0.8		1 (0.1%)	2.79 [0.28; 15.45]	0.91		1 (0.3%)	7.3 [0.71; 41.94]	0.84		0 (0%)	5.04 [0.04; 53.34]	0.91		0 (0%)	8.81 [0.06; 100.17]	0.69	0.92
TP53 R282G	Substitution		7 (0.1%)		4 (0.1%)	Ref	Ref		3 (0.2%)	2.45 [0.54; 10.17]	0.83		1 (0.1%)	2.6 [0.26; 14.36]	0.91		0 (0%)	1.89 [0.01; 18.46]	1		0 (0%)	4.43 [0.03; 46.1]	0.91		0 (0%)	7.61 [0.06; 79.45]	0.69	0.96
TP53 Q136E	Substitution		7 (0.1%)		6 (0.1%)	Ref	Ref		1 (0.1%)	0.72 [0.07; 3.48]	0.99		0 (0%)	0.58 [0; 5.05]	0.91		0 (0%)	1.46 [0.01; 12.98]	1		0 (0%)	3.79 [0.03; 36.25]	0.91		0 (0%)	6.48 [0.05; 63.09]	0.69	1
NFE2L2 G81D	Substitution		7 (0.1%)		4 (0.1%)	Ref	Ref		3 (0.2%)	2.6 [0.57; 10.82]	0.8		3 (0.4%)	5.91 [1.29; 25.03]	0.65		2 (0.5%)	11.02 [1.82; 53.76]	0.37		0 (0%)	3.92 [0.03; 41.24]	0.91		0 (0%)	6.7 [0.05; 70.29]	0.69	0.56
TP53 G244S	Substitution		7 (0.1%)		4 (0.1%)	Ref	Ref		3 (0.2%)	2.28 [0.5; 9.52]	0.84		2 (0.2%)	4 [0.68; 18.55]	0.8		0 (0%)	1.35 [0.01; 13.4]	1		0 (0%)	3.06 [0.02; 30.26]	0.91		0 (0%)	6.03 [0.05; 57.82]	0.69	0.96
TP53 N268fs	Indel		7 (0.1%)		7 (0.1%)	Ref	Ref		0 (0%)	0.22 [0; 1.8]	0.8		0 (0%)	0.5 [0; 4.17]	0.91		0 (0%)	1.23 [0.01; 10.65]	1		0 (0%)	3.42 [0.03; 31.52]	0.91		0 (0%)	5.65 [0.04; 52.13]	0.69	1
CDKN2A A102fs	Indel		7 (0.1%)		5 (0.1%)	Ref	Ref		2 (0.1%)	1.66 [0.29; 7]	0.95		2 (0.2%)	4.19 [0.74; 17.78]	0.8		0 (0%)	2.21 [0.02; 20.57]	1		0 (0%)	6.05 [0.04; 64.38]	0.91		0 (0%)	10.38 [0.07; 124.7]	0.69	0.96
NF1 Y2285fs	Indel		7 (0.1%)		3 (0.1%)	Ref	Ref		4 (0.2%)	3.83 [0.92; 17.35]	0.75		2 (0.2%)	5.18 [0.85; 27.31]	0.8		0 (0%)	2.39 [0.02; 25.74]	1		0 (0%)	5.34 [0.04; 60.51]	0.91		0 (0%)	9.29 [0.07; 112.39]	0.69	0.96
TP53 C141Y	Substitution		7 (0.1%)		6 (0.1%)	Ref	Ref		1 (0.1%)	0.72 [0.07; 3.48]	0.99		1 (0.1%)	1.65 [0.17; 8.05]	0.91		1 (0.3%)	4.06 [0.41; 20.47]	0.92		0 (0%)	3.45 [0.03; 32.56]	0.91		0 (0%)	5.78 [0.04; 53.78]	0.69	0.96
HOXB13 G84E	Substitution		7 (0.1%)		4 (0.1%)	Ref	Ref		3 (0.2%)	2.28 [0.5; 9.49]	0.84		1 (0.1%)	1.85 [0.18; 10.24]	0.91		0 (0%)	1.26 [0.01; 12.34]	1		0 (0%)	2.81 [0.02; 27.8]	0.91		0 (0%)	5.12 [0.04; 49.18]	0.69	0.96
TP53 E258*	Substitution		7 (0.1%)		5 (0.1%)	Ref	Ref		2 (0.1%)	1.39 [0.25; 5.81]	0.98		2 (0.2%)	3.1 [0.55; 13.05]	0.87		2 (0.5%)	7.27 [1.28; 31.12]	0.51		2 (1.2%)	16.76 [2.88; 75.99]	0.22		1 (1.1%)	17.08 [1.7; 94.5]	0.47	0.52
RAD51B R47*	Substitution		7 (0.1%)		2 (0%)	Ref	Ref		5 (0.3%)	6.31 [1.51; 35.32]	0.36		4 (0.5%)	11.06 [2.42; 64.2]	0.24		4 (1.1%)	24.65 [5.32; 144.7]	0.02		3 (1.8%)	46.47 [8.5; 308.53]	0.016		3 (3.3%)	85.99 [15.69; 576.36]	0.002	0.0004
TP53 c.783-1G>T	Splice site		7 (0.1%)		5 (0.1%)	Ref	Ref		2 (0.1%)	1.61 [0.29; 6.78]	0.96		0 (0%)	0.82 [0.01; 7.35]	0.96		0 (0%)	2.21 [0.02; 20.57]	1		0 (0%)	6.05 [0.04; 64.38]	0.91		0 (0%)	10.38 [0.07; 124.7]	0.69	1
DNMT3A R635W	Substitution		7 (0.1%)		7 (0.1%)	Ref	Ref		0 (0%)	0.19 [0; 1.55]	0.77		0 (0%)	0.4 [0; 3.33]	0.91		0 (0%)	0.88 [0.01; 7.38]	1		0 (0%)	1.93 [0.01; 16.22]	0.91		0 (0%)	3.61 [0.03; 30.31]	0.69	0.96
CDKN2A E27*	Substitution		7 (0.1%)		4 (0.1%)	Ref	Ref		3 (0.2%)	2.45 [0.54; 10.24]	0.83		3 (0.4%)	5.84 [1.27; 24.73]	0.65		2 (0.5%)	10.3 [1.68; 50.26]	0.39		0 (0%)	4.67 [0.03; 50.28]	0.91		0 (0%)	7.11 [0.05; 73.93]	0.69	0.56
TP53 E221*	Substitution		7 (0.1%)		6 (0.1%)	Ref	Ref		1 (0.1%)	0.64 [0.07; 3.05]	0.96		0 (0%)	0.48 [0; 4.08]	0.91		0 (0%)	1.04 [0.01; 9]	1		0 (0%)	2.28 [0.02; 19.89]	0.91		0 (0%)	4.29 [0.03; 37.27]	0.69	0.96
TP53 R175G	Substitution		7 (0.1%)		4 (0.1%)	Ref	Ref		3 (0.2%)	2.61 [0.58; 10.85]	0.8		2 (0.2%)	4.13 [0.71; 19.19]	0.8		1 (0.3%)	6.29 [0.6; 36.27]	0.87		0 (0%)	8.67 [0.06; 95.05]	0.91		0 (0%)	11.94 [0.09; 144.64]	0.69	0.77
TP53 G244V	Substitution		7 (0.1%)		7 (0.1%)	Ref	Ref		0 (0%)	0.2 [0; 1.63]	0.8		0 (0%)	0.44 [0; 3.63]	0.91		0 (0%)	0.98 [0.01; 8.24]	1		0 (0%)	2.21 [0.02; 18.6]	0.91		0 (0%)	4.2 [0.03; 35.79]	0.69	0.96
TP53 c.375+1G>A	Splice site		7 (0.1%)		5 (0.1%)	Ref	Ref		2 (0.1%)	1.39 [0.25; 5.85]	0.98		1 (0.1%)	2.06 [0.21; 10.55]	0.91		0 (0%)	1.46 [0.01; 13.53]	1		0 (0%)	3.39 [0.03; 32.2]	0.91		0 (0%)	6.3 [0.05; 59.81]	0.69	0.96
CDKN2A D84N	Substitution		7 (0.1%)		7 (0.1%)	Ref	Ref		0 (0%)	0.18 [0; 1.49]	0.77		0 (0%)	0.4 [0; 3.31]	0.91		0 (0%)	0.87 [0.01; 7.52]	1		0 (0%)	1.93 [0.01; 16.93]	0.91		0 (0%)	3.46 [0.03; 29.99]	0.69	0.96
KEAP1 V155F	Substitution		7 (0.1%)		4 (0.1%)	Ref	Ref		3 (0.2%)	2.08 [0.46; 8.66]	0.85		1 (0.1%)	1.97 [0.2; 10.71]	0.91		1 (0.3%)	4.38 [0.44; 23.82]	0.92		0 (0%)	2.91 [0.02; 27.16]	0.91		0 (0%)	5.17 [0.04; 48.64]	0.69	0.96
TP53 c.559+1G>A	Splice site		7 (0.1%)		5 (0.1%)	Ref	Ref		2 (0.1%)	1.19 [0.21; 4.96]	0.99		0 (0%)	0.46 [0; 4.13]	0.91		0 (0%)	0.94 [0.01; 8.61]	1		0 (0%)	2.08 [0.02; 19.02]	0.91		0 (0%)	3.86 [0.03; 34.61]	0.69	0.96
TP53 C141W	Substitution		7 (0.1%)		5 (0.1%)	Ref	Ref		2 (0.1%)	1.37 [0.24; 5.79]	0.99		1 (0.1%)	1.83 [0.18; 9.44]	0.91		1 (0.3%)	4.38 [0.43; 23.69]	0.92		1 (0.6%)	10.06 [0.98; 57.19]	0.67		0 (0%)	7.11 [0.05; 70.4]	0.69	0.87
SMAD4 S144*	Substitution		7 (0.1%)		6 (0.1%)	Ref	Ref		1 (0.1%)	0.62 [0.06; 3.01]	0.96		0 (0%)	0.48 [0; 4.14]	0.91		0 (0%)	1.08 [0.01; 9.47]	1		0 (0%)	2.44 [0.02; 21.77]	0.91		0 (0%)	4.47 [0.03; 39.37]	0.69	0.97
TP53 E346*	Substitution		7 (0.1%)		6 (0.1%)	Ref	Ref		1 (0.1%)	0.68 [0.07; 3.27]	0.98		0 (0%)	0.47 [0; 4.02]	0.91		0 (0%)	0.99 [0.01; 8.7]	1		0 (0%)	2.26 [0.02; 19.84]	0.91		0 (0%)	4.49 [0.03; 39.09]	0.69	0.96
RBM10 E63*	Substitution		7 (0.1%)		6 (0.1%)	Ref	Ref		1 (0.1%)	0.66 [0.07; 3.13]	0.96		1 (0.1%)	1.41 [0.15; 6.74]	0.91		0 (0%)	1.01 [0.01; 8.6]	1		0 (0%)	2.06 [0.02; 17.61]	0.91		0 (0%)	3.7 [0.03; 31.87]	0.69	0.96
MUTYH c.934-2A>G	Splice site		7 (0.1%)		4 (0.1%)	Ref	Ref		3 (0.2%)	2.07 [0.46; 8.52]	0.85		1 (0.1%)	1.78 [0.18; 9.71]	0.91		0 (0%)	1.41 [0.01; 13.32]	1		0 (0%)	2.89 [0.02; 27.27]	0.91		0 (0%)	5.05 [0.04; 49.28]	0.69	0.96
STK11 G163R	Substitution		7 (0.1%)		5 (0.1%)	Ref	Ref		2 (0.1%)	1.17 [0.21; 4.89]	0.99		1 (0.1%)	1.45 [0.15; 7.33]	0.91		0 (0%)	1.12 [0.01; 10.01]	1		0 (0%)	2.41 [0.02; 21.44]	0.91		0 (0%)	4.56 [0.03; 40.81]	0.69	0.96
PIK3CA E545Q	Substitution		7 (0.1%)		7 (0.1%)	Ref	Ref		0 (0%)	0.19 [0; 1.53]	0.77		0 (0%)	0.4 [0; 3.32]	0.91		0 (0%)	0.86 [0.01; 7.2]	1		0 (0%)	1.85 [0.01; 15.61]	0.91		0 (0%)	3.45 [0.03; 28.99]	0.69	0.96
CDKN2A A36fs	Indel		7 (0.1%)		6 (0.1%)	Ref	Ref		1 (0.1%)	0.75 [0.08; 3.63]	0.99		0 (0%)	0.66 [0.01; 5.68]	0.91		0 (0%)	1.73 [0.01; 15.29]	1		0 (0%)	4.5 [0.03; 43.49]	0.91		0 (0%)	7.99 [0.06; 83.59]	0.69	1
KEAP1 G417V	Substitution		7 (0.1%)		5 (0.1%)	Ref	Ref		2 (0.1%)	1.13 [0.2; 4.73]	0.99		1 (0.1%)	1.39 [0.14; 6.98]	0.91		0 (0%)	0.92 [0.01; 8.27]	1		0 (0%)	2.01 [0.02; 17.95]	0.91		0 (0%)	3.98 [0.03; 35.16]	0.69	0.96
TP53 I195F	Substitution		7 (0.1%)		4 (0.1%)	Ref	Ref		3 (0.2%)	2.51 [0.55; 10.4]	0.82		2 (0.2%)	4.05 [0.7; 18.64]	0.8		0 (0%)	2.13 [0.02; 20.88]	1		0 (0%)	5.04 [0.04; 53.34]	0.91		0 (0%)	8.81 [0.06; 100.17]	0.69	0.84
STK11 E165*	Substitution		7 (0.1%)		3 (0.1%)	Ref	Ref		4 (0.2%)	3.55 [0.86; 15.95]	0.75		3 (0.4%)	5.37 [1.13; 25.52]	0.66		2 (0.5%)	8.49 [1.4; 44.03]	0.49		1 (0.6%)	10.59 [1.03; 64.29]	0.67		1 (1.1%)	18.85 [1.83; 116.81]	0.47	0.52
FANCA T1131A	Substitution		7 (0.1%)		6 (0.1%)	Ref	Ref		1 (0.1%)	0.71 [0.07; 3.43]	0.99		1 (0.1%)	1.57 [0.16; 7.57]	0.91		1 (0.3%)	3.71 [0.38; 18.15]	0.94		1 (0.6%)	8.43 [0.86; 42.82]	0.67		0 (0%)	5.14 [0.04; 46.84]	0.69	0.96
TP53 Q136*	Substitution		7 (0.1%)		6 (0.1%)	Ref	Ref		1 (0.1%)	0.63 [0.07; 2.99]	0.96		1 (0.1%)	1.34 [0.14; 6.42]	0.91		0 (0%)	0.9 [0.01; 7.78]	1		0 (0%)	1.9 [0.01; 16.65]	0.91		0 (0%)	3.47 [0.03; 30.22]	0.69	0.96
TP53 c.994-1G>C	Splice site		7 (0.1%)		2 (0%)	Ref	Ref		5 (0.3%)	6.59 [1.58; 36.78]	0.36		2 (0.2%)	6.57 [1.01; 42.87]	0.7		2 (0.5%)	15.07 [2.31; 99.13]	0.29		1 (0.6%)	18.22 [1.66; 141.39]	0.66		1 (1.1%)	33.73 [2.97; 275.87]	0.47	0.52
CBL c.1096-1G>T	Splice site		7 (0.1%)		6 (0.1%)	Ref	Ref		1 (0.1%)	0.69 [0.07; 3.3]	0.98		0 (0%)	0.49 [0; 4.13]	0.91		0 (0%)	1.11 [0.01; 9.46]	1		0 (0%)	2.34 [0.02; 19.99]	0.91		0 (0%)	4.2 [0.03; 36.81]	0.69	0.98
STK11 Q37*	Substitution		7 (0.1%)		5 (0.1%)	Ref	Ref		2 (0.1%)	1.17 [0.21; 4.89]	0.99		2 (0.2%)	2.42 [0.43; 10.1]	0.91		1 (0.3%)	2.97 [0.3; 15.14]	1		1 (0.6%)	6.45 [0.66; 32.66]	0.78		1 (1.1%)	12.6 [1.29; 63.72]	0.52	0.88
EGFR L62R	Substitution		7 (0.1%)		5 (0.1%)	Ref	Ref		2 (0.1%)	1.12 [0.2; 4.67]	0.99		1 (0.1%)	1.39 [0.14; 6.98]	0.91		1 (0.3%)	2.8 [0.28; 14.23]	1		1 (0.6%)	6.02 [0.61; 30.45]	0.86		1 (1.1%)	11.68 [1.19; 58.76]	0.54	0.92
TP53 H168L	Substitution		7 (0.1%)		3 (0.1%)	Ref	Ref		4 (0.2%)	3.41 [0.82; 15.44]	0.75		0 (0%)	0.67 [0; 6.95]	0.91		0 (0%)	1.31 [0.01; 13.92]	1		0 (0%)	2.89 [0.02; 30.29]	0.91		0 (0%)	5.87 [0.04; 60.25]	0.69	0.96
HRAS Q61L	Substitution		7 (0.1%)		5 (0.1%)	Ref	Ref		2 (0.1%)	1.58 [0.28; 6.65]	0.96		1 (0.1%)	2.26 [0.23; 11.7]	0.91		0 (0%)	1.8 [0.01; 16.94]	1		0 (0%)	5.09 [0.04; 53.02]	0.91		0 (0%)	8.23 [0.06; 87.38]	0.69	0.96
TP53 V143M	Substitution		7 (0.1%)		4 (0.1%)	Ref	Ref		3 (0.2%)	2.16 [0.48; 8.99]	0.84		1 (0.1%)	2.01 [0.2; 11.08]	0.91		0 (0%)	1.31 [0.01; 12.41]	1		0 (0%)	2.65 [0.02; 25.1]	0.91		0 (0%)	4.61 [0.03; 45.17]	0.69	0.96
KRAS G13R	Substitution		7 (0.1%)		5 (0.1%)	Ref	Ref		2 (0.1%)	1.24 [0.22; 5.15]	0.99		1 (0.1%)	1.65 [0.17; 8.35]	0.91		1 (0.3%)	3.62 [0.37; 18.55]	0.94		0 (0%)	2.33 [0.02; 20.81]	0.91		0 (0%)	4.19 [0.03; 37.43]	0.69	0.96
STK11 D194N	Substitution		7 (0.1%)		4 (0.1%)	Ref	Ref		3 (0.2%)	2.28 [0.51; 9.42]	0.84		3 (0.4%)	4.89 [1.08; 20.32]	0.69		0 (0%)	1.69 [0.01; 16.4]	1		0 (0%)	3.68 [0.03; 36.56]	0.91		0 (0%)	6.44 [0.05; 66.94]	0.69	0.87
BRAF N581S	Substitution		7 (0.1%)		5 (0.1%)	Ref	Ref		2 (0.1%)	1.19 [0.21; 4.98]	0.99		1 (0.1%)	1.42 [0.14; 7.14]	0.91		0 (0%)	0.93 [0.01; 8.31]	1		0 (0%)	2.01 [0.02; 17.85]	0.91		0 (0%)	3.77 [0.03; 33.11]	0.69	0.96
KRAS Q61R	Substitution		7 (0.1%)		5 (0.1%)	Ref	Ref		2 (0.1%)	1.19 [0.21; 4.98]	0.99		0 (0%)	0.47 [0; 4.17]	0.91		0 (0%)	0.97 [0.01; 8.65]	1		0 (0%)	2.06 [0.02; 18.29]	0.91		0 (0%)	3.88 [0.03; 34.15]	0.69	0.96
STK11 E256*	Substitution		7 (0.1%)		5 (0.1%)	Ref	Ref		2 (0.1%)	1.28 [0.23; 5.34]	0.99		1 (0.1%)	1.61 [0.17; 8.12]	0.91		1 (0.3%)	3.45 [0.35; 17.49]	0.97		0 (0%)	2.6 [0.02; 23.12]	0.91		0 (0%)	4.98 [0.04; 44.8]	0.69	0.96
STK11 G276fs	Indel		7 (0.1%)		4 (0.1%)	Ref	Ref		3 (0.2%)	2.2 [0.49; 9.07]	0.84		2 (0.2%)	3.52 [0.61; 15.98]	0.82		2 (0.5%)	7.96 [1.38; 36.26]	0.5		1 (0.6%)	9.61 [0.96; 52.62]	0.67		0 (0%)	5.45 [0.04; 51.94]	0.69	0.59
RPS6KB1 D37N	Substitution		7 (0.1%)		5 (0.1%)	Ref	Ref		2 (0.1%)	1.21 [0.22; 5.07]	0.99		2 (0.2%)	2.46 [0.44; 10.29]	0.91		0 (0%)	0.99 [0.01; 8.86]	1		0 (0%)	2.13 [0.02; 18.85]	0.91		0 (0%)	3.98 [0.03; 35.1]	0.69	0.96
SH2B3 E395K	Substitution		6 (0.1%)		5 (0.1%)	Ref	Ref		1 (0.1%)	0.74 [0.08; 3.73]	0.99		0 (0%)	0.56 [0; 4.96]	0.91		0 (0%)	1.2 [0.01; 10.87]	1		0 (0%)	2.63 [0.02; 24.09]	0.91		0 (0%)	4.94 [0.04; 44.63]	0.69	0.96
STK11 Q214*	Substitution		6 (0.1%)		3 (0.1%)	Ref	Ref		3 (0.2%)	2.84 [0.6; 13.52]	0.8		1 (0.1%)	2.8 [0.27; 17.13]	0.91		1 (0.3%)	6.38 [0.62; 39.32]	0.87		1 (0.6%)	13.54 [1.31; 84.17]	0.67		0 (0%)	7.56 [0.06; 82.7]	0.69	0.77
PTEN R130G	Substitution		6 (0.1%)		5 (0.1%)	Ref	Ref		1 (0.1%)	0.74 [0.08; 3.77]	0.99		1 (0.1%)	1.56 [0.16; 7.95]	0.91		0 (0%)	1.15 [0.01; 10.54]	1		0 (0%)	2.49 [0.02; 22.97]	0.91		0 (0%)	4.6 [0.03; 42.56]	0.69	0.96
MAP2K1 E102_I103del	Indel		6 (0.1%)		4 (0.1%)	Ref	Ref		2 (0.1%)	1.51 [0.26; 6.87]	0.96		2 (0.2%)	3.09 [0.54; 14.03]	0.87		0 (0%)	1.39 [0.01; 13.11]	1		0 (0%)	2.91 [0.02; 27.16]	0.91		0 (0%)	5.17 [0.04; 48.64]	0.69	0.96
STK11 c.862+1G>T	Splice site		6 (0.1%)		2 (0%)	Ref	Ref		4 (0.2%)	4.77 [1.04; 27.72]	0.63		4 (0.5%)	10.13 [2.2; 59.25]	0.24		2 (0.5%)	9.76 [1.48; 63.05]	0.47		0 (0%)	4.63 [0.03; 55.63]	0.91		0 (0%)	8.15 [0.06; 96.02]	0.69	0.52
LZTR1 c.791+1G>A	Splice site		6 (0.1%)		5 (0.1%)	Ref	Ref		1 (0.1%)	0.66 [0.07; 3.32]	0.96		1 (0.1%)	1.34 [0.14; 6.84]	0.91		0 (0%)	0.97 [0.01; 8.88]	1		0 (0%)	2.13 [0.02; 19.68]	0.91		0 (0%)	4.02 [0.03; 36.31]	0.69	0.96
CDKN2A Q50*	Substitution		6 (0.1%)		4 (0.1%)	Ref	Ref		2 (0.1%)	1.7 [0.29; 7.79]	0.95		1 (0.1%)	2.45 [0.24; 13.67]	0.91		1 (0.3%)	6.11 [0.59; 35.23]	0.87		1 (0.6%)	16.21 [1.51; 105.18]	0.67		1 (1.1%)	27.78 [2.59; 190.33]	0.47	0.84
TP53 R342fs	Indel		6 (0.1%)		5 (0.1%)	Ref	Ref		1 (0.1%)	0.81 [0.08; 4.13]	0.99		0 (0%)	0.64 [0; 5.75]	0.91		0 (0%)	1.59 [0.01; 15]	1		0 (0%)	3.98 [0.03; 40.55]	0.91		0 (0%)	5.64 [0.04; 56.38]	0.69	1
CDKN2A G101W	Substitution		6 (0.1%)		3 (0.1%)	Ref	Ref		3 (0.2%)	3.5 [0.73; 16.68]	0.77		1 (0.1%)	3.39 [0.32; 21.21]	0.91		1 (0.3%)	8.57 [0.81; 55.66]	0.84		0 (0%)	7.09 [0.05; 89.43]	0.91		0 (0%)	11.98 [0.08; 166.84]	0.69	0.84
RNF43 P660fs	Indel		6 (0.1%)		4 (0.1%)	Ref	Ref		2 (0.1%)	1.74 [0.3; 7.96]	0.95		1 (0.1%)	2.22 [0.22; 12.24]	0.91		0 (0%)	1.83 [0.01; 18.28]	1		0 (0%)	4.23 [0.03; 43.82]	0.91		0 (0%)	7.63 [0.06; 78.19]	0.69	0.96
HRAS G13R	Substitution		6 (0.1%)		3 (0.1%)	Ref	Ref		3 (0.2%)	2.78 [0.58; 13.29]	0.8		2 (0.2%)	4.38 [0.71; 23.31]	0.8		2 (0.5%)	10.38 [1.65; 56.97]	0.4		1 (0.6%)	11.43 [1.07; 74.57]	0.67		0 (0%)	7.6 [0.06; 82.85]	0.69	0.56
CDKN2A S7fs	Indel		6 (0.1%)		5 (0.1%)	Ref	Ref		1 (0.1%)	0.66 [0.07; 3.32]	0.96		1 (0.1%)	1.34 [0.14; 6.84]	0.91		0 (0%)	0.96 [0.01; 8.81]	1		0 (0%)	2.21 [0.02; 20.35]	0.91		0 (0%)	4 [0.03; 36.27]	0.69	0.96
TP53 G245fs	Indel		6 (0.1%)		5 (0.1%)	Ref	Ref		1 (0.1%)	0.89 [0.09; 4.53]	0.99		0 (0%)	0.75 [0.01; 6.72]	0.94		0 (0%)	1.91 [0.01; 17.63]	1		0 (0%)	4.76 [0.04; 47.84]	0.91		0 (0%)	8.38 [0.06; 90.9]	0.69	1
TP53 Y103*	Substitution		6 (0.1%)		5 (0.1%)	Ref	Ref		1 (0.1%)	0.84 [0.09; 4.27]	0.99		0 (0%)	0.61 [0; 5.47]	0.91		0 (0%)	1.42 [0.01; 13.04]	1		0 (0%)	3.29 [0.02; 31.16]	0.91		0 (0%)	5.77 [0.04; 55.15]	0.69	1
TP53 P85fs	Indel		6 (0.1%)		4 (0.1%)	Ref	Ref		2 (0.1%)	1.76 [0.3; 8.11]	0.95		0 (0%)	0.73 [0.01; 7.1]	0.93		0 (0%)	1.82 [0.01; 18.81]	1		0 (0%)	4.37 [0.03; 48.09]	0.91		0 (0%)	6.64 [0.05; 69.92]	0.69	0.96
HNF1A G31D	Substitution		6 (0.1%)		5 (0.1%)	Ref	Ref		1 (0.1%)	0.76 [0.08; 3.86]	0.99		1 (0.1%)	1.63 [0.17; 8.3]	0.91		1 (0.3%)	3.6 [0.36; 18.54]	0.95		0 (0%)	2.82 [0.02; 25.71]	0.91		0 (0%)	5.01 [0.04; 46.13]	0.69	0.96
SPTA1 L155dup	Indel		6 (0.1%)		4 (0.1%)	Ref	Ref		2 (0.1%)	1.48 [0.25; 6.74]	0.96		2 (0.2%)	3.16 [0.54; 14.48]	0.87		2 (0.5%)	6.81 [1.16; 31.82]	0.57		1 (0.6%)	8.07 [0.8; 44.14]	0.67		1 (1.1%)	15.97 [1.59; 87.79]	0.47	0.52
TP53 S241C	Substitution		6 (0.1%)		6 (0.1%)	Ref	Ref		0 (0%)	0.23 [0; 1.93]	0.81		0 (0%)	0.51 [0; 4.35]	0.91		0 (0%)	1.13 [0.01; 9.94]	1		0 (0%)	2.56 [0.02; 22.91]	0.91		0 (0%)	4.73 [0.04; 41.82]	0.69	0.97
TP53 C242S	Substitution		6 (0.1%)		4 (0.1%)	Ref	Ref		2 (0.1%)	1.74 [0.3; 8.06]	0.95		0 (0%)	0.79 [0.01; 7.76]	0.95		0 (0%)	2.02 [0.01; 21.18]	1		0 (0%)	4.56 [0.03; 51.63]	0.91		0 (0%)	7.39 [0.05; 82.81]	0.69	0.96
STK11 D237Y	Substitution		6 (0.1%)		3 (0.1%)	Ref	Ref		3 (0.2%)	2.68 [0.56; 12.82]	0.8		0 (0%)	0.75 [0.01; 7.67]	0.94		0 (0%)	1.53 [0.01; 16.9]	1		0 (0%)	3.23 [0.02; 35.39]	0.91		0 (0%)	5.64 [0.04; 60.02]	0.69	0.96
PTEN Q171*	Substitution		6 (0.1%)		5 (0.1%)	Ref	Ref		1 (0.1%)	0.97 [0.1; 4.93]	0.99		0 (0%)	0.9 [0.01; 8.09]	0.97		0 (0%)	2.66 [0.02; 24.55]	1		0 (0%)	8.36 [0.06; 92.37]	0.91		0 (0%)	13.34 [0.09; 190.4]	0.69	1
DIS3 M163fs	Indel		6 (0.1%)		3 (0.1%)	Ref	Ref		3 (0.2%)	3.14 [0.66; 14.99]	0.77		1 (0.1%)	3.5 [0.33; 22.3]	0.91		0 (0%)	2.53 [0.02; 28.68]	1		0 (0%)	5.92 [0.04; 77.09]	0.91		0 (0%)	9.92 [0.07; 139.39]	0.69	0.96
NFE2L2 I28T	Substitution		6 (0.1%)		5 (0.1%)	Ref	Ref		1 (0.1%)	1.07 [0.11; 5.45]	0.99		1 (0.1%)	2.79 [0.28; 14.24]	0.91		0 (0%)	2.66 [0.02; 24.55]	1		0 (0%)	8.36 [0.06; 92.37]	0.91		0 (0%)	13.34 [0.09; 190.4]	0.69	0.96
STK11 K269fs	Indel		6 (0.1%)		5 (0.1%)	Ref	Ref		1 (0.1%)	0.73 [0.08; 3.71]	0.99		1 (0.1%)	1.56 [0.16; 7.9]	0.91		1 (0.3%)	3.36 [0.34; 17.3]	0.98		0 (0%)	2.61 [0.02; 23.77]	0.91		0 (0%)	4.62 [0.04; 41.86]	0.69	0.96
CSF3R W547*	Substitution		6 (0.1%)		4 (0.1%)	Ref	Ref		2 (0.1%)	1.84 [0.32; 8.42]	0.95		2 (0.2%)	4.24 [0.73; 19.47]	0.8		1 (0.3%)	5.64 [0.56; 31.4]	0.89		0 (0%)	4.12 [0.03; 40.86]	0.91		0 (0%)	7.27 [0.05; 76.15]	0.69	0.84
CDKN2A T79fs	Indel		6 (0.1%)		3 (0.1%)	Ref	Ref		3 (0.2%)	2.4 [0.49; 11.56]	0.84		1 (0.1%)	2.45 [0.23; 15.27]	0.91		0 (0%)	2.18 [0.02; 24.61]	1		0 (0%)	4.92 [0.04; 57.93]	0.91		0 (0%)	7.61 [0.06; 83.88]	0.69	0.96
MPL R102P	Substitution		6 (0.1%)		5 (0.1%)	Ref	Ref		1 (0.1%)	0.64 [0.06; 3.3]	0.96		0 (0%)	0.54 [0; 4.79]	0.91		0 (0%)	1.32 [0.01; 11.87]	1		0 (0%)	2.84 [0.02; 26.24]	0.91		0 (0%)	4.64 [0.03; 43.46]	0.69	0.98
TP53 P72fs	Indel		6 (0.1%)		5 (0.1%)	Ref	Ref		1 (0.1%)	0.88 [0.09; 4.49]	0.99		0 (0%)	0.63 [0; 5.7]	0.91		0 (0%)	1.46 [0.01; 13.53]	1		0 (0%)	3.39 [0.03; 32.2]	0.91		0 (0%)	6.3 [0.05; 59.81]	0.69	1
KEAP1 D422N	Substitution		6 (0.1%)		5 (0.1%)	Ref	Ref		1 (0.1%)	0.84 [0.09; 4.29]	0.99		1 (0.1%)	1.92 [0.2; 9.8]	0.91		0 (0%)	1.46 [0.01; 13.53]	1		0 (0%)	3.39 [0.03; 32.2]	0.91		0 (0%)	6.3 [0.05; 59.81]	0.69	0.96
LRP1B c.2644+1G>T	Splice site		6 (0.1%)		5 (0.1%)	Ref	Ref		1 (0.1%)	0.72 [0.07; 3.63]	0.99		0 (0%)	0.53 [0; 4.71]	0.91		0 (0%)	1.14 [0.01; 10.33]	1		0 (0%)	2.5 [0.02; 22.89]	0.91		0 (0%)	4.66 [0.04; 41.91]	0.69	0.96
HNF1A P291fs	Indel		6 (0.1%)		5 (0.1%)	Ref	Ref		1 (0.1%)	0.85 [0.09; 4.35]	0.99		1 (0.1%)	1.97 [0.2; 10.19]	0.91		0 (0%)	1.43 [0.01; 13.47]	1		0 (0%)	3.38 [0.03; 33.38]	0.91		0 (0%)	5.71 [0.04; 54.58]	0.69	0.96
CDKN2A Y129*	Substitution		6 (0.1%)		6 (0.1%)	Ref	Ref		0 (0%)	0.24 [0; 2.09]	0.84		0 (0%)	0.55 [0; 4.73]	0.91		0 (0%)	1.32 [0.01; 11.62]	1		0 (0%)	3.17 [0.02; 29.2]	0.91		0 (0%)	5.56 [0.04; 51.93]	0.69	1
TP53 H193L	Substitution		6 (0.1%)		6 (0.1%)	Ref	Ref		0 (0%)	0.24 [0; 2.09]	0.84		0 (0%)	0.55 [0; 4.73]	0.91		0 (0%)	1.32 [0.01; 11.62]	1		0 (0%)	3.17 [0.02; 29.2]	0.91		0 (0%)	5.56 [0.04; 51.93]	0.69	1
CDKN2A c.150+1G>T	Splice site		6 (0.1%)		5 (0.1%)	Ref	Ref		1 (0.1%)	0.83 [0.08; 4.25]	0.99		1 (0.1%)	1.87 [0.19; 9.76]	0.91		0 (0%)	1.8 [0.01; 16.94]	1		0 (0%)	5.09 [0.04; 53.02]	0.91		0 (0%)	8.23 [0.06; 87.38]	0.69	0.96
CDKN2A W15*	Substitution		6 (0.1%)		6 (0.1%)	Ref	Ref		0 (0%)	0.24 [0; 2.09]	0.84		0 (0%)	0.58 [0; 5.08]	0.91		0 (0%)	1.59 [0.01; 15.03]	1		0 (0%)	3.4 [0.02; 34.8]	0.91		0 (0%)	5.11 [0.04; 53.17]	0.69	1
CDKN2A H83R	Substitution		6 (0.1%)		5 (0.1%)	Ref	Ref		1 (0.1%)	0.91 [0.09; 4.64]	0.99		0 (0%)	0.65 [0; 5.91]	0.91		0 (0%)	1.59 [0.01; 14.76]	1		0 (0%)	3.97 [0.03; 39.46]	0.91		0 (0%)	6.8 [0.05; 68]	0.69	1
CDKN2A G111fs	Indel		6 (0.1%)		4 (0.1%)	Ref	Ref		2 (0.1%)	1.67 [0.29; 7.7]	0.95		1 (0.1%)	2.24 [0.22; 12.62]	0.91		0 (0%)	2.02 [0.01; 21.18]	1		0 (0%)	4.56 [0.03; 51.63]	0.91		0 (0%)	7.39 [0.05; 82.81]	0.69	0.96
TP53 V216M	Substitution		6 (0.1%)		4 (0.1%)	Ref	Ref		2 (0.1%)	1.78 [0.31; 8.16]	0.95		0 (0%)	0.79 [0.01; 7.67]	0.95		0 (0%)	1.92 [0.01; 19.09]	1		0 (0%)	4.4 [0.03; 47.09]	0.91		0 (0%)	7.62 [0.06; 86.56]	0.69	1
B2M S31*	Substitution		6 (0.1%)		4 (0.1%)	Ref	Ref		2 (0.1%)	1.66 [0.29; 7.59]	0.95		1 (0.1%)	2.24 [0.22; 12.29]	0.91		1 (0.3%)	5.26 [0.52; 29.37]	0.9		0 (0%)	3.16 [0.02; 29.83]	0.91		0 (0%)	5.57 [0.04; 54.38]	0.69	0.96
SRSF2 P95L	Substitution		6 (0.1%)		5 (0.1%)	Ref	Ref		1 (0.1%)	0.73 [0.08; 3.71]	0.99		0 (0%)	0.5 [0; 4.4]	0.91		0 (0%)	1.04 [0.01; 9.29]	1		0 (0%)	2.23 [0.02; 19.75]	0.91		0 (0%)	4.21 [0.03; 37.11]	0.69	0.96
NF1 Q535*	Substitution		6 (0.1%)		6 (0.1%)	Ref	Ref		0 (0%)	0.22 [0; 1.89]	0.8		0 (0%)	0.48 [0; 4.14]	0.91		0 (0%)	1.08 [0.01; 9.47]	1		0 (0%)	2.44 [0.02; 21.77]	0.91		0 (0%)	4.47 [0.03; 39.37]	0.69	0.96
ERCC2 R601Q	Substitution		6 (0.1%)		6 (0.1%)	Ref	Ref		0 (0%)	0.2 [0; 1.71]	0.8		0 (0%)	0.43 [0; 3.66]	0.91		0 (0%)	0.89 [0.01; 7.78]	1		0 (0%)	1.97 [0.02; 17.24]	0.91		0 (0%)	3.8 [0.03; 32.68]	0.69	0.96
MET c.3082+2T>C	Splice site		6 (0.1%)		6 (0.1%)	Ref	Ref		0 (0%)	0.21 [0; 1.84]	0.8		0 (0%)	0.46 [0; 3.91]	0.91		0 (0%)	1.01 [0.01; 8.76]	1		0 (0%)	2.18 [0.02; 19.13]	0.91		0 (0%)	4.06 [0.03; 35.77]	0.69	0.96
STK11 Q100*	Substitution		6 (0.1%)		5 (0.1%)	Ref	Ref		1 (0.1%)	0.73 [0.08; 3.71]	0.99		1 (0.1%)	1.56 [0.16; 7.9]	0.91		0 (0%)	1.14 [0.01; 10.33]	1		0 (0%)	2.5 [0.02; 22.89]	0.91		0 (0%)	4.66 [0.04; 41.91]	0.69	0.96
ERCC3 R109*	Substitution		6 (0.1%)		5 (0.1%)	Ref	Ref		1 (0.1%)	0.75 [0.08; 3.79]	0.99		1 (0.1%)	1.58 [0.16; 8.01]	0.91		0 (0%)	1.14 [0.01; 10.36]	1		0 (0%)	2.39 [0.02; 22.13]	0.91		0 (0%)	4.2 [0.03; 38.52]	0.69	0.96
TP53 R213Q	Substitution		6 (0.1%)		5 (0.1%)	Ref	Ref		1 (0.1%)	0.77 [0.08; 3.86]	0.99		1 (0.1%)	1.65 [0.17; 8.35]	0.91		1 (0.3%)	3.62 [0.37; 18.55]	0.94		1 (0.6%)	7.66 [0.77; 40.24]	0.69		1 (1.1%)	13.55 [1.36; 71.34]	0.49	0.77
CTNNB1 T41A	Substitution		6 (0.1%)		6 (0.1%)	Ref	Ref		0 (0%)	0.21 [0; 1.79]	0.8		0 (0%)	0.45 [0; 3.85]	0.91		0 (0%)	0.96 [0.01; 8.23]	1		0 (0%)	2.05 [0.02; 17.57]	0.91		0 (0%)	3.91 [0.03; 33.43]	0.69	0.96
RBM10 E513*	Substitution		6 (0.1%)		6 (0.1%)	Ref	Ref		0 (0%)	0.2 [0; 1.73]	0.8		0 (0%)	0.43 [0; 3.67]	0.91		0 (0%)	0.89 [0.01; 7.68]	1		0 (0%)	1.87 [0.01; 16.06]	0.91		0 (0%)	3.54 [0.03; 30.27]	0.69	0.96
RBM10 E292*	Substitution		6 (0.1%)		5 (0.1%)	Ref	Ref		1 (0.1%)	0.69 [0.07; 3.5]	0.98		0 (0%)	0.52 [0; 4.63]	0.91		0 (0%)	1.09 [0.01; 9.75]	1		0 (0%)	2.33 [0.02; 20.74]	0.91		0 (0%)	4.45 [0.03; 39.45]	0.69	0.96
CDKN2A A100fs	Indel		6 (0.1%)		3 (0.1%)	Ref	Ref		3 (0.2%)	2.97 [0.62; 14.17]	0.8		2 (0.2%)	4.13 [0.68; 21.62]	0.8		0 (0%)	1.56 [0.01; 16.18]	1		0 (0%)	3.35 [0.03; 34.19]	0.91		0 (0%)	5.89 [0.04; 60.22]	0.69	0.96
STK11 K48*	Substitution		6 (0.1%)		4 (0.1%)	Ref	Ref		2 (0.1%)	1.51 [0.26; 6.87]	0.96		2 (0.2%)	3.09 [0.54; 14.03]	0.87		2 (0.5%)	6.79 [1.18; 30.81]	0.57		1 (0.6%)	8.66 [0.87; 46.92]	0.67		0 (0%)	5.57 [0.04; 54.38]	0.69	0.77
EGFR E709A	Substitution		6 (0.1%)		3 (0.1%)	Ref	Ref		3 (0.2%)	2.43 [0.51; 11.56]	0.84		2 (0.2%)	3.66 [0.61; 18.95]	0.82		1 (0.3%)	4.95 [0.47; 30.38]	0.92		1 (0.6%)	10.48 [1.01; 63.84]	0.67		1 (1.1%)	19.89 [1.93; 121.58]	0.47	0.45
SMARCA4 T910M	Substitution		6 (0.1%)		4 (0.1%)	Ref	Ref		2 (0.1%)	1.47 [0.25; 6.71]	0.96		0 (0%)	0.58 [0; 5.46]	0.91		0 (0%)	1.2 [0.01; 11.37]	1		0 (0%)	2.57 [0.02; 24.15]	0.91		0 (0%)	4.88 [0.04; 45.24]	0.69	0.96
TP53 E287*	Substitution		6 (0.1%)		6 (0.1%)	Ref	Ref		0 (0%)	0.23 [0; 2.01]	0.83		0 (0%)	0.52 [0; 4.44]	0.91		0 (0%)	1.21 [0.01; 10.51]	1		0 (0%)	2.74 [0.02; 24.41]	0.91		0 (0%)	4.87 [0.04; 43.94]	0.69	0.99
TP53 c.560-2A>T	Splice site		6 (0.1%)		4 (0.1%)	Ref	Ref		2 (0.1%)	1.7 [0.29; 7.8]	0.95		1 (0.1%)	2.27 [0.23; 12.58]	0.91		0 (0%)	1.92 [0.01; 19.09]	1		0 (0%)	4.4 [0.03; 47.09]	0.91		0 (0%)	7.62 [0.06; 86.56]	0.69	0.96
RBM10 c.1693+1G>T	Splice site		6 (0.1%)		6 (0.1%)	Ref	Ref		0 (0%)	0.19 [0; 1.64]	0.8		0 (0%)	0.41 [0; 3.45]	0.91		0 (0%)	0.8 [0.01; 6.9]	1		0 (0%)	1.71 [0.01; 14.75]	0.92		0 (0%)	3.37 [0.03; 28.96]	0.69	0.96
NF1 c.7190-1G>T	Splice site		6 (0.1%)		5 (0.1%)	Ref	Ref		1 (0.1%)	0.76 [0.08; 3.85]	0.99		0 (0%)	0.52 [0; 4.63]	0.91		0 (0%)	1.12 [0.01; 10.01]	1		0 (0%)	2.41 [0.02; 21.44]	0.91		0 (0%)	4.56 [0.03; 40.81]	0.69	0.96
TP53 c.782+1G>T	Splice site		6 (0.1%)		4 (0.1%)	Ref	Ref		2 (0.1%)	1.55 [0.27; 7.05]	0.96		1 (0.1%)	1.7 [0.17; 9.24]	0.91		0 (0%)	1.15 [0.01; 10.86]	1		0 (0%)	2.55 [0.02; 24.02]	0.91		0 (0%)	4.55 [0.03; 42.73]	0.69	0.96
PTEN N323fs	Indel		6 (0.1%)		3 (0.1%)	Ref	Ref		3 (0.2%)	3.32 [0.7; 15.82]	0.77		1 (0.1%)	3.45 [0.33; 21.52]	0.91		0 (0%)	2.51 [0.02; 27.32]	1		0 (0%)	6.27 [0.05; 75.09]	0.91		0 (0%)	10.12 [0.07; 118.91]	0.69	0.93
CDKN2A P81L	Substitution		6 (0.1%)		5 (0.1%)	Ref	Ref		1 (0.1%)	0.81 [0.08; 4.11]	0.99		1 (0.1%)	1.82 [0.19; 9.27]	0.91		1 (0.3%)	4.15 [0.42; 21.69]	0.92		1 (0.6%)	9.53 [0.95; 51.7]	0.67		0 (0%)	5.5 [0.04; 50.75]	0.69	0.93
TP53 E224*	Substitution		6 (0.1%)		3 (0.1%)	Ref	Ref		3 (0.2%)	2.62 [0.55; 12.51]	0.81		1 (0.1%)	2.03 [0.19; 12.62]	0.91		0 (0%)	1.53 [0.01; 16.96]	1		0 (0%)	3.48 [0.03; 39.46]	0.91		0 (0%)	6.13 [0.04; 65.52]	0.69	0.96
TP53 P151H	Substitution		6 (0.1%)		4 (0.1%)	Ref	Ref		2 (0.1%)	1.6 [0.28; 7.28]	0.96		1 (0.1%)	1.87 [0.19; 10.15]	0.91		1 (0.3%)	4.06 [0.41; 22.07]	0.92		1 (0.6%)	8.41 [0.84; 45.5]	0.67		1 (1.1%)	15.04 [1.51; 82.16]	0.47	0.76
DNMT3A R320*	Substitution		6 (0.1%)		4 (0.1%)	Ref	Ref		2 (0.1%)	1.39 [0.24; 6.27]	0.98		0 (0%)	0.56 [0; 5.27]	0.91		0 (0%)	1.17 [0.01; 11.1]	1		0 (0%)	2.43 [0.02; 23.07]	0.91		0 (0%)	4.36 [0.03; 41.01]	0.69	0.96
KEAP1 G524C	Substitution		6 (0.1%)		5 (0.1%)	Ref	Ref		1 (0.1%)	0.74 [0.08; 3.75]	0.99		0 (0%)	0.48 [0; 4.29]	0.91		0 (0%)	1.06 [0.01; 9.46]	1		0 (0%)	2.24 [0.02; 19.84]	0.91		0 (0%)	3.99 [0.03; 35.6]	0.69	0.96
RIT1 M90I	Substitution		6 (0.1%)		6 (0.1%)	Ref	Ref		0 (0%)	0.17 [0; 1.48]	0.77		0 (0%)	0.41 [0; 3.52]	0.91		0 (0%)	0.95 [0.01; 8.11]	1		0 (0%)	2 [0.02; 17.18]	0.91		0 (0%)	3.33 [0.03; 29.53]	0.69	0.96
CHEK2 L236P	Substitution		6 (0.1%)		3 (0.1%)	Ref	Ref		3 (0.2%)	2.68 [0.57; 12.7]	0.8		2 (0.2%)	3.82 [0.63; 19.69]	0.8		2 (0.5%)	8.17 [1.35; 41.98]	0.5		1 (0.6%)	10.54 [1.01; 64.37]	0.67		1 (1.1%)	18.78 [1.81; 115.81]	0.47	0.52
EGFR V834L	Substitution		6 (0.1%)		5 (0.1%)	Ref	Ref		1 (0.1%)	0.75 [0.08; 3.79]	0.99		0 (0%)	0.52 [0; 4.63]	0.91		0 (0%)	1.09 [0.01; 9.75]	1		0 (0%)	2.33 [0.02; 20.74]	0.91		0 (0%)	4.45 [0.03; 39.45]	0.69	0.96
DDX41 M1?	Other SNV		6 (0.1%)		6 (0.1%)	Ref	Ref		0 (0%)	0.19 [0; 1.6]	0.79		0 (0%)	0.38 [0; 3.24]	0.91		0 (0%)	0.78 [0.01; 6.73]	1		0 (0%)	1.69 [0.01; 14.4]	0.92		0 (0%)	3.14 [0.02; 26.71]	0.69	0.96
RBM10 G280*	Substitution		6 (0.1%)		5 (0.1%)	Ref	Ref		1 (0.1%)	0.74 [0.08; 3.77]	0.99		1 (0.1%)	1.55 [0.16; 7.81]	0.91		1 (0.3%)	3.36 [0.34; 17.1]	0.98		0 (0%)	2.24 [0.02; 19.98]	0.91		0 (0%)	4.19 [0.03; 37.54]	0.69	0.96
TP53 c.559+1G>T	Splice site		6 (0.1%)		3 (0.1%)	Ref	Ref		3 (0.2%)	2.34 [0.49; 11.09]	0.84		2 (0.2%)	3.22 [0.54; 16.45]	0.87		0 (0%)	1.26 [0.01; 13.38]	1		0 (0%)	2.75 [0.02; 28.99]	0.91		0 (0%)	5.63 [0.04; 58.98]	0.69	0.96
SUZ12 D725fs	Indel		6 (0.1%)		5 (0.1%)	Ref	Ref		1 (0.1%)	0.75 [0.08; 3.79]	0.99		1 (0.1%)	1.61 [0.17; 8.12]	0.91		0 (0%)	1.26 [0.01; 11.14]	1		0 (0%)	2.6 [0.02; 23.13]	0.91		0 (0%)	4.66 [0.04; 42.05]	0.69	0.96
SMAD4 R361C	Substitution		6 (0.1%)		4 (0.1%)	Ref	Ref		2 (0.1%)	1.54 [0.27; 6.99]	0.96		0 (0%)	0.64 [0; 5.97]	0.91		0 (0%)	1.39 [0.01; 13.11]	1		0 (0%)	2.91 [0.02; 27.16]	0.91		0 (0%)	5.17 [0.04; 48.64]	0.69	0.96
TP53 G266E	Substitution		5 (0.1%)		2 (0%)	Ref	Ref		3 (0.2%)	3.32 [0.64; 20.03]	0.79		2 (0.2%)	5.35 [0.83; 34.52]	0.8		2 (0.5%)	13.82 [2.04; 98.34]	0.35		1 (0.6%)	17.14 [1.53; 141.66]	0.67		1 (1.1%)	28.7 [2.59; 223.92]	0.47	0.45
TP53 Q38*	Substitution		5 (0.1%)		5 (0.1%)	Ref	Ref		0 (0%)	0.27 [0; 2.47]	0.84		0 (0%)	0.63 [0; 5.7]	0.91		0 (0%)	1.46 [0.01; 13.53]	1		0 (0%)	3.39 [0.03; 32.2]	0.91		0 (0%)	6.3 [0.05; 59.81]	0.69	1
TP53 M160fs	Indel		5 (0.1%)		4 (0.1%)	Ref	Ref		1 (0.1%)	1.05 [0.1; 5.71]	0.99		0 (0%)	0.88 [0.01; 8.38]	0.97		0 (0%)	2.2 [0.02; 21.69]	1		0 (0%)	5.84 [0.04; 63.87]	0.91		0 (0%)	9.38 [0.07; 103.91]	0.69	1
U2AF1 G222_G223dup	Indel		5 (0.1%)		5 (0.1%)	Ref	Ref		0 (0%)	0.27 [0; 2.46]	0.84		0 (0%)	0.6 [0; 5.39]	0.91		0 (0%)	1.41 [0.01; 12.68]	1		0 (0%)	3.05 [0.02; 28.05]	0.91		0 (0%)	5.41 [0.04; 51.63]	0.69	1
TP53 K319*	Substitution		5 (0.1%)		2 (0%)	Ref	Ref		3 (0.2%)	4.22 [0.81; 25.6]	0.75		0 (0%)	1.24 [0.01; 15.37]	0.96		0 (0%)	2.74 [0.02; 33.86]	1		0 (0%)	5.68 [0.04; 70.18]	0.91		0 (0%)	9.82 [0.07; 129.2]	0.69	0.96
TP53 c.375+1delG	Splice site		5 (0.1%)		2 (0%)	Ref	Ref		3 (0.2%)	4.44 [0.85; 27.02]	0.75		2 (0.2%)	7.06 [1.06; 47.22]	0.69		0 (0%)	2.62 [0.02; 34.42]	1		0 (0%)	6.54 [0.05; 91.39]	0.91		0 (0%)	10.77 [0.08; 139.2]	0.69	0.89
TP53 I255F	Substitution		5 (0.1%)		4 (0.1%)	Ref	Ref		1 (0.1%)	0.91 [0.09; 5]	0.99		0 (0%)	0.62 [0; 5.93]	0.91		0 (0%)	1.33 [0.01; 13.05]	1		0 (0%)	2.96 [0.02; 29.16]	0.91		0 (0%)	5.46 [0.04; 52.01]	0.69	0.96
MPL R257C	Substitution		5 (0.1%)		4 (0.1%)	Ref	Ref		1 (0.1%)	0.89 [0.09; 4.97]	0.99		1 (0.1%)	1.95 [0.19; 10.96]	0.91		1 (0.3%)	4.5 [0.43; 26.45]	0.92		1 (0.6%)	9.93 [0.94; 60.29]	0.67		1 (1.1%)	17.77 [1.71; 106.34]	0.47	0.7
TP53 K164*	Substitution		5 (0.1%)		3 (0.1%)	Ref	Ref		2 (0.1%)	2.22 [0.36; 11.66]	0.89		0 (0%)	1.32 [0.01; 14.08]	0.95		0 (0%)	3.77 [0.03; 41.28]	1		0 (0%)	10.74 [0.08; 144.93]	0.91		0 (0%)	16.26 [0.11; 283.48]	0.69	0.96
TP53 C275Y	Substitution		5 (0.1%)		4 (0.1%)	Ref	Ref		1 (0.1%)	1 [0.1; 5.52]	1		1 (0.1%)	2.23 [0.22; 12.43]	0.91		1 (0.3%)	5.25 [0.51; 30.31]	0.92		0 (0%)	3.2 [0.02; 31.65]	0.91		0 (0%)	5.94 [0.04; 58.42]	0.69	0.96
TP53 R110fs	Indel		5 (0.1%)		4 (0.1%)	Ref	Ref		1 (0.1%)	1.1 [0.11; 6.05]	0.99		0 (0%)	0.88 [0.01; 8.38]	0.97		0 (0%)	2.2 [0.02; 21.69]	1		0 (0%)	5.84 [0.04; 63.87]	0.91		0 (0%)	9.38 [0.07; 103.91]	0.69	0.97
ERBB3 V104L	Substitution		5 (0.1%)		2 (0%)	Ref	Ref		3 (0.2%)	3.41 [0.66; 20.68]	0.77		1 (0.1%)	3.27 [0.29; 25.26]	0.91		0 (0%)	2.19 [0.02; 30.55]	1		0 (0%)	4.91 [0.03; 69.31]	0.91		0 (0%)	7.7 [0.05; 99.19]	0.69	0.96
TP53 P278A	Substitution		5 (0.1%)		1 (0%)	Ref	Ref		4 (0.2%)	9.83 [1.79; 98.76]	0.36		0 (0%)	2.52 [0.02; 50.07]	0.91		0 (0%)	6.59 [0.04; 131.18]	1		0 (0%)	15.72 [0.1; 393.92]	0.91		0 (0%)	22.46 [0.15; 684.16]	0.69	0.96
TP53 P153fs	Indel		5 (0.1%)		4 (0.1%)	Ref	Ref		1 (0.1%)	1.1 [0.11; 6.05]	0.99		1 (0.1%)	2.6 [0.26; 14.36]	0.91		0 (0%)	2.2 [0.02; 21.69]	1		0 (0%)	5.84 [0.04; 63.87]	0.91		0 (0%)	9.38 [0.07; 103.91]	0.69	0.96
TP53 P190fs	Indel		5 (0.1%)		3 (0.1%)	Ref	Ref		2 (0.1%)	1.97 [0.33; 10.26]	0.93		1 (0.1%)	2.45 [0.23; 15.27]	0.91		0 (0%)	1.48 [0.01; 16.02]	1		0 (0%)	3.37 [0.02; 37.33]	0.91		0 (0%)	5.65 [0.04; 59.74]	0.69	0.96
KEAP1 R470C	Substitution		5 (0.1%)		4 (0.1%)	Ref	Ref		1 (0.1%)	0.85 [0.08; 4.71]	0.99		0 (0%)	0.53 [0; 5.1]	0.91		0 (0%)	1.12 [0.01; 11.09]	1		0 (0%)	2.46 [0.02; 24.58]	0.91		0 (0%)	4.51 [0.03; 43.74]	0.69	0.96
TP53 S37fs	Indel		5 (0.1%)		5 (0.1%)	Ref	Ref		0 (0%)	0.26 [0; 2.31]	0.84		0 (0%)	0.57 [0; 5.06]	0.91		0 (0%)	1.24 [0.01; 11.4]	1		0 (0%)	2.8 [0.02; 26.81]	0.91		0 (0%)	4.74 [0.04; 44.47]	0.69	0.99
TP53 Q100*	Substitution		5 (0.1%)		5 (0.1%)	Ref	Ref		0 (0%)	0.28 [0; 2.53]	0.85		0 (0%)	0.61 [0; 5.49]	0.91		0 (0%)	1.44 [0.01; 13.28]	1		0 (0%)	3.18 [0.02; 30.81]	0.91		0 (0%)	5.57 [0.04; 56.46]	0.69	1
CDKN2A R22fs	Indel		5 (0.1%)		4 (0.1%)	Ref	Ref		1 (0.1%)	1.1 [0.11; 6.13]	0.99		1 (0.1%)	2.65 [0.26; 14.93]	0.91		0 (0%)	2.02 [0.01; 21.18]	1		0 (0%)	4.56 [0.03; 51.63]	0.91		0 (0%)	7.39 [0.05; 82.81]	0.69	0.96
CDKN2A A20fs	Indel		5 (0.1%)		2 (0%)	Ref	Ref		3 (0.2%)	4.59 [0.88; 27.91]	0.75		3 (0.4%)	10.91 [2.06; 67.3]	0.38		1 (0.3%)	9.04 [0.78; 71.51]	0.84		0 (0%)	6.54 [0.05; 91.39]	0.91		0 (0%)	10.77 [0.08; 139.2]	0.69	0.52
GPS2 T241fs	Indel		5 (0.1%)		5 (0.1%)	Ref	Ref		0 (0%)	0.26 [0; 2.32]	0.84		0 (0%)	0.6 [0; 5.34]	0.91		0 (0%)	1.39 [0.01; 13.17]	1		0 (0%)	3.06 [0.02; 30.04]	0.91		0 (0%)	5 [0.04; 47.99]	0.69	1
RB1 R251*	Substitution		5 (0.1%)		4 (0.1%)	Ref	Ref		1 (0.1%)	1.08 [0.11; 5.99]	0.99		1 (0.1%)	2.58 [0.25; 14.33]	0.91		0 (0%)	2.51 [0.02; 24.99]	1		0 (0%)	6.53 [0.05; 74.57]	0.91		0 (0%)	11.11 [0.08; 141.88]	0.69	0.96
FANCI G422R	Substitution		5 (0.1%)		3 (0.1%)	Ref	Ref		2 (0.1%)	2.23 [0.37; 11.66]	0.89		0 (0%)	1.04 [0.01; 11]	0.99		0 (0%)	2.51 [0.02; 27.32]	1		0 (0%)	6.27 [0.05; 75.09]	0.91		0 (0%)	10.12 [0.07; 118.91]	0.69	0.96
KEAP1 R135L	Substitution		5 (0.1%)		4 (0.1%)	Ref	Ref		1 (0.1%)	0.89 [0.09; 4.87]	0.99		0 (0%)	0.72 [0.01; 6.91]	0.93		0 (0%)	1.64 [0.01; 16.34]	1		0 (0%)	3.73 [0.03; 38.45]	0.91		0 (0%)	6.48 [0.05; 63.8]	0.69	0.99
TP53 P177R	Substitution		5 (0.1%)		4 (0.1%)	Ref	Ref		1 (0.1%)	1.1 [0.11; 6.07]	0.99		1 (0.1%)	2.56 [0.25; 14.13]	0.91		1 (0.3%)	6.37 [0.63; 36.09]	0.87		0 (0%)	5.04 [0.04; 53.34]	0.91		0 (0%)	8.81 [0.06; 100.17]	0.69	0.96
MYD88 A6fs	Indel		5 (0.1%)		2 (0%)	Ref	Ref		3 (0.2%)	3.37 [0.65; 20.44]	0.77		0 (0%)	1.29 [0.01; 16.15]	0.95		0 (0%)	2.93 [0.02; 37.69]	1		0 (0%)	6.73 [0.05; 93.14]	0.91		0 (0%)	11.12 [0.08; 143.46]	0.69	0.96
SMAD4 Q116*	Substitution		5 (0.1%)		4 (0.1%)	Ref	Ref		1 (0.1%)	1 [0.1; 5.48]	1		0 (0%)	0.73 [0.01; 6.95]	0.93		0 (0%)	1.66 [0.01; 15.95]	1		0 (0%)	3.61 [0.03; 35.52]	0.91		0 (0%)	6.35 [0.05; 63.22]	0.69	0.96
NFE2L2 L30F	Substitution		5 (0.1%)		5 (0.1%)	Ref	Ref		0 (0%)	0.29 [0; 2.61]	0.85		0 (0%)	0.69 [0.01; 6.21]	0.91		0 (0%)	1.69 [0.01; 15.82]	1		0 (0%)	4.02 [0.03; 39.63]	0.91		0 (0%)	7.11 [0.05; 70.4]	0.69	1
TP53 E285*	Substitution		5 (0.1%)		4 (0.1%)	Ref	Ref		1 (0.1%)	0.85 [0.08; 4.64]	0.99		1 (0.1%)	1.76 [0.17; 9.66]	0.91		0 (0%)	1.22 [0.01; 11.93]	1		0 (0%)	2.73 [0.02; 26.94]	0.91		0 (0%)	4.91 [0.04; 46.68]	0.69	0.96
ALOX12B V527M	Substitution		5 (0.1%)		3 (0.1%)	Ref	Ref		2 (0.1%)	1.98 [0.33; 10.33]	0.93		1 (0.1%)	2.61 [0.25; 16.34]	0.91		1 (0.3%)	5.86 [0.55; 37.63]	0.89		1 (0.6%)	12.98 [1.22; 86.43]	0.67		1 (1.1%)	23.9 [2.25; 160.62]	0.47	0.76
TP53 P301fs	Indel		5 (0.1%)		4 (0.1%)	Ref	Ref		1 (0.1%)	0.85 [0.08; 4.64]	0.99		1 (0.1%)	1.76 [0.17; 9.66]	0.91		1 (0.3%)	3.81 [0.37; 21.32]	0.94		1 (0.6%)	8.61 [0.84; 48.75]	0.67		1 (1.1%)	15.4 [1.53; 85.05]	0.47	0.84
NFE2L2 D29G	Substitution		5 (0.1%)		2 (0%)	Ref	Ref		3 (0.2%)	5.34 [1.02; 32.38]	0.66		1 (0.1%)	4.99 [0.45; 38.92]	0.87		0 (0%)	3.43 [0.02; 45]	1		0 (0%)	7.74 [0.06; 113.54]	0.91		0 (0%)	13.07 [0.09; 207.63]	0.69	0.84
FGFR3 R248C	Substitution		5 (0.1%)		5 (0.1%)	Ref	Ref		0 (0%)	0.29 [0; 2.55]	0.85		0 (0%)	0.67 [0.01; 6.1]	0.91		0 (0%)	1.68 [0.01; 16.13]	1		0 (0%)	6.19 [0.04; 69.7]	0.91		0 (0%)	7.38 [0.05; 87.75]	0.69	1
TP53 D48fs	Indel		5 (0.1%)		4 (0.1%)	Ref	Ref		1 (0.1%)	1.1 [0.11; 6.07]	0.99		0 (0%)	0.86 [0.01; 8.25]	0.97		0 (0%)	2.13 [0.02; 20.88]	1		0 (0%)	5.04 [0.04; 53.34]	0.91		0 (0%)	8.81 [0.06; 100.17]	0.69	0.96
ERCC2 R616P	Substitution		5 (0.1%)		5 (0.1%)	Ref	Ref		0 (0%)	0.26 [0; 2.35]	0.84		0 (0%)	0.59 [0; 5.27]	0.91		0 (0%)	1.3 [0.01; 11.87]	1		0 (0%)	2.94 [0.02; 26.96]	0.91		0 (0%)	5.59 [0.04; 51.47]	0.69	1
TP53 T284P	Substitution		5 (0.1%)		4 (0.1%)	Ref	Ref		1 (0.1%)	0.92 [0.09; 5.04]	0.99		0 (0%)	0.67 [0.01; 6.32]	0.91		0 (0%)	1.42 [0.01; 13.82]	1		0 (0%)	3.12 [0.02; 30.72]	0.91		0 (0%)	5.81 [0.04; 55.51]	0.69	0.99
TP53 c.920-1G>A	Splice site		5 (0.1%)		4 (0.1%)	Ref	Ref		1 (0.1%)	0.98 [0.1; 5.37]	1		0 (0%)	0.68 [0.01; 6.51]	0.91		0 (0%)	1.54 [0.01; 14.89]	1		0 (0%)	3.41 [0.03; 33.44]	0.91		0 (0%)	6 [0.05; 59.05]	0.69	0.97
ALOX12B Y521C	Substitution		5 (0.1%)		2 (0%)	Ref	Ref		3 (0.2%)	4.1 [0.79; 24.8]	0.75		0 (0%)	1.12 [0.01; 13.71]	0.97		0 (0%)	2.38 [0.02; 31.41]	1		0 (0%)	5.64 [0.04; 80.88]	0.91		0 (0%)	8.76 [0.06; 113.11]	0.69	0.96
TP53 T125K	Substitution		5 (0.1%)		3 (0.1%)	Ref	Ref		2 (0.1%)	2.17 [0.36; 11.26]	0.9		0 (0%)	1.04 [0.01; 11]	0.99		0 (0%)	2.51 [0.02; 27.32]	1		0 (0%)	6.27 [0.05; 75.09]	0.91		0 (0%)	10.12 [0.07; 118.91]	0.69	0.97
CDKN2A H83N	Substitution		5 (0.1%)		3 (0.1%)	Ref	Ref		2 (0.1%)	2.28 [0.37; 11.87]	0.88		1 (0.1%)	3.07 [0.3; 19.03]	0.91		0 (0%)	2.39 [0.02; 25.74]	1		0 (0%)	5.34 [0.04; 60.51]	0.91		0 (0%)	9.29 [0.07; 112.39]	0.69	0.96
TP53 c.993+2T>C	Splice site		5 (0.1%)		4 (0.1%)	Ref	Ref		1 (0.1%)	0.95 [0.09; 5.24]	0.99		1 (0.1%)	2.1 [0.21; 11.65]	0.91		1 (0.3%)	4.84 [0.47; 27.68]	0.92		0 (0%)	2.96 [0.02; 29.16]	0.91		0 (0%)	5.46 [0.04; 52.01]	0.69	0.96
TP53 R280fs	Indel		5 (0.1%)		5 (0.1%)	Ref	Ref		0 (0%)	0.28 [0; 2.47]	0.84		0 (0%)	0.61 [0; 5.47]	0.91		0 (0%)	1.42 [0.01; 13.04]	1		0 (0%)	3.29 [0.02; 31.16]	0.91		0 (0%)	5.77 [0.04; 55.15]	0.69	1
TP53 c.993+1G>A	Splice site		5 (0.1%)		5 (0.1%)	Ref	Ref		0 (0%)	0.26 [0; 2.26]	0.84		0 (0%)	0.54 [0; 4.8]	0.91		0 (0%)	1.19 [0.01; 10.75]	1		0 (0%)	2.61 [0.02; 23.77]	0.91		0 (0%)	4.62 [0.04; 41.86]	0.69	0.96
EGFR L747_E749del	Indel		5 (0.1%)		1 (0%)	Ref	Ref		4 (0.2%)	7.33 [1.34; 73.67]	0.49		4 (0.5%)	14.91 [2.73; 149.81]	0.22		3 (0.8%)	22.86 [3.73; 229]	0.086		3 (1.8%)	48.16 [8.03; 466.43]	0.016		2 (2.2%)	60.8 [8.23; 595.56]	0.038	0.013
EGFR A750P	Substitution		5 (0.1%)		1 (0%)	Ref	Ref		4 (0.2%)	7.33 [1.34; 73.67]	0.49		4 (0.5%)	14.91 [2.73; 149.81]	0.22		3 (0.8%)	22.86 [3.73; 229]	0.086		2 (1.2%)	31.89 [4.19; 329.16]	0.18		2 (2.2%)	60.8 [8.23; 595.56]	0.038	0.017
MAP2K1 Q56P	Substitution		5 (0.1%)		5 (0.1%)	Ref	Ref		0 (0%)	0.23 [0; 2.03]	0.82		0 (0%)	0.49 [0; 4.29]	0.91		0 (0%)	0.96 [0.01; 8.62]	1		0 (0%)	2.09 [0.02; 18.79]	0.91		0 (0%)	4.21 [0.03; 37.49]	0.69	0.96
APC S1465fs	Indel		5 (0.1%)		4 (0.1%)	Ref	Ref		1 (0.1%)	0.94 [0.09; 5.11]	0.99		1 (0.1%)	1.97 [0.2; 10.71]	0.91		0 (0%)	1.39 [0.01; 13.11]	1		0 (0%)	2.91 [0.02; 27.16]	0.91		0 (0%)	5.17 [0.04; 48.64]	0.69	0.96
STK11 W308C	Substitution		5 (0.1%)		1 (0%)	Ref	Ref		4 (0.2%)	9.25 [1.7; 92.55]	0.36		2 (0.2%)	10.83 [1.43; 119.61]	0.65		2 (0.5%)	24.56 [3.22; 274.31]	0.2		1 (0.6%)	28.47 [2.3; 376.29]	0.44		0 (0%)	14.45 [0.1; 290.8]	0.69	0.52
STK11 c.920+1G>T	Splice site		5 (0.1%)		3 (0.1%)	Ref	Ref		2 (0.1%)	1.76 [0.29; 9.13]	0.95		0 (0%)	0.65 [0; 6.71]	0.91		0 (0%)	1.33 [0.01; 13.96]	1		0 (0%)	2.91 [0.02; 30.21]	0.91		0 (0%)	5.47 [0.04; 55.54]	0.69	0.96
STK11 W332*	Substitution		5 (0.1%)		4 (0.1%)	Ref	Ref		1 (0.1%)	0.84 [0.08; 4.59]	0.99		0 (0%)	0.62 [0; 5.8]	0.91		0 (0%)	1.26 [0.01; 12.01]	1		0 (0%)	2.69 [0.02; 25.42]	0.91		0 (0%)	5.17 [0.04; 48.35]	0.69	0.96
GRIN2A S1341fs	Indel		5 (0.1%)		1 (0%)	Ref	Ref		4 (0.2%)	8.69 [1.59; 87.27]	0.36		1 (0.1%)	6.59 [0.53; 83.05]	0.8		0 (0%)	3.52 [0.02; 67.38]	1		0 (0%)	7.17 [0.05; 134.28]	0.91		0 (0%)	12.85 [0.09; 209.65]	0.69	0.96
RBM10 E748*	Substitution		5 (0.1%)		4 (0.1%)	Ref	Ref		1 (0.1%)	0.85 [0.08; 4.65]	0.99		0 (0%)	0.61 [0; 5.8]	0.91		0 (0%)	1.3 [0.01; 12.35]	1		0 (0%)	2.79 [0.02; 26.32]	0.91		0 (0%)	5.28 [0.04; 50]	0.69	0.96
HNF1A H514R	Substitution		5 (0.1%)		5 (0.1%)	Ref	Ref		0 (0%)	0.24 [0; 2.08]	0.83		0 (0%)	0.5 [0; 4.38]	0.91		0 (0%)	1.01 [0.01; 9.02]	1		0 (0%)	2.1 [0.02; 18.77]	0.91		0 (0%)	3.98 [0.03; 35.4]	0.69	0.96
RBM10 E52*	Substitution		5 (0.1%)		3 (0.1%)	Ref	Ref		2 (0.1%)	1.82 [0.3; 9.43]	0.95		0 (0%)	0.75 [0.01; 7.78]	0.94		0 (0%)	1.5 [0.01; 15.79]	1		0 (0%)	3.2 [0.02; 33.21]	0.91		0 (0%)	6.22 [0.05; 63.03]	0.69	0.96
TP53 c.673-1G>A	Splice site		5 (0.1%)		2 (0%)	Ref	Ref		3 (0.2%)	3.83 [0.74; 23.19]	0.77		2 (0.2%)	6 [0.92; 39.25]	0.78		2 (0.5%)	12.88 [1.96; 84.92]	0.37		0 (0%)	4.72 [0.03; 57.46]	0.91		0 (0%)	9.34 [0.07; 110.72]	0.69	0.71
RBM10 E620*	Substitution		5 (0.1%)		5 (0.1%)	Ref	Ref		0 (0%)	0.26 [0; 2.3]	0.84		0 (0%)	0.57 [0; 5]	0.91		0 (0%)	1.26 [0.01; 11.14]	1		0 (0%)	2.6 [0.02; 23.13]	0.91		0 (0%)	4.66 [0.04; 42.05]	0.69	0.97
EGFR N771_H773dup	Indel		5 (0.1%)		5 (0.1%)	Ref	Ref		0 (0%)	0.22 [0; 1.97]	0.81		0 (0%)	0.45 [0; 3.98]	0.91		0 (0%)	0.93 [0.01; 8.31]	1		0 (0%)	2.01 [0.02; 17.85]	0.91		0 (0%)	3.77 [0.03; 33.11]	0.69	0.96
KRAS G13V	Substitution		5 (0.1%)		3 (0.1%)	Ref	Ref		2 (0.1%)	1.74 [0.29; 8.96]	0.95		1 (0.1%)	2.17 [0.21; 13.22]	0.91		1 (0.3%)	4.57 [0.44; 28]	0.92		1 (0.6%)	9.51 [0.91; 57.89]	0.67		1 (1.1%)	16.93 [1.63; 101.68]	0.47	0.77
TP53 P278R	Substitution		5 (0.1%)		5 (0.1%)	Ref	Ref		0 (0%)	0.27 [0; 2.4]	0.84		0 (0%)	0.6 [0; 5.29]	0.91		0 (0%)	1.37 [0.01; 12.18]	1		0 (0%)	2.92 [0.02; 26.03]	0.91		0 (0%)	5.23 [0.04; 48.32]	0.69	0.99
RBM10 E705*	Substitution		5 (0.1%)		3 (0.1%)	Ref	Ref		2 (0.1%)	1.98 [0.32; 10.28]	0.93		0 (0%)	0.84 [0.01; 8.71]	0.96		0 (0%)	1.86 [0.01; 19.35]	1		0 (0%)	3.84 [0.03; 39.74]	0.91		0 (0%)	6.67 [0.05; 71.93]	0.69	0.96
MGA G794*	Substitution		5 (0.1%)		2 (0%)	Ref	Ref		3 (0.2%)	3.57 [0.69; 21.56]	0.77		3 (0.4%)	7.36 [1.43; 44.46]	0.63		2 (0.5%)	11.68 [1.79; 75.74]	0.37		0 (0%)	4.82 [0.03; 58.43]	0.91		0 (0%)	8.54 [0.06; 101.99]	0.69	0.56
PIK3CA G1049R	Substitution		5 (0.1%)		5 (0.1%)	Ref	Ref		0 (0%)	0.25 [0; 2.22]	0.84		0 (0%)	0.54 [0; 4.73]	0.91		0 (0%)	1.15 [0.01; 10.25]	1		0 (0%)	2.33 [0.02; 20.81]	0.91		0 (0%)	4.19 [0.03; 37.43]	0.69	0.96
KEAP1 G480W	Substitution		5 (0.1%)		3 (0.1%)	Ref	Ref		2 (0.1%)	1.81 [0.3; 9.36]	0.95		1 (0.1%)	2.25 [0.22; 13.77]	0.91		0 (0%)	1.69 [0.01; 17.46]	1		0 (0%)	3.54 [0.03; 36.11]	0.91		0 (0%)	6.26 [0.05; 63.9]	0.69	0.96
AR Q799E	Substitution		5 (0.1%)		4 (0.1%)	Ref	Ref		1 (0.1%)	0.91 [0.09; 4.99]	0.99		0 (0%)	0.72 [0.01; 6.8]	0.93		0 (0%)	1.64 [0.01; 15.52]	1		0 (0%)	3.49 [0.03; 32.94]	0.91		0 (0%)	6.18 [0.05; 60.94]	0.69	0.96
KEAP1 c.1709-1G>T	Splice site		5 (0.1%)		4 (0.1%)	Ref	Ref		1 (0.1%)	0.82 [0.08; 4.45]	0.99		0 (0%)	0.58 [0; 5.46]	0.91		0 (0%)	1.2 [0.01; 11.37]	1		0 (0%)	2.57 [0.02; 24.15]	0.91		0 (0%)	4.88 [0.04; 45.24]	0.69	0.96
STK11 E130*	Substitution		5 (0.1%)		0 (0%)	Ref	Ref		5 (0.3%)	29.25 [3.28; 3849.81]	0.086		2 (0.2%)	24.87 [1.97; 3481.98]	0.48		2 (0.5%)	49.14 [4.03; 6806.88]	0.15		0 (0%)	23.44 [0.13; 3277.73]	0.91		0 (0%)	33.65 [0.21; 4384.97]	0.69	0.56
ASXL1 E635fs	Indel		5 (0.1%)		5 (0.1%)	Ref	Ref		0 (0%)	0.22 [0; 1.97]	0.81		0 (0%)	0.45 [0; 3.98]	0.91		0 (0%)	0.93 [0.01; 8.31]	1		0 (0%)	2.01 [0.02; 17.85]	0.91		0 (0%)	3.77 [0.03; 33.11]	0.69	0.96
MYD88 L265P	Substitution		5 (0.1%)		3 (0.1%)	Ref	Ref		2 (0.1%)	1.7 [0.28; 8.74]	0.95		1 (0.1%)	2 [0.19; 12.2]	0.91		0 (0%)	1.52 [0.01; 15.89]	1		0 (0%)	3.23 [0.02; 33.32]	0.91		0 (0%)	5.79 [0.04; 58.54]	0.69	0.96
CHEK2 D82_E86del	Indel		5 (0.1%)		2 (0%)	Ref	Ref		3 (0.2%)	4.14 [0.79; 25.19]	0.75		0 (0%)	1.24 [0.01; 15.37]	0.96		0 (0%)	2.74 [0.02; 33.86]	1		0 (0%)	5.68 [0.04; 70.18]	0.91		0 (0%)	9.82 [0.07; 129.2]	0.69	0.96
TP53 R273fs	Indel		5 (0.1%)		3 (0.1%)	Ref	Ref		2 (0.1%)	1.7 [0.28; 8.84]	0.95		1 (0.1%)	2.28 [0.22; 13.87]	0.91		1 (0.3%)	5.49 [0.53; 34.05]	0.9		0 (0%)	3.64 [0.03; 39.28]	0.91		0 (0%)	5.37 [0.04; 60.69]	0.69	0.96
TP53 K120E	Substitution		5 (0.1%)		4 (0.1%)	Ref	Ref		1 (0.1%)	1 [0.1; 5.52]	1		1 (0.1%)	2.23 [0.22; 12.43]	0.91		0 (0%)	1.46 [0.01; 14.25]	1		0 (0%)	3.2 [0.02; 31.65]	0.91		0 (0%)	5.94 [0.04; 58.42]	0.69	0.96
FANCD2 c.990-1G>A	Splice site		5 (0.1%)		2 (0%)	Ref	Ref		3 (0.2%)	4.44 [0.85; 27.02]	0.75		0 (0%)	1.73 [0.01; 22.21]	0.91		0 (0%)	4.77 [0.03; 62.86]	1		0 (0%)	12.65 [0.09; 208.7]	0.91		0 (0%)	18.59 [0.13; 391.07]	0.69	0.96
TP53 c.376-1G>A	Splice site		5 (0.1%)		3 (0.1%)	Ref	Ref		2 (0.1%)	2.03 [0.33; 10.7]	0.92		0 (0%)	0.81 [0.01; 8.47]	0.96		0 (0%)	1.69 [0.01; 19.05]	1		0 (0%)	3.71 [0.03; 41.15]	0.91		0 (0%)	7.05 [0.05; 74.21]	0.69	0.98
CDKN2A H83D	Substitution		5 (0.1%)		5 (0.1%)	Ref	Ref		0 (0%)	0.24 [0; 2.09]	0.83		0 (0%)	0.5 [0; 4.44]	0.91		0 (0%)	1.07 [0.01; 9.85]	1		0 (0%)	2.49 [0.02; 23.47]	0.91		0 (0%)	4.17 [0.03; 38.25]	0.69	0.96
TP53 R249W	Substitution		5 (0.1%)		3 (0.1%)	Ref	Ref		2 (0.1%)	2 [0.33; 10.45]	0.93		2 (0.2%)	4.4 [0.72; 23.12]	0.8		1 (0.3%)	4.7 [0.45; 29.1]	0.92		1 (0.6%)	10.53 [1.01; 64.5]	0.67		0 (0%)	6.71 [0.05; 68.74]	0.69	0.77
TP53 G105fs	Indel		5 (0.1%)		4 (0.1%)	Ref	Ref		1 (0.1%)	0.95 [0.09; 5.24]	0.99		0 (0%)	0.67 [0.01; 6.47]	0.91		0 (0%)	1.53 [0.01; 15.39]	1		0 (0%)	3.53 [0.03; 36.56]	0.91		0 (0%)	6.08 [0.05; 60.01]	0.69	1
NF1 R416*	Substitution		5 (0.1%)		4 (0.1%)	Ref	Ref		1 (0.1%)	1.05 [0.1; 5.83]	0.99		1 (0.1%)	2.28 [0.23; 12.7]	0.91		0 (0%)	1.56 [0.01; 15.13]	1		0 (0%)	3.31 [0.02; 33.04]	0.91		0 (0%)	5.75 [0.04; 59.89]	0.69	0.96
CDKN2A V82fs	Indel		5 (0.1%)		5 (0.1%)	Ref	Ref		0 (0%)	0.26 [0; 2.31]	0.84		0 (0%)	0.54 [0; 4.82]	0.91		0 (0%)	1.22 [0.01; 11]	1		0 (0%)	2.67 [0.02; 24.37]	0.91		0 (0%)	4.73 [0.04; 43.55]	0.69	0.96
CHEK2 T476M	Substitution		5 (0.1%)		5 (0.1%)	Ref	Ref		0 (0%)	0.26 [0; 2.31]	0.84		0 (0%)	0.57 [0; 5.06]	0.91		0 (0%)	1.24 [0.01; 11.4]	1		0 (0%)	2.8 [0.02; 26.81]	0.91		0 (0%)	4.74 [0.04; 44.47]	0.69	0.99
ARID1A Q515*	Substitution		5 (0.1%)		4 (0.1%)	Ref	Ref		1 (0.1%)	1 [0.1; 5.52]	1		0 (0%)	0.72 [0.01; 6.99]	0.93		0 (0%)	1.68 [0.01; 16.95]	1		0 (0%)	3.75 [0.03; 39.48]	0.91		0 (0%)	6.67 [0.05; 69.08]	0.69	1
TP53 K132R	Substitution		5 (0.1%)		5 (0.1%)	Ref	Ref		0 (0%)	0.26 [0; 2.36]	0.84		0 (0%)	0.57 [0; 5.09]	0.91		0 (0%)	1.29 [0.01; 11.66]	1		0 (0%)	2.82 [0.02; 25.71]	0.91		0 (0%)	5.01 [0.04; 46.13]	0.69	0.98
TP53 P47fs	Indel		5 (0.1%)		4 (0.1%)	Ref	Ref		1 (0.1%)	1.03 [0.1; 5.64]	1		0 (0%)	0.73 [0.01; 6.97]	0.93		0 (0%)	1.69 [0.01; 16.4]	1		0 (0%)	3.68 [0.03; 36.56]	0.91		0 (0%)	6.44 [0.05; 66.94]	0.69	1
CDKN2A L16fs	Indel		5 (0.1%)		5 (0.1%)	Ref	Ref		0 (0%)	0.21 [0; 1.84]	0.8		0 (0%)	0.43 [0; 3.84]	0.91		0 (0%)	0.86 [0.01; 7.84]	1		0 (0%)	1.88 [0.01; 17.03]	0.91		0 (0%)	3.43 [0.03; 30.93]	0.69	0.96
NF2 S288*	Substitution		5 (0.1%)		3 (0.1%)	Ref	Ref		2 (0.1%)	2.09 [0.34; 10.87]	0.92		1 (0.1%)	2.31 [0.22; 14.19]	0.91		0 (0%)	1.69 [0.01; 17.46]	1		0 (0%)	3.54 [0.03; 36.11]	0.91		0 (0%)	6.26 [0.05; 63.9]	0.69	0.96
EGFR T751P	Substitution		5 (0.1%)		4 (0.1%)	Ref	Ref		1 (0.1%)	0.96 [0.1; 5.22]	0.99		1 (0.1%)	2.08 [0.21; 11.27]	0.91		0 (0%)	1.49 [0.01; 13.99]	1		0 (0%)	3.06 [0.02; 28.79]	0.91		0 (0%)	5.45 [0.04; 51.94]	0.69	0.96
RBM10 G625*	Substitution		5 (0.1%)		5 (0.1%)	Ref	Ref		0 (0%)	0.27 [0; 2.4]	0.84		0 (0%)	0.6 [0; 5.29]	0.91		0 (0%)	1.37 [0.01; 12.18]	1		0 (0%)	2.92 [0.02; 26.03]	0.91		0 (0%)	5.23 [0.04; 48.32]	0.69	0.99
TP53 G334W	Substitution		5 (0.1%)		3 (0.1%)	Ref	Ref		2 (0.1%)	2.17 [0.36; 11.29]	0.9		1 (0.1%)	2.86 [0.28; 17.67]	0.91		1 (0.3%)	6.56 [0.63; 41.24]	0.87		1 (0.6%)	14.55 [1.37; 96.97]	0.67		0 (0%)	8.03 [0.06; 88.41]	0.69	0.77
RB1 Q217*	Substitution		5 (0.1%)		4 (0.1%)	Ref	Ref		1 (0.1%)	0.94 [0.09; 5.16]	0.99		0 (0%)	0.6 [0; 5.62]	0.91		0 (0%)	1.31 [0.01; 12.41]	1		0 (0%)	2.65 [0.02; 25.1]	0.91		0 (0%)	4.61 [0.03; 45.17]	0.69	0.96
STK11 c.598-2A>T	Splice site		5 (0.1%)		4 (0.1%)	Ref	Ref		1 (0.1%)	1 [0.1; 5.46]	1		1 (0.1%)	2.2 [0.22; 11.93]	0.91		0 (0%)	1.64 [0.01; 15.52]	1		0 (0%)	3.49 [0.03; 32.94]	0.91		0 (0%)	6.18 [0.05; 60.94]	0.69	0.96
TP53 R181C	Substitution		5 (0.1%)		3 (0.1%)	Ref	Ref		2 (0.1%)	1.98 [0.32; 10.28]	0.93		1 (0.1%)	2.39 [0.23; 14.7]	0.91		0 (0%)	1.55 [0.01; 16.26]	1		0 (0%)	3.32 [0.02; 34.36]	0.91		0 (0%)	6.3 [0.05; 64.95]	0.69	0.96
TP53 G262V	Substitution		5 (0.1%)		4 (0.1%)	Ref	Ref		1 (0.1%)	0.94 [0.09; 5.11]	0.99		1 (0.1%)	1.97 [0.2; 10.71]	0.91		0 (0%)	1.39 [0.01; 13.11]	1		0 (0%)	2.91 [0.02; 27.16]	0.91		0 (0%)	5.17 [0.04; 48.64]	0.69	0.96
KEAP1 E488*	Substitution		5 (0.1%)		4 (0.1%)	Ref	Ref		1 (0.1%)	0.82 [0.08; 4.51]	0.99		0 (0%)	0.58 [0; 5.45]	0.91		0 (0%)	1.22 [0.01; 11.6]	1		0 (0%)	2.57 [0.02; 24.26]	0.91		0 (0%)	4.78 [0.04; 45.38]	0.69	0.96
KEAP1 G430C	Substitution		5 (0.1%)		4 (0.1%)	Ref	Ref		1 (0.1%)	0.9 [0.09; 4.89]	0.99		0 (0%)	0.6 [0; 5.61]	0.91		0 (0%)	1.27 [0.01; 12.05]	1		0 (0%)	2.67 [0.02; 24.98]	0.91		0 (0%)	4.77 [0.04; 44.39]	0.69	0.96
ATM R3008C	Substitution		5 (0.1%)		4 (0.1%)	Ref	Ref		1 (0.1%)	0.9 [0.09; 4.92]	0.99		1 (0.1%)	1.78 [0.18; 9.71]	0.91		0 (0%)	1.31 [0.01; 12.41]	1		0 (0%)	2.65 [0.02; 25.1]	0.91		0 (0%)	4.61 [0.03; 45.17]	0.69	0.96
CDK4 R24L	Substitution		5 (0.1%)		3 (0.1%)	Ref	Ref		2 (0.1%)	1.81 [0.3; 9.36]	0.95		1 (0.1%)	2.31 [0.22; 14.12]	0.91		0 (0%)	1.52 [0.01; 15.89]	1		0 (0%)	3.23 [0.02; 33.32]	0.91		0 (0%)	5.79 [0.04; 58.54]	0.69	0.96
STK11 G242V	Substitution		5 (0.1%)		3 (0.1%)	Ref	Ref		2 (0.1%)	1.74 [0.29; 9.06]	0.95		2 (0.2%)	4.1 [0.68; 21.09]	0.8		1 (0.3%)	5.85 [0.56; 36.09]	0.89		0 (0%)	3.22 [0.02; 33.58]	0.91		0 (0%)	5.77 [0.04; 59.3]	0.69	0.84
KEAP1 E593*	Substitution		5 (0.1%)		2 (0%)	Ref	Ref		3 (0.2%)	3.83 [0.73; 23.22]	0.77		1 (0.1%)	3.17 [0.29; 24.18]	0.91		1 (0.3%)	6.64 [0.6; 50.5]	0.87		0 (0%)	4.15 [0.03; 50.67]	0.91		0 (0%)	7.89 [0.06; 94.01]	0.69	0.91
PPM1D N512fs	Indel		5 (0.1%)		5 (0.1%)	Ref	Ref		0 (0%)	0.21 [0; 1.84]	0.8		0 (0%)	0.42 [0; 3.71]	0.91		0 (0%)	0.85 [0.01; 7.64]	1		0 (0%)	1.84 [0.01; 16.56]	0.91		0 (0%)	3.55 [0.03; 31.73]	0.69	0.96
Copy number variants (N, %)		7291		5415				1876				867				386				173				91
CCND1 Amplification			156 (2.1%)		107 (2%)	Ref	Ref		49 (2.6%)	1.43 [1.01; 2.02]	0.64		21 (2.4%)	1.42 [0.86; 2.24]	0.87		11 (2.8%)	1.86 [0.94; 3.37]	0.84		4 (2.3%)	1.72 [0.56; 4.11]	0.91		2 (2.2%)	1.72 [0.35; 5.2]	0.69	0.84
FGF3 Amplification			147 (2%)		99 (1.8%)	Ref	Ref		48 (2.6%)	1.57 [1.09; 2.22]	0.44		20 (2.3%)	1.5 [0.9; 2.41]	0.8		10 (2.6%)	1.87 [0.91; 3.47]	0.84		3 (1.7%)	1.47 [0.4; 3.84]	0.91		2 (2.2%)	1.94 [0.39; 5.88]	0.69	0.74
EGFR Amplification			146 (2%)		112 (2.1%)	Ref	Ref		34 (1.8%)	0.89 [0.6; 1.3]	0.96		18 (2.1%)	1.04 [0.61; 1.67]	0.96		8 (2.1%)	1.06 [0.48; 2.04]	1		3 (1.7%)	0.99 [0.27; 2.53]	0.99		1 (1.1%)	0.77 [0.09; 2.84]	0.82	1
FGF19 Amplification			144 (2%)		99 (1.8%)	Ref	Ref		45 (2.4%)	1.44 [0.99; 2.05]	0.69		18 (2.1%)	1.32 [0.77; 2.15]	0.91		10 (2.6%)	1.84 [0.9; 3.4]	0.87		3 (1.7%)	1.44 [0.39; 3.76]	0.91		2 (2.2%)	1.9 [0.39; 5.73]	0.69	0.96
FGF4 Amplification			142 (1.9%)		97 (1.8%)	Ref	Ref		45 (2.4%)	1.49 [1.03; 2.12]	0.6		19 (2.2%)	1.43 [0.84; 2.32]	0.87		9 (2.3%)	1.68 [0.79; 3.2]	0.92		2 (1.2%)	1.03 [0.21; 3.07]	0.97		1 (1.1%)	1.13 [0.13; 4.29]	0.93	0.89
MDM2 Amplification			123 (1.7%)		100 (1.8%)	Ref	Ref		23 (1.2%)	0.62 [0.39; 0.97]	0.6		9 (1%)	0.54 [0.26; 0.99]	0.7		4 (1%)	0.54 [0.18; 1.25]	0.92		3 (1.7%)	0.91 [0.25; 2.33]	0.95		2 (2.2%)	1.26 [0.26; 3.71]	0.81	0.77
MYC Amplification			109 (1.5%)		75 (1.4%)	Ref	Ref		34 (1.8%)	1.21 [0.79; 1.8]	0.91		15 (1.7%)	1.18 [0.65; 2]	0.91		10 (2.6%)	1.78 [0.87; 3.3]	0.87		3 (1.7%)	1.31 [0.36; 3.39]	0.91		2 (2.2%)	1.75 [0.36; 5.2]	0.69	0.96
FGFR1 Amplification			100 (1.4%)		75 (1.4%)	Ref	Ref		25 (1.3%)	1.03 [0.64; 1.61]	0.99		10 (1.2%)	0.94 [0.46; 1.74]	0.95		1 (0.3%)	0.32 [0.04; 1.19]	0.87		0 (0%)	0.27 [0; 1.9]	0.91		0 (0%)	0.48 [0; 3.44]	0.71	0.96
CDK4 Amplification			88 (1.2%)		69 (1.3%)	Ref	Ref		19 (1%)	0.72 [0.42; 1.17]	0.8		9 (1%)	0.74 [0.35; 1.39]	0.91		8 (2.1%)	1.43 [0.64; 2.8]	1		6 (3.5%)	2.41 [0.96; 5.12]	0.67		4 (4.4%)	3.26 [1.05; 7.85]	0.56	0.96
PIK3CA Amplification			62 (0.9%)		43 (0.8%)	Ref	Ref		19 (1%)	1.54 [0.88; 2.63]	0.77		4 (0.5%)	0.85 [0.27; 2.06]	0.91		1 (0.3%)	0.75 [0.08; 2.86]	1		1 (0.6%)	2.28 [0.25; 9.17]	0.91		0 (0%)	1.23 [0.01; 9.37]	0.93	1
ERBB2 Amplification			58 (0.8%)		42 (0.8%)	Ref	Ref		16 (0.9%)	1.08 [0.59; 1.88]	0.99		6 (0.7%)	0.89 [0.35; 1.91]	0.91		2 (0.5%)	0.72 [0.15; 2.15]	1		1 (0.6%)	0.96 [0.11; 3.63]	0.97		0 (0%)	0.64 [0.01; 4.54]	0.81	0.97
PTEN Loss			55 (0.8%)		46 (0.8%)	Ref	Ref		9 (0.5%)	0.49 [0.23; 0.96]	0.6		3 (0.3%)	0.41 [0.11; 1.06]	0.8		2 (0.5%)	0.7 [0.14; 2.1]	1		2 (1.2%)	1.61 [0.32; 4.93]	0.91		2 (2.2%)	2.9 [0.58; 9.13]	0.69	0.96
KRAS Amplification			46 (0.6%)		31 (0.6%)	Ref	Ref		15 (0.8%)	1.26 [0.67; 2.3]	0.95		9 (1%)	1.67 [0.76; 3.36]	0.88		5 (1.3%)	1.97 [0.7; 4.6]	0.92		4 (2.3%)	3.58 [1.13; 8.97]	0.67		1 (1.1%)	2.17 [0.24; 8.47]	0.69	0.82
CCNE1 Amplification			45 (0.6%)		25 (0.5%)	Ref	Ref		20 (1.1%)	2.05 [1.13; 3.69]	0.49		10 (1.2%)	2.34 [1.08; 4.71]	0.66		7 (1.8%)	3.88 [1.57; 8.53]	0.27		2 (1.2%)	2.89 [0.58; 9.1]	0.91		2 (2.2%)	5.35 [1.06; 16.99]	0.56	0.52
AKT2 Amplification			36 (0.5%)		22 (0.4%)	Ref	Ref		14 (0.7%)	1.79 [0.9; 3.45]	0.76		7 (0.8%)	1.99 [0.8; 4.42]	0.8		2 (0.5%)	1.53 [0.3; 4.86]	1		0 (0%)	0.7 [0.01; 5.21]	0.93		0 (0%)	1.31 [0.01; 9.76]	0.91	0.96
LAMP1 Amplification			34 (0.5%)		26 (0.5%)	Ref	Ref		8 (0.4%)	0.97 [0.42; 2.05]	0.99		2 (0.2%)	0.69 [0.14; 2.15]	0.91		1 (0.3%)	1.14 [0.13; 4.48]	1		0 (0%)	0.95 [0.01; 7.3]	0.98		0 (0%)	1.48 [0.01; 11.85]	0.86	1
MET Amplification			33 (0.5%)		20 (0.4%)	Ref	Ref		13 (0.7%)	1.6 [0.78; 3.18]	0.8		8 (0.9%)	2.06 [0.87; 4.48]	0.8		5 (1.3%)	2.77 [0.96; 6.77]	0.79		4 (2.3%)	5.14 [1.58; 13.41]	0.4		3 (3.3%)	7.76 [2.01; 22.17]	0.34	0.52
MYCL Amplification			30 (0.4%)		26 (0.5%)	Ref	Ref		4 (0.2%)	0.48 [0.15; 1.21]	0.77		1 (0.1%)	0.37 [0.04; 1.41]	0.87		0 (0%)	0.29 [0; 2.12]	1		0 (0%)	0.7 [0.01; 5.2]	0.93		0 (0%)	1.24 [0.01; 9.22]	0.93	0.77
RICTOR Amplification			23 (0.3%)		17 (0.3%)	Ref	Ref		6 (0.3%)	0.96 [0.36; 2.29]	0.99		4 (0.5%)	1.52 [0.47; 4.02]	0.91		1 (0.3%)	1.09 [0.12; 4.45]	1		1 (0.6%)	2.47 [0.27; 10.24]	0.91		1 (1.1%)	4.66 [0.5; 19.36]	0.69	0.96
CCND3 Amplification			19 (0.3%)		13 (0.2%)	Ref	Ref		6 (0.3%)	1.33 [0.48; 3.31]	0.96		2 (0.2%)	1.05 [0.2; 3.5]	0.98		1 (0.3%)	1.37 [0.15; 5.71]	1		1 (0.6%)	3.09 [0.33; 13.03]	0.91		0 (0%)	1.92 [0.01; 14.88]	0.77	0.96
KIT Amplification			13 (0.2%)		12 (0.2%)	Ref	Ref		1 (0.1%)	0.33 [0.04; 1.36]	0.77		1 (0.1%)	0.71 [0.08; 2.98]	0.91		0 (0%)	0.53 [0; 4.16]	1		0 (0%)	1.16 [0.01; 9.31]	0.97		0 (0%)	2.26 [0.02; 18.13]	0.74	0.96
PDGFRA Amplification			12 (0.2%)		10 (0.2%)	Ref	Ref		2 (0.1%)	0.68 [0.13; 2.38]	0.96		1 (0.1%)	0.84 [0.09; 3.66]	0.94		0 (0%)	0.64 [0; 5.21]	1		0 (0%)	1.46 [0.01; 12.03]	0.94		0 (0%)	2.75 [0.02; 22.55]	0.71	0.99
JAK2 Amplification			10 (0.1%)		9 (0.2%)	Ref	Ref		1 (0.1%)	0.44 [0.05; 1.94]	0.85		0 (0%)	0.31 [0; 2.47]	0.91		0 (0%)	0.67 [0.01; 5.37]	1		0 (0%)	1.45 [0.01; 11.72]	0.94		0 (0%)	2.88 [0.02; 23.21]	0.7	0.96
TFRC Amplification			9 (0.1%)		6 (0.1%)	Ref	Ref		3 (0.2%)	1.85 [0.44; 6.6]	0.9		0 (0%)	0.66 [0.01; 5.71]	0.91		0 (0%)	1.77 [0.01; 15.7]	1		0 (0%)	5.08 [0.04; 50.07]	0.91		0 (0%)	8.39 [0.06; 86.17]	0.69	1
ERCC2 Amplification			9 (0.1%)		4 (0.1%)	Ref	Ref		5 (0.3%)	3.13 [0.88; 11.71]	0.75		2 (0.2%)	3.06 [0.53; 13.98]	0.88		1 (0.3%)	3.77 [0.37; 21.52]	0.94		1 (0.6%)	8.17 [0.79; 46.47]	0.67		1 (1.1%)	17.77 [1.75; 99.3]	0.47	0.76
FGF23 Amplification			8 (0.1%)		5 (0.1%)	Ref	Ref		3 (0.2%)	1.88 [0.43; 7.17]	0.91		3 (0.3%)	4.15 [0.94; 16.08]	0.78		1 (0.3%)	5.15 [0.51; 27.81]	0.92		1 (0.6%)	14.39 [1.36; 87.55]	0.67		0 (0%)	8.38 [0.06; 88.96]	0.69	0.77
FGF10 Amplification			7 (0.1%)		4 (0.1%)	Ref	Ref		3 (0.2%)	1.8 [0.4; 7.5]	0.93		2 (0.2%)	2.93 [0.5; 13.48]	0.91		1 (0.3%)	4.04 [0.4; 22.74]	0.93		1 (0.6%)	8.97 [0.88; 51.01]	0.67		0 (0%)	5.5 [0.04; 52.44]	0.69	0.88
FGF6 Amplification			7 (0.1%)		4 (0.1%)	Ref	Ref		3 (0.2%)	2.21 [0.49; 9.23]	0.84		3 (0.3%)	4.79 [1.04; 20.3]	0.69		1 (0.3%)	5.79 [0.56; 33.79]	0.89		1 (0.6%)	15.62 [1.45; 102.3]	0.67		0 (0%)	8.99 [0.07; 99.51]	0.69	0.74
ATM Loss			7 (0.1%)		6 (0.1%)	Ref	Ref		1 (0.1%)	0.56 [0.06; 2.68]	0.95		0 (0%)	0.36 [0; 3.1]	0.91		0 (0%)	0.74 [0.01; 6.47]	1		0 (0%)	1.62 [0.01; 14.32]	0.92		0 (0%)	3.19 [0.02; 28.1]	0.69	0.96
CDK6 Amplification			6 (0.1%)		4 (0.1%)	Ref	Ref		2 (0.1%)	1.48 [0.25; 6.8]	0.96		2 (0.2%)	3.18 [0.54; 14.8]	0.87		1 (0.3%)	4.26 [0.41; 24.59]	0.92		0 (0%)	3.51 [0.03; 36.19]	0.91		0 (0%)	6.51 [0.05; 64.17]	0.69	0.96
BRCA2 Loss			6 (0.1%)		5 (0.1%)	Ref	Ref		1 (0.1%)	0.7 [0.07; 3.55]	0.99		0 (0%)	0.48 [0; 4.28]	0.91		0 (0%)	0.96 [0.01; 8.72]	1		0 (0%)	2.01 [0.02; 18.47]	0.91		0 (0%)	4 [0.03; 36.09]	0.69	0.96
MYCN Amplification			6 (0.1%)		5 (0.1%)	Ref	Ref		1 (0.1%)	0.8 [0.08; 4.08]	0.99		0 (0%)	0.59 [0; 5.31]	0.91		0 (0%)	1.31 [0.01; 12.13]	1		0 (0%)	2.89 [0.02; 27.47]	0.91		0 (0%)	5.51 [0.04; 50.91]	0.69	1
PIK3CB Amplification			5 (0.1%)		4 (0.1%)	Ref	Ref		1 (0.1%)	1.13 [0.11; 6.25]	0.99		1 (0.1%)	2.79 [0.28; 15.53]	0.91		1 (0.3%)	7.69 [0.74; 44.65]	0.84		0 (0%)	5.86 [0.04; 69.17]	0.91		0 (0%)	9.45 [0.07; 118.79]	0.69	0.96
Fusions/Skipping Variants (N, %)		6304		4667				1637				765				342				151				79
MET Exon 14 Skipping			196 (3.1%)		176 (3.8%)	Ref	Ref		20 (1.2%)	0.31 [0.19; 0.48]	4.9e-06		6 (0.8%)	0.2 [0.08; 0.41]	7.2e-05		3 (0.9%)	0.23 [0.06; 0.58]	0.086		2 (1.3%)	0.36 [0.07; 1.04]	0.67		1 (1.3%)	0.42 [0.05; 1.55]	0.69	7.2e-05
EML4-ALK Fusion			85 (1.3%)		40 (0.9%)	Ref	Ref		45 (2.7%)	2.96 [1.93; 4.57]	0.0003		32 (4.2%)	4.54 [2.82; 7.27]	2e-06		27 (7.9%)	8.52 [5.1; 14.06]	6.6e-11		21 (13.9%)	15.47 [8.71; 26.83]	3.4e-13		11 (13.9%)	16.49 [7.8; 32.68]	3.9e-07	2e-13
RPS6KB1-VMP1 Fusion			79 (1.3%)		58 (1.2%)	Ref	Ref		21 (1.3%)	1.04 [0.62; 1.69]	0.99		10 (1.3%)	1.09 [0.53; 2.02]	0.93		5 (1.5%)	1.28 [0.47; 2.85]	1		3 (2%)	1.87 [0.51; 4.86]	0.91		2 (2.5%)	2.51 [0.51; 7.54]	0.69	0.96
KIF5B-RET Fusion			26 (0.4%)		14 (0.3%)	Ref	Ref		12 (0.7%)	2.27 [1.04; 4.87]	0.62		6 (0.8%)	2.45 [0.9; 5.99]	0.8		5 (1.5%)	4.55 [1.53; 11.7]	0.33		3 (2%)	6.2 [1.58; 18.35]	0.42		2 (2.5%)	8.71 [1.69; 29.23]	0.47	0.45
PVT1-MYC Fusion			17 (0.3%)		12 (0.3%)	Ref	Ref		5 (0.3%)	1.18 [0.39; 3.1]	0.99		2 (0.3%)	1.07 [0.21; 3.63]	0.97		1 (0.3%)	1.43 [0.15; 6.03]	1		0 (0%)	1.15 [0.01; 8.98]	0.97		0 (0%)	2.1 [0.02; 16.39]	0.75	0.96
FGFR3-TACC3 Fusion			14 (0.2%)		11 (0.2%)	Ref	Ref		3 (0.2%)	0.9 [0.23; 2.76]	0.99		0 (0%)	0.29 [0; 2.29]	0.91		0 (0%)	0.7 [0.01; 5.62]	1		0 (0%)	1.91 [0.01; 15.89]	0.91		0 (0%)	2.96 [0.02; 25.29]	0.7	0.96
CD74-ROS1 Fusion			9 (0.1%)		3 (0.1%)	Ref	Ref		6 (0.4%)	5.13 [1.45; 21.65]	0.36		3 (0.4%)	5.65 [1.19; 26.85]	0.66		1 (0.3%)	6.1 [0.59; 37.54]	0.87		0 (0%)	3.96 [0.03; 40.67]	0.91		0 (0%)	6.93 [0.05; 74.45]	0.69	0.88
EZR-ROS1 Fusion			9 (0.1%)		5 (0.1%)	Ref	Ref		4 (0.2%)	2.25 [0.6; 7.98]	0.82		3 (0.4%)	3.64 [0.84; 13.79]	0.8		2 (0.6%)	5.69 [1.01; 23.89]	0.68		1 (0.7%)	7.85 [0.8; 39.66]	0.67		1 (1.3%)	14.36 [1.45; 74.63]	0.48	0.56
CAPZA2-MET Fusion			8 (0.1%)		4 (0.1%)	Ref	Ref		4 (0.2%)	2.7 [0.69; 10.6]	0.79		4 (0.5%)	5.81 [1.48; 22.94]	0.49		2 (0.6%)	7.89 [1.33; 37.49]	0.5		2 (1.3%)	17.57 [2.91; 86.74]	0.22		0 (0%)	6.07 [0.05; 60.31]	0.69	0.52
BRAF-NDUFB2 Fusion			7 (0.1%)		6 (0.1%)	Ref	Ref		1 (0.1%)	0.55 [0.06; 2.65]	0.95		0 (0%)	0.41 [0; 3.46]	0.91		0 (0%)	0.85 [0.01; 7.39]	1		0 (0%)	1.92 [0.01; 16.97]	0.91		0 (0%)	3.37 [0.03; 29.47]	0.69	0.96
ST7-MET Fusion			7 (0.1%)		6 (0.1%)	Ref	Ref		1 (0.1%)	0.68 [0.07; 3.24]	0.96		0 (0%)	0.5 [0; 4.28]	0.91		0 (0%)	1.15 [0.01; 9.89]	1		0 (0%)	2.47 [0.02; 21.36]	0.91		0 (0%)	4.44 [0.03; 39.68]	0.69	0.99
CD74-NRG1 Fusion			7 (0.1%)		7 (0.1%)	Ref	Ref		0 (0%)	0.18 [0; 1.53]	0.77		0 (0%)	0.4 [0; 3.27]	0.91		0 (0%)	0.85 [0.01; 7.02]	1		0 (0%)	1.76 [0.01; 14.59]	0.91		0 (0%)	3.36 [0.03; 27.91]	0.69	0.96
CCDC6-RET Fusion			7 (0.1%)		5 (0.1%)	Ref	Ref		2 (0.1%)	1.13 [0.2; 4.68]	0.99		0 (0%)	0.45 [0; 3.97]	0.91		0 (0%)	0.92 [0.01; 8.26]	1		0 (0%)	2.01 [0.02; 18.05]	0.91		0 (0%)	3.96 [0.03; 35.43]	0.69	0.96
SDC4-ROS1 Fusion			6 (0.1%)		3 (0.1%)	Ref	Ref		3 (0.2%)	2.84 [0.6; 13.49]	0.8		3 (0.4%)	6.21 [1.31; 29.5]	0.65		1 (0.3%)	6.1 [0.59; 37.54]	0.87		1 (0.7%)	12.2 [1.18; 75.1]	0.67		1 (1.3%)	22.36 [2.12; 143.07]	0.47	0.45
RAF1-TMEM40 Fusion			5 (0.1%)		5 (0.1%)	Ref	Ref		0 (0%)	0.24 [0; 2.15]	0.84		0 (0%)	0.51 [0; 4.55]	0.91		0 (0%)	1.13 [0.01; 10.04]	1		0 (0%)	2.38 [0.02; 21.01]	0.91		0 (0%)	4.36 [0.03; 38.54]	0.69	0.96
SLC34A2-ROS1 Fusion			5 (0.1%)		3 (0.1%)	Ref	Ref		2 (0.1%)	1.81 [0.3; 9.35]	0.95		2 (0.3%)	3.66 [0.61; 18.89]	0.82		2 (0.6%)	8.01 [1.32; 41.15]	0.51		2 (1.3%)	17.82 [2.96; 90.66]	0.22		1 (1.3%)	19.41 [1.9; 116.94]	0.47	0.5
NOTCH2-PDE4DIP Fusion			5 (0.1%)		5 (0.1%)	Ref	Ref		0 (0%)	0.25 [0; 2.21]	0.84		0 (0%)	0.52 [0; 4.61]	0.91		0 (0%)	1.16 [0.01; 10.41]	1		0 (0%)	2.68 [0.02; 24.15]	0.91		0 (0%)	4.83 [0.04; 43.23]	0.69	0.96
TMPRSS2-ERG Fusion			5 (0.1%)		4 (0.1%)	Ref	Ref		1 (0.1%)	0.92 [0.09; 5.01]	0.99		1 (0.1%)	1.92 [0.19; 10.45]	0.91		0 (0%)	1.45 [0.01; 13.58]	1		0 (0%)	2.99 [0.02; 27.87]	0.91		0 (0%)	5.4 [0.04; 50.79]	0.69	0.96

## Sheet: Supplementary Table 3.B
Supplementary Table 3. Differences in variant-level genomic alteration prevalence between younger and older NSCLC patient tumors in (A) all, (B) female, or (C) male patients. Differences were assessed via Firth's penalized logistic regression adjusted for tumor tissue location and histology. Tests for single nucleotide variants, copy number variants, and fusions/skipping variants included only pa…
B. Testing in females
		All patients		Age ≥65				Age <65				Age <60				Age <55				Age <50				Age <45
Variant	SNV type	N	Summary stats	N	Summary stats	OR	P	N	Summary stats	OR	P	N	Summary stats	OR	P	N	Summary stats	OR	P	N	Summary stats	OR	P	N	Summary stats	OR	P	P for trend
Total number of patients		4131	-	3036	-	-	-	1095	-	-	-	534	-	-	-	228	-	-	-	95	-	-	-	48	-	-	-	-
Single nucleotide variants (N, %)		7179		2645				955				459				196				82				43
KRAS G12C	Substitution		491 (6.8%)		351 (13.3%)	Ref	Ref		140 (14.7%)	1.06 [0.86; 1.32]	0.97		69 (15%)	1.07 [0.8; 1.41]	0.9		22 (11.2%)	0.75 [0.47; 1.17]	0.99		6 (7.3%)	0.49 [0.19; 1.01]	0.87		1 (2.3%)	0.21 [0.02; 0.8]	0.56	0.96
KRAS G12V	Substitution		228 (3.2%)		162 (6.1%)	Ref	Ref		66 (6.9%)	1.09 [0.81; 1.47]	0.97		28 (6.1%)	0.95 [0.62; 1.42]	0.91		14 (7.1%)	1.15 [0.63; 1.95]	0.99		0 (0%)	0.09 [0; 0.6]	0.58		0 (0%)	0.17 [0; 1.23]	0.7	0.96
EGFR L858R	Substitution		208 (2.9%)		167 (6.3%)	Ref	Ref		41 (4.3%)	0.64 [0.44; 0.9]	0.38		22 (4.8%)	0.73 [0.45; 1.12]	0.9		7 (3.6%)	0.54 [0.23; 1.07]	0.99		3 (3.7%)	0.58 [0.16; 1.51]	0.91		1 (2.3%)	0.5 [0.06; 1.89]	0.7	0.94
KRAS G12D	Substitution		167 (2.3%)		125 (4.7%)	Ref	Ref		42 (4.4%)	0.89 [0.61; 1.26]	0.95		17 (3.7%)	0.76 [0.44; 1.23]	0.9		8 (4.1%)	0.87 [0.39; 1.67]	0.99		3 (3.7%)	0.82 [0.22; 2.12]	0.93		1 (2.3%)	0.67 [0.08; 2.55]	0.75	0.96
EGFR E746_A750del	Indel		145 (2%)		93 (3.5%)	Ref	Ref		52 (5.4%)	1.52 [1.07; 2.15]	0.46		26 (5.7%)	1.55 [0.97; 2.39]	0.9		19 (9.7%)	2.68 [1.56; 4.41]	0.095		8 (9.8%)	2.66 [1.18; 5.34]	0.81		6 (14%)	4.24 [1.62; 9.57]	0.46	0.44
KRAS G12A	Substitution		84 (1.2%)		62 (2.3%)	Ref	Ref		22 (2.3%)	0.96 [0.57; 1.54]	0.99		13 (2.8%)	1.2 [0.63; 2.12]	0.9		6 (3.1%)	1.33 [0.53; 2.83]	0.99		3 (3.7%)	1.72 [0.46; 4.57]	0.91		0 (0%)	0.48 [0; 3.52]	0.74	0.96
PIK3CA E545K	Substitution		74 (1%)		62 (2.3%)	Ref	Ref		12 (1.3%)	0.6 [0.31; 1.07]	0.8		9 (2%)	0.97 [0.45; 1.86]	0.96		2 (1%)	0.62 [0.13; 1.86]	0.99		1 (1.2%)	0.96 [0.11; 3.7]	0.98		0 (0%)	0.56 [0; 4.14]	0.75	0.96
U2AF1 S34F	Substitution		73 (1%)		55 (2.1%)	Ref	Ref		18 (1.9%)	0.9 [0.51; 1.51]	0.97		6 (1.3%)	0.65 [0.26; 1.37]	0.9		3 (1.5%)	0.8 [0.22; 2.07]	0.99		1 (1.2%)	0.8 [0.09; 3.03]	0.94		0 (0%)	0.53 [0; 3.82]	0.75	0.96
AXIN1 G425S	Substitution		64 (0.9%)		48 (1.8%)	Ref	Ref		16 (1.7%)	0.9 [0.5; 1.55]	0.97		8 (1.7%)	0.94 [0.42; 1.87]	0.94		4 (2%)	1.14 [0.37; 2.75]	0.99		4 (4.9%)	2.79 [0.89; 6.87]	0.87		2 (4.7%)	3 [0.6; 9.4]	0.7	0.96
BRAF V600E	Substitution		60 (0.8%)		45 (1.7%)	Ref	Ref		15 (1.6%)	0.87 [0.47; 1.53]	0.97		10 (2.2%)	1.21 [0.58; 2.3]	0.9		4 (2%)	1.11 [0.36; 2.69]	0.99		2 (2.4%)	1.4 [0.28; 4.24]	0.91		0 (0%)	0.53 [0; 3.86]	0.75	0.96
JAK2 L393V	Substitution		56 (0.8%)		30 (1.1%)	Ref	Ref		26 (2.7%)	2.45 [1.43; 4.16]	0.12		13 (2.8%)	2.61 [1.31; 4.95]	0.53		6 (3.1%)	3.06 [1.17; 6.89]	0.91		1 (1.2%)	1.67 [0.18; 6.57]	0.91		0 (0%)	1.03 [0.01; 7.63]	0.99	0.94
KRAS Q61H	Substitution		54 (0.8%)		41 (1.6%)	Ref	Ref		13 (1.4%)	0.82 [0.42; 1.48]	0.95		4 (0.9%)	0.56 [0.18; 1.34]	0.9		1 (0.5%)	0.42 [0.05; 1.59]	0.99		0 (0%)	0.33 [0; 2.37]	0.91		0 (0%)	0.68 [0.01; 4.93]	0.82	0.96
TP53 R273L	Substitution		53 (0.7%)		39 (1.5%)	Ref	Ref		14 (1.5%)	1.01 [0.53; 1.82]	0.99		9 (2%)	1.4 [0.64; 2.76]	0.9		5 (2.6%)	1.89 [0.68; 4.34]	0.99		1 (1.2%)	1.21 [0.13; 4.66]	0.97		0 (0%)	0.76 [0.01; 5.56]	0.88	0.96
TERT c.-124C>T	Other SNV		47 (0.7%)		35 (1.3%)	Ref	Ref		12 (1.3%)	0.94 [0.47; 1.75]	0.99		6 (1.3%)	0.96 [0.37; 2.08]	0.95		3 (1.5%)	1.19 [0.32; 3.18]	0.99		1 (1.2%)	1.14 [0.13; 4.39]	0.98		1 (2.3%)	2.13 [0.24; 8.43]	0.7	0.96
PMS2 L729fs	Indel		46 (0.6%)		30 (1.1%)	Ref	Ref		16 (1.7%)	1.46 [0.78; 2.64]	0.88		2 (0.4%)	0.44 [0.09; 1.33]	0.9		0 (0%)	0.2 [0; 1.41]	0.99		0 (0%)	0.45 [0; 3.26]	0.91		0 (0%)	0.83 [0.01; 6.16]	0.93	0.96
PIK3CA E542K	Substitution		46 (0.6%)		38 (1.4%)	Ref	Ref		8 (0.8%)	0.68 [0.3; 1.37]	0.88		2 (0.4%)	0.43 [0.09; 1.3]	0.9		1 (0.5%)	0.65 [0.07; 2.48]	0.99		0 (0%)	0.57 [0; 4.14]	0.91		0 (0%)	0.98 [0.01; 7.37]	0.99	0.94
TP53 V157F	Substitution		45 (0.6%)		32 (1.2%)	Ref	Ref		13 (1.4%)	1.16 [0.59; 2.17]	0.97		6 (1.3%)	1.23 [0.48; 2.71]	0.9		3 (1.5%)	1.59 [0.43; 4.28]	0.99		1 (1.2%)	1.69 [0.19; 6.62]	0.91		0 (0%)	1.03 [0.01; 7.59]	0.99	0.96
TP53 R158L	Substitution		42 (0.6%)		33 (1.2%)	Ref	Ref		9 (0.9%)	0.84 [0.38; 1.68]	0.97		6 (1.3%)	1.23 [0.48; 2.71]	0.9		2 (1%)	1.16 [0.23; 3.54]	0.99		2 (2.4%)	2.94 [0.59; 9.24]	0.91		2 (4.7%)	5.84 [1.15; 18.87]	0.66	0.98
KRAS G13C	Substitution		39 (0.5%)		26 (1%)	Ref	Ref		13 (1.4%)	1.41 [0.7; 2.68]	0.88		5 (1.1%)	1.19 [0.42; 2.79]	0.9		3 (1.5%)	1.81 [0.48; 4.96]	0.99		0 (0%)	0.59 [0; 4.33]	0.91		0 (0%)	1.16 [0.01; 8.7]	0.95	0.96
BRIP1 R173C	Substitution		36 (0.5%)		25 (0.9%)	Ref	Ref		11 (1.2%)	1.17 [0.56; 2.32]	0.97		5 (1.1%)	1.13 [0.4; 2.67]	0.9		2 (1%)	1.17 [0.24; 3.63]	0.99		1 (1.2%)	1.65 [0.18; 6.51]	0.91		0 (0%)	1.05 [0.01; 7.81]	0.99	0.96
MUTYH G396D	Substitution		34 (0.5%)		24 (0.9%)	Ref	Ref		10 (1%)	1.28 [0.59; 2.58]	0.95		3 (0.7%)	0.94 [0.25; 2.56]	0.95		0 (0%)	0.33 [0; 2.41]	0.99		0 (0%)	0.82 [0.01; 6.15]	0.98		0 (0%)	1.47 [0.01; 11.24]	0.84	1
KRAS G13D	Substitution		32 (0.4%)		19 (0.7%)	Ref	Ref		13 (1.4%)	1.88 [0.91; 3.75]	0.8		5 (1.1%)	1.49 [0.52; 3.63]	0.9		2 (1%)	1.58 [0.31; 5.04]	0.99		2 (2.4%)	3.78 [0.75; 12.29]	0.91		1 (2.3%)	4.47 [0.48; 18.59]	0.7	0.94
TP53 Y220C	Substitution		27 (0.4%)		16 (0.6%)	Ref	Ref		11 (1.2%)	2.02 [0.92; 4.33]	0.8		3 (0.7%)	1.32 [0.34; 3.8]	0.9		1 (0.5%)	1.3 [0.14; 5.35]	0.99		1 (1.2%)	3.11 [0.34; 13.17]	0.91		0 (0%)	1.78 [0.01; 14.03]	0.78	0.96
TP53 R175H	Substitution		27 (0.4%)		18 (0.7%)	Ref	Ref		9 (0.9%)	1.43 [0.62; 3.08]	0.94		4 (0.9%)	1.4 [0.43; 3.63]	0.9		4 (2%)	3.26 [1; 8.58]	0.99		1 (1.2%)	2.54 [0.28; 10.39]	0.91		0 (0%)	1.6 [0.01; 12.27]	0.82	0.96
FANCL T372fs	Indel		26 (0.4%)		13 (0.5%)	Ref	Ref		13 (1.4%)	2.71 [1.25; 5.88]	0.38		5 (1.1%)	2.2 [0.74; 5.72]	0.9		1 (0.5%)	1.42 [0.15; 5.92]	0.99		0 (0%)	1.11 [0.01; 8.72]	0.98		0 (0%)	2.17 [0.02; 17.39]	0.75	0.96
PRKN R275W	Substitution		25 (0.3%)		16 (0.6%)	Ref	Ref		9 (0.9%)	1.66 [0.71; 3.66]	0.88		4 (0.9%)	1.64 [0.5; 4.37]	0.9		0 (0%)	0.44 [0; 3.26]	0.99		0 (0%)	1.06 [0.01; 8.09]	0.98		0 (0%)	2.05 [0.02; 15.9]	0.75	1
TP53 R249S	Substitution		24 (0.3%)		16 (0.6%)	Ref	Ref		8 (0.8%)	1.54 [0.63; 3.46]	0.88		5 (1.1%)	2.14 [0.73; 5.37]	0.9		0 (0%)	0.48 [0; 3.61]	0.99		0 (0%)	1.17 [0.01; 9.03]	0.98		0 (0%)	2.17 [0.02; 17.01]	0.75	0.96
TP53 R282W	Substitution		24 (0.3%)		18 (0.7%)	Ref	Ref		6 (0.6%)	1 [0.38; 2.35]	1		2 (0.4%)	0.76 [0.15; 2.43]	0.9		0 (0%)	0.34 [0; 2.55]	0.99		0 (0%)	0.8 [0.01; 6.05]	0.98		0 (0%)	1.47 [0.01; 11.29]	0.84	0.96
TP53 R248L	Substitution		24 (0.3%)		16 (0.6%)	Ref	Ref		8 (0.8%)	1.45 [0.6; 3.27]	0.95		2 (0.4%)	0.92 [0.18; 2.97]	0.95		0 (0%)	0.43 [0; 3.24]	0.99		0 (0%)	1.06 [0.01; 8.25]	0.98		0 (0%)	1.85 [0.01; 14.62]	0.77	0.96
CTNNB1 S37F	Substitution		23 (0.3%)		15 (0.6%)	Ref	Ref		8 (0.8%)	1.35 [0.55; 3.08]	0.95		4 (0.9%)	1.5 [0.46; 4.02]	0.9		1 (0.5%)	1.05 [0.11; 4.3]	0.99		0 (0%)	0.85 [0.01; 6.54]	0.98		0 (0%)	1.85 [0.01; 14.66]	0.77	0.96
TP53 H179R	Substitution		23 (0.3%)		18 (0.7%)	Ref	Ref		5 (0.5%)	0.93 [0.32; 2.28]	0.99		2 (0.4%)	0.86 [0.17; 2.77]	0.91		2 (1%)	2.07 [0.41; 6.8]	0.99		0 (0%)	0.95 [0.01; 7.38]	0.98		0 (0%)	1.57 [0.01; 12.51]	0.82	1
EGFR L861Q	Substitution		22 (0.3%)		20 (0.8%)	Ref	Ref		2 (0.2%)	0.32 [0.06; 1]	0.79		1 (0.2%)	0.4 [0.04; 1.57]	0.9		0 (0%)	0.3 [0; 2.18]	0.99		0 (0%)	0.66 [0.01; 4.89]	0.93		0 (0%)	1.23 [0.01; 9.34]	0.92	0.94
EGFR L747_P753delinsS	Other SNV		22 (0.3%)		17 (0.6%)	Ref	Ref		5 (0.5%)	0.82 [0.28; 2.02]	0.97		2 (0.4%)	0.79 [0.16; 2.52]	0.9		2 (1%)	1.77 [0.35; 5.74]	0.99		2 (2.4%)	4.15 [0.81; 13.77]	0.88		0 (0%)	1.63 [0.01; 12.63]	0.81	0.96
KRAS G12F	Substitution		21 (0.3%)		16 (0.6%)	Ref	Ref		5 (0.5%)	0.97 [0.33; 2.41]	0.99		3 (0.7%)	1.3 [0.34; 3.72]	0.9		0 (0%)	0.47 [0; 3.51]	0.99		0 (0%)	1.09 [0.01; 8.35]	0.98		0 (0%)	2.06 [0.02; 16.26]	0.75	1
MET R988C	Substitution		21 (0.3%)		16 (0.6%)	Ref	Ref		5 (0.5%)	0.91 [0.31; 2.26]	0.99		0 (0%)	0.16 [0; 1.19]	0.9		0 (0%)	0.36 [0; 2.7]	0.99		0 (0%)	0.85 [0.01; 6.42]	0.98		0 (0%)	1.65 [0.01; 12.75]	0.81	0.96
POLE V1089fs	Indel		21 (0.3%)		16 (0.6%)	Ref	Ref		5 (0.5%)	0.92 [0.31; 2.29]	0.99		3 (0.7%)	1.22 [0.32; 3.49]	0.9		2 (1%)	2.2 [0.43; 7.19]	0.99		1 (1.2%)	3.24 [0.35; 13.45]	0.91		0 (0%)	2.21 [0.02; 17.18]	0.75	0.96
TP53 G154V	Substitution		20 (0.3%)		13 (0.5%)	Ref	Ref		7 (0.7%)	1.43 [0.55; 3.44]	0.95		2 (0.4%)	0.94 [0.18; 3.14]	0.96		1 (0.5%)	1.35 [0.15; 5.61]	0.99		1 (1.2%)	3.25 [0.35; 13.75]	0.91		0 (0%)	2.1 [0.02; 16.54]	0.75	0.96
TP53 E298*	Substitution		20 (0.3%)		15 (0.6%)	Ref	Ref		5 (0.5%)	0.96 [0.32; 2.45]	0.99		1 (0.2%)	0.58 [0.06; 2.34]	0.9		0 (0%)	0.47 [0; 3.58]	0.99		0 (0%)	1.14 [0.01; 8.8]	0.98		0 (0%)	2.13 [0.02; 16.66]	0.75	0.96
ATM P604S	Substitution		20 (0.3%)		16 (0.6%)	Ref	Ref		4 (0.4%)	0.79 [0.24; 2.08]	0.97		1 (0.2%)	0.53 [0.06; 2.12]	0.9		1 (0.5%)	1.24 [0.14; 5.04]	0.99		1 (1.2%)	2.98 [0.32; 12.36]	0.91		0 (0%)	1.89 [0.01; 14.67]	0.77	1
RAD51C G264S	Substitution		20 (0.3%)		18 (0.7%)	Ref	Ref		2 (0.2%)	0.36 [0.07; 1.15]	0.8		1 (0.2%)	0.44 [0.05; 1.75]	0.9		0 (0%)	0.33 [0; 2.45]	0.99		0 (0%)	0.79 [0.01; 5.94]	0.98		0 (0%)	1.56 [0.01; 11.99]	0.82	0.96
EGFR S768I	Substitution		20 (0.3%)		17 (0.6%)	Ref	Ref		3 (0.3%)	0.54 [0.14; 1.51]	0.88		1 (0.2%)	0.48 [0.05; 1.9]	0.9		1 (0.5%)	1.09 [0.12; 4.37]	0.99		1 (1.2%)	2.44 [0.27; 10.02]	0.91		0 (0%)	1.57 [0.01; 12.07]	0.82	0.96
FBXW7 T15_G16insP	Indel		19 (0.3%)		14 (0.5%)	Ref	Ref		5 (0.5%)	1.06 [0.36; 2.69]	0.99		2 (0.4%)	1.05 [0.21; 3.45]	0.97		1 (0.5%)	1.54 [0.17; 6.37]	0.99		0 (0%)	1.16 [0.01; 9.01]	0.98		0 (0%)	2.06 [0.02; 16.29]	0.75	0.98
TP53 R273C	Substitution		19 (0.3%)		14 (0.5%)	Ref	Ref		5 (0.5%)	1.03 [0.35; 2.64]	0.99		5 (1.1%)	2.19 [0.74; 5.63]	0.9		1 (0.5%)	1.32 [0.14; 5.42]	0.99		0 (0%)	1.07 [0.01; 8.22]	0.98		0 (0%)	2.18 [0.02; 17.1]	0.75	0.96
EGFR S768_D770dup	Indel		19 (0.3%)		15 (0.6%)	Ref	Ref		4 (0.4%)	0.76 [0.23; 2.02]	0.97		4 (0.9%)	1.56 [0.48; 4.16]	0.9		3 (1.5%)	2.68 [0.69; 7.81]	0.99		2 (2.4%)	4.25 [0.83; 14.2]	0.87		1 (2.3%)	5.03 [0.54; 21.38]	0.7	0.96
PIK3CA H1047R	Substitution		18 (0.3%)		10 (0.4%)	Ref	Ref		8 (0.8%)	2.12 [0.83; 5.31]	0.86		1 (0.2%)	0.73 [0.08; 3.16]	0.9		0 (0%)	0.55 [0; 4.38]	0.99		0 (0%)	1.26 [0.01; 10.31]	0.98		0 (0%)	2.11 [0.02; 17.65]	0.75	0.96
ERBB2 Y772_A775dup	Indel		18 (0.3%)		14 (0.5%)	Ref	Ref		4 (0.4%)	0.82 [0.25; 2.21]	0.97		2 (0.4%)	0.98 [0.19; 3.22]	0.99		0 (0%)	0.44 [0; 3.3]	0.99		0 (0%)	1.04 [0.01; 8.02]	0.99		0 (0%)	2.22 [0.02; 17.62]	0.75	0.96
TP53 A159P	Substitution		17 (0.2%)		10 (0.4%)	Ref	Ref		7 (0.7%)	1.99 [0.74; 5.09]	0.87		5 (1.1%)	3.09 [1; 8.54]	0.9		2 (1%)	3.1 [0.59; 10.98]	0.99		0 (0%)	1.5 [0.01; 12.18]	0.95		0 (0%)	3.15 [0.02; 26.17]	0.73	0.94
NBN R215W	Substitution		17 (0.2%)		13 (0.5%)	Ref	Ref		4 (0.4%)	0.92 [0.28; 2.5]	0.99		3 (0.7%)	1.48 [0.38; 4.38]	0.9		0 (0%)	0.46 [0; 3.53]	0.99		0 (0%)	1.07 [0.01; 8.32]	0.98		0 (0%)	2.12 [0.02; 16.76]	0.75	1
CHEK2 I157T	Substitution		16 (0.2%)		13 (0.5%)	Ref	Ref		3 (0.3%)	0.7 [0.18; 2.06]	0.96		1 (0.2%)	0.61 [0.07; 2.5]	0.9		0 (0%)	0.45 [0; 3.43]	0.99		0 (0%)	0.98 [0.01; 7.61]	0.99		0 (0%)	1.8 [0.01; 14.18]	0.78	0.96
TP53 Y163C	Substitution		16 (0.2%)		15 (0.6%)	Ref	Ref		1 (0.1%)	0.26 [0.03; 1.07]	0.8		1 (0.2%)	0.62 [0.07; 2.53]	0.9		0 (0%)	0.5 [0; 3.83]	0.99		0 (0%)	1.38 [0.01; 10.99]	0.97		0 (0%)	2.49 [0.02; 20.2]	0.75	0.96
TP53 G245C	Substitution		16 (0.2%)		9 (0.3%)	Ref	Ref		7 (0.7%)	2.23 [0.82; 5.86]	0.83		4 (0.9%)	2.78 [0.8; 8.25]	0.9		2 (1%)	3.31 [0.62; 11.98]	0.99		0 (0%)	1.43 [0.01; 11.82]	0.97		0 (0%)	2.42 [0.02; 20.34]	0.75	0.94
NFE2L2 E79Q	Substitution		16 (0.2%)		12 (0.5%)	Ref	Ref		4 (0.4%)	1.21 [0.36; 3.4]	0.99		1 (0.2%)	0.83 [0.09; 3.51]	0.91		1 (0.5%)	2.04 [0.22; 9]	0.99		0 (0%)	1.93 [0.01; 16.67]	0.91		0 (0%)	2.92 [0.02; 26.16]	0.73	0.96
TP53 C242F	Substitution		16 (0.2%)		10 (0.4%)	Ref	Ref		6 (0.6%)	1.71 [0.6; 4.51]	0.88		2 (0.4%)	1.34 [0.26; 4.7]	0.9		0 (0%)	0.58 [0; 4.57]	0.99		0 (0%)	1.37 [0.01; 11.06]	0.98		0 (0%)	2.63 [0.02; 21.64]	0.74	0.96
TP53 R248Q	Substitution		15 (0.2%)		10 (0.4%)	Ref	Ref		5 (0.5%)	1.47 [0.48; 4.03]	0.95		4 (0.9%)	2.64 [0.77; 7.66]	0.9		1 (0.5%)	2.02 [0.22; 8.78]	0.99		1 (1.2%)	5.05 [0.53; 22.63]	0.91		1 (2.3%)	10.51 [1.1; 48.21]	0.7	0.94
TP53 R273H	Substitution		15 (0.2%)		13 (0.5%)	Ref	Ref		2 (0.2%)	0.52 [0.1; 1.72]	0.88		1 (0.2%)	0.61 [0.07; 2.52]	0.9		0 (0%)	0.44 [0; 3.4]	0.99		0 (0%)	0.99 [0.01; 7.74]	0.99		0 (0%)	1.66 [0.01; 13.24]	0.81	0.96
TP53 R248W	Substitution		15 (0.2%)		6 (0.2%)	Ref	Ref		9 (0.9%)	3.69 [1.35; 10.71]	0.38		4 (0.9%)	3.65 [0.99; 12.29]	0.9		1 (0.5%)	3.1 [0.32; 15.21]	0.99		1 (1.2%)	7.68 [0.77; 39.66]	0.87		1 (2.3%)	14.65 [1.46; 76.5]	0.63	0.94
TP53 R110L	Substitution		15 (0.2%)		11 (0.4%)	Ref	Ref		4 (0.4%)	1.04 [0.31; 2.93]	0.99		1 (0.2%)	0.68 [0.07; 2.88]	0.9		1 (0.5%)	1.52 [0.16; 6.5]	0.99		0 (0%)	1.2 [0.01; 9.52]	0.98		0 (0%)	2.26 [0.02; 18.28]	0.75	0.96
NFE2L2 R34G	Substitution		15 (0.2%)		11 (0.4%)	Ref	Ref		4 (0.4%)	1.32 [0.39; 3.78]	0.97		2 (0.4%)	1.58 [0.3; 5.59]	0.9		1 (0.5%)	2.42 [0.25; 11.21]	0.99		0 (0%)	1.99 [0.01; 18.2]	0.91		0 (0%)	2.62 [0.02; 25.86]	0.74	0.96
BRAF G469A	Substitution		15 (0.2%)		11 (0.4%)	Ref	Ref		4 (0.4%)	1.05 [0.31; 2.97]	0.99		0 (0%)	0.23 [0; 1.77]	0.9		0 (0%)	0.51 [0; 3.94]	0.99		0 (0%)	1.1 [0.01; 8.68]	0.98		0 (0%)	2 [0.02; 16.06]	0.75	0.96
KRAS G12S	Substitution		15 (0.2%)		11 (0.4%)	Ref	Ref		4 (0.4%)	1.05 [0.31; 2.96]	0.99		0 (0%)	0.23 [0; 1.75]	0.9		0 (0%)	0.53 [0; 4.11]	0.99		0 (0%)	1.22 [0.01; 9.76]	0.98		0 (0%)	2.29 [0.02; 18.59]	0.75	0.96
TP53 E204*	Substitution		14 (0.2%)		6 (0.2%)	Ref	Ref		8 (0.8%)	3.4 [1.21; 10]	0.46		3 (0.7%)	2.83 [0.66; 10.11]	0.9		1 (0.5%)	2.96 [0.3; 14.62]	0.99		0 (0%)	2.39 [0.02; 21.82]	0.91		0 (0%)	4.52 [0.03; 42.67]	0.7	0.94
TP53 G245V	Substitution		14 (0.2%)		9 (0.3%)	Ref	Ref		5 (0.5%)	1.51 [0.48; 4.3]	0.95		3 (0.7%)	2.07 [0.51; 6.68]	0.9		1 (0.5%)	2.27 [0.24; 10.28]	0.99		0 (0%)	1.84 [0.01; 15.36]	0.92		0 (0%)	3.45 [0.03; 29.23]	0.71	0.96
NFE2L2 D29H	Substitution		14 (0.2%)		12 (0.5%)	Ref	Ref		2 (0.2%)	0.62 [0.12; 2.09]	0.95		1 (0.2%)	0.79 [0.09; 3.37]	0.9		1 (0.5%)	1.88 [0.2; 8.33]	0.99		0 (0%)	1.48 [0.01; 12.57]	0.96		0 (0%)	2.13 [0.02; 19.06]	0.75	1
MITF E318K	Substitution		14 (0.2%)		13 (0.5%)	Ref	Ref		1 (0.1%)	0.31 [0.03; 1.27]	0.83		0 (0%)	0.2 [0; 1.54]	0.9		0 (0%)	0.47 [0; 3.55]	0.99		0 (0%)	1.06 [0.01; 8.22]	0.98		0 (0%)	2.01 [0.02; 15.82]	0.75	0.96
TP53 Q192*	Substitution		14 (0.2%)		12 (0.5%)	Ref	Ref		2 (0.2%)	0.54 [0.11; 1.81]	0.88		0 (0%)	0.21 [0; 1.6]	0.9		0 (0%)	0.48 [0; 3.67]	0.99		0 (0%)	1.09 [0.01; 8.48]	0.98		0 (0%)	2.04 [0.02; 16.21]	0.75	0.96
TP53 E285K	Substitution		14 (0.2%)		11 (0.4%)	Ref	Ref		3 (0.3%)	0.8 [0.2; 2.42]	0.97		2 (0.4%)	1.16 [0.22; 3.97]	0.91		0 (0%)	0.52 [0; 4.07]	0.99		0 (0%)	1.21 [0.01; 9.58]	0.98		0 (0%)	2.38 [0.02; 19.28]	0.75	0.96
TP53 R337L	Substitution		14 (0.2%)		11 (0.4%)	Ref	Ref		3 (0.3%)	0.83 [0.21; 2.53]	0.99		0 (0%)	0.23 [0; 1.75]	0.9		0 (0%)	0.5 [0; 3.92]	0.99		0 (0%)	1.11 [0.01; 8.79]	0.98		0 (0%)	1.98 [0.02; 15.96]	0.75	0.96
STK11 P281fs	Indel		14 (0.2%)		9 (0.3%)	Ref	Ref		5 (0.5%)	1.41 [0.46; 3.96]	0.95		4 (0.9%)	2.25 [0.65; 6.64]	0.9		3 (1.5%)	3.92 [0.97; 12.49]	0.99		1 (1.2%)	3.98 [0.42; 17.76]	0.91		0 (0%)	2.48 [0.02; 20.6]	0.75	0.94
EGFR G719A	Substitution		14 (0.2%)		10 (0.4%)	Ref	Ref		4 (0.4%)	1.12 [0.33; 3.21]	0.99		3 (0.7%)	1.81 [0.46; 5.62]	0.9		3 (1.5%)	4.1 [1.02; 12.86]	0.99		1 (1.2%)	4.01 [0.42; 17.72]	0.91		1 (2.3%)	8.31 [0.87; 38.17]	0.7	0.93
TP53 R249M	Substitution		13 (0.2%)		9 (0.3%)	Ref	Ref		4 (0.4%)	1.17 [0.34; 3.47]	0.99		2 (0.4%)	1.3 [0.25; 4.62]	0.9		1 (0.5%)	1.8 [0.19; 7.91]	0.99		0 (0%)	1.33 [0.01; 10.79]	0.98		0 (0%)	2.59 [0.02; 21.6]	0.74	0.96
CTNNB1 S37C	Substitution		13 (0.2%)		6 (0.2%)	Ref	Ref		7 (0.7%)	2.62 [0.9; 7.84]	0.8		4 (0.9%)	3.52 [0.97; 11.74]	0.9		2 (1%)	4.4 [0.8; 17.52]	0.99		0 (0%)	2.01 [0.02; 18.12]	0.91		0 (0%)	3.75 [0.03; 34.68]	0.7	0.94
TP53 R213*	Substitution		13 (0.2%)		11 (0.4%)	Ref	Ref		2 (0.2%)	0.56 [0.11; 1.91]	0.94		2 (0.4%)	1.27 [0.25; 4.35]	0.9		0 (0%)	0.6 [0; 4.67]	0.99		0 (0%)	1.53 [0.01; 12.45]	0.94		0 (0%)	2.87 [0.02; 23.84]	0.73	0.96
TP53 H214R	Substitution		13 (0.2%)		8 (0.3%)	Ref	Ref		5 (0.5%)	1.79 [0.56; 5.22]	0.88		3 (0.7%)	2.33 [0.57; 7.7]	0.9		3 (1.5%)	5.59 [1.35; 18.78]	0.91		0 (0%)	1.76 [0.01; 14.89]	0.93		0 (0%)	3.11 [0.02; 26.58]	0.73	0.94
JAK2 V617F	Substitution		13 (0.2%)		10 (0.4%)	Ref	Ref		3 (0.3%)	0.96 [0.24; 2.98]	0.99		0 (0%)	0.24 [0; 1.88]	0.9		0 (0%)	0.55 [0; 4.37]	0.99		0 (0%)	1.25 [0.01; 10.09]	0.98		0 (0%)	2.3 [0.02; 18.97]	0.75	0.96
MET D1028H	Substitution		13 (0.2%)		13 (0.5%)	Ref	Ref		0 (0%)	0.09 [0; 0.68]	0.38		0 (0%)	0.18 [0; 1.33]	0.9		0 (0%)	0.41 [0; 3.13]	0.99		0 (0%)	0.97 [0.01; 7.52]	0.99		0 (0%)	1.99 [0.02; 15.88]	0.75	0.94
EGFR T790M	Substitution		13 (0.2%)		10 (0.4%)	Ref	Ref		3 (0.3%)	0.9 [0.23; 2.79]	0.99		2 (0.4%)	1.29 [0.25; 4.48]	0.9		1 (0.5%)	1.76 [0.19; 7.59]	0.99		0 (0%)	1.3 [0.01; 10.35]	0.98		0 (0%)	2.52 [0.02; 20.46]	0.75	0.98
NFE2L2 R34P	Substitution		12 (0.2%)		10 (0.4%)	Ref	Ref		2 (0.2%)	0.9 [0.17; 3.19]	0.99		2 (0.4%)	2.34 [0.44; 8.41]	0.9		0 (0%)	1.2 [0.01; 10.25]	0.99		0 (0%)	3.9 [0.03; 40.74]	0.91		0 (0%)	4.82 [0.03; 55.88]	0.7	0.96
KIT V530I	Substitution		12 (0.2%)		11 (0.4%)	Ref	Ref		1 (0.1%)	0.36 [0.04; 1.54]	0.87		0 (0%)	0.24 [0; 1.89]	0.9		0 (0%)	0.58 [0; 4.53]	0.99		0 (0%)	1.42 [0.01; 11.27]	0.97		0 (0%)	2.85 [0.02; 23.14]	0.73	0.96
TP53 Q331*	Substitution		12 (0.2%)		8 (0.3%)	Ref	Ref		4 (0.4%)	1.4 [0.4; 4.29]	0.97		2 (0.4%)	1.59 [0.3; 5.83]	0.9		2 (1%)	3.61 [0.67; 13.38]	0.99		0 (0%)	1.65 [0.01; 13.91]	0.93		0 (0%)	2.94 [0.02; 25.25]	0.73	0.96
TP53 R280T	Substitution		12 (0.2%)		10 (0.4%)	Ref	Ref		2 (0.2%)	0.6 [0.12; 2.1]	0.95		2 (0.4%)	1.23 [0.24; 4.27]	0.9		1 (0.5%)	1.62 [0.17; 6.98]	0.99		1 (1.2%)	3.73 [0.4; 16.42]	0.91		1 (2.3%)	7.23 [0.76; 32.69]	0.7	0.96
TP53 Y205C	Substitution		12 (0.2%)		7 (0.3%)	Ref	Ref		5 (0.5%)	1.87 [0.58; 5.68]	0.88		0 (0%)	0.38 [0; 3.18]	0.9		0 (0%)	0.87 [0.01; 7.42]	0.99		0 (0%)	2.1 [0.02; 18.6]	0.91		0 (0%)	3.56 [0.03; 32.12]	0.71	1
KRAS Q61L	Substitution		12 (0.2%)		10 (0.4%)	Ref	Ref		2 (0.2%)	0.63 [0.12; 2.2]	0.95		0 (0%)	0.26 [0; 2.06]	0.9		0 (0%)	0.62 [0; 4.87]	0.99		0 (0%)	1.58 [0.01; 12.7]	0.94		0 (0%)	3.73 [0.03; 31.14]	0.7	0.96
CDKN2A H83Y	Substitution		12 (0.2%)		9 (0.3%)	Ref	Ref		3 (0.3%)	0.99 [0.25; 3.15]	1		2 (0.4%)	1.45 [0.27; 5.15]	0.9		0 (0%)	0.6 [0; 4.83]	0.99		0 (0%)	1.31 [0.01; 10.74]	0.98		0 (0%)	2.3 [0.02; 19.11]	0.75	0.96
EGFR L747_T751del	Indel		12 (0.2%)		10 (0.4%)	Ref	Ref		2 (0.2%)	0.65 [0.13; 2.26]	0.95		2 (0.4%)	1.33 [0.26; 4.61]	0.9		1 (0.5%)	1.84 [0.2; 7.95]	0.99		0 (0%)	1.3 [0.01; 10.43]	0.98		0 (0%)	2.38 [0.02; 19.45]	0.75	0.96
MET D1028N	Substitution		11 (0.2%)		10 (0.4%)	Ref	Ref		1 (0.1%)	0.34 [0.04; 1.46]	0.87		0 (0%)	0.21 [0; 1.62]	0.9		0 (0%)	0.48 [0; 3.8]	0.99		0 (0%)	1.11 [0.01; 8.98]	0.98		0 (0%)	2.19 [0.02; 18.34]	0.75	0.94
TP53 E349*	Substitution		11 (0.2%)		7 (0.3%)	Ref	Ref		4 (0.4%)	1.8 [0.5; 5.71]	0.88		1 (0.2%)	1.11 [0.12; 5.15]	0.95		0 (0%)	0.93 [0.01; 7.74]	0.99		0 (0%)	2.15 [0.02; 18.56]	0.91		0 (0%)	3.97 [0.03; 34.62]	0.7	0.96
MUTYH Y179C	Substitution		11 (0.2%)		10 (0.4%)	Ref	Ref		1 (0.1%)	0.36 [0.04; 1.54]	0.87		0 (0%)	0.24 [0; 1.89]	0.9		0 (0%)	0.55 [0; 4.29]	0.99		0 (0%)	1.27 [0.01; 10.1]	0.98		0 (0%)	2.57 [0.02; 20.89]	0.74	0.94
CHEK2 T367fs	Indel		11 (0.2%)		10 (0.4%)	Ref	Ref		1 (0.1%)	0.36 [0.04; 1.54]	0.87		0 (0%)	0.25 [0; 1.91]	0.9		0 (0%)	0.55 [0; 4.28]	0.99		0 (0%)	1.22 [0.01; 9.71]	0.98		0 (0%)	2.33 [0.02; 18.87]	0.75	0.96
TP53 V73fs	Indel		11 (0.2%)		9 (0.3%)	Ref	Ref		2 (0.2%)	0.7 [0.13; 2.51]	0.97		0 (0%)	0.31 [0; 2.44]	0.9		0 (0%)	0.69 [0.01; 5.62]	0.99		0 (0%)	1.66 [0.01; 14.02]	0.93		0 (0%)	2.74 [0.02; 23.65]	0.74	1
PIK3CA E726K	Substitution		11 (0.2%)		7 (0.3%)	Ref	Ref		4 (0.4%)	1.93 [0.54; 6.18]	0.88		2 (0.4%)	2.15 [0.4; 8.24]	0.9		1 (0.5%)	3.03 [0.31; 14.56]	0.99		1 (1.2%)	7.81 [0.79; 40.26]	0.87		1 (2.3%)	13.45 [1.33; 70.92]	0.63	0.94
TP53 M237I	Substitution		11 (0.2%)		9 (0.3%)	Ref	Ref		2 (0.2%)	0.72 [0.14; 2.57]	0.97		2 (0.4%)	1.45 [0.28; 5.18]	0.9		1 (0.5%)	2 [0.21; 8.84]	0.99		1 (1.2%)	4.74 [0.5; 21.68]	0.91		0 (0%)	2.93 [0.02; 24.49]	0.73	0.96
TP53 R342*	Substitution		11 (0.2%)		6 (0.2%)	Ref	Ref		5 (0.5%)	2.64 [0.8; 8.4]	0.83		4 (0.9%)	4.75 [1.3; 15.96]	0.9		2 (1%)	5.94 [1.07; 23.97]	0.99		0 (0%)	2.99 [0.02; 27.54]	0.91		0 (0%)	5.24 [0.04; 48.93]	0.7	0.94
CDKN2A R58*	Substitution		11 (0.2%)		6 (0.2%)	Ref	Ref		5 (0.5%)	2.28 [0.69; 7.3]	0.87		3 (0.7%)	3.52 [0.83; 12.6]	0.9		0 (0%)	1.05 [0.01; 9.04]	0.99		0 (0%)	2.52 [0.02; 22.55]	0.91		0 (0%)	5.04 [0.04; 46.14]	0.7	0.96
TP53 R280I	Substitution		11 (0.2%)		8 (0.3%)	Ref	Ref		3 (0.3%)	1.26 [0.31; 4.14]	0.98		1 (0.2%)	1.13 [0.12; 5.05]	0.94		1 (0.5%)	2.73 [0.29; 12.42]	0.99		0 (0%)	2.51 [0.02; 21.27]	0.91		0 (0%)	5.19 [0.04; 44.57]	0.7	0.99
IGF1R R595H	Substitution		11 (0.2%)		8 (0.3%)	Ref	Ref		3 (0.3%)	1.19 [0.29; 3.88]	0.99		3 (0.7%)	2.4 [0.59; 7.87]	0.9		1 (0.5%)	2.25 [0.24; 10.25]	0.99		0 (0%)	1.62 [0.01; 13.7]	0.94		0 (0%)	2.78 [0.02; 23.73]	0.74	0.96
EGFR L747_A750delinsP	Other SNV		11 (0.2%)		7 (0.3%)	Ref	Ref		4 (0.4%)	1.52 [0.43; 4.8]	0.95		4 (0.9%)	3.13 [0.88; 9.88]	0.9		2 (1%)	3.63 [0.67; 13.83]	0.99		0 (0%)	1.41 [0.01; 11.99]	0.97		0 (0%)	2.8 [0.02; 25.07]	0.74	0.94
EGFR E746_S752delinsV	Other SNV		11 (0.2%)		11 (0.4%)	Ref	Ref		0 (0%)	0.12 [0; 0.9]	0.66		0 (0%)	0.24 [0; 1.85]	0.9		0 (0%)	0.56 [0; 4.3]	0.99		0 (0%)	1.27 [0.01; 10.03]	0.98		0 (0%)	2.48 [0.02; 19.98]	0.75	0.94
NBN K219fs	Indel		10 (0.1%)		6 (0.2%)	Ref	Ref		4 (0.4%)	1.88 [0.52; 6.25]	0.88		3 (0.7%)	3.18 [0.75; 11.34]	0.9		1 (0.5%)	3.03 [0.31; 14.71]	0.99		0 (0%)	2.37 [0.02; 21.23]	0.91		0 (0%)	5.16 [0.04; 48.06]	0.7	0.96
TP53 V173L	Substitution		10 (0.1%)		7 (0.3%)	Ref	Ref		3 (0.3%)	1.35 [0.31; 4.72]	0.97		2 (0.4%)	2.6 [0.48; 9.98]	0.9		1 (0.5%)	4.08 [0.42; 20.04]	0.99		0 (0%)	5.08 [0.04; 52.8]	0.91		0 (0%)	7.53 [0.05; 80.76]	0.7	0.96
GNAS R201C	Substitution		10 (0.1%)		7 (0.3%)	Ref	Ref		3 (0.3%)	1.08 [0.25; 3.79]	0.99		0 (0%)	0.39 [0; 3.22]	0.9		0 (0%)	0.95 [0.01; 7.82]	0.99		0 (0%)	2.35 [0.02; 19.91]	0.91		0 (0%)	4.98 [0.04; 43.31]	0.7	1
TP53 H179Y	Substitution		10 (0.1%)		6 (0.2%)	Ref	Ref		4 (0.4%)	1.84 [0.5; 6.2]	0.88		3 (0.7%)	3.05 [0.71; 11.05]	0.9		1 (0.5%)	3.46 [0.35; 17.28]	0.99		0 (0%)	2.52 [0.02; 22.92]	0.91		0 (0%)	4.97 [0.04; 46.73]	0.7	0.96
NFE2L2 E79K	Substitution		10 (0.1%)		8 (0.3%)	Ref	Ref		2 (0.2%)	0.97 [0.18; 3.58]	0.99		1 (0.2%)	1.2 [0.13; 5.49]	0.92		1 (0.5%)	2.91 [0.3; 13.83]	0.99		0 (0%)	2.2 [0.02; 19.82]	0.91		0 (0%)	3.42 [0.03; 31.34]	0.71	0.96
PIK3CA H1047L	Substitution		10 (0.1%)		7 (0.3%)	Ref	Ref		3 (0.3%)	1.45 [0.35; 4.93]	0.97		0 (0%)	0.46 [0; 3.88]	0.9		0 (0%)	1.07 [0.01; 9.22]	0.99		0 (0%)	2.63 [0.02; 24.43]	0.91		0 (0%)	4.04 [0.03; 38.63]	0.7	1
STK11 E223*	Substitution		10 (0.1%)		6 (0.2%)	Ref	Ref		4 (0.4%)	1.83 [0.51; 6.08]	0.88		1 (0.2%)	1.24 [0.13; 5.89]	0.91		1 (0.5%)	2.86 [0.3; 13.69]	0.99		0 (0%)	2.22 [0.02; 19.45]	0.91		0 (0%)	4.15 [0.03; 37]	0.7	0.96
TP53 G245S	Substitution		10 (0.1%)		8 (0.3%)	Ref	Ref		2 (0.2%)	0.85 [0.16; 3.14]	0.99		0 (0%)	0.36 [0; 2.91]	0.9		0 (0%)	0.89 [0.01; 7.32]	0.99		0 (0%)	2.26 [0.02; 19.16]	0.91		0 (0%)	4.57 [0.03; 39.26]	0.7	0.96
TP53 Y234C	Substitution		10 (0.1%)		5 (0.2%)	Ref	Ref		5 (0.5%)	2.91 [0.85; 9.98]	0.8		3 (0.7%)	3.96 [0.9; 15.26]	0.9		1 (0.5%)	3.35 [0.33; 17.69]	0.99		0 (0%)	2.97 [0.02; 29.81]	0.91		0 (0%)	4.36 [0.03; 44.8]	0.7	0.94
TP53 c.919+1G>T	Splice site		10 (0.1%)		7 (0.3%)	Ref	Ref		3 (0.3%)	1.37 [0.33; 4.65]	0.97		2 (0.4%)	1.92 [0.36; 7.26]	0.9		1 (0.5%)	2.76 [0.29; 13.03]	0.99		1 (1.2%)	6.38 [0.65; 31.59]	0.91		0 (0%)	3.83 [0.03; 34.36]	0.7	0.96
NRAS Q61R	Substitution		10 (0.1%)		6 (0.2%)	Ref	Ref		4 (0.4%)	1.65 [0.45; 5.46]	0.95		1 (0.2%)	1.09 [0.11; 5.2]	0.95		0 (0%)	0.86 [0.01; 7.31]	0.99		0 (0%)	1.99 [0.02; 17.23]	0.91		0 (0%)	3.91 [0.03; 34.76]	0.7	0.96
NRAS Q61K	Substitution		10 (0.1%)		8 (0.3%)	Ref	Ref		2 (0.2%)	0.82 [0.15; 2.98]	0.99		1 (0.2%)	1 [0.11; 4.5]	1		0 (0%)	0.72 [0.01; 5.88]	0.99		0 (0%)	1.65 [0.01; 13.91]	0.93		0 (0%)	2.94 [0.02; 25.25]	0.73	0.98
STK11 D194Y	Substitution		10 (0.1%)		6 (0.2%)	Ref	Ref		4 (0.4%)	1.79 [0.49; 5.95]	0.92		0 (0%)	0.41 [0; 3.44]	0.9		0 (0%)	0.89 [0.01; 7.64]	0.99		0 (0%)	2.15 [0.02; 18.9]	0.91		0 (0%)	4.82 [0.04; 44.12]	0.7	0.98
JAK2 E846D	Substitution		10 (0.1%)		10 (0.4%)	Ref	Ref		0 (0%)	0.12 [0; 0.96]	0.72		0 (0%)	0.25 [0; 1.91]	0.9		0 (0%)	0.55 [0; 4.28]	0.99		0 (0%)	1.22 [0.01; 9.71]	0.98		0 (0%)	2.33 [0.02; 18.87]	0.75	0.94
TP53 V274F	Substitution		9 (0.1%)		9 (0.3%)	Ref	Ref		0 (0%)	0.15 [0; 1.24]	0.8		0 (0%)	0.34 [0; 2.7]	0.9		0 (0%)	0.86 [0.01; 6.91]	0.99		0 (0%)	2.2 [0.02; 18.44]	0.91		0 (0%)	4.39 [0.03; 37.23]	0.7	0.96
TP53 H193R	Substitution		9 (0.1%)		8 (0.3%)	Ref	Ref		1 (0.1%)	0.4 [0.04; 1.85]	0.88		1 (0.2%)	0.89 [0.09; 4.04]	0.95		0 (0%)	0.73 [0.01; 6.04]	0.99		0 (0%)	1.89 [0.01; 16.53]	0.91		0 (0%)	3.44 [0.03; 30.39]	0.71	0.96
TERT c.-146C>T	Other SNV		9 (0.1%)		8 (0.3%)	Ref	Ref		1 (0.1%)	0.5 [0.05; 2.27]	0.95		0 (0%)	0.3 [0; 2.46]	0.9		0 (0%)	0.71 [0.01; 5.84]	0.99		0 (0%)	1.64 [0.01; 13.8]	0.93		0 (0%)	3.06 [0.02; 26.21]	0.73	0.96
RET Y791F	Substitution		9 (0.1%)		4 (0.2%)	Ref	Ref		5 (0.5%)	3.14 [0.89; 11.74]	0.8		5 (1.1%)	5.92 [1.67; 22.08]	0.53		0 (0%)	1.09 [0.01; 10.34]	0.99		0 (0%)	2.25 [0.02; 21.63]	0.91		0 (0%)	3.89 [0.03; 38.13]	0.7	0.94
CDKN2A R80*	Substitution		9 (0.1%)		5 (0.2%)	Ref	Ref		4 (0.4%)	2.49 [0.66; 8.93]	0.87		2 (0.4%)	2.87 [0.51; 12.16]	0.9		2 (1%)	7.03 [1.24; 30.45]	0.91		1 (1.2%)	10.28 [1.02; 55.67]	0.87		0 (0%)	6.04 [0.05; 57.76]	0.7	0.94
TP53 E198*	Substitution		9 (0.1%)		6 (0.2%)	Ref	Ref		3 (0.3%)	1.64 [0.38; 5.91]	0.95		0 (0%)	0.49 [0; 4.27]	0.9		0 (0%)	1.17 [0.01; 10.58]	0.99		0 (0%)	2.95 [0.02; 29.32]	0.91		0 (0%)	4.76 [0.04; 47.21]	0.7	0.99
TP53 R280K	Substitution		9 (0.1%)		5 (0.2%)	Ref	Ref		4 (0.4%)	2.07 [0.55; 7.38]	0.88		3 (0.7%)	3.13 [0.72; 11.88]	0.9		1 (0.5%)	2.71 [0.28; 13.61]	0.99		0 (0%)	2.08 [0.02; 18.83]	0.91		0 (0%)	3.98 [0.03; 37.23]	0.7	0.96
TP53 c.673-1G>T	Splice site		9 (0.1%)		3 (0.1%)	Ref	Ref		6 (0.6%)	4.45 [1.25; 18.9]	0.46		3 (0.7%)	4.33 [0.91; 20.4]	0.9		0 (0%)	1.42 [0.01; 14.72]	0.99		0 (0%)	3.39 [0.02; 37.41]	0.91		0 (0%)	7.08 [0.05; 87.37]	0.7	0.94
TP53 C238F	Substitution		9 (0.1%)		6 (0.2%)	Ref	Ref		3 (0.3%)	1.31 [0.31; 4.61]	0.97		1 (0.2%)	1.13 [0.12; 5.37]	0.95		0 (0%)	0.82 [0.01; 6.95]	0.99		0 (0%)	1.83 [0.01; 15.84]	0.93		0 (0%)	3.5 [0.03; 31.02]	0.71	0.96
GNAS R201H	Substitution		9 (0.1%)		6 (0.2%)	Ref	Ref		3 (0.3%)	1.6 [0.38; 5.68]	0.95		1 (0.2%)	1.43 [0.15; 6.89]	0.9		1 (0.5%)	3.61 [0.38; 17.5]	0.99		0 (0%)	2.87 [0.02; 25.23]	0.91		0 (0%)	5.52 [0.04; 49.8]	0.7	0.96
EGFR G719S	Substitution		9 (0.1%)		7 (0.3%)	Ref	Ref		2 (0.2%)	0.82 [0.15; 3.09]	0.99		1 (0.2%)	1.05 [0.11; 4.81]	0.98		0 (0%)	0.88 [0.01; 7.24]	0.99		0 (0%)	2.06 [0.02; 17.47]	0.91		0 (0%)	4.19 [0.03; 36.54]	0.7	0.98
STK11 c.465-2A>T	Splice site		8 (0.1%)		5 (0.2%)	Ref	Ref		3 (0.3%)	1.63 [0.38; 6.17]	0.95		2 (0.4%)	2.34 [0.42; 9.75]	0.9		1 (0.5%)	3.21 [0.33; 16.22]	0.99		0 (0%)	2.26 [0.02; 20.7]	0.91		0 (0%)	4.22 [0.03; 39.26]	0.7	0.96
RAD51 R150Q	Substitution		8 (0.1%)		6 (0.2%)	Ref	Ref		2 (0.2%)	0.98 [0.18; 3.91]	0.99		1 (0.2%)	1.37 [0.14; 6.53]	0.9		0 (0%)	0.98 [0.01; 8.44]	0.99		0 (0%)	2.79 [0.02; 25.42]	0.91		0 (0%)	5.81 [0.04; 54.15]	0.7	0.99
TP53 Y236C	Substitution		8 (0.1%)		6 (0.2%)	Ref	Ref		2 (0.2%)	1 [0.18; 3.94]	1		1 (0.2%)	1.24 [0.13; 5.97]	0.91		0 (0%)	0.9 [0.01; 7.77]	0.99		0 (0%)	2.01 [0.02; 17.89]	0.91		0 (0%)	3.56 [0.03; 31.99]	0.71	0.96
TP53 Q104*	Substitution		8 (0.1%)		6 (0.2%)	Ref	Ref		2 (0.2%)	1.07 [0.19; 4.23]	0.99		0 (0%)	0.4 [0; 3.44]	0.9		0 (0%)	0.93 [0.01; 8.14]	0.99		0 (0%)	2.16 [0.02; 20.01]	0.91		0 (0%)	3.87 [0.03; 36.21]	0.7	0.96
TP53 C176F	Substitution		8 (0.1%)		7 (0.3%)	Ref	Ref		1 (0.1%)	0.5 [0.05; 2.34]	0.95		1 (0.2%)	0.98 [0.1; 4.52]	0.99		0 (0%)	0.81 [0.01; 6.68]	0.99		0 (0%)	1.93 [0.01; 16.4]	0.91		0 (0%)	3.94 [0.03; 34.27]	0.7	0.96
FGFR3 S249C	Substitution		8 (0.1%)		6 (0.2%)	Ref	Ref		2 (0.2%)	1.21 [0.22; 4.84]	0.99		2 (0.4%)	2.76 [0.5; 11.18]	0.9		2 (1%)	7.23 [1.25; 31.26]	0.91		2 (2.4%)	22.66 [3.59; 118.07]	0.35		2 (4.7%)	35.48 [5.43; 193.23]	0.13	0.44
TP53 V272L	Substitution		8 (0.1%)		2 (0.1%)	Ref	Ref		6 (0.6%)	7.4 [1.88; 40.5]	0.29		2 (0.4%)	6.02 [0.9; 40.84]	0.9		0 (0%)	2.52 [0.02; 33.5]	0.99		0 (0%)	6.31 [0.04; 100.2]	0.91		0 (0%)	11.29 [0.08; 169.09]	0.7	0.94
TP53 G154fs	Indel		8 (0.1%)		6 (0.2%)	Ref	Ref		2 (0.2%)	0.99 [0.18; 3.94]	1		2 (0.4%)	2.23 [0.4; 8.94]	0.9		2 (1%)	5.58 [0.99; 23.09]	0.99		0 (0%)	2.79 [0.02; 26]	0.91		0 (0%)	6.49 [0.05; 63.31]	0.7	0.94
AKT1 E17K	Substitution		8 (0.1%)		6 (0.2%)	Ref	Ref		2 (0.2%)	1.12 [0.2; 4.39]	0.99		1 (0.2%)	1.27 [0.13; 6.13]	0.9		0 (0%)	0.92 [0.01; 8.03]	0.99		0 (0%)	2.07 [0.02; 18.74]	0.91		0 (0%)	3.33 [0.03; 30.59]	0.72	0.96
TP53 S241F	Substitution		8 (0.1%)		6 (0.2%)	Ref	Ref		2 (0.2%)	1.02 [0.19; 4.08]	0.99		1 (0.2%)	1.28 [0.13; 6.19]	0.9		1 (0.5%)	3.09 [0.32; 15.04]	0.99		1 (1.2%)	8.04 [0.82; 40.53]	0.87		1 (2.3%)	18.13 [1.82; 93.81]	0.56	0.94
ARID1A D1850fs	Indel		8 (0.1%)		8 (0.3%)	Ref	Ref		0 (0%)	0.17 [0; 1.36]	0.83		0 (0%)	0.34 [0; 2.74]	0.9		0 (0%)	0.71 [0.01; 5.93]	0.99		0 (0%)	1.63 [0.01; 13.99]	0.94		0 (0%)	2.57 [0.02; 22.5]	0.74	0.96
TP53 H193Y	Substitution		8 (0.1%)		6 (0.2%)	Ref	Ref		2 (0.2%)	1.03 [0.19; 4.09]	0.99		2 (0.4%)	2.26 [0.41; 8.95]	0.9		1 (0.5%)	2.97 [0.3; 14.63]	0.99		0 (0%)	2.37 [0.02; 21.67]	0.91		0 (0%)	4.24 [0.03; 40.12]	0.7	0.96
TP53 S215I	Substitution		8 (0.1%)		5 (0.2%)	Ref	Ref		3 (0.3%)	1.61 [0.37; 6.12]	0.95		1 (0.2%)	1.43 [0.15; 7.22]	0.9		0 (0%)	1.11 [0.01; 10.05]	0.99		0 (0%)	2.72 [0.02; 25.72]	0.91		0 (0%)	5.42 [0.04; 52.49]	0.7	0.96
EGFR G719C	Substitution		8 (0.1%)		8 (0.3%)	Ref	Ref		0 (0%)	0.16 [0; 1.29]	0.83		0 (0%)	0.33 [0; 2.62]	0.9		0 (0%)	0.75 [0.01; 6.03]	0.99		0 (0%)	1.64 [0.01; 13.64]	0.93		0 (0%)	3.03 [0.02; 25.6]	0.73	0.96
TP53 c.673-2A>T	Splice site		7 (0.1%)		4 (0.2%)	Ref	Ref		3 (0.3%)	1.93 [0.41; 8.22]	0.94		1 (0.2%)	1.99 [0.2; 10.94]	0.9		0 (0%)	1.35 [0.01; 12.88]	0.99		0 (0%)	3.18 [0.02; 31.79]	0.91		0 (0%)	5.96 [0.04; 61.02]	0.7	0.96
TP53 G266V	Substitution		7 (0.1%)		3 (0.1%)	Ref	Ref		4 (0.4%)	3.59 [0.86; 16.31]	0.8		1 (0.2%)	2.63 [0.25; 16.36]	0.9		0 (0%)	2.33 [0.02; 24.93]	0.99		0 (0%)	6.15 [0.04; 71.73]	0.91		0 (0%)	11.49 [0.08; 132.17]	0.7	0.96
STK11 D53fs	Indel		7 (0.1%)		5 (0.2%)	Ref	Ref		2 (0.2%)	1.19 [0.21; 4.98]	0.99		2 (0.4%)	2.44 [0.44; 10.17]	0.9		1 (0.5%)	3.27 [0.33; 16.42]	0.99		0 (0%)	2.41 [0.02; 21.83]	0.91		0 (0%)	4.84 [0.04; 44.97]	0.7	0.96
BRAF G466V	Substitution		7 (0.1%)		5 (0.2%)	Ref	Ref		2 (0.2%)	1.27 [0.23; 5.36]	0.99		1 (0.2%)	1.69 [0.17; 8.61]	0.9		1 (0.5%)	4.16 [0.42; 21.48]	0.99		0 (0%)	3.07 [0.02; 28.02]	0.91		0 (0%)	6.72 [0.05; 62.67]	0.7	0.96
TP53 D259Y	Substitution		7 (0.1%)		4 (0.2%)	Ref	Ref		3 (0.3%)	2.16 [0.48; 8.94]	0.88		0 (0%)	0.65 [0; 6.11]	0.9		0 (0%)	1.36 [0.01; 13.2]	0.99		0 (0%)	2.98 [0.02; 30.3]	0.91		0 (0%)	4.96 [0.04; 51.29]	0.7	0.96
TP53 G244D	Substitution		7 (0.1%)		4 (0.2%)	Ref	Ref		3 (0.3%)	2.44 [0.53; 10.29]	0.88		2 (0.4%)	3.49 [0.6; 16.35]	0.9		0 (0%)	1.47 [0.01; 14.07]	0.99		0 (0%)	3.7 [0.03; 37.62]	0.91		0 (0%)	7.59 [0.06; 78.38]	0.7	0.96
TP53 c.560-1G>A	Splice site		7 (0.1%)		6 (0.2%)	Ref	Ref		1 (0.1%)	0.73 [0.08; 3.48]	0.98		0 (0%)	0.55 [0; 4.72]	0.9		0 (0%)	1.34 [0.01; 11.75]	0.99		0 (0%)	3.34 [0.03; 31.82]	0.91		0 (0%)	5.58 [0.04; 53.93]	0.7	1
SF3B1 K700E	Substitution		7 (0.1%)		4 (0.2%)	Ref	Ref		3 (0.3%)	2.12 [0.47; 8.79]	0.88		2 (0.4%)	2.62 [0.45; 11.94]	0.9		0 (0%)	1.2 [0.01; 11.39]	0.99		0 (0%)	2.8 [0.02; 27.74]	0.91		0 (0%)	5.41 [0.04; 54.67]	0.7	0.96
PTPRS R1384Q	Substitution		7 (0.1%)		7 (0.3%)	Ref	Ref		0 (0%)	0.2 [0; 1.65]	0.87		0 (0%)	0.41 [0; 3.41]	0.9		0 (0%)	0.99 [0.01; 8.29]	0.99		0 (0%)	2.34 [0.02; 20.57]	0.91		0 (0%)	4.21 [0.03; 37.29]	0.7	0.96
EGFR A767_V769dup	Indel		7 (0.1%)		2 (0.1%)	Ref	Ref		5 (0.5%)	5.87 [1.41; 32.84]	0.4		3 (0.7%)	8.24 [1.6; 49.78]	0.76		1 (0.5%)	7.46 [0.69; 55.24]	0.99		1 (1.2%)	17.32 [1.52; 138.17]	0.85		0 (0%)	8.72 [0.06; 115.63]	0.7	0.94
SHQ1 D277fs	Indel		7 (0.1%)		4 (0.2%)	Ref	Ref		3 (0.3%)	2.14 [0.47; 8.95]	0.88		1 (0.2%)	1.93 [0.19; 10.6]	0.9		1 (0.5%)	4.6 [0.45; 25.78]	0.99		0 (0%)	3.89 [0.03; 40.33]	0.91		0 (0%)	9.81 [0.07; 105.62]	0.7	0.96
KEAP1 V271L	Substitution		7 (0.1%)		6 (0.2%)	Ref	Ref		1 (0.1%)	0.67 [0.07; 3.22]	0.97		0 (0%)	0.49 [0; 4.15]	0.9		0 (0%)	1.14 [0.01; 9.88]	0.99		0 (0%)	2.8 [0.02; 25.67]	0.91		0 (0%)	5.38 [0.04; 50.52]	0.7	1
TP53 c.560-1G>T	Splice site		7 (0.1%)		4 (0.2%)	Ref	Ref		3 (0.3%)	1.89 [0.42; 7.84]	0.94		1 (0.2%)	1.72 [0.17; 9.44]	0.9		0 (0%)	1.28 [0.01; 12.5]	0.99		0 (0%)	3.15 [0.02; 32.02]	0.91		0 (0%)	6.71 [0.05; 73.49]	0.7	0.96
NFE2L2 G31A	Substitution		7 (0.1%)		6 (0.2%)	Ref	Ref		1 (0.1%)	0.89 [0.09; 4.34]	0.99		1 (0.2%)	2.1 [0.22; 10.3]	0.9		1 (0.5%)	5.81 [0.57; 31.38]	0.99		1 (1.2%)	22.02 [1.89; 160.71]	0.81		0 (0%)	6.12 [0.04; 78.62]	0.7	0.96
TP53 P151S	Substitution		7 (0.1%)		5 (0.2%)	Ref	Ref		2 (0.2%)	1.44 [0.26; 6.04]	0.97		1 (0.2%)	1.75 [0.18; 8.83]	0.9		1 (0.5%)	4 [0.4; 20.72]	0.99		0 (0%)	2.85 [0.02; 27.9]	0.91		0 (0%)	4.58 [0.03; 45.69]	0.7	0.96
TP53 H179L	Substitution		7 (0.1%)		5 (0.2%)	Ref	Ref		2 (0.2%)	1.37 [0.24; 5.82]	0.97		1 (0.2%)	1.44 [0.15; 7.43]	0.9		0 (0%)	1.18 [0.01; 10.77]	0.99		0 (0%)	2.77 [0.02; 27.07]	0.91		0 (0%)	4.81 [0.04; 47.02]	0.7	0.96
B2M L15fs	Indel		7 (0.1%)		6 (0.2%)	Ref	Ref		1 (0.1%)	0.66 [0.07; 3.21]	0.97		0 (0%)	0.39 [0; 3.41]	0.9		0 (0%)	0.94 [0.01; 8.43]	0.99		0 (0%)	2.26 [0.02; 21.56]	0.91		0 (0%)	4.28 [0.03; 41.63]	0.7	1
RET S649L	Substitution		7 (0.1%)		6 (0.2%)	Ref	Ref		1 (0.1%)	0.58 [0.06; 2.8]	0.95		1 (0.2%)	1.16 [0.12; 5.55]	0.94		1 (0.5%)	2.69 [0.28; 12.85]	0.99		0 (0%)	1.99 [0.02; 17.23]	0.91		0 (0%)	3.91 [0.03; 34.76]	0.7	0.96
TP53 V272M	Substitution		7 (0.1%)		6 (0.2%)	Ref	Ref		1 (0.1%)	0.62 [0.06; 2.99]	0.97		0 (0%)	0.45 [0; 3.89]	0.9		0 (0%)	1.07 [0.01; 9.27]	0.99		0 (0%)	2.6 [0.02; 23.6]	0.91		0 (0%)	4.87 [0.04; 44.98]	0.7	0.96
TP53 E336*	Substitution		7 (0.1%)		4 (0.2%)	Ref	Ref		3 (0.3%)	2.32 [0.52; 9.66]	0.88		2 (0.4%)	3.36 [0.58; 15.41]	0.9		0 (0%)	1.28 [0.01; 12.27]	0.99		0 (0%)	2.82 [0.02; 28.16]	0.91		0 (0%)	4.69 [0.03; 47.22]	0.7	0.96
PIK3CA E545Q	Substitution		7 (0.1%)		7 (0.3%)	Ref	Ref		0 (0%)	0.18 [0; 1.49]	0.87		0 (0%)	0.38 [0; 3.16]	0.9		0 (0%)	0.85 [0.01; 7.11]	0.99		0 (0%)	1.96 [0.01; 16.9]	0.91		0 (0%)	3.75 [0.03; 33.25]	0.7	0.96
BRAF G596R	Substitution		7 (0.1%)		7 (0.3%)	Ref	Ref		0 (0%)	0.18 [0; 1.48]	0.87		0 (0%)	0.36 [0; 2.99]	0.9		0 (0%)	0.82 [0.01; 6.8]	0.99		0 (0%)	1.8 [0.01; 15.28]	0.93		0 (0%)	3.31 [0.03; 28.55]	0.72	0.96
BRAF D594G	Substitution		7 (0.1%)		6 (0.2%)	Ref	Ref		1 (0.1%)	0.62 [0.06; 3.03]	0.97		0 (0%)	0.44 [0; 3.77]	0.9		0 (0%)	1.07 [0.01; 9.07]	0.99		0 (0%)	2.66 [0.02; 23.28]	0.91		0 (0%)	5.72 [0.04; 51.23]	0.7	0.96
TP53 C277F	Substitution		7 (0.1%)		6 (0.2%)	Ref	Ref		1 (0.1%)	0.61 [0.06; 2.93]	0.97		0 (0%)	0.43 [0; 3.63]	0.9		0 (0%)	0.99 [0.01; 8.46]	0.99		0 (0%)	2.34 [0.02; 20.76]	0.91		0 (0%)	4.57 [0.03; 41.3]	0.7	0.96
TP53 P278L	Substitution		7 (0.1%)		6 (0.2%)	Ref	Ref		1 (0.1%)	0.54 [0.06; 2.58]	0.95		0 (0%)	0.36 [0; 3.1]	0.9		0 (0%)	0.77 [0.01; 6.59]	0.99		0 (0%)	1.69 [0.01; 14.63]	0.93		0 (0%)	3.14 [0.02; 27.95]	0.73	0.96
MET D1028Y	Substitution		7 (0.1%)		5 (0.2%)	Ref	Ref		2 (0.2%)	1.47 [0.26; 6.23]	0.97		0 (0%)	0.59 [0; 5.31]	0.9		0 (0%)	1.5 [0.01; 13.53]	0.99		0 (0%)	3.82 [0.03; 35.96]	0.91		0 (0%)	7.23 [0.05; 68.72]	0.7	1
STK11 K84*	Substitution		7 (0.1%)		7 (0.3%)	Ref	Ref		0 (0%)	0.17 [0; 1.42]	0.86		0 (0%)	0.32 [0; 2.65]	0.9		0 (0%)	0.75 [0.01; 6.19]	0.99		0 (0%)	1.68 [0.01; 14.29]	0.93		0 (0%)	3.16 [0.02; 27.53]	0.73	0.96
STK11 E57fs	Indel		6 (0.1%)		3 (0.1%)	Ref	Ref		3 (0.3%)	2.86 [0.6; 13.58]	0.87		2 (0.4%)	4.19 [0.7; 21.62]	0.9		0 (0%)	1.79 [0.01; 18.3]	0.99		0 (0%)	3.88 [0.03; 42.36]	0.91		0 (0%)	7.12 [0.05; 79.19]	0.7	0.96
TP53 N239D	Substitution		6 (0.1%)		3 (0.1%)	Ref	Ref		3 (0.3%)	1.99 [0.39; 9.92]	0.94		2 (0.4%)	3.95 [0.65; 20.37]	0.9		1 (0.5%)	5.79 [0.55; 36.53]	0.99		1 (1.2%)	19.34 [1.72; 152.77]	0.81		1 (2.3%)	36.67 [3.22; 289.31]	0.46	0.94
TP53 c.920-1G>T	Splice site		6 (0.1%)		5 (0.2%)	Ref	Ref		1 (0.1%)	0.58 [0.05; 3.22]	0.97		0 (0%)	0.52 [0; 4.89]	0.9		0 (0%)	1.38 [0.01; 13.58]	0.99		0 (0%)	5.55 [0.04; 59.86]	0.91		0 (0%)	11.64 [0.09; 122.67]	0.7	1
CDKN2A D108Y	Substitution		6 (0.1%)		4 (0.2%)	Ref	Ref		2 (0.2%)	1.62 [0.28; 7.44]	0.97		1 (0.2%)	2.28 [0.23; 12.48]	0.9		0 (0%)	1.76 [0.01; 17.14]	0.99		0 (0%)	4.25 [0.03; 46.09]	0.91		0 (0%)	6.92 [0.05; 76.04]	0.7	0.96
SMAD4 R361H	Substitution		6 (0.1%)		5 (0.2%)	Ref	Ref		1 (0.1%)	0.69 [0.07; 3.46]	0.97		1 (0.2%)	1.32 [0.13; 6.65]	0.9		0 (0%)	0.95 [0.01; 8.53]	0.99		0 (0%)	1.99 [0.02; 18.16]	0.91		0 (0%)	3.52 [0.03; 32.67]	0.71	0.96
CDKN2A D84Y	Substitution		6 (0.1%)		4 (0.2%)	Ref	Ref		2 (0.2%)	1.85 [0.32; 8.53]	0.95		1 (0.2%)	2.46 [0.24; 13.57]	0.9		0 (0%)	1.93 [0.01; 19.32]	0.99		0 (0%)	4.98 [0.04; 58.3]	0.91		0 (0%)	7.15 [0.05; 87]	0.7	0.96
PTPN11 G503V	Substitution		6 (0.1%)		6 (0.2%)	Ref	Ref		0 (0%)	0.2 [0; 1.76]	0.87		0 (0%)	0.43 [0; 3.72]	0.9		0 (0%)	1.06 [0.01; 9.09]	0.99		0 (0%)	2.64 [0.02; 23.55]	0.91		0 (0%)	5.45 [0.04; 49.27]	0.7	0.96
TP53 S215G	Substitution		6 (0.1%)		5 (0.2%)	Ref	Ref		1 (0.1%)	0.86 [0.09; 4.36]	0.99		0 (0%)	0.52 [0; 4.73]	0.9		0 (0%)	1.15 [0.01; 10.73]	0.99		0 (0%)	2.78 [0.02; 27.98]	0.91		0 (0%)	4.11 [0.03; 42.06]	0.7	0.96
TP53 E286K	Substitution		6 (0.1%)		4 (0.2%)	Ref	Ref		2 (0.2%)	1.35 [0.23; 6.09]	0.97		2 (0.4%)	2.83 [0.49; 12.78]	0.9		0 (0%)	1.29 [0.01; 12.23]	0.99		0 (0%)	2.7 [0.02; 26.58]	0.91		0 (0%)	4.83 [0.04; 48.71]	0.7	0.96
TP53 E294*	Substitution		6 (0.1%)		5 (0.2%)	Ref	Ref		1 (0.1%)	0.71 [0.07; 3.6]	0.97		0 (0%)	0.5 [0; 4.41]	0.9		0 (0%)	1.14 [0.01; 10.17]	0.99		0 (0%)	2.69 [0.02; 25.03]	0.91		0 (0%)	5.19 [0.04; 49.26]	0.7	0.98
NFE2L2 W24R	Substitution		6 (0.1%)		5 (0.2%)	Ref	Ref		1 (0.1%)	0.78 [0.08; 3.91]	0.99		0 (0%)	0.53 [0; 4.76]	0.9		0 (0%)	1.17 [0.01; 10.66]	0.99		0 (0%)	2.69 [0.02; 25.83]	0.91		0 (0%)	4.33 [0.03; 42.14]	0.7	0.96
PTEN R130*	Substitution		6 (0.1%)		4 (0.2%)	Ref	Ref		2 (0.2%)	1.8 [0.31; 8.29]	0.95		1 (0.2%)	2.1 [0.21; 11.6]	0.9		1 (0.5%)	4.74 [0.46; 27.25]	0.99		0 (0%)	3.75 [0.03; 40.14]	0.91		0 (0%)	6.16 [0.05; 65.72]	0.7	0.96
TP53 G266*	Substitution		6 (0.1%)		3 (0.1%)	Ref	Ref		3 (0.3%)	2.71 [0.57; 12.95]	0.87		1 (0.2%)	2.18 [0.21; 13.38]	0.9		0 (0%)	1.77 [0.01; 18.57]	0.99		0 (0%)	4.01 [0.03; 45.75]	0.91		0 (0%)	6.79 [0.05; 76.91]	0.7	0.96
TP53 G245D	Substitution		6 (0.1%)		4 (0.2%)	Ref	Ref		2 (0.2%)	1.85 [0.32; 8.53]	0.95		0 (0%)	0.8 [0.01; 7.74]	0.94		0 (0%)	2.07 [0.02; 20.41]	0.99		0 (0%)	5.7 [0.04; 61.64]	0.91		0 (0%)	10.31 [0.08; 110.74]	0.7	1
TP53 E339*	Substitution		6 (0.1%)		6 (0.2%)	Ref	Ref		0 (0%)	0.24 [0; 2.03]	0.88		0 (0%)	0.52 [0; 4.41]	0.9		0 (0%)	1.25 [0.01; 10.78]	0.99		0 (0%)	2.99 [0.02; 27.54]	0.91		0 (0%)	5.24 [0.04; 48.93]	0.7	1
TP53 c.97-2A>T	Splice site		6 (0.1%)		5 (0.2%)	Ref	Ref		1 (0.1%)	0.87 [0.09; 4.44]	0.99		1 (0.2%)	1.81 [0.18; 9.33]	0.9		0 (0%)	1.56 [0.01; 14.88]	0.99		0 (0%)	4.17 [0.03; 44.24]	0.91		0 (0%)	7.47 [0.05; 78.3]	0.7	0.96
TP53 E171*	Substitution		6 (0.1%)		5 (0.2%)	Ref	Ref		1 (0.1%)	0.63 [0.07; 3.17]	0.97		1 (0.2%)	1.29 [0.13; 6.49]	0.9		1 (0.5%)	2.67 [0.27; 13.5]	0.99		0 (0%)	2.09 [0.02; 19.1]	0.91		0 (0%)	4.48 [0.03; 43.57]	0.7	0.96
CDKN2A E69*	Substitution		6 (0.1%)		3 (0.1%)	Ref	Ref		3 (0.3%)	3.02 [0.63; 14.53]	0.87		1 (0.2%)	2.68 [0.26; 16.5]	0.9		0 (0%)	1.6 [0.01; 18.16]	0.99		0 (0%)	3.84 [0.03; 46.97]	0.91		0 (0%)	5.03 [0.04; 64.56]	0.7	0.96
TP53 G105C	Substitution		6 (0.1%)		2 (0.1%)	Ref	Ref		4 (0.4%)	4.81 [1.06; 27.85]	0.72		0 (0%)	1.27 [0.01; 15.57]	0.94		0 (0%)	3.07 [0.02; 40.28]	0.99		0 (0%)	7.94 [0.06; 123.87]	0.91		0 (0%)	17.22 [0.12; 267.64]	0.7	0.96
CDKN2A E120*	Substitution		6 (0.1%)		3 (0.1%)	Ref	Ref		3 (0.3%)	2.8 [0.58; 13.5]	0.87		2 (0.4%)	3.71 [0.61; 19.31]	0.9		0 (0%)	1.88 [0.01; 20.48]	0.99		0 (0%)	4.7 [0.03; 56.1]	0.91		0 (0%)	8.78 [0.06; 102.86]	0.7	0.96
TP53 c.376-2A>G	Splice site		6 (0.1%)		3 (0.1%)	Ref	Ref		3 (0.3%)	2.99 [0.63; 14.29]	0.87		1 (0.2%)	2.7 [0.26; 16.53]	0.9		0 (0%)	1.99 [0.01; 20.94]	0.99		0 (0%)	4.52 [0.03; 52.77]	0.91		0 (0%)	7.66 [0.06; 90.02]	0.7	0.96
TP53 E68*	Substitution		6 (0.1%)		3 (0.1%)	Ref	Ref		3 (0.3%)	2.96 [0.62; 14.21]	0.87		1 (0.2%)	2.74 [0.26; 16.87]	0.9		1 (0.5%)	6.48 [0.61; 41.51]	0.99		0 (0%)	5.03 [0.04; 63.91]	0.91		0 (0%)	7.71 [0.05; 106.48]	0.7	0.96
TP53 W53*	Substitution		6 (0.1%)		4 (0.2%)	Ref	Ref		2 (0.2%)	1.48 [0.26; 6.72]	0.97		2 (0.4%)	2.83 [0.49; 12.87]	0.9		1 (0.5%)	3.74 [0.37; 20.31]	0.99		0 (0%)	3.31 [0.02; 32.58]	0.91		0 (0%)	6.4 [0.05; 63.72]	0.7	0.96
TP53 c.559+1G>A	Splice site		6 (0.1%)		4 (0.2%)	Ref	Ref		2 (0.2%)	1.42 [0.25; 6.49]	0.97		0 (0%)	0.59 [0; 5.62]	0.9		0 (0%)	1.28 [0.01; 12.5]	0.99		0 (0%)	3.15 [0.02; 32.02]	0.91		0 (0%)	6.71 [0.05; 73.49]	0.7	0.96
PIK3CA M1043I	Substitution		6 (0.1%)		4 (0.2%)	Ref	Ref		2 (0.2%)	1.38 [0.24; 6.28]	0.97		2 (0.4%)	2.94 [0.51; 13.27]	0.9		0 (0%)	1.43 [0.01; 13.44]	0.99		0 (0%)	3.63 [0.03; 35.26]	0.91		0 (0%)	8.12 [0.06; 80.65]	0.7	0.96
BRAF G469V	Substitution		6 (0.1%)		6 (0.2%)	Ref	Ref		0 (0%)	0.19 [0; 1.64]	0.87		0 (0%)	0.39 [0; 3.32]	0.9		0 (0%)	0.86 [0.01; 7.29]	0.99		0 (0%)	1.92 [0.01; 16.67]	0.91		0 (0%)	3.73 [0.03; 33.23]	0.71	0.96
TP53 Y126*	Substitution		6 (0.1%)		5 (0.2%)	Ref	Ref		1 (0.1%)	0.7 [0.07; 3.56]	0.97		1 (0.2%)	1.27 [0.13; 6.47]	0.9		0 (0%)	0.93 [0.01; 8.38]	0.99		0 (0%)	2.15 [0.02; 20.13]	0.91		0 (0%)	4.16 [0.03; 40.23]	0.7	0.96
EGFR E746_T751delinsA	Other SNV		6 (0.1%)		5 (0.2%)	Ref	Ref		1 (0.1%)	0.64 [0.07; 3.26]	0.97		0 (0%)	0.48 [0; 4.26]	0.9		0 (0%)	1.1 [0.01; 9.77]	0.99		0 (0%)	2.83 [0.02; 25.99]	0.91		0 (0%)	6.97 [0.05; 66.43]	0.7	0.96
TP53 I195T	Substitution		6 (0.1%)		3 (0.1%)	Ref	Ref		3 (0.3%)	2.62 [0.56; 12.43]	0.88		2 (0.4%)	3.51 [0.58; 18.17]	0.9		1 (0.5%)	4.52 [0.44; 27.4]	0.99		1 (1.2%)	10.34 [0.98; 65.34]	0.87		0 (0%)	5.55 [0.04; 59.95]	0.7	0.94
RBM10 E47*	Substitution		6 (0.1%)		6 (0.2%)	Ref	Ref		0 (0%)	0.21 [0; 1.86]	0.87		0 (0%)	0.47 [0; 4.02]	0.9		0 (0%)	1.18 [0.01; 10.07]	0.99		0 (0%)	2.87 [0.02; 25.23]	0.91		0 (0%)	5.52 [0.04; 49.8]	0.7	0.96
DAXX E469del	Indel		6 (0.1%)		5 (0.2%)	Ref	Ref		1 (0.1%)	0.76 [0.08; 3.88]	0.99		0 (0%)	0.53 [0; 4.79]	0.9		0 (0%)	1.25 [0.01; 11.4]	0.99		0 (0%)	3.04 [0.02; 29.38]	0.91		0 (0%)	5.51 [0.04; 54.24]	0.7	1
DNMT3A R882C	Substitution		6 (0.1%)		6 (0.2%)	Ref	Ref		0 (0%)	0.2 [0; 1.71]	0.87		0 (0%)	0.39 [0; 3.29]	0.9		0 (0%)	0.9 [0.01; 7.65]	0.99		0 (0%)	2.02 [0.02; 17.69]	0.91		0 (0%)	3.79 [0.03; 33.74]	0.7	0.96
STK11 S216F	Substitution		6 (0.1%)		5 (0.2%)	Ref	Ref		1 (0.1%)	0.65 [0.07; 3.3]	0.97		1 (0.2%)	1.37 [0.14; 6.85]	0.9		0 (0%)	1.04 [0.01; 9.2]	0.99		0 (0%)	2.41 [0.02; 21.83]	0.91		0 (0%)	4.84 [0.04; 44.97]	0.7	0.96
EGFR E709A	Substitution		6 (0.1%)		3 (0.1%)	Ref	Ref		3 (0.3%)	2.29 [0.48; 10.87]	0.88		2 (0.4%)	3.48 [0.58; 17.75]	0.9		1 (0.5%)	5 [0.48; 30.23]	0.99		1 (1.2%)	11.96 [1.13; 75.96]	0.87		1 (2.3%)	25.92 [2.39; 170.37]	0.54	0.44
DIS3 *959Q	Other SNV		6 (0.1%)		5 (0.2%)	Ref	Ref		1 (0.1%)	0.78 [0.08; 4]	0.99		1 (0.2%)	1.68 [0.17; 8.52]	0.9		0 (0%)	1.37 [0.01; 12.17]	0.99		0 (0%)	3.35 [0.03; 30.71]	0.91		0 (0%)	6.45 [0.05; 60.52]	0.7	1
EGFR L62R	Substitution		6 (0.1%)		5 (0.2%)	Ref	Ref		1 (0.1%)	0.65 [0.07; 3.24]	0.97		1 (0.2%)	1.33 [0.14; 6.68]	0.9		1 (0.5%)	2.86 [0.29; 14.43]	0.99		1 (1.2%)	6.7 [0.68; 34.54]	0.91		1 (2.3%)	14.29 [1.41; 77.28]	0.63	0.94
TP53 C242Y	Substitution		6 (0.1%)		4 (0.2%)	Ref	Ref		2 (0.2%)	1.68 [0.29; 7.81]	0.95		0 (0%)	0.76 [0.01; 7.22]	0.92		0 (0%)	1.91 [0.01; 18.75]	0.99		0 (0%)	5.22 [0.04; 56.76]	0.91		0 (0%)	10.96 [0.08; 119.28]	0.7	0.96
TP53 H179N	Substitution		6 (0.1%)		4 (0.2%)	Ref	Ref		2 (0.2%)	1.38 [0.24; 6.42]	0.97		1 (0.2%)	1.57 [0.16; 8.76]	0.9		0 (0%)	1.33 [0.01; 12.8]	0.99		0 (0%)	3.22 [0.02; 33.19]	0.91		0 (0%)	6.29 [0.05; 66.65]	0.7	0.96
TP53 R181P	Substitution		6 (0.1%)		4 (0.2%)	Ref	Ref		2 (0.2%)	1.57 [0.27; 7.3]	0.97		1 (0.2%)	1.88 [0.18; 10.63]	0.9		1 (0.5%)	4.76 [0.46; 27.76]	0.99		0 (0%)	3.22 [0.02; 33.19]	0.91		0 (0%)	6.29 [0.05; 66.65]	0.7	0.96
TP53 V173M	Substitution		5 (0.1%)		5 (0.2%)	Ref	Ref		0 (0%)	0.29 [0; 2.54]	0.88		0 (0%)	0.6 [0; 5.38]	0.9		0 (0%)	1.3 [0.01; 12.23]	0.99		0 (0%)	3.14 [0.02; 32.12]	0.91		0 (0%)	4.58 [0.03; 48.53]	0.7	1
NOTCH1 G661S	Substitution		5 (0.1%)		4 (0.2%)	Ref	Ref		1 (0.1%)	0.93 [0.09; 5.06]	0.99		1 (0.2%)	1.96 [0.2; 10.56]	0.9		1 (0.5%)	4.57 [0.46; 24.87]	0.99		0 (0%)	3.25 [0.02; 32]	0.91		0 (0%)	6.01 [0.04; 60.39]	0.7	0.96
TP53 R196*	Substitution		5 (0.1%)		4 (0.2%)	Ref	Ref		1 (0.1%)	0.8 [0.08; 4.32]	0.99		0 (0%)	0.53 [0; 5]	0.9		0 (0%)	1.11 [0.01; 10.45]	0.99		0 (0%)	2.44 [0.02; 23.37]	0.91		0 (0%)	4.66 [0.03; 46.08]	0.7	0.96
FBXW7 R505G	Substitution		5 (0.1%)		5 (0.2%)	Ref	Ref		0 (0%)	0.27 [0; 2.42]	0.88		0 (0%)	0.52 [0; 4.73]	0.9		0 (0%)	1.15 [0.01; 10.73]	0.99		0 (0%)	2.78 [0.02; 27.98]	0.91		0 (0%)	4.11 [0.03; 42.06]	0.7	0.96
CDKN2A c.151-1G>T	Splice site		5 (0.1%)		5 (0.2%)	Ref	Ref		0 (0%)	0.29 [0; 2.59]	0.88		0 (0%)	0.6 [0; 5.41]	0.9		0 (0%)	1.42 [0.01; 13.19]	0.99		0 (0%)	3.53 [0.03; 36.11]	0.91		0 (0%)	5.68 [0.04; 58.24]	0.7	1
TP53 A161T	Substitution		5 (0.1%)		4 (0.2%)	Ref	Ref		1 (0.1%)	0.89 [0.09; 4.92]	0.99		1 (0.2%)	1.86 [0.18; 10.3]	0.9		1 (0.5%)	4.46 [0.44; 25.23]	0.99		1 (1.2%)	11.24 [1.06; 69.59]	0.87		1 (2.3%)	20.13 [1.89; 125.45]	0.56	0.94
TP53 c.375+1G>T	Splice site		5 (0.1%)		3 (0.1%)	Ref	Ref		2 (0.2%)	1.77 [0.29; 9.27]	0.95		2 (0.4%)	3.8 [0.63; 19.71]	0.9		2 (1%)	8.79 [1.45; 45.82]	0.91		0 (0%)	5 [0.04; 54.15]	0.91		0 (0%)	9.69 [0.07; 106.11]	0.7	0.94
TP53 c.673-2A>G	Splice site		5 (0.1%)		3 (0.1%)	Ref	Ref		2 (0.2%)	2.29 [0.37; 12.14]	0.88		1 (0.2%)	2.47 [0.23; 15.74]	0.9		1 (0.5%)	6.11 [0.58; 39.58]	0.99		0 (0%)	4.7 [0.03; 56.1]	0.91		0 (0%)	8.78 [0.06; 102.86]	0.7	0.96
TP53 S90fs	Indel		5 (0.1%)		4 (0.2%)	Ref	Ref		1 (0.1%)	1.05 [0.11; 5.74]	0.99		0 (0%)	0.68 [0.01; 6.49]	0.9		0 (0%)	1.42 [0.01; 14.14]	0.99		0 (0%)	3.29 [0.02; 35.07]	0.91		0 (0%)	4.92 [0.04; 53.97]	0.7	0.99
PIK3CA C420R	Substitution		5 (0.1%)		4 (0.2%)	Ref	Ref		1 (0.1%)	0.89 [0.09; 4.83]	0.99		1 (0.2%)	1.87 [0.19; 10.29]	0.9		0 (0%)	1.19 [0.01; 11.42]	0.99		0 (0%)	2.72 [0.02; 26.83]	0.91		0 (0%)	4.69 [0.03; 47.71]	0.7	0.96
TP53 R158P	Substitution		5 (0.1%)		3 (0.1%)	Ref	Ref		2 (0.2%)	1.81 [0.29; 9.69]	0.95		0 (0%)	0.97 [0.01; 10.57]	1		0 (0%)	2.76 [0.02; 36.66]	0.99		0 (0%)	7.2 [0.05; 104.74]	0.91		0 (0%)	15.53 [0.1; 238.68]	0.7	1
TP53 R273S	Substitution		5 (0.1%)		4 (0.2%)	Ref	Ref		1 (0.1%)	0.98 [0.1; 5.5]	0.99		1 (0.2%)	2.25 [0.22; 12.53]	0.9		0 (0%)	2.07 [0.02; 20.41]	0.99		0 (0%)	5.7 [0.04; 61.64]	0.91		0 (0%)	10.31 [0.08; 110.74]	0.7	0.96
PTEN T319*	Substitution		5 (0.1%)		4 (0.2%)	Ref	Ref		1 (0.1%)	0.86 [0.08; 4.8]	0.99		0 (0%)	0.59 [0; 5.6]	0.9		0 (0%)	1.41 [0.01; 13.63]	0.99		0 (0%)	3.58 [0.03; 36.73]	0.91		0 (0%)	7.98 [0.06; 85.65]	0.7	1
TP53 W146*	Substitution		5 (0.1%)		4 (0.2%)	Ref	Ref		1 (0.1%)	0.92 [0.09; 5.16]	0.99		1 (0.2%)	2.05 [0.2; 11.32]	0.9		1 (0.5%)	5.02 [0.5; 28.15]	0.99		0 (0%)	4.26 [0.03; 43.4]	0.91		0 (0%)	9.37 [0.07; 96.05]	0.7	0.96
TP53 G245fs	Indel		5 (0.1%)		4 (0.2%)	Ref	Ref		1 (0.1%)	1.05 [0.1; 5.76]	0.99		0 (0%)	0.8 [0.01; 7.74]	0.94		0 (0%)	2.07 [0.02; 20.41]	0.99		0 (0%)	5.7 [0.04; 61.64]	0.91		0 (0%)	10.31 [0.08; 110.74]	0.7	1
TP53 Q144*	Substitution		5 (0.1%)		4 (0.2%)	Ref	Ref		1 (0.1%)	0.8 [0.08; 4.46]	0.99		0 (0%)	0.5 [0; 4.69]	0.9		0 (0%)	1.18 [0.01; 10.99]	0.99		0 (0%)	2.81 [0.02; 27.28]	0.91		0 (0%)	5.69 [0.04; 57.33]	0.7	0.96
PIK3CA N345K	Substitution		5 (0.1%)		4 (0.2%)	Ref	Ref		1 (0.1%)	0.92 [0.09; 5.2]	0.99		1 (0.2%)	2.4 [0.24; 13.39]	0.9		1 (0.5%)	6.69 [0.64; 40.88]	0.99		1 (1.2%)	20.42 [1.83; 144.79]	0.81		0 (0%)	12.96 [0.09; 158.96]	0.7	0.94
STK11 L282fs	Indel		5 (0.1%)		2 (0.1%)	Ref	Ref		3 (0.3%)	3.71 [0.72; 22.37]	0.83		2 (0.4%)	5.06 [0.78; 32.33]	0.9		1 (0.5%)	6.58 [0.61; 48.39]	0.99		0 (0%)	4.33 [0.03; 54.54]	0.91		0 (0%)	7.67 [0.05; 97.05]	0.7	0.94
TP53 P152L	Substitution		5 (0.1%)		4 (0.2%)	Ref	Ref		1 (0.1%)	1.05 [0.1; 5.76]	0.99		1 (0.2%)	2.28 [0.23; 12.48]	0.9		0 (0%)	2.07 [0.02; 20.41]	0.99		0 (0%)	5.7 [0.04; 61.64]	0.91		0 (0%)	10.31 [0.08; 110.74]	0.7	0.96
TP53 P128fs	Indel		5 (0.1%)		3 (0.1%)	Ref	Ref		2 (0.2%)	1.75 [0.29; 8.98]	0.95		2 (0.4%)	3.59 [0.59; 18.45]	0.9		0 (0%)	1.53 [0.01; 15.89]	0.99		0 (0%)	3.51 [0.03; 37.64]	0.91		0 (0%)	7.37 [0.05; 83.19]	0.7	0.96
BRAF K601E	Substitution		5 (0.1%)		5 (0.2%)	Ref	Ref		0 (0%)	0.24 [0; 2.11]	0.88		0 (0%)	0.5 [0; 4.41]	0.9		0 (0%)	1.14 [0.01; 10.17]	0.99		0 (0%)	2.69 [0.02; 25.03]	0.91		0 (0%)	5.19 [0.04; 49.26]	0.7	0.96
CDKN2A D108H	Substitution		5 (0.1%)		5 (0.2%)	Ref	Ref		0 (0%)	0.29 [0; 2.59]	0.88		0 (0%)	0.6 [0; 5.41]	0.9		0 (0%)	1.42 [0.01; 13.19]	0.99		0 (0%)	3.53 [0.03; 36.11]	0.91		0 (0%)	5.68 [0.04; 58.24]	0.7	1
TP53 R213L	Substitution		5 (0.1%)		1 (0%)	Ref	Ref		4 (0.4%)	9.32 [1.7; 93.88]	0.38		1 (0.2%)	7.01 [0.55; 83.38]	0.9		0 (0%)	6.05 [0.04; 117.67]	0.99		0 (0%)	17.62 [0.1; 528.81]	0.91		0 (0%)	26.8 [0.16; 750.84]	0.7	0.96
TP53 c.920-2A>T	Splice site		5 (0.1%)		3 (0.1%)	Ref	Ref		2 (0.2%)	1.74 [0.29; 9.02]	0.95		0 (0%)	0.7 [0.01; 7.31]	0.9		0 (0%)	1.66 [0.01; 17.29]	0.99		0 (0%)	3.98 [0.03; 43.35]	0.91		0 (0%)	7.68 [0.06; 84.34]	0.7	0.96
TP53 W91*	Substitution		5 (0.1%)		4 (0.2%)	Ref	Ref		1 (0.1%)	0.89 [0.09; 4.83]	0.99		0 (0%)	0.56 [0; 5.34]	0.9		0 (0%)	1.19 [0.01; 11.42]	0.99		0 (0%)	2.72 [0.02; 26.83]	0.91		0 (0%)	4.69 [0.03; 47.71]	0.7	0.96
DNMT3A R882H	Substitution		5 (0.1%)		5 (0.2%)	Ref	Ref		0 (0%)	0.22 [0; 1.93]	0.87		0 (0%)	0.43 [0; 3.81]	0.9		0 (0%)	0.98 [0.01; 8.61]	0.99		0 (0%)	2.24 [0.02; 20.23]	0.91		0 (0%)	4.38 [0.03; 40.67]	0.7	0.96
TP53 C275F	Substitution		5 (0.1%)		2 (0.1%)	Ref	Ref		3 (0.3%)	2.98 [0.58; 18]	0.87		2 (0.4%)	4.49 [0.69; 28.56]	0.9		0 (0%)	1.89 [0.01; 23.34]	0.99		0 (0%)	4.18 [0.03; 51.88]	0.91		0 (0%)	7.8 [0.06; 102.07]	0.7	0.96
TP53 S183*	Substitution		5 (0.1%)		4 (0.2%)	Ref	Ref		1 (0.1%)	0.98 [0.1; 5.34]	0.99		0 (0%)	0.68 [0.01; 6.5]	0.9		0 (0%)	1.57 [0.01; 15.33]	0.99		0 (0%)	3.75 [0.03; 40.14]	0.91		0 (0%)	6.16 [0.05; 65.72]	0.7	0.98
GPS2 T241fs	Indel		5 (0.1%)		5 (0.2%)	Ref	Ref		0 (0%)	0.24 [0; 2.1]	0.88		0 (0%)	0.58 [0; 5.25]	0.9		0 (0%)	1.4 [0.01; 13.44]	0.99		0 (0%)	3.63 [0.03; 37.58]	0.91		0 (0%)	6.46 [0.05; 72.48]	0.7	1
TP53 c.920-2A>G	Splice site		5 (0.1%)		4 (0.2%)	Ref	Ref		1 (0.1%)	0.93 [0.09; 5.05]	0.99		0 (0%)	0.63 [0; 5.91]	0.9		0 (0%)	1.43 [0.01; 13.64]	0.99		0 (0%)	3.27 [0.02; 33.16]	0.91		0 (0%)	5.78 [0.04; 58.74]	0.7	0.96
TP53 A159V	Substitution		5 (0.1%)		4 (0.2%)	Ref	Ref		1 (0.1%)	1.11 [0.11; 6.13]	0.99		1 (0.2%)	2.46 [0.24; 13.57]	0.9		0 (0%)	1.93 [0.01; 19.32]	0.99		0 (0%)	4.98 [0.04; 58.3]	0.91		0 (0%)	7.15 [0.05; 87]	0.7	0.96
MET c.3082+1G>A	Splice site		5 (0.1%)		5 (0.2%)	Ref	Ref		0 (0%)	0.27 [0; 2.37]	0.88		0 (0%)	0.57 [0; 5.07]	0.9		0 (0%)	1.35 [0.01; 12.04]	0.99		0 (0%)	3.11 [0.02; 29.55]	0.91		0 (0%)	5.59 [0.04; 53.81]	0.7	1
TP53 G244V	Substitution		5 (0.1%)		5 (0.2%)	Ref	Ref		0 (0%)	0.23 [0; 2.1]	0.88		0 (0%)	0.51 [0; 4.54]	0.9		0 (0%)	1.22 [0.01; 10.82]	0.99		0 (0%)	3.07 [0.02; 28.02]	0.91		0 (0%)	6.72 [0.05; 62.67]	0.7	0.98
SH2B3 E208Q	Substitution		5 (0.1%)		4 (0.2%)	Ref	Ref		1 (0.1%)	0.96 [0.1; 5.18]	0.99		0 (0%)	0.61 [0; 5.7]	0.9		0 (0%)	1.29 [0.01; 12.23]	0.99		0 (0%)	2.7 [0.02; 26.58]	0.91		0 (0%)	4.83 [0.04; 48.71]	0.7	0.96
KEAP1 V155F	Substitution		5 (0.1%)		3 (0.1%)	Ref	Ref		2 (0.2%)	1.9 [0.31; 9.93]	0.95		1 (0.2%)	2.22 [0.22; 13.5]	0.9		1 (0.5%)	5.04 [0.49; 30.56]	0.99		0 (0%)	3.45 [0.03; 36.82]	0.91		0 (0%)	6.29 [0.05; 68.02]	0.7	0.96
TP53 G105V	Substitution		5 (0.1%)		4 (0.2%)	Ref	Ref		1 (0.1%)	0.74 [0.07; 4.02]	0.99		1 (0.2%)	1.61 [0.16; 8.73]	0.9		1 (0.5%)	3.4 [0.34; 18.66]	0.99		0 (0%)	3 [0.02; 30.11]	0.91		0 (0%)	8.74 [0.06; 98.48]	0.7	0.96
TP53 E258K	Substitution		5 (0.1%)		4 (0.2%)	Ref	Ref		1 (0.1%)	0.78 [0.08; 4.23]	0.99		0 (0%)	0.59 [0; 5.67]	0.9		0 (0%)	1.27 [0.01; 12.64]	0.99		0 (0%)	3.06 [0.02; 31.79]	0.91		0 (0%)	4.57 [0.03; 49.88]	0.7	0.96
TP53 R282P	Substitution		5 (0.1%)		2 (0.1%)	Ref	Ref		3 (0.3%)	4.42 [0.85; 26.97]	0.8		2 (0.4%)	7.07 [1.06; 47.39]	0.9		0 (0%)	2.52 [0.02; 33.5]	0.99		0 (0%)	6.31 [0.04; 100.2]	0.91		0 (0%)	11.29 [0.08; 169.09]	0.7	0.94
SMAD4 S144*	Substitution		5 (0.1%)		4 (0.2%)	Ref	Ref		1 (0.1%)	0.92 [0.09; 5.07]	0.99		0 (0%)	0.76 [0.01; 7.19]	0.92		0 (0%)	1.76 [0.01; 17.14]	0.99		0 (0%)	4.25 [0.03; 46.09]	0.91		0 (0%)	6.92 [0.05; 76.04]	0.7	0.98
B2M S31*	Substitution		5 (0.1%)		4 (0.2%)	Ref	Ref		1 (0.1%)	0.97 [0.09; 5.39]	0.99		1 (0.2%)	1.96 [0.19; 10.94]	0.9		1 (0.5%)	4.86 [0.48; 27.57]	0.99		0 (0%)	3.31 [0.02; 32.58]	0.91		0 (0%)	6.4 [0.05; 63.72]	0.7	0.96
TP53 P250L	Substitution		5 (0.1%)		3 (0.1%)	Ref	Ref		2 (0.2%)	2.01 [0.33; 10.49]	0.95		1 (0.2%)	3.03 [0.29; 18.79]	0.9		1 (0.5%)	7.86 [0.71; 53.36]	0.99		0 (0%)	6.72 [0.04; 110.12]	0.91		0 (0%)	7.6 [0.05; 134.19]	0.7	0.94
TP53 R213Q	Substitution		5 (0.1%)		4 (0.2%)	Ref	Ref		1 (0.1%)	0.92 [0.09; 4.97]	0.99		1 (0.2%)	1.87 [0.19; 10.18]	0.9		1 (0.5%)	3.91 [0.38; 21.72]	0.99		1 (1.2%)	8.62 [0.83; 50.42]	0.87		1 (2.3%)	14.6 [1.39; 86.35]	0.63	0.94
NRAS Q61L	Substitution		5 (0.1%)		5 (0.2%)	Ref	Ref		0 (0%)	0.24 [0; 2.12]	0.88		0 (0%)	0.47 [0; 4.19]	0.9		0 (0%)	1.04 [0.01; 9.21]	0.99		0 (0%)	2.23 [0.02; 20.34]	0.91		0 (0%)	4.03 [0.03; 37.42]	0.7	0.96
MAP2K1 K57N	Substitution		5 (0.1%)		4 (0.2%)	Ref	Ref		1 (0.1%)	0.8 [0.08; 4.32]	0.99		1 (0.2%)	1.57 [0.16; 8.48]	0.9		0 (0%)	1.07 [0.01; 10.11]	0.99		0 (0%)	2.36 [0.02; 22.62]	0.91		0 (0%)	4.37 [0.03; 43.18]	0.7	0.96
BRAF G464V	Substitution		5 (0.1%)		4 (0.2%)	Ref	Ref		1 (0.1%)	0.84 [0.08; 4.54]	0.99		1 (0.2%)	1.75 [0.17; 9.43]	0.9		1 (0.5%)	3.73 [0.37; 20.27]	0.99		1 (1.2%)	8.47 [0.83; 47.67]	0.87		1 (2.3%)	17.39 [1.66; 101.68]	0.61	0.94
TP53 I195F	Substitution		5 (0.1%)		3 (0.1%)	Ref	Ref		2 (0.2%)	2.29 [0.37; 12.14]	0.88		1 (0.2%)	3.18 [0.3; 20.24]	0.9		0 (0%)	2.77 [0.02; 30.7]	0.99		0 (0%)	8 [0.06; 104.05]	0.91		0 (0%)	13.86 [0.1; 177.06]	0.7	0.96
STK11 K48*	Substitution		5 (0.1%)		3 (0.1%)	Ref	Ref		2 (0.2%)	1.84 [0.31; 9.46]	0.95		2 (0.4%)	3.48 [0.58; 17.85]	0.9		2 (1%)	7.66 [1.27; 39.06]	0.91		1 (1.2%)	10.34 [0.98; 65.34]	0.87		0 (0%)	7.68 [0.06; 84.34]	0.7	0.94
AR Q799E	Substitution		5 (0.1%)		4 (0.2%)	Ref	Ref		1 (0.1%)	0.84 [0.08; 4.64]	0.99		0 (0%)	0.66 [0; 6.24]	0.9		0 (0%)	1.63 [0.01; 15.37]	0.99		0 (0%)	4.01 [0.03; 39.21]	0.91		0 (0%)	7.74 [0.06; 77.1]	0.7	0.98
MET c.3082+1G>T	Splice site		5 (0.1%)		5 (0.2%)	Ref	Ref		0 (0%)	0.25 [0; 2.32]	0.88		0 (0%)	0.52 [0; 4.72]	0.9		0 (0%)	1.29 [0.01; 11.74]	0.99		0 (0%)	3.18 [0.02; 30.25]	0.91		0 (0%)	6.04 [0.05; 57.76]	0.7	1
PIK3CA E453K	Substitution		5 (0.1%)		3 (0.1%)	Ref	Ref		2 (0.2%)	1.85 [0.31; 9.63]	0.95		0 (0%)	0.76 [0.01; 7.8]	0.92		0 (0%)	1.75 [0.01; 17.84]	0.99		0 (0%)	4.44 [0.03; 47.7]	0.91		0 (0%)	10.25 [0.08; 112.89]	0.7	0.96
RBM10 c.1693+1G>T	Splice site		5 (0.1%)		5 (0.2%)	Ref	Ref		0 (0%)	0.21 [0; 1.88]	0.87		0 (0%)	0.44 [0; 3.92]	0.9		0 (0%)	0.9 [0.01; 8.12]	0.99		0 (0%)	2.09 [0.02; 19.1]	0.91		0 (0%)	4.48 [0.03; 43.57]	0.7	0.96
TP53 P278S	Substitution		5 (0.1%)		5 (0.2%)	Ref	Ref		0 (0%)	0.25 [0; 2.23]	0.88		0 (0%)	0.64 [0; 5.78]	0.9		0 (0%)	1.69 [0.01; 16.22]	0.99		0 (0%)	4.7 [0.03; 49.69]	0.91		0 (0%)	10.44 [0.08; 113.56]	0.7	1
TP53 V143M	Substitution		5 (0.1%)		4 (0.2%)	Ref	Ref		1 (0.1%)	0.88 [0.09; 4.92]	0.99		1 (0.2%)	1.57 [0.15; 8.84]	0.9		0 (0%)	1.05 [0.01; 9.97]	0.99		0 (0%)	2.41 [0.02; 24.03]	0.91		0 (0%)	4.64 [0.03; 48.08]	0.7	0.96
TP53 C135W	Substitution		5 (0.1%)		4 (0.2%)	Ref	Ref		1 (0.1%)	0.89 [0.09; 4.96]	0.99		1 (0.2%)	1.87 [0.19; 10.37]	0.9		1 (0.5%)	4.56 [0.45; 25.53]	0.99		0 (0%)	3.79 [0.03; 39.2]	0.91		0 (0%)	7.16 [0.05; 73.87]	0.7	0.96
TP53 G325*	Substitution		5 (0.1%)		5 (0.2%)	Ref	Ref		0 (0%)	0.27 [0; 2.37]	0.88		0 (0%)	0.57 [0; 5.07]	0.9		0 (0%)	1.35 [0.01; 12.04]	0.99		0 (0%)	3.11 [0.02; 29.55]	0.91		0 (0%)	5.59 [0.04; 53.81]	0.7	1
KRAS G12R	Substitution		5 (0.1%)		5 (0.2%)	Ref	Ref		0 (0%)	0.24 [0; 2.15]	0.88		0 (0%)	0.49 [0; 4.29]	0.9		0 (0%)	1.12 [0.01; 9.91]	0.99		0 (0%)	2.51 [0.02; 22.96]	0.91		0 (0%)	4.67 [0.04; 43.44]	0.7	0.96
DNMT3A R320*	Substitution		5 (0.1%)		3 (0.1%)	Ref	Ref		2 (0.2%)	1.81 [0.3; 9.24]	0.95		0 (0%)	0.7 [0.01; 7.21]	0.9		0 (0%)	1.43 [0.01; 14.84]	0.99		0 (0%)	2.98 [0.02; 31.51]	0.91		0 (0%)	5.2 [0.04; 55.7]	0.7	0.96
EGFR V834L	Substitution		5 (0.1%)		4 (0.2%)	Ref	Ref		1 (0.1%)	0.93 [0.09; 5.06]	0.99		0 (0%)	0.64 [0; 5.99]	0.9		0 (0%)	1.47 [0.01; 13.72]	0.99		0 (0%)	3.25 [0.02; 32]	0.91		0 (0%)	6.01 [0.04; 60.39]	0.7	1
CDK4 R24L	Substitution		5 (0.1%)		3 (0.1%)	Ref	Ref		2 (0.2%)	1.76 [0.29; 9.05]	0.95		1 (0.2%)	2.18 [0.21; 13.16]	0.9		0 (0%)	1.43 [0.01; 14.84]	0.99		0 (0%)	2.98 [0.02; 31.51]	0.91		0 (0%)	5.2 [0.04; 55.7]	0.7	0.96
Copy number variants (N, %)		7291		2684				969				465				199				83				43
MDM2 Amplification			76 (1%)		59 (2.2%)	Ref	Ref		17 (1.8%)	0.75 [0.43; 1.26]	0.88		6 (1.3%)	0.56 [0.22; 1.19]	0.9		3 (1.5%)	0.67 [0.18; 1.74]	0.99		2 (2.4%)	1.16 [0.24; 3.48]	0.97		2 (4.7%)	2.37 [0.48; 7.33]	0.7	0.96
EGFR Amplification			72 (1%)		56 (2.1%)	Ref	Ref		16 (1.7%)	0.77 [0.43; 1.32]	0.9		9 (1.9%)	0.9 [0.42; 1.73]	0.9		5 (2.5%)	1.17 [0.43; 2.63]	0.99		1 (1.2%)	0.72 [0.08; 2.73]	0.91		1 (2.3%)	1.31 [0.15; 5.11]	0.82	0.97
CCND1 Amplification			63 (0.9%)		44 (1.6%)	Ref	Ref		19 (2%)	1.36 [0.77; 2.33]	0.88		6 (1.3%)	0.97 [0.38; 2.11]	0.97		2 (1%)	0.92 [0.19; 2.78]	0.99		1 (1.2%)	1.47 [0.16; 5.76]	0.91		0 (0%)	0.9 [0.01; 6.73]	0.96	1
FGF3 Amplification			59 (0.8%)		43 (1.6%)	Ref	Ref		16 (1.7%)	1.2 [0.65; 2.11]	0.96		4 (0.9%)	0.72 [0.23; 1.75]	0.9		1 (0.5%)	0.59 [0.07; 2.27]	0.99		0 (0%)	0.53 [0; 3.9]	0.91		0 (0%)	0.99 [0.01; 7.5]	1	0.98
FGF19 Amplification			55 (0.8%)		39 (1.5%)	Ref	Ref		16 (1.7%)	1.29 [0.7; 2.29]	0.95		4 (0.9%)	0.75 [0.24; 1.83]	0.9		1 (0.5%)	0.62 [0.07; 2.38]	0.99		0 (0%)	0.55 [0; 4.03]	0.91		0 (0%)	1.04 [0.01; 7.85]	0.99	0.96
FGF4 Amplification			54 (0.7%)		38 (1.4%)	Ref	Ref		16 (1.7%)	1.34 [0.72; 2.39]	0.88		4 (0.9%)	0.79 [0.25; 1.93]	0.9		1 (0.5%)	0.64 [0.07; 2.47]	0.99		0 (0%)	0.57 [0; 4.22]	0.91		0 (0%)	1.09 [0.01; 8.33]	0.97	1
MYC Amplification			47 (0.6%)		31 (1.2%)	Ref	Ref		16 (1.7%)	1.38 [0.74; 2.49]	0.88		9 (1.9%)	1.64 [0.74; 3.3]	0.9		7 (3.5%)	2.97 [1.21; 6.41]	0.91		3 (3.6%)	3.35 [0.88; 9.34]	0.87		2 (4.7%)	4.49 [0.88; 14.56]	0.7	0.94
CDK4 Amplification			41 (0.6%)		30 (1.1%)	Ref	Ref		11 (1.1%)	0.96 [0.46; 1.85]	0.99		7 (1.5%)	1.23 [0.51; 2.62]	0.9		6 (3%)	2.48 [0.95; 5.55]	0.99		4 (4.8%)	4.32 [1.35; 11.02]	0.81		3 (7%)	7.17 [1.85; 20.68]	0.46	0.94
FGFR1 Amplification			31 (0.4%)		22 (0.8%)	Ref	Ref		9 (0.9%)	1.31 [0.58; 2.76]	0.95		3 (0.6%)	1 [0.26; 2.8]	1		1 (0.5%)	1.04 [0.11; 4.16]	0.99		0 (0%)	0.86 [0.01; 6.66]	0.98		0 (0%)	1.37 [0.01; 10.91]	0.88	1
PIK3CA Amplification			30 (0.4%)		20 (0.7%)	Ref	Ref		10 (1%)	1.78 [0.79; 3.77]	0.87		4 (0.9%)	1.73 [0.53; 4.61]	0.9		1 (0.5%)	1.33 [0.14; 5.61]	0.99		1 (1.2%)	3.95 [0.41; 18.49]	0.91		0 (0%)	1.54 [0.01; 13.73]	0.83	0.96
PTEN Loss			26 (0.4%)		23 (0.9%)	Ref	Ref		3 (0.3%)	0.32 [0.08; 0.89]	0.51		1 (0.2%)	0.32 [0.04; 1.25]	0.9		1 (0.5%)	0.77 [0.08; 3.05]	0.99		1 (1.2%)	2.08 [0.23; 8.55]	0.91		1 (2.3%)	3.98 [0.42; 17.03]	0.7	0.96
CCNE1 Amplification			23 (0.3%)		12 (0.4%)	Ref	Ref		11 (1.1%)	2.16 [0.95; 4.88]	0.8		6 (1.3%)	2.91 [1.04; 7.43]	0.9		3 (1.5%)	3.66 [0.92; 11.26]	0.99		1 (1.2%)	3.88 [0.41; 17.27]	0.91		1 (2.3%)	7.3 [0.76; 33.4]	0.7	0.94
KRAS Amplification			22 (0.3%)		15 (0.6%)	Ref	Ref		7 (0.7%)	1.21 [0.47; 2.84]	0.97		5 (1.1%)	1.84 [0.62; 4.69]	0.9		2 (1%)	1.7 [0.33; 5.63]	0.99		2 (2.4%)	4.1 [0.79; 13.95]	0.89		1 (2.3%)	4.19 [0.44; 18.28]	0.7	0.94
ERBB2 Amplification			20 (0.3%)		14 (0.5%)	Ref	Ref		6 (0.6%)	1.14 [0.42; 2.8]	0.99		3 (0.6%)	1.21 [0.31; 3.55]	0.9		1 (0.5%)	1.21 [0.13; 5.05]	0.99		0 (0%)	1.05 [0.01; 8.24]	0.98		0 (0%)	2.15 [0.02; 17.45]	0.75	0.96
MYCL Amplification			16 (0.2%)		13 (0.5%)	Ref	Ref		3 (0.3%)	0.65 [0.16; 1.96]	0.95		1 (0.2%)	0.7 [0.08; 2.9]	0.9		0 (0%)	0.56 [0; 4.33]	0.99		0 (0%)	1.51 [0.01; 12.28]	0.95		0 (0%)	2.63 [0.02; 21.88]	0.74	0.96
LAMP1 Amplification			16 (0.2%)		15 (0.6%)	Ref	Ref		1 (0.1%)	0.26 [0.03; 1.07]	0.8		0 (0%)	0.24 [0; 1.79]	0.9		0 (0%)	0.61 [0; 4.78]	0.99		0 (0%)	2.02 [0.02; 17.25]	0.91		0 (0%)	3.04 [0.02; 27.14]	0.73	0.94
AKT2 Amplification			15 (0.2%)		8 (0.3%)	Ref	Ref		7 (0.7%)	2.15 [0.77; 5.85]	0.87		5 (1.1%)	3.22 [1.01; 9.44]	0.9		2 (1%)	3.22 [0.6; 12.09]	0.99		0 (0%)	1.55 [0.01; 13]	0.94		0 (0%)	2.75 [0.02; 23.81]	0.74	0.96
RICTOR Amplification			13 (0.2%)		8 (0.3%)	Ref	Ref		5 (0.5%)	1.64 [0.52; 4.76]	0.94		3 (0.6%)	2.26 [0.55; 7.45]	0.9		1 (0.5%)	2.18 [0.23; 9.99]	0.99		1 (1.2%)	5.18 [0.54; 24.7]	0.91		1 (2.3%)	8.94 [0.91; 43.79]	0.7	0.94
MET Amplification			10 (0.1%)		6 (0.2%)	Ref	Ref		4 (0.4%)	1.68 [0.46; 5.58]	0.95		3 (0.6%)	2.56 [0.61; 9.08]	0.9		1 (0.5%)	2.42 [0.25; 11.61]	0.99		1 (1.2%)	5.46 [0.56; 26.6]	0.91		1 (2.3%)	10.56 [1.07; 52.83]	0.7	0.94
CCND3 Amplification			8 (0.1%)		8 (0.3%)	Ref	Ref		0 (0%)	0.16 [0; 1.25]	0.8		0 (0%)	0.31 [0; 2.48]	0.9		0 (0%)	0.7 [0.01; 5.73]	0.99		0 (0%)	1.67 [0.01; 14.02]	0.93		0 (0%)	3.04 [0.02; 26.03]	0.73	0.96
JAK2 Amplification			6 (0.1%)		5 (0.2%)	Ref	Ref		1 (0.1%)	0.76 [0.08; 3.86]	0.99		0 (0%)	0.5 [0; 4.51]	0.9		0 (0%)	1.21 [0.01; 10.9]	0.99		0 (0%)	3.08 [0.02; 28.9]	0.91		0 (0%)	6.46 [0.05; 61.45]	0.7	1
FGF10 Amplification			5 (0.1%)		3 (0.1%)	Ref	Ref		2 (0.2%)	1.53 [0.24; 8.16]	0.97		1 (0.2%)	2.2 [0.21; 13.71]	0.9		1 (0.5%)	5.04 [0.48; 31.52]	0.99		1 (1.2%)	12.27 [1.13; 83.08]	0.87		0 (0%)	6.89 [0.05; 78.14]	0.7	0.96
ATM Loss			5 (0.1%)		4 (0.1%)	Ref	Ref		1 (0.1%)	0.67 [0.07; 3.65]	0.97		0 (0%)	0.42 [0; 4.07]	0.9		0 (0%)	0.95 [0.01; 9.41]	0.99		0 (0%)	2.44 [0.02; 25.63]	0.91		0 (0%)	4.75 [0.03; 57.38]	0.7	0.96
Fusions/Skipping Variants (N, %)		6304		2324				869				423				178				73				39
MET Exon 14 Skipping			109 (1.7%)		97 (4.2%)	Ref	Ref		12 (1.4%)	0.32 [0.17; 0.56]	0.005		3 (0.7%)	0.18 [0.05; 0.45]	0.0085		1 (0.6%)	0.18 [0.02; 0.65]	0.47		0 (0%)	0.14 [0; 0.98]	0.87		0 (0%)	0.27 [0; 1.91]	0.7	0.0004
EML4-ALK Fusion			53 (0.8%)		25 (1.1%)	Ref	Ref		28 (3.2%)	2.77 [1.61; 4.79]	0.041		18 (4.3%)	3.68 [1.97; 6.75]	0.012		13 (7.3%)	6.33 [3.11; 12.36]	0.00079		10 (13.7%)	12.75 [5.7; 26.81]	1.8e-05		5 (12.8%)	12.63 [4.24; 32.2]	0.019	2.7e-05
RPS6KB1-VMP1 Fusion			30 (0.5%)		21 (0.9%)	Ref	Ref		9 (1%)	1.15 [0.51; 2.41]	0.99		3 (0.7%)	0.81 [0.21; 2.25]	0.9		1 (0.6%)	0.77 [0.08; 3.02]	0.99		0 (0%)	0.63 [0; 4.69]	0.93		0 (0%)	1.16 [0.01; 8.82]	0.95	0.96
KIF5B-RET Fusion			19 (0.3%)		13 (0.6%)	Ref	Ref		6 (0.7%)	1.22 [0.44; 3.02]	0.97		4 (0.9%)	1.65 [0.5; 4.51]	0.9		3 (1.7%)	2.99 [0.76; 8.92]	0.99		2 (2.7%)	5.13 [0.99; 17.51]	0.87		2 (5.1%)	9.95 [1.88; 35.11]	0.54	0.94
FGFR3-TACC3 Fusion			6 (0.1%)		4 (0.2%)	Ref	Ref		2 (0.2%)	1.62 [0.28; 7.5]	0.97		0 (0%)	0.7 [0.01; 6.74]	0.9		0 (0%)	1.67 [0.01; 16.61]	0.99		0 (0%)	4.17 [0.03; 45.23]	0.91		0 (0%)	5.73 [0.04; 68.09]	0.7	0.96
CD74-ROS1 Fusion			6 (0.1%)		1 (0%)	Ref	Ref		5 (0.6%)	9.3 [1.85; 90.89]	0.34		2 (0.5%)	7.62 [1.02; 80.17]	0.9		0 (0%)	3.8 [0.03; 67.74]	0.99		0 (0%)	9.74 [0.07; 190.86]	0.91		0 (0%)	18.41 [0.12; 351.59]	0.7	0.96
BRAF-NDUFB2 Fusion			5 (0.1%)		5 (0.2%)	Ref	Ref		0 (0%)	0.22 [0; 1.92]	0.87		0 (0%)	0.42 [0; 3.76]	0.9		0 (0%)	0.91 [0.01; 8.13]	0.99		0 (0%)	2.2 [0.02; 19.92]	0.91		0 (0%)	3.56 [0.03; 33.79]	0.71	0.96
CD74-NRG1 Fusion			5 (0.1%)		5 (0.2%)	Ref	Ref		0 (0%)	0.23 [0; 2.1]	0.88		0 (0%)	0.47 [0; 4.19]	0.9		0 (0%)	1.15 [0.01; 10.23]	0.99		0 (0%)	2.73 [0.02; 24.64]	0.91		0 (0%)	5.02 [0.04; 46.07]	0.7	0.96
EZR-ROS1 Fusion			5 (0.1%)		3 (0.1%)	Ref	Ref		2 (0.2%)	1.7 [0.28; 8.9]	0.95		2 (0.5%)	3.08 [0.51; 16.04]	0.9		1 (0.6%)	4.38 [0.43; 26.56]	0.99		0 (0%)	4.05 [0.03; 42.72]	0.91		0 (0%)	7.34 [0.05; 78.44]	0.7	0.94

## Sheet: Supplementary Table 3.C
Supplementary Table 3. Differences in variant-level genomic alteration prevalence between younger and older NSCLC patient tumors in (A) all, (B) female, or (C) male patients. Differences were assessed via Firth's penalized logistic regression adjusted for tumor tissue location and histology. Tests for single nucleotide variants, copy number variants, and fusions/skipping variants included only pa…
C. Testing in males
		All patients		Age ≥65				Age <65				Age <60				Age <55				Age <50				Age <45
Variant	SNV type	N	Summary stats	N	Summary stats	OR	P	N	Summary stats	OR	P	N	Summary stats	OR	P	N	Summary stats	OR	P	N	Summary stats	OR	P	N	Summary stats	OR	P	P for trend
Total number of patients		4095	-	3081	-	-	-	1014	-	-	-	455	-	-	-	206	-	-	-	94	-	-	-	52	-	-	-	-
Single nucleotide variants (N, %)		7179		2690				885				394				182				86				47
KRAS G12C	Substitution		308 (4.3%)		229 (8.5%)	Ref	Ref		79 (8.9%)	1.01 [0.77; 1.32]	0.99		30 (7.6%)	0.82 [0.54; 1.21]	0.95		7 (3.8%)	0.39 [0.17; 0.76]	0.18		3 (3.5%)	0.35 [0.1; 0.91]	0.58		0 (0%)	0.09 [0; 0.62]	0.48	0.54
KRAS G12V	Substitution		177 (2.5%)		139 (5.2%)	Ref	Ref		38 (4.3%)	0.83 [0.56; 1.18]	0.81		13 (3.3%)	0.62 [0.34; 1.07]	0.75		4 (2.2%)	0.41 [0.14; 0.96]	0.52		2 (2.3%)	0.45 [0.09; 1.33]	0.91		0 (0%)	0.16 [0; 1.14]	0.72	0.71
KRAS G12D	Substitution		131 (1.8%)		102 (3.8%)	Ref	Ref		29 (3.3%)	0.84 [0.55; 1.27]	0.87		13 (3.3%)	0.85 [0.45; 1.47]	0.95		7 (3.8%)	0.97 [0.42; 1.96]	0.99		3 (3.5%)	0.9 [0.25; 2.33]	0.94		3 (6.4%)	1.69 [0.45; 4.52]	0.72	0.96
EGFR L858R	Substitution		84 (1.2%)		71 (2.6%)	Ref	Ref		13 (1.5%)	0.53 [0.28; 0.92]	0.61		8 (2%)	0.72 [0.33; 1.41]	0.95		6 (3.3%)	1.14 [0.45; 2.42]	0.99		3 (3.5%)	1.18 [0.32; 3.11]	0.91		3 (6.4%)	2.24 [0.6; 6.06]	0.72	0.96
AXIN1 G425S	Substitution		70 (1%)		50 (1.9%)	Ref	Ref		20 (2.3%)	1.2 [0.7; 1.99]	0.9		9 (2.3%)	1.23 [0.57; 2.38]	0.95		4 (2.2%)	1.28 [0.41; 3.09]	0.99		1 (1.2%)	0.94 [0.11; 3.6]	0.97		0 (0%)	0.57 [0; 4.13]	0.76	0.96
PIK3CA E545K	Substitution		67 (0.9%)		45 (1.7%)	Ref	Ref		22 (2.5%)	1.7 [1; 2.82]	0.7		6 (1.5%)	1.11 [0.44; 2.39]	0.96		1 (0.5%)	0.58 [0.07; 2.22]	0.99		0 (0%)	0.46 [0; 3.38]	0.91		0 (0%)	0.84 [0.01; 6.27]	0.92	1
EGFR E746_A750del	Indel		62 (0.9%)		43 (1.6%)	Ref	Ref		19 (2.1%)	1.32 [0.75; 2.24]	0.81		12 (3%)	1.84 [0.93; 3.41]	0.75		8 (4.4%)	2.58 [1.13; 5.28]	0.4		6 (7%)	3.9 [1.5; 8.73]	0.41		3 (6.4%)	3.83 [1.01; 10.65]	0.72	0.54
TP53 V157F	Substitution		55 (0.8%)		43 (1.6%)	Ref	Ref		12 (1.4%)	0.9 [0.45; 1.64]	0.99		4 (1%)	0.72 [0.23; 1.74]	0.95		4 (2.2%)	1.62 [0.52; 3.95]	0.99		2 (2.3%)	2.07 [0.42; 6.37]	0.91		0 (0%)	0.75 [0.01; 5.45]	0.87	1
KRAS G12A	Substitution		54 (0.8%)		43 (1.6%)	Ref	Ref		11 (1.2%)	0.79 [0.39; 1.47]	0.9		4 (1%)	0.65 [0.21; 1.56]	0.95		1 (0.5%)	0.41 [0.05; 1.54]	0.99		0 (0%)	0.27 [0; 1.95]	0.91		0 (0%)	0.5 [0; 3.62]	0.73	0.96
PMS2 L729fs	Indel		53 (0.7%)		41 (1.5%)	Ref	Ref		12 (1.4%)	0.88 [0.45; 1.63]	0.98		5 (1.3%)	0.87 [0.31; 1.96]	0.95		3 (1.6%)	1.2 [0.32; 3.19]	0.99		3 (3.5%)	2.53 [0.68; 6.83]	0.91		1 (2.1%)	1.99 [0.22; 7.75]	0.72	0.96
JAK2 L393V	Substitution		52 (0.7%)		38 (1.4%)	Ref	Ref		14 (1.6%)	1.13 [0.59; 2.03]	0.98		10 (2.5%)	1.81 [0.86; 3.51]	0.75		8 (4.4%)	3.11 [1.35; 6.42]	0.23		2 (2.3%)	1.95 [0.39; 6.01]	0.91		0 (0%)	0.69 [0.01; 5.04]	0.84	0.79
TP53 R158L	Substitution		50 (0.7%)		37 (1.4%)	Ref	Ref		13 (1.5%)	1.1 [0.57; 2.02]	0.99		4 (1%)	0.84 [0.27; 2.04]	0.95		3 (1.6%)	1.43 [0.38; 3.83]	0.99		2 (2.3%)	2.17 [0.44; 6.71]	0.91		1 (2.1%)	2.36 [0.26; 9.32]	0.72	0.96
MET R988C	Substitution		50 (0.7%)		32 (1.2%)	Ref	Ref		18 (2%)	1.73 [0.95; 3.05]	0.7		6 (1.5%)	1.31 [0.51; 2.89]	0.95		1 (0.5%)	0.6 [0.07; 2.31]	0.99		0 (0%)	0.41 [0; 3.01]	0.91		0 (0%)	0.75 [0.01; 5.52]	0.87	0.96
TP53 R273L	Substitution		46 (0.6%)		33 (1.2%)	Ref	Ref		13 (1.5%)	1.3 [0.66; 2.41]	0.9		7 (1.8%)	1.66 [0.68; 3.54]	0.95		2 (1.1%)	1.26 [0.25; 3.92]	0.99		1 (1.2%)	1.75 [0.19; 6.98]	0.91		1 (2.1%)	3.22 [0.35; 13.25]	0.72	0.96
PIK3CA E542K	Substitution		46 (0.6%)		34 (1.3%)	Ref	Ref		12 (1.4%)	1.18 [0.59; 2.21]	0.94		4 (1%)	0.93 [0.3; 2.29]	0.97		1 (0.5%)	0.67 [0.07; 2.59]	0.99		0 (0%)	0.49 [0; 3.58]	0.91		0 (0%)	0.87 [0.01; 6.53]	0.94	1
BRAF V600E	Substitution		43 (0.6%)		37 (1.4%)	Ref	Ref		6 (0.7%)	0.46 [0.18; 1]	0.7		2 (0.5%)	0.38 [0.08; 1.14]	0.75		1 (0.5%)	0.48 [0.05; 1.83]	0.99		0 (0%)	0.31 [0; 2.24]	0.91		0 (0%)	0.56 [0; 4.14]	0.76	0.76
U2AF1 S34F	Substitution		41 (0.6%)		34 (1.3%)	Ref	Ref		7 (0.8%)	0.65 [0.27; 1.37]	0.81		3 (0.8%)	0.66 [0.18; 1.74]	0.95		0 (0%)	0.19 [0; 1.39]	0.91		0 (0%)	0.39 [0; 2.82]	0.91		0 (0%)	0.72 [0.01; 5.24]	0.85	0.96
TERT c.-124C>T	Other SNV		40 (0.6%)		34 (1.3%)	Ref	Ref		6 (0.7%)	0.5 [0.19; 1.09]	0.71		1 (0.3%)	0.23 [0.03; 0.87]	0.52		1 (0.5%)	0.43 [0.05; 1.65]	0.99		1 (1.2%)	0.87 [0.1; 3.43]	0.94		0 (0%)	0.53 [0; 3.96]	0.75	0.79
TP53 H179R	Substitution		35 (0.5%)		26 (1%)	Ref	Ref		9 (1%)	1.21 [0.54; 2.47]	0.94		4 (1%)	1.36 [0.43; 3.42]	0.95		2 (1.1%)	1.76 [0.35; 5.57]	0.99		1 (1.2%)	2.33 [0.25; 9.49]	0.91		0 (0%)	1.38 [0.01; 10.56]	0.87	0.96
KRAS G13C	Substitution		34 (0.5%)		25 (0.9%)	Ref	Ref		9 (1%)	1.13 [0.5; 2.31]	0.99		3 (0.8%)	0.92 [0.25; 2.52]	0.97		1 (0.5%)	0.84 [0.09; 3.28]	0.99		1 (1.2%)	1.67 [0.18; 6.61]	0.91		0 (0%)	0.99 [0.01; 7.42]	1	0.96
TP53 Y220C	Substitution		33 (0.5%)		27 (1%)	Ref	Ref		6 (0.7%)	0.67 [0.26; 1.5]	0.83		3 (0.8%)	0.82 [0.22; 2.23]	0.95		0 (0%)	0.26 [0; 1.91]	0.99		0 (0%)	0.55 [0; 4.04]	0.91		0 (0%)	0.95 [0.01; 7.1]	0.98	0.96
KRAS Q61H	Substitution		32 (0.4%)		24 (0.9%)	Ref	Ref		8 (0.9%)	1.08 [0.46; 2.28]	0.99		2 (0.5%)	0.69 [0.14; 2.13]	0.95		1 (0.5%)	0.83 [0.09; 3.25]	0.99		0 (0%)	0.54 [0; 3.98]	0.91		0 (0%)	0.99 [0.01; 7.36]	0.99	0.96
BRIP1 R173C	Substitution		31 (0.4%)		26 (1%)	Ref	Ref		5 (0.6%)	0.65 [0.23; 1.51]	0.81		2 (0.5%)	0.65 [0.13; 2.01]	0.95		0 (0%)	0.27 [0; 1.95]	0.99		0 (0%)	0.56 [0; 4.1]	0.91		0 (0%)	1.02 [0.01; 7.55]	0.99	0.96
TP53 R248L	Substitution		30 (0.4%)		16 (0.6%)	Ref	Ref		14 (1.6%)	2.72 [1.32; 5.56]	0.33		9 (2.3%)	4.2 [1.79; 9.32]	0.16		5 (2.7%)	5.2 [1.75; 13.33]	0.18		3 (3.5%)	6.62 [1.68; 19.92]	0.41		0 (0%)	1.65 [0.01; 12.67]	0.82	0.44
NBN R215W	Substitution		30 (0.4%)		20 (0.7%)	Ref	Ref		10 (1.1%)	1.46 [0.66; 3.03]	0.81		6 (1.5%)	1.98 [0.75; 4.6]	0.91		3 (1.6%)	2.09 [0.54; 5.91]	0.99		1 (1.2%)	1.82 [0.2; 7.34]	0.91		1 (2.1%)	3.34 [0.36; 13.61]	0.72	0.96
TP53 G154V	Substitution		29 (0.4%)		22 (0.8%)	Ref	Ref		7 (0.8%)	0.96 [0.39; 2.11]	0.99		5 (1.3%)	1.59 [0.56; 3.84]	0.95		2 (1.1%)	1.52 [0.3; 4.84]	0.99		1 (1.2%)	1.86 [0.2; 7.53]	0.91		1 (2.1%)	3.22 [0.35; 13.48]	0.72	0.96
PIK3CA H1047R	Substitution		29 (0.4%)		22 (0.8%)	Ref	Ref		7 (0.8%)	1.07 [0.43; 2.35]	0.99		6 (1.5%)	2.14 [0.81; 4.92]	0.79		3 (1.6%)	2.66 [0.7; 7.54]	0.91		1 (1.2%)	2.55 [0.28; 10.51]	0.91		0 (0%)	1.49 [0.01; 11.53]	0.84	0.96
TP53 R248Q	Substitution		28 (0.4%)		20 (0.7%)	Ref	Ref		8 (0.9%)	1.2 [0.5; 2.62]	0.96		1 (0.3%)	0.49 [0.05; 1.94]	0.95		1 (0.5%)	1.12 [0.12; 4.48]	0.99		0 (0%)	0.84 [0.01; 6.37]	0.95		0 (0%)	1.54 [0.01; 11.79]	0.84	0.96
TP53 R248W	Substitution		28 (0.4%)		25 (0.9%)	Ref	Ref		3 (0.3%)	0.39 [0.1; 1.05]	0.7		1 (0.3%)	0.37 [0.04; 1.43]	0.95		0 (0%)	0.28 [0; 2.02]	0.99		0 (0%)	0.54 [0; 4.05]	0.91		0 (0%)	0.89 [0.01; 6.88]	0.94	0.86
MUTYH G396D	Substitution		27 (0.4%)		19 (0.7%)	Ref	Ref		8 (0.9%)	1.36 [0.57; 2.97]	0.9		2 (0.5%)	0.89 [0.18; 2.84]	0.96		0 (0%)	0.39 [0; 2.9]	0.99		0 (0%)	0.8 [0.01; 6.05]	0.94		0 (0%)	1.33 [0.01; 10.4]	0.88	1
TP53 A159P	Substitution		27 (0.4%)		18 (0.7%)	Ref	Ref		9 (1%)	1.57 [0.68; 3.38]	0.81		4 (1%)	1.88 [0.58; 4.92]	0.95		2 (1.1%)	2.33 [0.46; 7.68]	0.99		0 (0%)	1.04 [0.01; 8.03]	0.99		0 (0%)	1.88 [0.01; 14.79]	0.77	0.96
TP53 G245C	Substitution		27 (0.4%)		16 (0.6%)	Ref	Ref		11 (1.2%)	2.34 [1.07; 4.97]	0.7		1 (0.3%)	0.75 [0.08; 3.02]	0.95		0 (0%)	0.58 [0; 4.4]	0.99		0 (0%)	1.31 [0.01; 10.27]	0.94		0 (0%)	2.42 [0.02; 19.71]	0.73	1
TP53 R282W	Substitution		27 (0.4%)		23 (0.9%)	Ref	Ref		4 (0.5%)	0.6 [0.19; 1.5]	0.81		2 (0.5%)	0.73 [0.15; 2.27]	0.95		0 (0%)	0.31 [0; 2.25]	0.99		0 (0%)	0.67 [0.01; 4.97]	0.91		0 (0%)	1.21 [0.01; 9.12]	0.92	0.96
TP53 Y163C	Substitution		26 (0.4%)		24 (0.9%)	Ref	Ref		2 (0.2%)	0.33 [0.07; 1.03]	0.7		1 (0.3%)	0.47 [0.05; 1.84]	0.95		1 (0.5%)	1.12 [0.12; 4.47]	0.99		1 (1.2%)	2.62 [0.28; 10.88]	0.91		0 (0%)	1.47 [0.01; 11.63]	0.85	1
TP53 E298*	Substitution		26 (0.4%)		21 (0.8%)	Ref	Ref		5 (0.6%)	0.79 [0.28; 1.9]	0.94		2 (0.5%)	0.83 [0.17; 2.61]	0.95		0 (0%)	0.37 [0; 2.74]	0.99		0 (0%)	0.8 [0.01; 6.04]	0.94		0 (0%)	1.44 [0.01; 11.07]	0.85	0.96
TP53 R249S	Substitution		24 (0.3%)		15 (0.6%)	Ref	Ref		9 (1%)	1.89 [0.8; 4.22]	0.76		5 (1.3%)	2.64 [0.89; 6.73]	0.75		1 (0.5%)	1.84 [0.2; 7.56]	0.99		1 (1.2%)	4.22 [0.45; 18.19]	0.91		0 (0%)	2.57 [0.02; 20.98]	0.72	0.91
ATM P604S	Substitution		24 (0.3%)		16 (0.6%)	Ref	Ref		8 (0.9%)	1.53 [0.63; 3.44]	0.81		2 (0.5%)	1 [0.2; 3.23]	1		1 (0.5%)	1.26 [0.14; 5.16]	0.99		0 (0%)	0.87 [0.01; 6.64]	0.95		0 (0%)	1.58 [0.01; 12.12]	0.83	0.96
KRAS G13D	Substitution		22 (0.3%)		18 (0.7%)	Ref	Ref		4 (0.5%)	0.71 [0.22; 1.85]	0.9		2 (0.5%)	0.89 [0.18; 2.84]	0.96		0 (0%)	0.37 [0; 2.75]	0.99		0 (0%)	0.74 [0.01; 5.59]	0.93		0 (0%)	1.35 [0.01; 10.27]	0.87	0.96
STK11 P281fs	Indel		22 (0.3%)		15 (0.6%)	Ref	Ref		7 (0.8%)	1.49 [0.58; 3.49]	0.86		1 (0.3%)	0.64 [0.07; 2.59]	0.95		1 (0.5%)	1.31 [0.14; 5.36]	0.99		0 (0%)	0.83 [0.01; 6.28]	0.95		0 (0%)	1.49 [0.01; 11.35]	0.84	0.96
TERT c.-146C>T	Other SNV		21 (0.3%)		19 (0.7%)	Ref	Ref		2 (0.2%)	0.41 [0.08; 1.3]	0.76		0 (0%)	0.18 [0; 1.34]	0.75		0 (0%)	0.41 [0; 3.09]	0.99		0 (0%)	0.9 [0.01; 7.08]	0.96		0 (0%)	1.59 [0.01; 12.89]	0.83	0.96
PRKN R275W	Substitution		21 (0.3%)		13 (0.5%)	Ref	Ref		8 (0.9%)	1.85 [0.75; 4.33]	0.81		3 (0.8%)	1.6 [0.41; 4.75]	0.95		2 (1.1%)	2.28 [0.44; 7.78]	0.99		2 (2.3%)	4.73 [0.91; 16.42]	0.74		1 (2.1%)	5.03 [0.54; 21.82]	0.72	0.79
TP53 R273C	Substitution		21 (0.3%)		12 (0.4%)	Ref	Ref		9 (1%)	2.28 [0.94; 5.31]	0.7		3 (0.8%)	1.83 [0.47; 5.5]	0.95		2 (1.1%)	2.7 [0.52; 9.2]	0.99		2 (2.3%)	5.45 [1.05; 18.85]	0.65		2 (4.3%)	9.91 [1.88; 35.17]	0.52	0.58
KRAS Q61L	Substitution		21 (0.3%)		19 (0.7%)	Ref	Ref		2 (0.2%)	0.37 [0.07; 1.16]	0.73		0 (0%)	0.16 [0; 1.16]	0.75		0 (0%)	0.31 [0; 2.29]	0.99		0 (0%)	0.61 [0; 4.55]	0.91		0 (0%)	1.1 [0.01; 8.36]	0.96	0.71
FANCL T372fs	Indel		20 (0.3%)		15 (0.6%)	Ref	Ref		5 (0.6%)	1.13 [0.38; 2.84]	0.99		2 (0.5%)	1.16 [0.23; 3.8]	0.96		1 (0.5%)	1.56 [0.17; 6.47]	0.99		0 (0%)	1.07 [0.01; 8.4]	0.97		0 (0%)	1.92 [0.01; 15.31]	0.77	1
TP53 R175H	Substitution		19 (0.3%)		16 (0.6%)	Ref	Ref		3 (0.3%)	0.67 [0.17; 1.91]	0.9		2 (0.5%)	1.13 [0.22; 3.69]	0.96		0 (0%)	0.55 [0; 4.13]	0.99		0 (0%)	1.16 [0.01; 9.22]	0.95		0 (0%)	1.89 [0.01; 15.83]	0.77	1
NFE2L2 E79Q	Substitution		19 (0.3%)		17 (0.6%)	Ref	Ref		2 (0.2%)	0.54 [0.11; 1.73]	0.81		2 (0.5%)	1.41 [0.28; 4.58]	0.95		0 (0%)	0.76 [0.01; 5.84]	0.99		0 (0%)	2.07 [0.02; 17.85]	0.91		0 (0%)	3.7 [0.03; 37.42]	0.72	1
TP53 R273H	Substitution		18 (0.3%)		13 (0.5%)	Ref	Ref		5 (0.6%)	1.16 [0.39; 3.02]	0.99		2 (0.5%)	1.17 [0.23; 3.93]	0.96		1 (0.5%)	1.63 [0.18; 6.88]	0.99		1 (1.2%)	3.54 [0.38; 15.39]	0.91		0 (0%)	2.26 [0.02; 18.1]	0.74	0.96
FBXW7 T15_G16insP	Indel		18 (0.3%)		15 (0.6%)	Ref	Ref		3 (0.3%)	0.69 [0.18; 2]	0.9		1 (0.3%)	0.68 [0.07; 2.75]	0.95		0 (0%)	0.51 [0; 3.93]	0.99		0 (0%)	1.13 [0.01; 8.87]	0.96		0 (0%)	2.01 [0.02; 15.99]	0.76	0.96
ERBB2 Y772_A775dup	Indel		18 (0.3%)		12 (0.4%)	Ref	Ref		6 (0.7%)	1.65 [0.6; 4.17]	0.81		5 (1.3%)	3.17 [1.05; 8.37]	0.67		1 (0.5%)	1.81 [0.2; 7.61]	0.99		1 (1.2%)	3.57 [0.38; 15.34]	0.91		1 (2.1%)	6.55 [0.69; 29.32]	0.72	0.66
TP53 R337L	Substitution		18 (0.3%)		16 (0.6%)	Ref	Ref		2 (0.2%)	0.43 [0.08; 1.38]	0.81		1 (0.3%)	0.6 [0.07; 2.4]	0.95		0 (0%)	0.39 [0; 2.94]	0.99		0 (0%)	0.79 [0.01; 6.09]	0.94		0 (0%)	1.43 [0.01; 11.08]	0.85	0.96
POLE V1089fs	Indel		18 (0.3%)		11 (0.4%)	Ref	Ref		7 (0.8%)	1.9 [0.72; 4.73]	0.81		4 (1%)	2.45 [0.72; 6.98]	0.87		1 (0.5%)	1.93 [0.21; 8.23]	0.99		1 (1.2%)	3.83 [0.41; 16.63]	0.91		1 (2.1%)	6.8 [0.72; 30.54]	0.72	0.91
TP53 R249M	Substitution		17 (0.2%)		12 (0.4%)	Ref	Ref		5 (0.6%)	1.41 [0.47; 3.72]	0.9		2 (0.5%)	1.65 [0.32; 5.61]	0.95		0 (0%)	0.81 [0.01; 6.38]	0.99		0 (0%)	1.92 [0.01; 16.18]	0.91		0 (0%)	3.39 [0.03; 30.31]	0.72	1
TP53 H193R	Substitution		17 (0.2%)		13 (0.5%)	Ref	Ref		4 (0.5%)	1.03 [0.31; 2.82]	0.99		3 (0.8%)	1.81 [0.46; 5.38]	0.95		2 (1.1%)	3.08 [0.59; 10.51]	0.96		2 (2.3%)	7.06 [1.34; 25.36]	0.58		2 (4.3%)	13.19 [2.45; 49.4]	0.48	0.79
TP53 Y236C	Substitution		17 (0.2%)		12 (0.4%)	Ref	Ref		5 (0.6%)	1.43 [0.48; 3.77]	0.9		2 (0.5%)	1.56 [0.3; 5.31]	0.95		1 (0.5%)	2.19 [0.24; 9.33]	0.99		1 (1.2%)	5.25 [0.55; 23.76]	0.91		1 (2.1%)	9.84 [1.02; 47.36]	0.72	0.81
BRAF G469A	Substitution		17 (0.2%)		14 (0.5%)	Ref	Ref		3 (0.3%)	0.68 [0.18; 1.98]	0.9		2 (0.5%)	1.06 [0.21; 3.5]	0.97		1 (0.5%)	1.36 [0.15; 5.65]	0.99		0 (0%)	0.89 [0.01; 6.91]	0.96		0 (0%)	1.6 [0.01; 12.53]	0.83	0.96
TP53 R196*	Substitution		16 (0.2%)		12 (0.4%)	Ref	Ref		4 (0.5%)	1.03 [0.31; 2.88]	0.99		1 (0.3%)	0.78 [0.08; 3.29]	0.95		1 (0.5%)	1.84 [0.2; 7.84]	0.99		0 (0%)	1.22 [0.01; 9.91]	0.95		0 (0%)	1.92 [0.01; 16.57]	0.77	0.96
TP53 R213*	Substitution		16 (0.2%)		11 (0.4%)	Ref	Ref		5 (0.6%)	1.44 [0.48; 3.87]	0.9		2 (0.5%)	1.42 [0.27; 4.9]	0.95		2 (1.1%)	2.91 [0.55; 10.28]	0.99		2 (2.3%)	6 [1.13; 21.71]	0.65		1 (2.1%)	6.29 [0.66; 28.32]	0.72	0.79
TP53 V73fs	Indel		16 (0.2%)		12 (0.4%)	Ref	Ref		4 (0.5%)	1.04 [0.31; 2.89]	0.99		2 (0.5%)	1.25 [0.24; 4.25]	0.95		1 (0.5%)	1.6 [0.17; 6.9]	0.99		0 (0%)	1.18 [0.01; 9.44]	0.95		0 (0%)	2.09 [0.02; 17.04]	0.75	0.96
TP53 H214R	Substitution		16 (0.2%)		10 (0.4%)	Ref	Ref		6 (0.7%)	2.01 [0.71; 5.31]	0.81		2 (0.5%)	1.82 [0.35; 6.4]	0.95		1 (0.5%)	2.5 [0.26; 11.07]	0.99		1 (1.2%)	5.56 [0.58; 26.09]	0.91		0 (0%)	3.18 [0.02; 27.59]	0.72	0.96
STK11 D194Y	Substitution		16 (0.2%)		13 (0.5%)	Ref	Ref		3 (0.3%)	0.75 [0.19; 2.2]	0.94		2 (0.5%)	1.14 [0.22; 3.8]	0.96		1 (0.5%)	1.43 [0.15; 5.93]	0.99		0 (0%)	0.99 [0.01; 7.56]	1		0 (0%)	1.74 [0.01; 13.48]	0.81	0.96
FGFR3 S249C	Substitution		15 (0.2%)		13 (0.5%)	Ref	Ref		2 (0.2%)	0.66 [0.13; 2.2]	0.9		1 (0.3%)	1.01 [0.11; 4.21]	1		0 (0%)	0.99 [0.01; 7.8]	0.99		0 (0%)	2.82 [0.02; 25.98]	0.91		0 (0%)	4.72 [0.03; 53.19]	0.72	1
TP53 Q331*	Substitution		15 (0.2%)		13 (0.5%)	Ref	Ref		2 (0.2%)	0.58 [0.11; 1.92]	0.87		0 (0%)	0.26 [0; 1.98]	0.95		0 (0%)	0.57 [0; 4.38]	0.99		0 (0%)	1.2 [0.01; 9.4]	0.95		0 (0%)	2.16 [0.02; 17.17]	0.75	0.96
TP53 R342*	Substitution		15 (0.2%)		12 (0.4%)	Ref	Ref		3 (0.3%)	0.78 [0.2; 2.33]	0.96		2 (0.5%)	1.22 [0.24; 4.15]	0.95		1 (0.5%)	1.56 [0.17; 6.61]	0.99		0 (0%)	1.01 [0.01; 7.86]	1		0 (0%)	1.68 [0.01; 13.4]	0.81	0.96
TP53 G245V	Substitution		14 (0.2%)		13 (0.5%)	Ref	Ref		1 (0.1%)	0.34 [0.04; 1.38]	0.76		1 (0.3%)	0.74 [0.08; 3.09]	0.95		0 (0%)	0.49 [0; 3.9]	0.99		0 (0%)	1.04 [0.01; 8.4]	0.99		0 (0%)	1.78 [0.01; 14.68]	0.8	0.96
MITF E318K	Substitution		14 (0.2%)		8 (0.3%)	Ref	Ref		6 (0.7%)	2.52 [0.86; 7.03]	0.71		1 (0.3%)	1.28 [0.14; 5.75]	0.95		1 (0.5%)	2.66 [0.28; 12.34]	0.99		1 (1.2%)	5.62 [0.58; 27.14]	0.91		1 (2.1%)	10.13 [1.03; 50.95]	0.72	0.96
TP53 Q192*	Substitution		14 (0.2%)		10 (0.4%)	Ref	Ref		4 (0.5%)	1.22 [0.36; 3.52]	0.99		2 (0.5%)	1.51 [0.29; 5.32]	0.95		1 (0.5%)	2.1 [0.22; 9.41]	0.99		1 (1.2%)	4.8 [0.5; 22.57]	0.91		0 (0%)	2.44 [0.02; 20.32]	0.73	0.96
KRAS G12S	Substitution		14 (0.2%)		12 (0.4%)	Ref	Ref		2 (0.2%)	0.57 [0.11; 1.91]	0.86		0 (0%)	0.27 [0; 2.09]	0.95		0 (0%)	0.56 [0; 4.3]	0.99		0 (0%)	1.1 [0.01; 8.54]	0.97		0 (0%)	1.97 [0.02; 15.52]	0.76	0.96
TP53 E204*	Substitution		13 (0.2%)		10 (0.4%)	Ref	Ref		3 (0.3%)	1.06 [0.27; 3.28]	0.99		3 (0.8%)	2.43 [0.6; 7.63]	0.95		1 (0.5%)	2.09 [0.22; 9.35]	0.99		0 (0%)	1.42 [0.01; 11.81]	0.93		0 (0%)	2.5 [0.02; 21.1]	0.73	0.96
TP53 C242F	Substitution		13 (0.2%)		8 (0.3%)	Ref	Ref		5 (0.6%)	1.97 [0.63; 5.72]	0.81		4 (1%)	3.53 [1; 10.89]	0.73		0 (0%)	0.76 [0.01; 6.39]	0.99		0 (0%)	1.52 [0.01; 12.92]	0.92		0 (0%)	2.71 [0.02; 23.13]	0.72	0.96
TP53 M237I	Substitution		13 (0.2%)		9 (0.3%)	Ref	Ref		4 (0.5%)	1.46 [0.42; 4.31]	0.9		2 (0.5%)	1.79 [0.34; 6.43]	0.95		1 (0.5%)	2.1 [0.22; 9.6]	0.99		0 (0%)	1.34 [0.01; 11.26]	0.94		0 (0%)	2.36 [0.02; 19.99]	0.73	0.96
TP53 R110L	Substitution		13 (0.2%)		5 (0.2%)	Ref	Ref		8 (0.9%)	4.25 [1.46; 13.39]	0.33		3 (0.8%)	3.49 [0.8; 13.37]	0.75		2 (1.1%)	5.01 [0.87; 21.53]	0.73		0 (0%)	2.13 [0.02; 19.79]	0.91		0 (0%)	3.79 [0.03; 34.71]	0.72	0.79
TP53 H179Y	Substitution		12 (0.2%)		9 (0.3%)	Ref	Ref		3 (0.3%)	1.23 [0.3; 3.94]	0.99		1 (0.3%)	1.19 [0.13; 5.3]	0.96		1 (0.5%)	2.86 [0.29; 13.6]	0.99		0 (0%)	1.65 [0.01; 15.06]	0.91		0 (0%)	2.66 [0.02; 25.05]	0.72	1
NFE2L2 R34P	Substitution		12 (0.2%)		8 (0.3%)	Ref	Ref		4 (0.5%)	2.03 [0.58; 6.2]	0.81		1 (0.3%)	1.7 [0.18; 7.63]	0.95		0 (0%)	1.43 [0.01; 11.88]	0.99		0 (0%)	3.51 [0.03; 33.87]	0.91		0 (0%)	6.28 [0.04; 73.87]	0.72	0.96
TP53 C176F	Substitution		12 (0.2%)		9 (0.3%)	Ref	Ref		3 (0.3%)	1.05 [0.26; 3.36]	0.99		2 (0.5%)	1.7 [0.32; 6.1]	0.95		1 (0.5%)	2.19 [0.23; 9.96]	0.99		1 (1.2%)	4.56 [0.48; 21.29]	0.91		1 (2.1%)	8.17 [0.85; 38.91]	0.72	0.96
TP53 G245D	Substitution		12 (0.2%)		9 (0.3%)	Ref	Ref		3 (0.3%)	1.06 [0.26; 3.39]	0.99		3 (0.8%)	2.37 [0.58; 7.62]	0.95		1 (0.5%)	2.17 [0.23; 9.91]	0.99		0 (0%)	1.57 [0.01; 13.39]	0.91		0 (0%)	2.73 [0.02; 23.33]	0.72	0.96
TP53 E285K	Substitution		12 (0.2%)		10 (0.4%)	Ref	Ref		2 (0.2%)	0.68 [0.13; 2.37]	0.93		1 (0.3%)	0.93 [0.1; 4.03]	0.97		0 (0%)	0.63 [0; 5.09]	0.99		0 (0%)	1.42 [0.01; 11.71]	0.93		0 (0%)	2.53 [0.02; 21.28]	0.73	0.99
TP53 V274F	Substitution		11 (0.2%)		8 (0.3%)	Ref	Ref		3 (0.3%)	1.2 [0.29; 3.98]	0.99		0 (0%)	0.37 [0; 3.08]	0.95		0 (0%)	0.94 [0.01; 7.99]	0.99		0 (0%)	1.84 [0.01; 16.32]	0.91		0 (0%)	2.78 [0.02; 25.54]	0.72	0.96
BRAF G466V	Substitution		11 (0.2%)		7 (0.3%)	Ref	Ref		4 (0.5%)	1.71 [0.48; 5.44]	0.86		0 (0%)	0.43 [0; 3.54]	0.95		0 (0%)	0.92 [0.01; 7.7]	0.99		0 (0%)	1.52 [0.01; 13.37]	0.92		0 (0%)	2.19 [0.02; 21.38]	0.75	0.96
FBXW7 R505G	Substitution		11 (0.2%)		8 (0.3%)	Ref	Ref		3 (0.3%)	1.51 [0.37; 4.97]	0.9		2 (0.5%)	2.8 [0.52; 10.36]	0.95		0 (0%)	1.74 [0.01; 14.47]	0.99		0 (0%)	7.13 [0.05; 84.36]	0.91		0 (0%)	13.04 [0.08; 317.96]	0.72	0.96
NFE2L2 D29H	Substitution		11 (0.2%)		6 (0.2%)	Ref	Ref		5 (0.6%)	2.93 [0.89; 9.37]	0.7		2 (0.5%)	3.03 [0.54; 12.33]	0.95		1 (0.5%)	5.51 [0.55; 28.41]	0.91		0 (0%)	5.98 [0.04; 72.34]	0.91		0 (0%)	10.24 [0.07; 157.28]	0.72	0.79
TP53 Q144*	Substitution		11 (0.2%)		7 (0.3%)	Ref	Ref		4 (0.5%)	1.86 [0.52; 5.89]	0.81		3 (0.8%)	3.43 [0.82; 11.89]	0.75		2 (1.1%)	5.56 [0.99; 22.35]	0.65		0 (0%)	2.11 [0.02; 19.45]	0.91		0 (0%)	3.5 [0.03; 32.57]	0.72	0.79
TP53 G266R	Substitution		11 (0.2%)		9 (0.3%)	Ref	Ref		2 (0.2%)	0.82 [0.16; 2.91]	0.99		1 (0.3%)	1.15 [0.12; 5.06]	0.97		0 (0%)	0.97 [0.01; 7.9]	0.99		0 (0%)	2.26 [0.02; 19.99]	0.91		0 (0%)	4.05 [0.03; 37.74]	0.72	1
TP53 E294*	Substitution		11 (0.2%)		6 (0.2%)	Ref	Ref		5 (0.6%)	2.87 [0.87; 9.12]	0.7		1 (0.3%)	1.89 [0.2; 9.15]	0.95		1 (0.5%)	4.66 [0.48; 23.19]	0.91		0 (0%)	3.11 [0.02; 29.47]	0.91		0 (0%)	5.37 [0.04; 55.75]	0.72	0.96
TP53 V172F	Substitution		11 (0.2%)		8 (0.3%)	Ref	Ref		3 (0.3%)	1.23 [0.3; 4.01]	0.99		0 (0%)	0.37 [0; 2.98]	0.95		0 (0%)	0.8 [0.01; 6.55]	0.99		0 (0%)	1.63 [0.01; 13.41]	0.91		0 (0%)	2.86 [0.02; 24.06]	0.72	0.96
NRAS Q61L	Substitution		11 (0.2%)		6 (0.2%)	Ref	Ref		5 (0.6%)	2.46 [0.75; 7.82]	0.76		1 (0.3%)	1.43 [0.15; 6.84]	0.95		0 (0%)	0.98 [0.01; 8.36]	0.99		0 (0%)	1.79 [0.01; 15.36]	0.91		0 (0%)	3.11 [0.02; 27.35]	0.72	0.96
BRAF D594G	Substitution		11 (0.2%)		7 (0.3%)	Ref	Ref		4 (0.5%)	1.72 [0.48; 5.44]	0.86		1 (0.3%)	1.16 [0.12; 5.36]	0.96		1 (0.5%)	2.44 [0.25; 11.45]	0.99		0 (0%)	1.61 [0.01; 13.65]	0.91		0 (0%)	2.85 [0.02; 24.36]	0.72	0.96
CHEK2 I157T	Substitution		10 (0.1%)		6 (0.2%)	Ref	Ref		4 (0.5%)	1.99 [0.55; 6.59]	0.81		2 (0.5%)	2.37 [0.43; 9.36]	0.95		2 (1.1%)	4.78 [0.87; 18.95]	0.73		1 (1.2%)	5.93 [0.62; 28.7]	0.91		0 (0%)	3.46 [0.03; 30.62]	0.72	0.79
TP53 G266V	Substitution		10 (0.1%)		8 (0.3%)	Ref	Ref		2 (0.2%)	0.94 [0.18; 3.43]	0.99		2 (0.5%)	2.17 [0.41; 8.05]	0.95		1 (0.5%)	2.69 [0.28; 12.53]	0.99		0 (0%)	1.83 [0.01; 15.81]	0.91		0 (0%)	3.2 [0.02; 28.31]	0.72	0.96
TP53 V173L	Substitution		10 (0.1%)		7 (0.3%)	Ref	Ref		3 (0.3%)	1.54 [0.37; 5.21]	0.9		0 (0%)	0.51 [0; 4.25]	0.95		0 (0%)	1.1 [0.01; 9.42]	0.99		0 (0%)	2.33 [0.02; 20.74]	0.91		0 (0%)	4.07 [0.03; 37.97]	0.72	1
STK11 D53fs	Indel		10 (0.1%)		8 (0.3%)	Ref	Ref		2 (0.2%)	0.85 [0.16; 3.08]	0.99		0 (0%)	0.37 [0; 2.95]	0.95		0 (0%)	0.72 [0.01; 5.9]	0.99		0 (0%)	1.39 [0.01; 11.28]	0.93		0 (0%)	2.47 [0.02; 20.34]	0.73	0.96
GNAS R201C	Substitution		10 (0.1%)		9 (0.3%)	Ref	Ref		1 (0.1%)	0.46 [0.05; 2]	0.81		1 (0.3%)	0.99 [0.11; 4.34]	1		0 (0%)	0.64 [0; 5.16]	0.99		0 (0%)	1.26 [0.01; 10.05]	0.95		0 (0%)	2.24 [0.02; 18.03]	0.74	0.96
TP53 H178fs	Indel		10 (0.1%)		10 (0.4%)	Ref	Ref		0 (0%)	0.15 [0; 1.18]	0.7		0 (0%)	0.35 [0; 2.76]	0.95		0 (0%)	0.81 [0.01; 6.48]	0.99		0 (0%)	1.8 [0.01; 15]	0.91		0 (0%)	3.18 [0.02; 27.24]	0.72	0.96
NFE2L2 E79K	Substitution		10 (0.1%)		9 (0.3%)	Ref	Ref		1 (0.1%)	0.54 [0.06; 2.36]	0.9		0 (0%)	0.46 [0; 3.65]	0.95		0 (0%)	1.3 [0.01; 10.72]	0.99		0 (0%)	3.51 [0.03; 34.11]	0.91		0 (0%)	5.44 [0.04; 61.38]	0.72	1
STK11 E223*	Substitution		10 (0.1%)		6 (0.2%)	Ref	Ref		4 (0.5%)	2.21 [0.61; 7.36]	0.81		4 (1%)	5.07 [1.38; 17]	0.49		1 (0.5%)	3.22 [0.33; 15.9]	0.99		0 (0%)	1.92 [0.01; 17.17]	0.91		0 (0%)	3.3 [0.03; 30.25]	0.72	0.79
TP53 G245S	Substitution		10 (0.1%)		8 (0.3%)	Ref	Ref		2 (0.2%)	0.89 [0.17; 3.23]	0.99		2 (0.5%)	2 [0.38; 7.33]	0.95		0 (0%)	0.9 [0.01; 7.38]	0.99		0 (0%)	1.88 [0.01; 15.71]	0.91		0 (0%)	3.29 [0.03; 28.46]	0.72	0.96
IDH1 R132L	Substitution		10 (0.1%)		7 (0.3%)	Ref	Ref		3 (0.3%)	1.43 [0.34; 4.82]	0.94		1 (0.3%)	1.36 [0.14; 6.29]	0.95		0 (0%)	0.9 [0.01; 7.67]	0.99		0 (0%)	1.81 [0.01; 15.71]	0.91		0 (0%)	3.18 [0.02; 27.74]	0.72	0.96
NFE2L2 G31A	Substitution		10 (0.1%)		8 (0.3%)	Ref	Ref		2 (0.2%)	1.09 [0.2; 3.97]	0.99		1 (0.3%)	1.67 [0.18; 7.58]	0.95		1 (0.5%)	4.82 [0.5; 22.68]	0.91		0 (0%)	4.53 [0.03; 47.22]	0.91		0 (0%)	8.16 [0.06; 117.34]	0.72	0.96
TP53 H179L	Substitution		10 (0.1%)		7 (0.3%)	Ref	Ref		3 (0.3%)	1.34 [0.32; 4.55]	0.96		1 (0.3%)	1.32 [0.14; 6.12]	0.95		0 (0%)	0.91 [0.01; 7.69]	0.99		0 (0%)	1.88 [0.01; 16.18]	0.91		0 (0%)	3.31 [0.03; 28.78]	0.72	0.96
DNMT3A R882H	Substitution		10 (0.1%)		7 (0.3%)	Ref	Ref		3 (0.3%)	1.56 [0.38; 5.28]	0.9		2 (0.5%)	2.53 [0.47; 9.65]	0.95		1 (0.5%)	3.18 [0.33; 15.16]	0.99		0 (0%)	2.19 [0.02; 19.37]	0.91		0 (0%)	3.81 [0.03; 34.52]	0.72	0.96
TP53 M246V	Substitution		10 (0.1%)		7 (0.3%)	Ref	Ref		3 (0.3%)	1.23 [0.3; 4.18]	0.99		2 (0.5%)	1.87 [0.34; 7.23]	0.95		0 (0%)	0.77 [0.01; 6.63]	0.99		0 (0%)	1.81 [0.01; 16.13]	0.91		0 (0%)	3.27 [0.02; 29.16]	0.72	0.96
TP53 G105C	Substitution		10 (0.1%)		6 (0.2%)	Ref	Ref		4 (0.5%)	2 [0.55; 6.64]	0.81		2 (0.5%)	2.38 [0.43; 9.48]	0.95		1 (0.5%)	3.11 [0.32; 15.16]	0.99		1 (1.2%)	6.19 [0.63; 30.83]	0.91		0 (0%)	3.47 [0.03; 30.73]	0.72	0.96
STK11 Y60*	Substitution		10 (0.1%)		5 (0.2%)	Ref	Ref		5 (0.6%)	2.9 [0.85; 9.87]	0.71		0 (0%)	0.6 [0; 5.28]	0.95		0 (0%)	1.24 [0.01; 10.92]	0.99		0 (0%)	2.33 [0.02; 20.67]	0.91		0 (0%)	3.94 [0.03; 36.41]	0.72	0.96
EGFR L861Q	Substitution		10 (0.1%)		9 (0.3%)	Ref	Ref		1 (0.1%)	0.47 [0.05; 2.03]	0.81		0 (0%)	0.33 [0; 2.63]	0.95		0 (0%)	0.66 [0.01; 5.29]	0.99		0 (0%)	1.27 [0.01; 10.16]	0.94		0 (0%)	2.27 [0.02; 18.4]	0.74	0.96
MET D1028H	Substitution		10 (0.1%)		10 (0.4%)	Ref	Ref		0 (0%)	0.13 [0; 1.05]	0.7		0 (0%)	0.29 [0; 2.29]	0.95		0 (0%)	0.62 [0; 4.88]	0.99		0 (0%)	1.18 [0.01; 9.3]	0.95		0 (0%)	2.08 [0.02; 16.73]	0.75	0.96
MAP2K1 K57N	Substitution		10 (0.1%)		10 (0.4%)	Ref	Ref		0 (0%)	0.12 [0; 0.95]	0.7		0 (0%)	0.26 [0; 2.01]	0.95		0 (0%)	0.52 [0; 4.11]	0.99		0 (0%)	1.02 [0.01; 8.2]	1		0 (0%)	1.82 [0.01; 14.88]	0.79	0.91
KRAS G12F	Substitution		9 (0.1%)		6 (0.2%)	Ref	Ref		3 (0.3%)	1.6 [0.38; 5.7]	0.9		3 (0.8%)	3.52 [0.83; 12.54]	0.75		2 (1.1%)	4.9 [0.89; 19.56]	0.73		2 (2.3%)	9.45 [1.71; 38.04]	0.51		1 (2.1%)	9.58 [0.98; 47.54]	0.72	0.58
CTNNB1 S37F	Substitution		9 (0.1%)		8 (0.3%)	Ref	Ref		1 (0.1%)	0.45 [0.05; 2.02]	0.81		1 (0.3%)	0.93 [0.1; 4.2]	0.97		0 (0%)	0.66 [0.01; 5.36]	0.99		0 (0%)	1.33 [0.01; 10.81]	0.94		0 (0%)	2.38 [0.02; 19.43]	0.73	0.96
MUTYH Y179C	Substitution		9 (0.1%)		8 (0.3%)	Ref	Ref		1 (0.1%)	0.5 [0.05; 2.24]	0.87		1 (0.3%)	1.11 [0.12; 4.96]	0.97		1 (0.5%)	2.42 [0.26; 10.94]	0.99		1 (1.2%)	4.8 [0.5; 22.15]	0.91		1 (2.1%)	8.62 [0.9; 41.14]	0.72	0.92
PTEN T319*	Substitution		9 (0.1%)		7 (0.3%)	Ref	Ref		2 (0.2%)	1.24 [0.23; 4.7]	0.99		1 (0.3%)	1.88 [0.2; 8.76]	0.95		0 (0%)	1.99 [0.02; 16.8]	0.99		0 (0%)	7 [0.05; 84.11]	0.91		0 (0%)	12.63 [0.08; 318.73]	0.72	1
STK11 L282fs	Indel		9 (0.1%)		8 (0.3%)	Ref	Ref		1 (0.1%)	0.51 [0.05; 2.29]	0.87		1 (0.3%)	1.09 [0.12; 4.91]	0.97		1 (0.5%)	2.05 [0.21; 9.46]	0.99		1 (1.2%)	4.08 [0.42; 19.02]	0.91		0 (0%)	2.61 [0.02; 21.93]	0.72	0.96
CDKN2A S12*	Substitution		9 (0.1%)		6 (0.2%)	Ref	Ref		3 (0.3%)	1.76 [0.42; 6.24]	0.87		0 (0%)	0.57 [0; 4.85]	0.95		0 (0%)	1.27 [0.01; 11.01]	0.99		0 (0%)	2.63 [0.02; 23.79]	0.91		0 (0%)	4.52 [0.03; 43.64]	0.72	1
TP53 G266*	Substitution		9 (0.1%)		5 (0.2%)	Ref	Ref		4 (0.5%)	2.57 [0.69; 9.18]	0.76		3 (0.8%)	4.62 [1.05; 17.78]	0.67		2 (1.1%)	6.86 [1.18; 30.32]	0.5		2 (2.3%)	14.91 [2.49; 71.86]	0.38		1 (2.1%)	17.29 [1.65; 109.54]	0.72	0.58
TP53 R280I	Substitution		9 (0.1%)		6 (0.2%)	Ref	Ref		3 (0.3%)	1.6 [0.38; 5.67]	0.9		0 (0%)	0.51 [0; 4.32]	0.95		0 (0%)	1.01 [0.01; 8.82]	0.99		0 (0%)	2.01 [0.02; 17.58]	0.91		0 (0%)	3.53 [0.03; 31.45]	0.72	0.96
TP53 R249G	Substitution		9 (0.1%)		8 (0.3%)	Ref	Ref		1 (0.1%)	0.6 [0.06; 2.69]	0.91		0 (0%)	0.53 [0; 4.27]	0.95		0 (0%)	1.3 [0.01; 10.71]	0.99		0 (0%)	2.97 [0.02; 27.25]	0.91		0 (0%)	5.28 [0.04; 55.28]	0.72	1
BRAF G469V	Substitution		9 (0.1%)		7 (0.3%)	Ref	Ref		2 (0.2%)	1.02 [0.19; 3.83]	0.99		0 (0%)	0.45 [0; 3.72]	0.95		0 (0%)	0.94 [0.01; 7.74]	0.99		0 (0%)	1.78 [0.01; 14.74]	0.91		0 (0%)	3.04 [0.02; 26.02]	0.72	0.96
RAD51C G264S	Substitution		9 (0.1%)		7 (0.3%)	Ref	Ref		2 (0.2%)	0.97 [0.18; 3.67]	0.99		0 (0%)	0.38 [0; 3.18]	0.95		0 (0%)	0.74 [0.01; 6.3]	0.99		0 (0%)	1.49 [0.01; 12.69]	0.92		0 (0%)	2.68 [0.02; 22.67]	0.72	0.96
CDKN2A H83Y	Substitution		9 (0.1%)		7 (0.3%)	Ref	Ref		2 (0.2%)	1.06 [0.2; 3.98]	0.99		2 (0.5%)	2.45 [0.45; 9.3]	0.95		1 (0.5%)	3.56 [0.37; 16.79]	0.99		0 (0%)	2.22 [0.02; 19.25]	0.91		0 (0%)	3.82 [0.03; 34.88]	0.72	0.96
EGFR L747_P753delinsS	Other SNV		9 (0.1%)		7 (0.3%)	Ref	Ref		2 (0.2%)	0.88 [0.16; 3.3]	0.99		2 (0.5%)	1.86 [0.34; 7.02]	0.95		1 (0.5%)	2.28 [0.24; 10.59]	0.99		1 (1.2%)	4.4 [0.46; 20.52]	0.91		1 (2.1%)	7.92 [0.83; 37.5]	0.72	0.79
IDH1 R132C	Substitution		9 (0.1%)		7 (0.3%)	Ref	Ref		2 (0.2%)	0.86 [0.16; 3.24]	0.99		1 (0.3%)	1.08 [0.11; 5]	0.97		0 (0%)	0.72 [0.01; 6.01]	0.99		0 (0%)	1.4 [0.01; 11.69]	0.93		0 (0%)	2.51 [0.02; 21.09]	0.73	0.96
DNMT3A R882C	Substitution		9 (0.1%)		8 (0.3%)	Ref	Ref		1 (0.1%)	0.49 [0.05; 2.17]	0.86		0 (0%)	0.33 [0; 2.69]	0.95		0 (0%)	0.67 [0.01; 5.47]	0.99		0 (0%)	1.33 [0.01; 10.79]	0.94		0 (0%)	2.38 [0.02; 19.39]	0.73	0.96
RAD51 R150Q	Substitution		8 (0.1%)		2 (0.1%)	Ref	Ref		6 (0.7%)	8.13 [2.07; 44.44]	0.17		3 (0.8%)	9.27 [1.79; 56.04]	0.35		3 (1.6%)	18.06 [3.46; 109.32]	0.13		2 (2.3%)	23.76 [3.59; 160.79]	0.26		1 (2.1%)	22.78 [2.05; 181.75]	0.66	0.44
EGFR P848L	Substitution		8 (0.1%)		8 (0.3%)	Ref	Ref		0 (0%)	0.16 [0; 1.35]	0.74		0 (0%)	0.41 [0; 3.32]	0.95		0 (0%)	0.85 [0.01; 6.97]	0.99		0 (0%)	1.39 [0.01; 12.17]	0.93		0 (0%)	2.01 [0.01; 19.66]	0.77	0.96
CHEK2 T367fs	Indel		8 (0.1%)		7 (0.3%)	Ref	Ref		1 (0.1%)	0.57 [0.06; 2.64]	0.9		0 (0%)	0.4 [0; 3.32]	0.95		0 (0%)	0.82 [0.01; 6.89]	0.99		0 (0%)	1.67 [0.01; 14.1]	0.91		0 (0%)	2.97 [0.02; 25.18]	0.72	0.96
RET Y791F	Substitution		8 (0.1%)		8 (0.3%)	Ref	Ref		0 (0%)	0.14 [0; 1.14]	0.7		0 (0%)	0.29 [0; 2.32]	0.95		0 (0%)	0.56 [0; 4.6]	0.99		0 (0%)	1.17 [0.01; 9.58]	0.95		0 (0%)	2.14 [0.02; 17.65]	0.75	0.96
TP53 C176Y	Substitution		8 (0.1%)		6 (0.2%)	Ref	Ref		2 (0.2%)	1.27 [0.23; 5.01]	0.99		1 (0.3%)	1.92 [0.2; 9.33]	0.95		0 (0%)	1.65 [0.01; 14.91]	0.99		0 (0%)	4.02 [0.03; 43.03]	0.91		0 (0%)	5.98 [0.04; 69.05]	0.72	1
CDKN2A c.151-1G>T	Splice site		8 (0.1%)		5 (0.2%)	Ref	Ref		3 (0.3%)	2.2 [0.5; 8.33]	0.81		2 (0.5%)	3.67 [0.65; 15.67]	0.82		0 (0%)	1.44 [0.01; 13.71]	0.99		0 (0%)	3.16 [0.02; 32.23]	0.91		0 (0%)	5.22 [0.04; 54.45]	0.72	0.96
CDKN2A D108Y	Substitution		8 (0.1%)		7 (0.3%)	Ref	Ref		1 (0.1%)	0.68 [0.07; 3.16]	0.96		0 (0%)	0.52 [0; 4.34]	0.95		0 (0%)	1.16 [0.01; 10.15]	0.99		0 (0%)	2.42 [0.02; 22.66]	0.91		0 (0%)	4.11 [0.03; 40.51]	0.72	1
TP53 Q104*	Substitution		8 (0.1%)		6 (0.2%)	Ref	Ref		2 (0.2%)	1.18 [0.22; 4.66]	0.99		1 (0.3%)	1.49 [0.15; 7.2]	0.95		0 (0%)	0.89 [0.01; 7.72]	0.99		0 (0%)	1.74 [0.01; 14.93]	0.91		0 (0%)	3.07 [0.02; 26.51]	0.72	0.96
TP53 R273S	Substitution		8 (0.1%)		6 (0.2%)	Ref	Ref		2 (0.2%)	1.04 [0.19; 4.11]	0.99		0 (0%)	0.39 [0; 3.28]	0.95		0 (0%)	0.72 [0.01; 6.28]	0.99		0 (0%)	1.44 [0.01; 12.48]	0.93		0 (0%)	2.63 [0.02; 22.75]	0.72	0.96
TP53 Q317*	Substitution		8 (0.1%)		7 (0.3%)	Ref	Ref		1 (0.1%)	0.65 [0.07; 3.01]	0.94		0 (0%)	0.53 [0; 4.45]	0.95		0 (0%)	1.29 [0.01; 10.98]	0.99		0 (0%)	2.99 [0.02; 28.04]	0.91		0 (0%)	5.17 [0.04; 53.95]	0.72	1
KIT V530I	Substitution		8 (0.1%)		7 (0.3%)	Ref	Ref		1 (0.1%)	0.62 [0.07; 2.88]	0.94		1 (0.3%)	1.42 [0.15; 6.62]	0.95		0 (0%)	1 [0.01; 8.64]	1		0 (0%)	2.14 [0.02; 19.08]	0.91		0 (0%)	3.71 [0.03; 33.93]	0.72	0.96
TP53 T155P	Substitution		8 (0.1%)		6 (0.2%)	Ref	Ref		2 (0.2%)	1.18 [0.22; 4.63]	0.99		1 (0.3%)	1.57 [0.16; 7.6]	0.95		1 (0.5%)	3.56 [0.36; 17.78]	0.99		0 (0%)	2.57 [0.02; 24.1]	0.91		0 (0%)	4.4 [0.03; 42.15]	0.72	0.96
NFE2L2 W24C	Substitution		8 (0.1%)		7 (0.3%)	Ref	Ref		1 (0.1%)	0.68 [0.07; 3.16]	0.96		1 (0.3%)	1.64 [0.17; 7.69]	0.95		0 (0%)	1.33 [0.01; 11.63]	0.99		0 (0%)	2.92 [0.02; 28.16]	0.91		0 (0%)	4.83 [0.04; 50.79]	0.72	1
PTPRS R1384Q	Substitution		8 (0.1%)		6 (0.2%)	Ref	Ref		2 (0.2%)	1.21 [0.22; 4.77]	0.99		0 (0%)	0.56 [0; 4.8]	0.95		0 (0%)	1.25 [0.01; 10.88]	0.99		0 (0%)	2.61 [0.02; 23.74]	0.91		0 (0%)	4.44 [0.03; 43.08]	0.72	0.97
TP53 R156P	Substitution		8 (0.1%)		6 (0.2%)	Ref	Ref		2 (0.2%)	1.33 [0.24; 5.23]	0.99		1 (0.3%)	1.93 [0.2; 9.25]	0.95		0 (0%)	1.51 [0.01; 13.2]	0.99		0 (0%)	3.19 [0.02; 30.52]	0.91		0 (0%)	5.48 [0.04; 58.72]	0.72	0.96
TP53 G244C	Substitution		8 (0.1%)		7 (0.3%)	Ref	Ref		1 (0.1%)	0.61 [0.06; 2.81]	0.92		1 (0.3%)	1.35 [0.14; 6.29]	0.95		0 (0%)	0.83 [0.01; 7.15]	0.99		0 (0%)	1.7 [0.01; 14.73]	0.91		0 (0%)	3 [0.02; 25.96]	0.72	0.96
TP53 E171*	Substitution		8 (0.1%)		7 (0.3%)	Ref	Ref		1 (0.1%)	0.65 [0.07; 2.97]	0.94		0 (0%)	0.5 [0; 4.11]	0.95		0 (0%)	1.11 [0.01; 9.24]	0.99		0 (0%)	2.24 [0.02; 19.49]	0.91		0 (0%)	3.93 [0.03; 36.32]	0.72	1
TP53 R280T	Substitution		8 (0.1%)		7 (0.3%)	Ref	Ref		1 (0.1%)	0.56 [0.06; 2.59]	0.9		0 (0%)	0.42 [0; 3.51]	0.95		0 (0%)	0.96 [0.01; 8.08]	0.99		0 (0%)	2.12 [0.02; 18.32]	0.91		0 (0%)	3.72 [0.03; 33.27]	0.72	0.96
CDKN2A R58*	Substitution		8 (0.1%)		7 (0.3%)	Ref	Ref		1 (0.1%)	0.72 [0.08; 3.32]	0.99		0 (0%)	0.59 [0; 4.83]	0.95		0 (0%)	1.4 [0.01; 11.82]	0.99		0 (0%)	3.08 [0.02; 28.78]	0.91		0 (0%)	5.38 [0.04; 56.92]	0.72	1
TP53 L35fs	Indel		8 (0.1%)		6 (0.2%)	Ref	Ref		2 (0.2%)	1.11 [0.2; 4.42]	0.99		1 (0.3%)	1.34 [0.14; 6.61]	0.95		0 (0%)	0.85 [0.01; 7.81]	0.99		0 (0%)	1.78 [0.01; 16.61]	0.91		0 (0%)	3.14 [0.02; 29.22]	0.72	0.96
TP53 Y234C	Substitution		8 (0.1%)		1 (0%)	Ref	Ref		7 (0.8%)	16.22 [3.51; 154.64]	0.031		3 (0.8%)	18.2 [2.92; 191.1]	0.19		2 (1.1%)	32.83 [4.08; 368.64]	0.16		1 (1.2%)	48.86 [3.14; 893.74]	0.41		1 (2.1%)	65.1 [3.97; 2412.26]	0.48	0.52
SF3B1 K666N	Substitution		8 (0.1%)		7 (0.3%)	Ref	Ref		1 (0.1%)	0.66 [0.07; 3.03]	0.94		0 (0%)	0.51 [0; 4.26]	0.95		0 (0%)	1.18 [0.01; 10.15]	0.99		0 (0%)	2.57 [0.02; 23.45]	0.91		0 (0%)	4.38 [0.03; 41.64]	0.72	0.97
TP53 P190L	Substitution		8 (0.1%)		4 (0.1%)	Ref	Ref		4 (0.5%)	2.84 [0.73; 11.1]	0.76		2 (0.5%)	3.1 [0.53; 14.28]	0.95		1 (0.5%)	4.14 [0.41; 22.5]	0.99		0 (0%)	2.74 [0.02; 25.85]	0.91		0 (0%)	4.54 [0.03; 44.7]	0.72	0.96
CDKN2A Y44*	Substitution		8 (0.1%)		8 (0.3%)	Ref	Ref		0 (0%)	0.19 [0; 1.54]	0.76		0 (0%)	0.45 [0; 3.7]	0.95		0 (0%)	1.16 [0.01; 9.87]	0.99		0 (0%)	2.9 [0.02; 27.52]	0.91		0 (0%)	4.76 [0.04; 48.28]	0.72	0.96
TP53 V272L	Substitution		8 (0.1%)		5 (0.2%)	Ref	Ref		3 (0.3%)	1.97 [0.45; 7.49]	0.81		1 (0.3%)	1.81 [0.18; 9.26]	0.95		0 (0%)	1.12 [0.01; 10.75]	0.99		0 (0%)	2.24 [0.02; 21.69]	0.91		0 (0%)	3.83 [0.03; 36.83]	0.72	0.96
MET c.3082+1G>A	Splice site		8 (0.1%)		8 (0.3%)	Ref	Ref		0 (0%)	0.16 [0; 1.32]	0.73		0 (0%)	0.35 [0; 2.83]	0.95		0 (0%)	0.71 [0.01; 5.9]	0.99		0 (0%)	1.47 [0.01; 12.24]	0.92		0 (0%)	2.61 [0.02; 21.91]	0.72	0.96
TP53 S127F	Substitution		8 (0.1%)		6 (0.2%)	Ref	Ref		2 (0.2%)	1.36 [0.25; 5.34]	0.98		0 (0%)	0.7 [0.01; 5.9]	0.95		0 (0%)	1.71 [0.01; 14.97]	0.99		0 (0%)	3.98 [0.03; 40.25]	0.91		0 (0%)	7.05 [0.05; 86.03]	0.72	1
TP53 C238F	Substitution		8 (0.1%)		7 (0.3%)	Ref	Ref		1 (0.1%)	0.58 [0.06; 2.69]	0.9		1 (0.3%)	1.27 [0.13; 5.91]	0.95		1 (0.5%)	2.58 [0.27; 12.35]	0.99		0 (0%)	1.94 [0.01; 16.74]	0.91		0 (0%)	3.41 [0.03; 29.95]	0.72	0.96
EGFR S768_D770dup	Indel		8 (0.1%)		6 (0.2%)	Ref	Ref		2 (0.2%)	1.11 [0.2; 4.37]	0.99		1 (0.3%)	1.43 [0.15; 6.84]	0.95		0 (0%)	1.03 [0.01; 8.73]	0.99		0 (0%)	1.9 [0.01; 16.27]	0.91		0 (0%)	3.28 [0.03; 29.03]	0.72	0.96
TP53 N239S	Substitution		8 (0.1%)		6 (0.2%)	Ref	Ref		2 (0.2%)	1.14 [0.21; 4.5]	0.99		1 (0.3%)	1.46 [0.15; 6.98]	0.95		0 (0%)	0.91 [0.01; 7.86]	0.99		0 (0%)	1.77 [0.01; 15.15]	0.91		0 (0%)	3.13 [0.02; 27.02]	0.72	0.96
EGFR T790M	Substitution		8 (0.1%)		6 (0.2%)	Ref	Ref		2 (0.2%)	1.08 [0.2; 4.24]	0.99		1 (0.3%)	1.41 [0.15; 6.76]	0.95		1 (0.5%)	2.81 [0.29; 13.54]	0.99		1 (1.2%)	5.34 [0.55; 25.87]	0.91		1 (2.1%)	9.56 [0.98; 47.38]	0.72	0.79
TP53 K132N	Substitution		8 (0.1%)		8 (0.3%)	Ref	Ref		0 (0%)	0.16 [0; 1.32]	0.73		0 (0%)	0.36 [0; 2.9]	0.95		0 (0%)	0.79 [0.01; 6.4]	0.99		0 (0%)	1.55 [0.01; 12.83]	0.92		0 (0%)	2.74 [0.02; 23.13]	0.72	0.96
JAK2 E846D	Substitution		8 (0.1%)		7 (0.3%)	Ref	Ref		1 (0.1%)	0.63 [0.07; 2.9]	0.94		1 (0.3%)	1.43 [0.15; 6.58]	0.95		0 (0%)	1.07 [0.01; 8.89]	0.99		0 (0%)	2.11 [0.02; 18.13]	0.91		0 (0%)	3.69 [0.03; 33.82]	0.72	0.96
SRSF2 P95H	Substitution		8 (0.1%)		8 (0.3%)	Ref	Ref		0 (0%)	0.19 [0; 1.5]	0.76		0 (0%)	0.42 [0; 3.43]	0.95		0 (0%)	0.86 [0.01; 7.19]	0.99		0 (0%)	1.69 [0.01; 14.33]	0.91		0 (0%)	2.93 [0.02; 25.59]	0.72	0.96
EGFR G719A	Substitution		8 (0.1%)		6 (0.2%)	Ref	Ref		2 (0.2%)	1.17 [0.21; 4.6]	0.99		0 (0%)	0.56 [0; 4.71]	0.95		0 (0%)	1.14 [0.01; 9.7]	0.99		0 (0%)	2.13 [0.02; 18.38]	0.91		0 (0%)	3.62 [0.03; 32.83]	0.72	0.96
RECQL4 C525fs	Indel		7 (0.1%)		3 (0.1%)	Ref	Ref		4 (0.5%)	3.64 [0.88; 16.39]	0.7		2 (0.5%)	4.7 [0.78; 24.32]	0.75		0 (0%)	1.57 [0.01; 16.58]	0.99		0 (0%)	3.06 [0.02; 31.72]	0.91		0 (0%)	5.32 [0.04; 56.08]	0.72	0.96
TP53 V216L	Substitution		7 (0.1%)		6 (0.2%)	Ref	Ref		1 (0.1%)	0.73 [0.08; 3.5]	0.99		0 (0%)	0.62 [0; 5.3]	0.95		0 (0%)	1.37 [0.01; 11.85]	0.99		0 (0%)	2.67 [0.02; 24.54]	0.91		0 (0%)	4.46 [0.03; 44.6]	0.72	0.96
TP53 c.375+1G>T	Splice site		7 (0.1%)		4 (0.1%)	Ref	Ref		3 (0.3%)	2.46 [0.54; 10.23]	0.81		2 (0.5%)	4.44 [0.76; 20.51]	0.75		2 (1.1%)	11.46 [1.91; 54.85]	0.23		0 (0%)	9.66 [0.07; 150.95]	0.91		0 (0%)	15.17 [0.1; 493.25]	0.72	0.79
TP53 Q165*	Substitution		7 (0.1%)		5 (0.2%)	Ref	Ref		2 (0.2%)	1.59 [0.28; 6.61]	0.92		2 (0.5%)	3.83 [0.69; 16.02]	0.75		1 (0.5%)	5.51 [0.56; 28.78]	0.91		1 (1.2%)	12.59 [1.2; 76.13]	0.65		0 (0%)	6.74 [0.05; 83.66]	0.72	0.79
TP53 R158P	Substitution		7 (0.1%)		7 (0.3%)	Ref	Ref		0 (0%)	0.18 [0; 1.48]	0.76		0 (0%)	0.38 [0; 3.17]	0.95		0 (0%)	0.78 [0.01; 6.68]	0.99		0 (0%)	1.61 [0.01; 14.01]	0.91		0 (0%)	2.82 [0.02; 24.38]	0.72	0.96
SF3B1 K700E	Substitution		7 (0.1%)		6 (0.2%)	Ref	Ref		1 (0.1%)	0.73 [0.08; 3.52]	0.99		0 (0%)	0.55 [0; 4.75]	0.95		0 (0%)	1.14 [0.01; 10.08]	0.99		0 (0%)	2.3 [0.02; 20.92]	0.91		0 (0%)	3.99 [0.03; 37.4]	0.72	0.96
TP53 S215G	Substitution		7 (0.1%)		5 (0.2%)	Ref	Ref		2 (0.2%)	1.19 [0.21; 4.98]	0.99		0 (0%)	0.47 [0; 4.2]	0.95		0 (0%)	0.93 [0.01; 8.41]	0.99		0 (0%)	1.91 [0.01; 16.97]	0.91		0 (0%)	3.42 [0.03; 30.3]	0.72	0.96
CDKN2A W110*	Substitution		7 (0.1%)		7 (0.3%)	Ref	Ref		0 (0%)	0.23 [0; 1.86]	0.81		0 (0%)	0.53 [0; 4.4]	0.95		0 (0%)	1.17 [0.01; 9.76]	0.99		0 (0%)	2.29 [0.02; 19.97]	0.91		0 (0%)	3.88 [0.03; 36.31]	0.72	0.96
TP53 W146*	Substitution		7 (0.1%)		4 (0.1%)	Ref	Ref		3 (0.3%)	2.43 [0.54; 10.12]	0.81		1 (0.3%)	2 [0.2; 11.17]	0.95		1 (0.5%)	4.48 [0.44; 25.16]	0.98		0 (0%)	3.28 [0.02; 33.03]	0.91		0 (0%)	5.44 [0.04; 58.58]	0.72	0.96
TP53 P152L	Substitution		7 (0.1%)		4 (0.1%)	Ref	Ref		3 (0.3%)	2.16 [0.48; 8.98]	0.81		2 (0.5%)	3.44 [0.59; 15.96]	0.9		1 (0.5%)	3.39 [0.33; 19.58]	0.99		0 (0%)	2.29 [0.02; 23.02]	0.91		0 (0%)	4.02 [0.03; 39.55]	0.72	0.96
NFE2L2 G81D	Substitution		7 (0.1%)		4 (0.1%)	Ref	Ref		3 (0.3%)	2.65 [0.59; 11.01]	0.81		3 (0.8%)	6.53 [1.43; 27.44]	0.49		2 (1.1%)	12.23 [2.03; 59.32]	0.23		0 (0%)	4.13 [0.03; 46.35]	0.91		0 (0%)	6.83 [0.05; 86.65]	0.72	0.59
B2M M1?	Other SNV		7 (0.1%)		5 (0.2%)	Ref	Ref		2 (0.2%)	1.33 [0.24; 5.53]	0.99		1 (0.3%)	1.71 [0.17; 8.6]	0.95		0 (0%)	1.18 [0.01; 10.47]	0.99		0 (0%)	2.17 [0.02; 19.32]	0.91		0 (0%)	3.73 [0.03; 34.25]	0.72	0.96
NFE2L2 R34G	Substitution		7 (0.1%)		5 (0.2%)	Ref	Ref		2 (0.2%)	1.61 [0.29; 6.74]	0.91		2 (0.5%)	4 [0.71; 16.99]	0.75		1 (0.5%)	6.35 [0.63; 33.71]	0.91		0 (0%)	4.14 [0.03; 44.85]	0.91		0 (0%)	6.22 [0.05; 72.8]	0.72	0.86
TP53 R280K	Substitution		7 (0.1%)		7 (0.3%)	Ref	Ref		0 (0%)	0.21 [0; 1.74]	0.81		0 (0%)	0.48 [0; 3.97]	0.95		0 (0%)	0.98 [0.01; 8.37]	0.99		0 (0%)	1.94 [0.01; 16.98]	0.91		0 (0%)	3.38 [0.03; 30.36]	0.72	0.96
CDKN2A A102fs	Indel		7 (0.1%)		5 (0.2%)	Ref	Ref		2 (0.2%)	1.68 [0.3; 7.04]	0.9		2 (0.5%)	4.19 [0.74; 17.77]	0.75		0 (0%)	2.2 [0.02; 20.25]	0.99		0 (0%)	5.37 [0.04; 61.86]	0.91		0 (0%)	9.33 [0.06; 146.21]	0.72	0.96
TP53 c.920-2A>T	Splice site		7 (0.1%)		5 (0.2%)	Ref	Ref		2 (0.2%)	1.35 [0.24; 5.65]	0.98		0 (0%)	0.64 [0; 5.8]	0.95		0 (0%)	1.6 [0.01; 14.87]	0.99		0 (0%)	4.05 [0.03; 42.69]	0.91		0 (0%)	6.95 [0.05; 80.69]	0.72	0.96
TP53 C275F	Substitution		7 (0.1%)		7 (0.3%)	Ref	Ref		0 (0%)	0.22 [0; 1.8]	0.81		0 (0%)	0.52 [0; 4.28]	0.95		0 (0%)	1.19 [0.01; 10.04]	0.99		0 (0%)	2.57 [0.02; 22.85]	0.91		0 (0%)	4.48 [0.03; 42.86]	0.72	1
TP53 c.919+1G>T	Splice site		7 (0.1%)		4 (0.1%)	Ref	Ref		3 (0.3%)	2.32 [0.51; 9.61]	0.81		2 (0.5%)	3.33 [0.57; 15.25]	0.91		2 (1.1%)	6.23 [1.06; 28.83]	0.58		0 (0%)	1.93 [0.01; 18.78]	0.91		0 (0%)	3.51 [0.03; 33.93]	0.72	0.79
NFE2L2 D29N	Substitution		7 (0.1%)		7 (0.3%)	Ref	Ref		0 (0%)	0.24 [0; 2]	0.81		0 (0%)	0.62 [0; 5.1]	0.95		0 (0%)	1.55 [0.01; 13.23]	0.99		0 (0%)	3.66 [0.03; 36.23]	0.91		0 (0%)	6.43 [0.04; 76.7]	0.72	1
JAK2 V617F	Substitution		7 (0.1%)		7 (0.3%)	Ref	Ref		0 (0%)	0.18 [0; 1.47]	0.76		0 (0%)	0.39 [0; 3.24]	0.95		0 (0%)	0.85 [0.01; 7.28]	0.99		0 (0%)	1.69 [0.01; 15.07]	0.91		0 (0%)	2.94 [0.02; 26.4]	0.72	0.96
TP53 c.673-1G>T	Splice site		7 (0.1%)		2 (0.1%)	Ref	Ref		5 (0.6%)	6.67 [1.59; 37.36]	0.33		2 (0.5%)	7.12 [1.09; 46.8]	0.67		0 (0%)	3.15 [0.02; 39.93]	0.99		0 (0%)	6.46 [0.05; 96.93]	0.91		0 (0%)	10.39 [0.07; 167.53]	0.72	0.79
BRAF D594N	Substitution		7 (0.1%)		5 (0.2%)	Ref	Ref		2 (0.2%)	1.2 [0.22; 5.02]	0.99		1 (0.3%)	1.43 [0.15; 7.27]	0.95		1 (0.5%)	3.14 [0.32; 15.89]	0.99		0 (0%)	2.08 [0.02; 18.68]	0.91		0 (0%)	3.71 [0.03; 33.77]	0.72	0.96
AKT1 E17K	Substitution		7 (0.1%)		3 (0.1%)	Ref	Ref		4 (0.5%)	3.9 [0.93; 17.77]	0.7		3 (0.8%)	5.91 [1.22; 28.86]	0.53		0 (0%)	1.51 [0.01; 17.21]	0.99		0 (0%)	2.94 [0.02; 32.72]	0.91		0 (0%)	4.88 [0.04; 52.58]	0.72	0.92
TP53 G105V	Substitution		7 (0.1%)		6 (0.2%)	Ref	Ref		1 (0.1%)	0.63 [0.07; 3.02]	0.94		0 (0%)	0.47 [0; 3.99]	0.95		0 (0%)	1.03 [0.01; 8.9]	0.99		0 (0%)	2.09 [0.02; 18.31]	0.91		0 (0%)	3.65 [0.03; 32.8]	0.72	0.96
TP53 E258K	Substitution		7 (0.1%)		6 (0.2%)	Ref	Ref		1 (0.1%)	0.76 [0.08; 3.62]	0.99		0 (0%)	0.56 [0; 4.8]	0.95		0 (0%)	1.25 [0.01; 10.88]	0.99		0 (0%)	2.61 [0.02; 23.74]	0.91		0 (0%)	4.44 [0.03; 43.08]	0.72	1
ERBB2 S310F	Substitution		7 (0.1%)		4 (0.1%)	Ref	Ref		3 (0.3%)	2.07 [0.46; 8.55]	0.81		1 (0.3%)	1.69 [0.17; 9.22]	0.95		0 (0%)	1.24 [0.01; 11.77]	0.99		0 (0%)	2.49 [0.02; 23.33]	0.91		0 (0%)	4.35 [0.03; 41.28]	0.72	0.96
TP53 H193Y	Substitution		7 (0.1%)		5 (0.2%)	Ref	Ref		2 (0.2%)	1.46 [0.26; 6.11]	0.94		0 (0%)	0.65 [0; 5.85]	0.95		0 (0%)	1.47 [0.01; 13.53]	0.99		0 (0%)	3.18 [0.02; 31.2]	0.91		0 (0%)	5.35 [0.04; 56.96]	0.72	0.97
TP53 C277F	Substitution		7 (0.1%)		3 (0.1%)	Ref	Ref		4 (0.5%)	3.96 [0.96; 17.81]	0.7		2 (0.5%)	4.7 [0.78; 24.52]	0.75		1 (0.5%)	5.65 [0.53; 35.61]	0.91		0 (0%)	3.68 [0.03; 40.95]	0.91		0 (0%)	6.18 [0.05; 69.45]	0.72	0.79
TP53 P278L	Substitution		7 (0.1%)		4 (0.1%)	Ref	Ref		3 (0.3%)	2.21 [0.49; 9.17]	0.81		1 (0.3%)	1.96 [0.19; 10.72]	0.95		1 (0.5%)	4.14 [0.41; 22.5]	0.99		0 (0%)	2.75 [0.02; 25.83]	0.91		0 (0%)	4.61 [0.03; 45.14]	0.72	0.96
TP53 H168L	Substitution		7 (0.1%)		3 (0.1%)	Ref	Ref		4 (0.5%)	3.61 [0.87; 16.35]	0.7		0 (0%)	0.7 [0.01; 7.26]	0.95		0 (0%)	1.17 [0.01; 12.73]	0.99		0 (0%)	2.33 [0.02; 24.77]	0.91		0 (0%)	4.29 [0.03; 44.36]	0.72	0.96
CDKN2A D74Y	Substitution		7 (0.1%)		5 (0.2%)	Ref	Ref		2 (0.2%)	1.42 [0.25; 5.95]	0.96		1 (0.3%)	1.83 [0.19; 9.41]	0.95		0 (0%)	1.47 [0.01; 13.53]	0.99		0 (0%)	3.18 [0.02; 31.2]	0.91		0 (0%)	5.35 [0.04; 56.96]	0.72	0.96
TP53 c.672+1G>T	Splice site		7 (0.1%)		5 (0.2%)	Ref	Ref		2 (0.2%)	1.49 [0.27; 6.2]	0.94		1 (0.3%)	2.02 [0.21; 10.24]	0.95		0 (0%)	1.23 [0.01; 11.26]	0.99		0 (0%)	2.47 [0.02; 22.87]	0.91		0 (0%)	4.3 [0.03; 41.1]	0.72	0.96
KRAS G12R	Substitution		7 (0.1%)		6 (0.2%)	Ref	Ref		1 (0.1%)	0.74 [0.08; 3.52]	0.99		0 (0%)	0.55 [0; 4.67]	0.95		0 (0%)	1.14 [0.01; 9.68]	0.99		0 (0%)	2.16 [0.02; 18.81]	0.91		0 (0%)	3.73 [0.03; 34.42]	0.72	0.96
TP53 c.673-2A>T	Splice site		6 (0.1%)		6 (0.2%)	Ref	Ref		0 (0%)	0.25 [0; 2.09]	0.81		0 (0%)	0.61 [0; 5.32]	0.95		0 (0%)	1.75 [0.01; 15.77]	0.99		0 (0%)	5.54 [0.04; 65.51]	0.91		0 (0%)	9.35 [0.07; 132.95]	0.72	1
TP53 c.97-1G>T	Splice site		6 (0.1%)		5 (0.2%)	Ref	Ref		1 (0.1%)	0.85 [0.09; 4.33]	0.99		1 (0.3%)	1.9 [0.19; 9.78]	0.95		1 (0.5%)	4.13 [0.4; 22.46]	0.99		0 (0%)	3.14 [0.02; 32.18]	0.91		0 (0%)	5.19 [0.04; 55.85]	0.72	0.96
STK11 c.465-2A>T	Splice site		6 (0.1%)		5 (0.2%)	Ref	Ref		1 (0.1%)	0.65 [0.07; 3.26]	0.94		0 (0%)	0.43 [0; 3.78]	0.95		0 (0%)	0.79 [0.01; 7.21]	0.99		0 (0%)	1.64 [0.01; 14.86]	0.91		0 (0%)	3.03 [0.02; 27.27]	0.72	0.96
TP53 E349*	Substitution		6 (0.1%)		5 (0.2%)	Ref	Ref		1 (0.1%)	0.78 [0.08; 3.99]	0.99		0 (0%)	0.61 [0; 5.6]	0.95		0 (0%)	1.25 [0.01; 12.06]	0.99		0 (0%)	2.41 [0.02; 24.32]	0.91		0 (0%)	4.08 [0.03; 42.35]	0.72	0.96
CTNNB1 S37C	Substitution		6 (0.1%)		5 (0.2%)	Ref	Ref		1 (0.1%)	0.84 [0.09; 4.24]	0.99		0 (0%)	0.61 [0; 5.48]	0.95		0 (0%)	1.2 [0.01; 11.04]	0.99		0 (0%)	2.36 [0.02; 21.94]	0.91		0 (0%)	4.1 [0.03; 38.91]	0.72	0.96
TP53 C135Y	Substitution		6 (0.1%)		3 (0.1%)	Ref	Ref		3 (0.3%)	2.79 [0.59; 13.31]	0.81		1 (0.3%)	2.81 [0.27; 17.84]	0.95		0 (0%)	2.71 [0.02; 29.14]	0.99		0 (0%)	6.07 [0.04; 81.53]	0.91		0 (0%)	9.86 [0.07; 155.44]	0.72	0.96
TP53 R267P	Substitution		6 (0.1%)		5 (0.2%)	Ref	Ref		1 (0.1%)	0.87 [0.09; 4.42]	0.99		0 (0%)	0.63 [0; 5.57]	0.95		0 (0%)	1.32 [0.01; 12.27]	0.99		0 (0%)	2.71 [0.02; 25.84]	0.91		0 (0%)	4.63 [0.04; 44.7]	0.72	1
PIK3CA C420R	Substitution		6 (0.1%)		6 (0.2%)	Ref	Ref		0 (0%)	0.25 [0; 2.1]	0.81		0 (0%)	0.58 [0; 4.91]	0.95		0 (0%)	1.29 [0.01; 11.16]	0.99		0 (0%)	2.63 [0.02; 23.93]	0.91		0 (0%)	4.58 [0.03; 44.63]	0.72	1
SF3B1 K666R	Substitution		6 (0.1%)		5 (0.2%)	Ref	Ref		1 (0.1%)	0.86 [0.09; 4.36]	0.99		0 (0%)	0.68 [0.01; 6.09]	0.95		0 (0%)	1.7 [0.01; 15.6]	0.99		0 (0%)	3.91 [0.03; 41.07]	0.91		0 (0%)	6.7 [0.05; 76.97]	0.72	1
PIK3CA H1047L	Substitution		6 (0.1%)		5 (0.2%)	Ref	Ref		1 (0.1%)	0.77 [0.08; 3.88]	0.99		1 (0.3%)	1.69 [0.17; 8.69]	0.95		0 (0%)	1.41 [0.01; 12.88]	0.99		0 (0%)	3.13 [0.02; 30.3]	0.91		0 (0%)	5.39 [0.04; 55.17]	0.72	0.96
PTPN11 G503V	Substitution		6 (0.1%)		5 (0.2%)	Ref	Ref		1 (0.1%)	0.67 [0.07; 3.4]	0.96		1 (0.3%)	1.34 [0.14; 6.84]	0.95		0 (0%)	0.76 [0.01; 7.01]	0.99		0 (0%)	1.5 [0.01; 13.88]	0.92		0 (0%)	2.79 [0.02; 25.69]	0.72	0.96
TP53 R337C	Substitution		6 (0.1%)		4 (0.1%)	Ref	Ref		2 (0.2%)	1.86 [0.32; 8.46]	0.9		1 (0.3%)	2.53 [0.25; 13.85]	0.95		0 (0%)	1.69 [0.01; 16.11]	0.99		0 (0%)	3.28 [0.02; 32.8]	0.91		0 (0%)	5.55 [0.04; 59.44]	0.72	0.96
CDKN2A E33*	Substitution		6 (0.1%)		5 (0.2%)	Ref	Ref		1 (0.1%)	0.99 [0.1; 4.97]	1		0 (0%)	0.86 [0.01; 7.59]	0.97		0 (0%)	2.2 [0.02; 20.25]	0.99		0 (0%)	5.37 [0.04; 61.86]	0.91		0 (0%)	9.33 [0.06; 146.21]	0.72	1
TP53 P85fs	Indel		6 (0.1%)		4 (0.1%)	Ref	Ref		2 (0.2%)	1.81 [0.31; 8.26]	0.9		0 (0%)	0.74 [0.01; 7.23]	0.96		0 (0%)	1.83 [0.01; 19.37]	0.99		0 (0%)	4.15 [0.03; 49.94]	0.91		0 (0%)	6.37 [0.05; 78.76]	0.72	0.96
PTEN S59*	Substitution		6 (0.1%)		4 (0.1%)	Ref	Ref		2 (0.2%)	2.03 [0.35; 9.24]	0.86		2 (0.5%)	5 [0.86; 23.07]	0.75		0 (0%)	2.51 [0.02; 24.55]	0.99		0 (0%)	5.73 [0.04; 70.69]	0.91		0 (0%)	9.7 [0.06; 158.47]	0.72	0.88
NFE2L2 W24R	Substitution		6 (0.1%)		3 (0.1%)	Ref	Ref		3 (0.3%)	2.61 [0.54; 12.58]	0.81		1 (0.3%)	2.04 [0.19; 12.86]	0.95		0 (0%)	1.09 [0.01; 12.04]	0.99		0 (0%)	2.14 [0.02; 23.35]	0.91		0 (0%)	3.99 [0.03; 42.68]	0.72	0.96
BRAF K601E	Substitution		6 (0.1%)		6 (0.2%)	Ref	Ref		0 (0%)	0.2 [0; 1.73]	0.81		0 (0%)	0.43 [0; 3.65]	0.95		0 (0%)	0.83 [0.01; 7.31]	0.99		0 (0%)	1.61 [0.01; 14.36]	0.91		0 (0%)	2.84 [0.02; 25.17]	0.72	0.96
TP53 E271*	Substitution		6 (0.1%)		3 (0.1%)	Ref	Ref		3 (0.3%)	2.7 [0.57; 12.83]	0.81		1 (0.3%)	2.32 [0.22; 14.49]	0.95		1 (0.5%)	5.07 [0.47; 32.37]	0.91		1 (1.2%)	10.79 [1.01; 71.78]	0.65		0 (0%)	7.45 [0.06; 88.2]	0.72	0.81
TP53 E198*	Substitution		6 (0.1%)		4 (0.1%)	Ref	Ref		2 (0.2%)	1.79 [0.31; 8.16]	0.9		1 (0.3%)	2.27 [0.23; 12.48]	0.95		0 (0%)	1.42 [0.01; 14.03]	0.99		0 (0%)	2.78 [0.02; 27.83]	0.91		0 (0%)	4.78 [0.04; 48.59]	0.72	0.96
TP53 E339*	Substitution		6 (0.1%)		5 (0.2%)	Ref	Ref		1 (0.1%)	0.83 [0.08; 4.16]	0.99		0 (0%)	0.68 [0.01; 6.09]	0.95		0 (0%)	1.7 [0.01; 15.6]	0.99		0 (0%)	3.91 [0.03; 41.07]	0.91		0 (0%)	6.7 [0.05; 76.97]	0.72	1
SHQ1 D277fs	Indel		6 (0.1%)		4 (0.1%)	Ref	Ref		2 (0.2%)	1.88 [0.33; 8.56]	0.9		0 (0%)	0.93 [0.01; 8.72]	0.97		0 (0%)	2.1 [0.02; 20.38]	0.99		0 (0%)	4.37 [0.03; 48.18]	0.91		0 (0%)	7.43 [0.05; 95.26]	0.72	0.96
KEAP1 V271L	Substitution		6 (0.1%)		3 (0.1%)	Ref	Ref		3 (0.3%)	3.05 [0.64; 14.49]	0.76		1 (0.3%)	3.07 [0.3; 18.64]	0.95		0 (0%)	2 [0.01; 20.64]	0.99		0 (0%)	3.56 [0.03; 37.62]	0.91		0 (0%)	5.77 [0.04; 65.33]	0.72	0.96
TP53 P151S	Substitution		6 (0.1%)		3 (0.1%)	Ref	Ref		3 (0.3%)	2.67 [0.56; 12.65]	0.81		2 (0.5%)	4.08 [0.67; 21.24]	0.79		2 (1.1%)	8.42 [1.34; 45.05]	0.4		1 (1.2%)	9.58 [0.89; 61.75]	0.73		0 (0%)	5.88 [0.04; 62.55]	0.72	0.73
CDKN2A D108H	Substitution		6 (0.1%)		4 (0.1%)	Ref	Ref		2 (0.2%)	1.82 [0.31; 8.36]	0.9		0 (0%)	0.77 [0.01; 7.44]	0.96		0 (0%)	1.62 [0.01; 16.56]	0.99		0 (0%)	3.25 [0.02; 34.86]	0.91		0 (0%)	5.42 [0.04; 59.48]	0.72	0.96
TP53 R213L	Substitution		6 (0.1%)		4 (0.1%)	Ref	Ref		2 (0.2%)	1.79 [0.31; 8.19]	0.9		0 (0%)	0.85 [0.01; 8.29]	0.97		0 (0%)	2.2 [0.02; 22.04]	0.99		0 (0%)	5.76 [0.04; 73.47]	0.91		0 (0%)	9.52 [0.07; 153.28]	0.72	0.96
TP53 S183*	Substitution		6 (0.1%)		4 (0.1%)	Ref	Ref		2 (0.2%)	1.53 [0.27; 6.96]	0.94		2 (0.5%)	3.34 [0.58; 15.28]	0.91		0 (0%)	1.4 [0.01; 13.7]	0.99		0 (0%)	2.78 [0.02; 27.29]	0.91		0 (0%)	4.79 [0.04; 46.94]	0.72	0.96
STK11 E199*	Substitution		6 (0.1%)		5 (0.2%)	Ref	Ref		1 (0.1%)	0.74 [0.08; 3.74]	0.99		0 (0%)	0.56 [0; 5.02]	0.95		0 (0%)	1.13 [0.01; 10.34]	0.99		0 (0%)	2.28 [0.02; 20.9]	0.91		0 (0%)	3.99 [0.03; 36.79]	0.72	0.96
TP53 R273P	Substitution		6 (0.1%)		4 (0.1%)	Ref	Ref		2 (0.2%)	2.02 [0.35; 9.23]	0.86		0 (0%)	0.92 [0.01; 8.81]	0.97		0 (0%)	2.05 [0.02; 20.4]	0.99		0 (0%)	3.98 [0.03; 45.45]	0.91		0 (0%)	6.36 [0.04; 84.04]	0.72	0.96
TP53 c.783-1G>T	Splice site		6 (0.1%)		4 (0.1%)	Ref	Ref		2 (0.2%)	2.02 [0.35; 9.18]	0.86		0 (0%)	1.11 [0.01; 10.46]	0.97		0 (0%)	3.15 [0.02; 30.48]	0.99		0 (0%)	8.4 [0.06; 122.23]	0.91		0 (0%)	13.75 [0.08; 427.88]	0.72	0.96
IGF1R R595H	Substitution		6 (0.1%)		5 (0.2%)	Ref	Ref		1 (0.1%)	0.85 [0.09; 4.28]	0.99		1 (0.3%)	1.89 [0.19; 9.57]	0.95		1 (0.5%)	3.81 [0.38; 19.75]	0.99		0 (0%)	2.47 [0.02; 22.87]	0.91		0 (0%)	4.3 [0.03; 41.1]	0.72	0.96
TP53 E68*	Substitution		6 (0.1%)		4 (0.1%)	Ref	Ref		2 (0.2%)	1.57 [0.27; 7.19]	0.94		2 (0.5%)	3.51 [0.6; 16.36]	0.9		0 (0%)	1.73 [0.01; 17.08]	0.99		0 (0%)	4.2 [0.03; 46.15]	0.91		0 (0%)	7.16 [0.05; 84.04]	0.72	0.96
NRAS Q61R	Substitution		6 (0.1%)		4 (0.1%)	Ref	Ref		2 (0.2%)	1.72 [0.3; 7.81]	0.9		1 (0.3%)	2.35 [0.23; 12.97]	0.95		0 (0%)	1.96 [0.01; 19.02]	0.99		0 (0%)	4.13 [0.03; 44.85]	0.91		0 (0%)	6.98 [0.05; 84.22]	0.72	0.96
TP53 G154fs	Indel		6 (0.1%)		5 (0.2%)	Ref	Ref		1 (0.1%)	0.95 [0.1; 4.8]	0.99		0 (0%)	0.76 [0.01; 6.85]	0.96		0 (0%)	1.91 [0.01; 18.09]	0.99		0 (0%)	4.1 [0.03; 43.96]	0.91		0 (0%)	6.27 [0.05; 76.06]	0.72	1
TP53 P152fs	Indel		6 (0.1%)		4 (0.1%)	Ref	Ref		2 (0.2%)	1.61 [0.28; 7.39]	0.92		1 (0.3%)	1.93 [0.19; 10.81]	0.95		0 (0%)	1.15 [0.01; 11.57]	0.99		0 (0%)	2.61 [0.02; 26.68]	0.91		0 (0%)	4.67 [0.03; 46.62]	0.72	0.96
TP53 S241F	Substitution		6 (0.1%)		5 (0.2%)	Ref	Ref		1 (0.1%)	0.87 [0.09; 4.41]	0.99		0 (0%)	0.61 [0; 5.48]	0.95		0 (0%)	1.2 [0.01; 11.04]	0.99		0 (0%)	2.36 [0.02; 21.94]	0.91		0 (0%)	4.1 [0.03; 38.91]	0.72	0.96
TP53 R280G	Substitution		6 (0.1%)		5 (0.2%)	Ref	Ref		1 (0.1%)	0.83 [0.08; 4.19]	0.99		1 (0.3%)	1.81 [0.18; 9.26]	0.95		1 (0.5%)	3.66 [0.36; 19.57]	0.99		1 (1.2%)	7.44 [0.73; 41.25]	0.89		1 (2.1%)	12.95 [1.27; 73.61]	0.72	0.79
FANCL I341_C342delinsS	Other SNV		6 (0.1%)		4 (0.1%)	Ref	Ref		2 (0.2%)	1.66 [0.29; 7.53]	0.91		1 (0.3%)	2.17 [0.22; 11.97]	0.95		1 (0.5%)	4.91 [0.48; 27.94]	0.91		1 (1.2%)	10.3 [0.98; 63.63]	0.65		0 (0%)	5.57 [0.04; 58.04]	0.72	0.79
EGFR L747_A750delinsP	Other SNV		6 (0.1%)		5 (0.2%)	Ref	Ref		1 (0.1%)	0.69 [0.07; 3.46]	0.96		1 (0.3%)	1.41 [0.14; 7.17]	0.95		1 (0.5%)	2.88 [0.29; 14.68]	0.99		1 (1.2%)	5.85 [0.6; 29.64]	0.91		1 (2.1%)	10.5 [1.07; 53.79]	0.72	0.79
RBM10 E63*	Substitution		6 (0.1%)		6 (0.2%)	Ref	Ref		0 (0%)	0.22 [0; 1.89]	0.81		0 (0%)	0.49 [0; 4.16]	0.95		0 (0%)	1.03 [0.01; 8.73]	0.99		0 (0%)	1.9 [0.01; 16.27]	0.91		0 (0%)	3.28 [0.03; 29.03]	0.72	0.96
GNAS R201H	Substitution		6 (0.1%)		5 (0.2%)	Ref	Ref		1 (0.1%)	0.68 [0.07; 3.44]	0.96		1 (0.3%)	1.39 [0.14; 7.06]	0.95		0 (0%)	0.97 [0.01; 8.72]	0.99		0 (0%)	1.92 [0.01; 16.99]	0.91		0 (0%)	3.42 [0.03; 30.24]	0.72	0.96
TP53 Q331H	Substitution		6 (0.1%)		5 (0.2%)	Ref	Ref		1 (0.1%)	0.79 [0.08; 3.98]	0.99		1 (0.3%)	1.85 [0.19; 9.5]	0.95		0 (0%)	1.63 [0.01; 15.17]	0.99		0 (0%)	3.91 [0.03; 42.26]	0.91		0 (0%)	6.71 [0.05; 76.01]	0.72	0.96
CDKN2A A100fs	Indel		6 (0.1%)		3 (0.1%)	Ref	Ref		3 (0.3%)	3.04 [0.64; 14.49]	0.76		2 (0.5%)	4.51 [0.74; 23.77]	0.75		0 (0%)	1.7 [0.01; 17.72]	0.99		0 (0%)	3.37 [0.03; 35]	0.91		0 (0%)	5.53 [0.04; 60.18]	0.72	0.96
EGFR S768I	Substitution		6 (0.1%)		5 (0.2%)	Ref	Ref		1 (0.1%)	0.82 [0.08; 4.12]	0.99		0 (0%)	0.66 [0.01; 5.83]	0.95		0 (0%)	1.34 [0.01; 11.86]	0.99		0 (0%)	2.41 [0.02; 21.7]	0.91		0 (0%)	3.97 [0.03; 37.74]	0.72	0.96
TP53 L194R	Substitution		6 (0.1%)		6 (0.2%)	Ref	Ref		0 (0%)	0.24 [0; 2.04]	0.81		0 (0%)	0.55 [0; 4.65]	0.95		0 (0%)	1.18 [0.01; 10.07]	0.99		0 (0%)	2.29 [0.02; 20.13]	0.91		0 (0%)	3.96 [0.03; 36.78]	0.72	0.96
CTNNB1 S33C	Substitution		6 (0.1%)		5 (0.2%)	Ref	Ref		1 (0.1%)	0.65 [0.07; 3.3]	0.94		0 (0%)	0.44 [0; 3.94]	0.95		0 (0%)	0.8 [0.01; 7.41]	0.99		0 (0%)	1.63 [0.01; 14.97]	0.91		0 (0%)	3 [0.02; 27.4]	0.72	0.96
STK11 c.921-2A>T	Splice site		5 (0.1%)		3 (0.1%)	Ref	Ref		2 (0.2%)	1.97 [0.32; 10.37]	0.89		1 (0.3%)	2.88 [0.28; 17.8]	0.95		0 (0%)	1.93 [0.01; 21.13]	0.99		0 (0%)	2.76 [0.02; 33.51]	0.91		0 (0%)	3.46 [0.02; 49.77]	0.72	0.96
STK11 Q214*	Substitution		5 (0.1%)		3 (0.1%)	Ref	Ref		2 (0.2%)	2.14 [0.35; 11.06]	0.86		1 (0.3%)	3.04 [0.3; 18.5]	0.95		1 (0.5%)	6.19 [0.6; 37.8]	0.91		1 (1.2%)	11.8 [1.12; 75.18]	0.65		0 (0%)	6.1 [0.04; 70.3]	0.72	0.79
TP53 V173M	Substitution		5 (0.1%)		5 (0.2%)	Ref	Ref		0 (0%)	0.12 [0; 1.23]	0.7		0 (0%)	0.35 [0; 4.36]	0.95		0 (0%)	1.74 [0.01; 28.91]	0.99		0 (0%)	1.89 [0.01; 39.41]	0.91		0 (0%)	1.82 [0.01; 44.84]	0.83	0.96
TP53 N239D	Substitution		5 (0.1%)		5 (0.2%)	Ref	Ref		0 (0%)	0.23 [0; 2.08]	0.81		0 (0%)	0.48 [0; 4.31]	0.95		0 (0%)	0.91 [0.01; 8.55]	0.99		0 (0%)	1.87 [0.01; 17.56]	0.91		0 (0%)	3.36 [0.03; 31]	0.72	0.96
TP53 c.920-1G>T	Splice site		5 (0.1%)		4 (0.1%)	Ref	Ref		1 (0.1%)	1.03 [0.1; 5.59]	0.99		0 (0%)	0.7 [0.01; 6.6]	0.95		0 (0%)	1.4 [0.01; 13.7]	0.99		0 (0%)	2.78 [0.02; 27.29]	0.91		0 (0%)	4.79 [0.04; 46.94]	0.72	0.96
PRKN N52fs	Indel		5 (0.1%)		5 (0.2%)	Ref	Ref		0 (0%)	0.23 [0; 2.13]	0.81		0 (0%)	0.56 [0; 5.12]	0.95		0 (0%)	1.53 [0.01; 14.21]	0.99		0 (0%)	2.75 [0.02; 27.01]	0.91		0 (0%)	3.95 [0.03; 40.74]	0.72	0.96
TP53 E294fs	Indel		5 (0.1%)		3 (0.1%)	Ref	Ref		2 (0.2%)	2.37 [0.39; 12.35]	0.81		1 (0.3%)	3.15 [0.3; 19.8]	0.95		1 (0.5%)	7.54 [0.71; 48.47]	0.81		1 (1.2%)	18.46 [1.62; 149.13]	0.58		0 (0%)	9.86 [0.07; 155.44]	0.72	0.79
STK11 c.862+1G>T	Splice site		5 (0.1%)		2 (0.1%)	Ref	Ref		3 (0.3%)	3.86 [0.74; 23.45]	0.74		3 (0.8%)	8.23 [1.57; 50.47]	0.46		2 (1.1%)	9.37 [1.41; 60.32]	0.38		0 (0%)	4.45 [0.03; 53.72]	0.91		0 (0%)	7.35 [0.05; 92.17]	0.72	0.73
TP53 S90fs	Indel		5 (0.1%)		3 (0.1%)	Ref	Ref		2 (0.2%)	2.19 [0.36; 11.36]	0.85		0 (0%)	0.86 [0.01; 8.94]	0.97		0 (0%)	1.76 [0.01; 19.41]	0.99		0 (0%)	3.49 [0.03; 38.52]	0.91		0 (0%)	5.88 [0.04; 62.55]	0.72	0.96
TP53 E180*	Substitution		5 (0.1%)		3 (0.1%)	Ref	Ref		2 (0.2%)	2.29 [0.38; 11.91]	0.81		0 (0%)	1.11 [0.01; 11.47]	0.97		0 (0%)	2.37 [0.02; 25.03]	0.99		0 (0%)	4.59 [0.03; 53.77]	0.91		0 (0%)	7.62 [0.05; 101.39]	0.72	0.96
CDKN2A R80*	Substitution		5 (0.1%)		3 (0.1%)	Ref	Ref		2 (0.2%)	2.4 [0.4; 12.45]	0.81		1 (0.3%)	3.14 [0.3; 19.4]	0.95		1 (0.5%)	6.3 [0.6; 39.38]	0.91		0 (0%)	3.43 [0.03; 36.69]	0.91		0 (0%)	5.42 [0.04; 62.12]	0.72	0.96
TP53 S241C	Substitution		5 (0.1%)		5 (0.2%)	Ref	Ref		0 (0%)	0.28 [0; 2.47]	0.81		0 (0%)	0.63 [0; 5.57]	0.95		0 (0%)	1.32 [0.01; 12.27]	0.99		0 (0%)	2.71 [0.02; 25.84]	0.91		0 (0%)	4.63 [0.04; 44.7]	0.72	0.99
TP53 E343*	Substitution		5 (0.1%)		4 (0.1%)	Ref	Ref		1 (0.1%)	1.07 [0.11; 5.87]	0.99		0 (0%)	0.74 [0.01; 7.23]	0.96		0 (0%)	1.83 [0.01; 19.37]	0.99		0 (0%)	4.15 [0.03; 49.94]	0.91		0 (0%)	6.37 [0.05; 78.76]	0.72	1
PTEN Q171*	Substitution		5 (0.1%)		4 (0.1%)	Ref	Ref		1 (0.1%)	1.16 [0.12; 6.3]	0.99		0 (0%)	1.11 [0.01; 10.46]	0.97		0 (0%)	3.15 [0.02; 30.48]	0.99		0 (0%)	8.4 [0.06; 122.23]	0.91		0 (0%)	13.75 [0.08; 427.88]	0.72	0.96
CDKN2A R22fs	Indel		5 (0.1%)		4 (0.1%)	Ref	Ref		1 (0.1%)	1.14 [0.11; 6.27]	0.99		1 (0.3%)	2.73 [0.27; 15.32]	0.95		0 (0%)	1.93 [0.01; 20.34]	0.99		0 (0%)	3.91 [0.03; 46.18]	0.91		0 (0%)	6.08 [0.04; 76.27]	0.72	0.96
PTEN R130Q	Substitution		5 (0.1%)		4 (0.1%)	Ref	Ref		1 (0.1%)	1.18 [0.12; 6.46]	0.99		0 (0%)	1.11 [0.01; 10.46]	0.97		0 (0%)	3.15 [0.02; 30.48]	0.99		0 (0%)	8.4 [0.06; 122.23]	0.91		0 (0%)	13.75 [0.08; 427.88]	0.72	1
TP53 Y126C	Substitution		5 (0.1%)		3 (0.1%)	Ref	Ref		2 (0.2%)	2.38 [0.39; 12.33]	0.81		0 (0%)	1.01 [0.01; 10.39]	1		0 (0%)	2 [0.01; 20.64]	0.99		0 (0%)	3.56 [0.03; 37.62]	0.91		0 (0%)	5.77 [0.04; 65.33]	0.72	0.96
TP53 c.560-1G>T	Splice site		5 (0.1%)		4 (0.1%)	Ref	Ref		1 (0.1%)	0.87 [0.09; 4.74]	0.99		1 (0.3%)	1.79 [0.18; 9.79]	0.95		1 (0.5%)	3.31 [0.32; 18.3]	0.99		1 (1.2%)	6.52 [0.65; 35.61]	0.91		0 (0%)	3.6 [0.03; 33.91]	0.72	0.95
TP53 C141Y	Substitution		5 (0.1%)		5 (0.2%)	Ref	Ref		0 (0%)	0.29 [0; 2.57]	0.81		0 (0%)	0.67 [0.01; 5.97]	0.95		0 (0%)	1.54 [0.01; 14.44]	0.99		0 (0%)	3.27 [0.02; 32.79]	0.91		0 (0%)	5.34 [0.04; 55.07]	0.72	1
TP53 W91*	Substitution		5 (0.1%)		4 (0.1%)	Ref	Ref		1 (0.1%)	1.07 [0.11; 5.85]	0.99		0 (0%)	0.93 [0.01; 8.72]	0.97		0 (0%)	2.1 [0.02; 20.38]	0.99		0 (0%)	4.37 [0.03; 48.18]	0.91		0 (0%)	7.43 [0.05; 95.26]	0.72	0.96
HOXB13 G84E	Substitution		5 (0.1%)		4 (0.1%)	Ref	Ref		1 (0.1%)	0.96 [0.1; 5.28]	0.99		0 (0%)	0.61 [0; 5.9]	0.95		0 (0%)	1.24 [0.01; 12.42]	0.99		0 (0%)	2.61 [0.02; 26.34]	0.91		0 (0%)	4.58 [0.03; 45.81]	0.72	0.96
CDKN2A E69*	Substitution		5 (0.1%)		4 (0.1%)	Ref	Ref		1 (0.1%)	1.09 [0.11; 5.92]	0.99		0 (0%)	0.93 [0.01; 8.72]	0.97		0 (0%)	2.1 [0.02; 20.38]	0.99		0 (0%)	4.37 [0.03; 48.18]	0.91		0 (0%)	7.43 [0.05; 95.26]	0.72	0.96
RAD51B R47*	Substitution		5 (0.1%)		1 (0%)	Ref	Ref		4 (0.5%)	9.02 [1.66; 90.47]	0.33		4 (1%)	20.69 [3.76; 208.67]	0.086		4 (2.2%)	46.41 [8.4; 472.24]	0.003		3 (3.5%)	102.67 [13.69; 1353.71]	0.0025		3 (6.4%)	238.18 [27.52; 4330.43]	0.00026	3.8e-05
TP53 c.920-2A>G	Splice site		5 (0.1%)		5 (0.2%)	Ref	Ref		0 (0%)	0.27 [0; 2.45]	0.81		0 (0%)	0.61 [0; 5.6]	0.95		0 (0%)	1.25 [0.01; 12.06]	0.99		0 (0%)	2.41 [0.02; 24.32]	0.91		0 (0%)	4.08 [0.03; 42.35]	0.72	0.96
TP53 Y205C	Substitution		5 (0.1%)		4 (0.1%)	Ref	Ref		1 (0.1%)	1.1 [0.11; 6.02]	0.99		0 (0%)	0.77 [0.01; 7.44]	0.96		0 (0%)	1.62 [0.01; 16.56]	0.99		0 (0%)	3.25 [0.02; 34.86]	0.91		0 (0%)	5.42 [0.04; 59.48]	0.72	0.96
B2M L15fs	Indel		5 (0.1%)		4 (0.1%)	Ref	Ref		1 (0.1%)	1.04 [0.1; 5.69]	0.99		0 (0%)	0.7 [0.01; 6.76]	0.95		0 (0%)	1.36 [0.01; 13.69]	0.99		0 (0%)	2.62 [0.02; 26.66]	0.91		0 (0%)	4.49 [0.03; 46.3]	0.72	0.96
CDKN2A E120*	Substitution		5 (0.1%)		4 (0.1%)	Ref	Ref		1 (0.1%)	0.96 [0.1; 5.28]	0.99		0 (0%)	0.77 [0.01; 7.44]	0.96		0 (0%)	1.62 [0.01; 16.56]	0.99		0 (0%)	3.25 [0.02; 34.86]	0.91		0 (0%)	5.42 [0.04; 59.48]	0.72	0.96
TP53 L130V	Substitution		5 (0.1%)		4 (0.1%)	Ref	Ref		1 (0.1%)	1.1 [0.11; 5.97]	0.99		0 (0%)	0.86 [0.01; 8.01]	0.97		0 (0%)	1.82 [0.01; 17.33]	0.99		0 (0%)	3.54 [0.03; 36.1]	0.91		0 (0%)	6 [0.04; 67.52]	0.72	0.96
TP53 Q317fs	Indel		5 (0.1%)		5 (0.2%)	Ref	Ref		0 (0%)	0.3 [0; 2.68]	0.81		0 (0%)	0.73 [0.01; 6.53]	0.96		0 (0%)	1.78 [0.01; 16.27]	0.99		0 (0%)	3.99 [0.03; 41.58]	0.91		0 (0%)	6.86 [0.05; 81.4]	0.72	1
TP53 Q167*	Substitution		5 (0.1%)		4 (0.1%)	Ref	Ref		1 (0.1%)	1.18 [0.12; 6.44]	0.99		1 (0.3%)	2.92 [0.29; 15.96]	0.95		0 (0%)	2.51 [0.02; 24.55]	0.99		0 (0%)	5.73 [0.04; 70.69]	0.91		0 (0%)	9.7 [0.06; 158.47]	0.72	0.96
TP53 R175L	Substitution		5 (0.1%)		4 (0.1%)	Ref	Ref		1 (0.1%)	1.09 [0.11; 5.96]	0.99		1 (0.3%)	2.41 [0.24; 13.37]	0.95		1 (0.5%)	5.55 [0.53; 32.77]	0.91		0 (0%)	2.84 [0.02; 29.68]	0.91		0 (0%)	4.55 [0.03; 47.32]	0.72	0.96
CDKN2A E27*	Substitution		5 (0.1%)		2 (0.1%)	Ref	Ref		3 (0.3%)	4.63 [0.89; 28.2]	0.7		3 (0.8%)	11.33 [2.12; 70.18]	0.27		2 (1.1%)	20.49 [2.91; 138.29]	0.18		0 (0%)	13.58 [0.09; 376.06]	0.91		0 (0%)	18.81 [0.13; 956.87]	0.72	0.54
TP53 c.376-2A>T	Splice site		5 (0.1%)		4 (0.1%)	Ref	Ref		1 (0.1%)	1 [0.1; 5.42]	1		0 (0%)	0.76 [0.01; 7.3]	0.96		0 (0%)	1.86 [0.01; 18.14]	0.99		0 (0%)	4.02 [0.03; 43.94]	0.91		0 (0%)	6.82 [0.05; 78.96]	0.72	0.96
TP53 H193L	Substitution		5 (0.1%)		5 (0.2%)	Ref	Ref		0 (0%)	0.3 [0; 2.68]	0.81		0 (0%)	0.73 [0.01; 6.53]	0.96		0 (0%)	1.78 [0.01; 16.27]	0.99		0 (0%)	3.99 [0.03; 41.58]	0.91		0 (0%)	6.86 [0.05; 81.4]	0.72	1
CDKN2A W15*	Substitution		5 (0.1%)		5 (0.2%)	Ref	Ref		0 (0%)	0.29 [0; 2.61]	0.81		0 (0%)	0.64 [0; 5.85]	0.95		0 (0%)	1.53 [0.01; 15.61]	0.99		0 (0%)	2.85 [0.02; 31.83]	0.91		0 (0%)	4.18 [0.03; 48.33]	0.72	1
TP53 V272M	Substitution		5 (0.1%)		3 (0.1%)	Ref	Ref		2 (0.2%)	1.92 [0.32; 9.99]	0.9		1 (0.3%)	2.44 [0.23; 15.38]	0.95		0 (0%)	1.36 [0.01; 15.79]	0.99		0 (0%)	2.64 [0.02; 29.98]	0.91		0 (0%)	4.52 [0.03; 49.11]	0.72	0.96
ARID1A D1850fs	Indel		5 (0.1%)		4 (0.1%)	Ref	Ref		1 (0.1%)	1.06 [0.11; 5.79]	0.99		1 (0.3%)	2.41 [0.24; 13.34]	0.95		1 (0.5%)	5.19 [0.5; 29.84]	0.91		1 (1.2%)	10.74 [1.02; 67.82]	0.65		0 (0%)	7.43 [0.05; 95.26]	0.72	0.81
SH2B3 E208Q	Substitution		5 (0.1%)		4 (0.1%)	Ref	Ref		1 (0.1%)	0.93 [0.09; 5.05]	0.99		1 (0.3%)	1.98 [0.2; 10.78]	0.95		1 (0.5%)	3.85 [0.38; 21.08]	0.99		0 (0%)	2.75 [0.02; 25.83]	0.91		0 (0%)	4.61 [0.03; 45.14]	0.72	0.96
TP53 P250L	Substitution		5 (0.1%)		3 (0.1%)	Ref	Ref		2 (0.2%)	2.07 [0.34; 10.77]	0.87		2 (0.5%)	4.54 [0.75; 23.84]	0.75		1 (0.5%)	5.36 [0.5; 34.13]	0.91		1 (1.2%)	10.95 [1.03; 73.14]	0.65		0 (0%)	5.88 [0.04; 62.55]	0.72	0.79
APC T1556fs	Indel		5 (0.1%)		4 (0.1%)	Ref	Ref		1 (0.1%)	0.96 [0.1; 5.23]	0.99		0 (0%)	0.7 [0.01; 6.6]	0.95		0 (0%)	1.4 [0.01; 13.7]	0.99		0 (0%)	2.78 [0.02; 27.29]	0.91		0 (0%)	4.79 [0.04; 46.94]	0.72	0.96
TP53 D281E	Substitution		5 (0.1%)		5 (0.2%)	Ref	Ref		0 (0%)	0.3 [0; 2.69]	0.81		0 (0%)	0.72 [0.01; 6.44]	0.96		0 (0%)	1.86 [0.01; 17.55]	0.99		0 (0%)	4.14 [0.03; 44.85]	0.91		0 (0%)	6.22 [0.05; 72.8]	0.72	1
TP53 E346*	Substitution		5 (0.1%)		4 (0.1%)	Ref	Ref		1 (0.1%)	1.09 [0.11; 5.92]	0.99		0 (0%)	0.76 [0.01; 7.16]	0.96		0 (0%)	1.48 [0.01; 14.47]	0.99		0 (0%)	2.95 [0.02; 29.33]	0.91		0 (0%)	5.07 [0.04; 51.76]	0.72	0.96
CTNNB1 T41A	Substitution		5 (0.1%)		5 (0.2%)	Ref	Ref		0 (0%)	0.27 [0; 2.42]	0.81		0 (0%)	0.59 [0; 5.25]	0.95		0 (0%)	1.11 [0.01; 10.04]	0.99		0 (0%)	2.18 [0.02; 19.57]	0.91		0 (0%)	3.82 [0.03; 35.33]	0.72	0.96
RBM10 E47*	Substitution		5 (0.1%)		4 (0.1%)	Ref	Ref		1 (0.1%)	1.06 [0.11; 5.76]	0.99		0 (0%)	0.79 [0.01; 7.4]	0.96		0 (0%)	1.6 [0.01; 15.04]	0.99		0 (0%)	2.98 [0.02; 28.74]	0.91		0 (0%)	5.03 [0.04; 52.06]	0.72	0.96
DAXX E469del	Indel		5 (0.1%)		3 (0.1%)	Ref	Ref		2 (0.2%)	2.35 [0.39; 12.16]	0.81		2 (0.5%)	5.37 [0.88; 28.12]	0.75		2 (1.1%)	11.97 [1.91; 64.99]	0.23		0 (0%)	4.62 [0.03; 56.11]	0.91		0 (0%)	7.09 [0.05; 89.58]	0.72	0.72
EGFR L747_T751del	Indel		5 (0.1%)		2 (0.1%)	Ref	Ref		3 (0.3%)	3.5 [0.68; 21.11]	0.76		3 (0.8%)	7.23 [1.39; 43.94]	0.49		1 (0.5%)	6.34 [0.57; 47.22]	0.91		0 (0%)	4.36 [0.03; 52.51]	0.91		0 (0%)	7.21 [0.05; 90.42]	0.72	0.76
STK11 E165*	Substitution		5 (0.1%)		1 (0%)	Ref	Ref		4 (0.5%)	9.1 [1.67; 91.22]	0.33		3 (0.8%)	15.09 [2.44; 157.26]	0.24		2 (1.1%)	23.99 [3.14; 265.95]	0.18		1 (1.2%)	23.74 [1.88; 322.03]	0.57		1 (2.1%)	41.35 [3.08; 595.5]	0.48	0.44
FANCA T1131A	Substitution		5 (0.1%)		4 (0.1%)	Ref	Ref		1 (0.1%)	1.03 [0.1; 5.59]	0.99		1 (0.3%)	2.33 [0.23; 12.72]	0.95		1 (0.5%)	5.06 [0.5; 27.93]	0.91		1 (1.2%)	10.23 [1; 60.11]	0.65		0 (0%)	5.55 [0.04; 59.44]	0.72	0.86
NFE2L2 R34Q	Substitution		5 (0.1%)		5 (0.2%)	Ref	Ref		0 (0%)	0.28 [0; 2.47]	0.81		0 (0%)	0.63 [0; 5.6]	0.95		0 (0%)	1.36 [0.01; 12.19]	0.99		0 (0%)	2.69 [0.02; 24.79]	0.91		0 (0%)	4.57 [0.03; 44.41]	0.72	0.96
TP53 c.560-2A>T	Splice site		5 (0.1%)		3 (0.1%)	Ref	Ref		2 (0.2%)	2.29 [0.38; 11.91]	0.81		1 (0.3%)	3.27 [0.31; 20.33]	0.95		0 (0%)	2.9 [0.02; 31.32]	0.99		0 (0%)	6.14 [0.04; 83.24]	0.91		0 (0%)	10.11 [0.07; 174.97]	0.72	0.96
MET c.3082+1G>T	Splice site		5 (0.1%)		4 (0.1%)	Ref	Ref		1 (0.1%)	1 [0.1; 5.44]	1		0 (0%)	0.72 [0.01; 6.77]	0.96		0 (0%)	1.49 [0.01; 13.95]	0.99		0 (0%)	2.74 [0.02; 25.92]	0.91		0 (0%)	4.63 [0.03; 45.97]	0.72	0.96
ASXL1 E635fs	Indel		5 (0.1%)		5 (0.2%)	Ref	Ref		0 (0%)	0.23 [0; 2.04]	0.81		0 (0%)	0.47 [0; 4.2]	0.95		0 (0%)	0.93 [0.01; 8.41]	0.99		0 (0%)	1.91 [0.01; 16.97]	0.91		0 (0%)	3.42 [0.03; 30.3]	0.72	0.96
STK11 Q37*	Substitution		5 (0.1%)		3 (0.1%)	Ref	Ref		2 (0.2%)	1.88 [0.31; 9.73]	0.9		2 (0.5%)	3.88 [0.64; 20.18]	0.82		1 (0.5%)	4.13 [0.39; 25.7]	0.99		1 (1.2%)	8.07 [0.77; 49.12]	0.85		1 (2.1%)	14.46 [1.39; 87.66]	0.72	0.79
CDKN2A M53I	Substitution		5 (0.1%)		1 (0%)	Ref	Ref		4 (0.5%)	8.97 [1.62; 90.41]	0.33		1 (0.3%)	7.95 [0.64; 99.94]	0.75		0 (0%)	4.12 [0.03; 74.26]	0.99		0 (0%)	7.07 [0.05; 138.1]	0.91		0 (0%)	11.16 [0.07; 241.25]	0.72	0.96
TP53 R306*	Substitution		5 (0.1%)		2 (0.1%)	Ref	Ref		3 (0.3%)	3.5 [0.68; 21.11]	0.76		2 (0.5%)	5.12 [0.78; 33.57]	0.75		1 (0.5%)	6.34 [0.57; 47.22]	0.91		0 (0%)	4.36 [0.03; 52.51]	0.91		0 (0%)	7.21 [0.05; 90.42]	0.72	0.79
TP53 H179N	Substitution		5 (0.1%)		4 (0.1%)	Ref	Ref		1 (0.1%)	1.14 [0.11; 6.2]	0.99		0 (0%)	0.86 [0.01; 8.05]	0.97		0 (0%)	1.81 [0.01; 17.31]	0.99		0 (0%)	3.43 [0.03; 34.87]	0.91		0 (0%)	5.67 [0.04; 62.94]	0.72	0.96
PTEN N323fs	Indel		5 (0.1%)		2 (0.1%)	Ref	Ref		3 (0.3%)	4.49 [0.87; 27.24]	0.7		1 (0.3%)	4.63 [0.42; 36.04]	0.95		0 (0%)	3.15 [0.02; 39.93]	0.99		0 (0%)	6.46 [0.05; 96.93]	0.91		0 (0%)	10.39 [0.07; 167.53]	0.72	0.88
TP53 c.993+1G>T	Splice site		5 (0.1%)		3 (0.1%)	Ref	Ref		2 (0.2%)	2.56 [0.42; 13.3]	0.81		1 (0.3%)	3.91 [0.37; 24.31]	0.95		0 (0%)	2.79 [0.02; 30.89]	0.99		0 (0%)	5.73 [0.04; 80.26]	0.91		0 (0%)	9.11 [0.06; 160.76]	0.72	0.96
TP53 P47fs	Indel		5 (0.1%)		4 (0.1%)	Ref	Ref		1 (0.1%)	1.1 [0.11; 5.98]	0.99		0 (0%)	0.86 [0.01; 8.05]	0.97		0 (0%)	1.81 [0.01; 17.31]	0.99		0 (0%)	3.43 [0.03; 34.87]	0.91		0 (0%)	5.67 [0.04; 62.94]	0.72	0.96
RIT1 M90I	Substitution		5 (0.1%)		5 (0.2%)	Ref	Ref		0 (0%)	0.21 [0; 1.93]	0.81		0 (0%)	0.49 [0; 4.43]	0.95		0 (0%)	1.11 [0.01; 10]	0.99		0 (0%)	1.93 [0.01; 17.52]	0.91		0 (0%)	2.9 [0.02; 27.97]	0.72	0.96
EGFR G719C	Substitution		5 (0.1%)		3 (0.1%)	Ref	Ref		2 (0.2%)	2 [0.33; 10.37]	0.87		1 (0.3%)	2.67 [0.26; 16.41]	0.95		1 (0.5%)	5.03 [0.48; 31.16]	0.91		0 (0%)	3.56 [0.03; 37.62]	0.91		0 (0%)	5.77 [0.04; 65.33]	0.72	0.96
KEAP1 G333C	Substitution		5 (0.1%)		5 (0.2%)	Ref	Ref		0 (0%)	0.25 [0; 2.24]	0.81		0 (0%)	0.55 [0; 4.84]	0.95		0 (0%)	1.15 [0.01; 10.2]	0.99		0 (0%)	2.21 [0.02; 19.5]	0.91		0 (0%)	3.78 [0.03; 34.33]	0.72	0.96
STK11 G276fs	Indel		5 (0.1%)		3 (0.1%)	Ref	Ref		2 (0.2%)	2.01 [0.33; 10.41]	0.87		1 (0.3%)	2.79 [0.27; 17.03]	0.95		1 (0.5%)	5.75 [0.56; 34.85]	0.91		1 (1.2%)	10.64 [1.03; 66.61]	0.65		0 (0%)	5.59 [0.04; 60.61]	0.72	0.79
Copy number variants (N, %)		7291		2729				905				402				187				90				48
CCND1 Amplification			93 (1.3%)		63 (2.3%)	Ref	Ref		30 (3.3%)	1.52 [0.96; 2.36]	0.7		15 (3.7%)	1.84 [0.99; 3.2]	0.74		9 (4.8%)	2.92 [1.33; 5.8]	0.23		3 (3.3%)	2.31 [0.61; 6.38]	0.91		2 (4.2%)	2.98 [0.58; 9.78]	0.72	0.59
FGF19 Amplification			89 (1.2%)		60 (2.2%)	Ref	Ref		29 (3.2%)	1.57 [0.98; 2.45]	0.7		14 (3.5%)	1.83 [0.97; 3.24]	0.75		9 (4.8%)	3.09 [1.41; 6.15]	0.2		3 (3.3%)	2.55 [0.67; 7.03]	0.91		2 (4.2%)	3.43 [0.67; 11.12]	0.72	0.64
FGF3 Amplification			88 (1.2%)		56 (2.1%)	Ref	Ref		32 (3.5%)	1.89 [1.2; 2.93]	0.33		16 (4%)	2.27 [1.24; 3.95]	0.35		9 (4.8%)	3.29 [1.49; 6.58]	0.18		3 (3.3%)	2.66 [0.7; 7.37]	0.91		2 (4.2%)	3.56 [0.7; 11.61]	0.72	0.44
FGF4 Amplification			87 (1.2%)		58 (2.1%)	Ref	Ref		29 (3.2%)	1.65 [1.03; 2.58]	0.7		15 (3.7%)	2.06 [1.11; 3.62]	0.49		8 (4.3%)	2.86 [1.24; 5.87]	0.31		2 (2.2%)	1.84 [0.37; 5.79]	0.91		1 (2.1%)	2.03 [0.22; 8.26]	0.72	0.58
EGFR Amplification			74 (1%)		56 (2.1%)	Ref	Ref		18 (2%)	1.04 [0.59; 1.73]	0.99		9 (2.2%)	1.26 [0.59; 2.42]	0.95		3 (1.6%)	1.03 [0.28; 2.7]	0.99		2 (2.2%)	1.63 [0.33; 4.94]	0.91		0 (0%)	0.57 [0; 4.12]	0.76	0.96
FGFR1 Amplification			68 (0.9%)		52 (1.9%)	Ref	Ref		16 (1.8%)	0.99 [0.54; 1.7]	0.99		7 (1.7%)	1.04 [0.43; 2.15]	0.97		0 (0%)	0.16 [0; 1.13]	0.75		0 (0%)	0.35 [0; 2.59]	0.91		0 (0%)	0.64 [0; 4.88]	0.81	1
MYC Amplification			62 (0.9%)		44 (1.6%)	Ref	Ref		18 (2%)	1.12 [0.63; 1.91]	0.98		6 (1.5%)	0.87 [0.34; 1.87]	0.95		3 (1.6%)	1.01 [0.27; 2.67]	0.99		0 (0%)	0.29 [0; 2.06]	0.91		0 (0%)	0.53 [0; 3.85]	0.74	0.96
CDK4 Amplification			47 (0.6%)		39 (1.4%)	Ref	Ref		8 (0.9%)	0.56 [0.25; 1.13]	0.74		2 (0.5%)	0.35 [0.07; 1.06]	0.75		2 (1.1%)	0.74 [0.15; 2.24]	0.99		2 (2.2%)	1.43 [0.29; 4.41]	0.91		1 (2.1%)	1.52 [0.17; 6.01]	0.75	0.92
MDM2 Amplification			47 (0.6%)		41 (1.5%)	Ref	Ref		6 (0.7%)	0.44 [0.18; 0.95]	0.7		3 (0.7%)	0.53 [0.15; 1.4]	0.95		1 (0.5%)	0.45 [0.05; 1.71]	0.99		1 (1.1%)	0.9 [0.1; 3.45]	0.95		0 (0%)	0.55 [0; 3.97]	0.75	0.86
ERBB2 Amplification			38 (0.5%)		28 (1%)	Ref	Ref		10 (1.1%)	1.09 [0.51; 2.16]	0.99		3 (0.7%)	0.78 [0.21; 2.11]	0.95		1 (0.5%)	0.63 [0.07; 2.46]	0.99		1 (1.1%)	1.26 [0.14; 4.95]	0.92		0 (0%)	0.81 [0.01; 5.95]	0.91	0.96
PIK3CA Amplification			32 (0.4%)		23 (0.8%)	Ref	Ref		9 (1%)	1.39 [0.62; 2.91]	0.87		0 (0%)	0.18 [0; 1.3]	0.75		0 (0%)	0.48 [0; 3.61]	0.99		0 (0%)	1.28 [0.01; 10.49]	0.94		0 (0%)	2.44 [0.02; 21.68]	0.73	0.96
PTEN Loss			29 (0.4%)		23 (0.8%)	Ref	Ref		6 (0.7%)	0.72 [0.27; 1.66]	0.9		2 (0.5%)	0.56 [0.11; 1.81]	0.95		1 (0.5%)	0.88 [0.1; 3.55]	0.99		1 (1.1%)	1.75 [0.19; 7.29]	0.91		1 (2.1%)	2.98 [0.31; 13.08]	0.72	0.97
KRAS Amplification			24 (0.3%)		16 (0.6%)	Ref	Ref		8 (0.9%)	1.36 [0.56; 3.07]	0.9		4 (1%)	1.61 [0.49; 4.3]	0.95		3 (1.6%)	2.5 [0.64; 7.33]	0.98		2 (2.2%)	3.52 [0.68; 11.78]	0.91		0 (0%)	1.23 [0.01; 9.48]	0.92	0.96
MET Amplification			23 (0.3%)		14 (0.5%)	Ref	Ref		9 (1%)	1.63 [0.69; 3.7]	0.81		5 (1.2%)	1.96 [0.66; 5.05]	0.95		4 (2.1%)	3.12 [0.92; 8.69]	0.73		3 (3.3%)	5.17 [1.29; 15.8]	0.58		2 (4.2%)	6.9 [1.31; 24.06]	0.72	0.59
CCNE1 Amplification			22 (0.3%)		13 (0.5%)	Ref	Ref		9 (1%)	2.01 [0.84; 4.61]	0.74		4 (1%)	2.09 [0.63; 5.74]	0.95		4 (2.1%)	4.34 [1.28; 12.23]	0.36		1 (1.1%)	3.02 [0.32; 13.08]	0.91		1 (2.1%)	5.72 [0.61; 25]	0.72	0.79
AKT2 Amplification			21 (0.3%)		14 (0.5%)	Ref	Ref		7 (0.8%)	1.6 [0.62; 3.79]	0.81		2 (0.5%)	1.23 [0.24; 4.07]	0.95		0 (0%)	0.55 [0; 4.28]	0.99		0 (0%)	1.19 [0.01; 9.53]	0.95		0 (0%)	2.22 [0.02; 18.01]	0.74	1
LAMP1 Amplification			18 (0.2%)		11 (0.4%)	Ref	Ref		7 (0.8%)	2.09 [0.79; 5.25]	0.76		2 (0.5%)	1.62 [0.31; 5.64]	0.95		1 (0.5%)	2.7 [0.29; 11.97]	0.99		0 (0%)	1.85 [0.01; 16.13]	0.91		0 (0%)	2.91 [0.02; 27.68]	0.72	0.96
MYCL Amplification			14 (0.2%)		13 (0.5%)	Ref	Ref		1 (0.1%)	0.35 [0.04; 1.43]	0.79		0 (0%)	0.26 [0; 1.98]	0.95		0 (0%)	0.61 [0; 4.84]	0.99		0 (0%)	1.48 [0.01; 12.25]	0.92		0 (0%)	2.72 [0.02; 23.28]	0.72	0.96
CCND3 Amplification			11 (0.2%)		5 (0.2%)	Ref	Ref		6 (0.7%)	3.42 [1.08; 11.31]	0.7		2 (0.5%)	2.66 [0.47; 11.31]	0.95		1 (0.5%)	3.29 [0.33; 17.09]	0.99		1 (1.1%)	6.79 [0.68; 35.99]	0.91		0 (0%)	3.94 [0.03; 36.53]	0.72	0.91
RICTOR Amplification			10 (0.1%)		9 (0.3%)	Ref	Ref		1 (0.1%)	0.45 [0.05; 1.99]	0.81		1 (0.2%)	0.97 [0.1; 4.32]	0.98		0 (0%)	0.59 [0; 4.98]	0.99		0 (0%)	1.13 [0.01; 9.83]	0.96		0 (0%)	2.1 [0.02; 18.59]	0.75	0.96
KIT Amplification			9 (0.1%)		9 (0.3%)	Ref	Ref		0 (0%)	0.16 [0; 1.27]	0.73		0 (0%)	0.35 [0; 2.82]	0.95		0 (0%)	0.74 [0.01; 6.18]	0.99		0 (0%)	1.42 [0.01; 12.44]	0.93		0 (0%)	2.64 [0.02; 23.4]	0.72	0.96
PDGFRA Amplification			8 (0.1%)		7 (0.3%)	Ref	Ref		1 (0.1%)	0.66 [0.07; 3.03]	0.94		0 (0%)	0.49 [0; 4.09]	0.95		0 (0%)	1.11 [0.01; 9.69]	0.99		0 (0%)	2.38 [0.02; 22]	0.91		0 (0%)	4.33 [0.03; 41]	0.72	1
TFRC Amplification			8 (0.1%)		5 (0.2%)	Ref	Ref		3 (0.3%)	2.26 [0.52; 8.56]	0.81		0 (0%)	0.85 [0.01; 7.57]	0.97		0 (0%)	2.58 [0.02; 23.51]	0.99		0 (0%)	8.31 [0.06; 120.06]	0.91		0 (0%)	14.68 [0.09; 419.14]	0.72	1
ERCC2 Amplification			8 (0.1%)		4 (0.1%)	Ref	Ref		4 (0.4%)	2.66 [0.68; 10.37]	0.76		2 (0.5%)	3.17 [0.55; 14.49]	0.95		1 (0.5%)	3.37 [0.32; 19.44]	0.99		1 (1.1%)	6.38 [0.61; 36.82]	0.91		1 (2.1%)	12.54 [1.21; 71.95]	0.72	0.79
FGF23 Amplification			5 (0.1%)		4 (0.1%)	Ref	Ref		1 (0.1%)	1.22 [0.12; 6.63]	0.99		1 (0.2%)	3.14 [0.31; 17.25]	0.95		1 (0.5%)	8.51 [0.82; 49.25]	0.73		1 (1.1%)	25.26 [2.09; 203.84]	0.53		0 (0%)	14.37 [0.09; 433.43]	0.72	0.79
Fusions/Skipping Variants (N, %)		6304		2341				766				342				164				78				40
MET Exon 14 Skipping			87 (1.4%)		79 (3.4%)	Ref	Ref		8 (1%)	0.31 [0.14; 0.6]	0.031		3 (0.9%)	0.28 [0.08; 0.7]	0.24		2 (1.2%)	0.37 [0.08; 1.1]	0.78		2 (2.6%)	0.74 [0.15; 2.2]	0.91		1 (2.5%)	0.85 [0.09; 3.28]	0.88	0.54
RPS6KB1-VMP1 Fusion			49 (0.8%)		37 (1.6%)	Ref	Ref		12 (1.6%)	1.04 [0.52; 1.94]	0.99		7 (2%)	1.43 [0.6; 3]	0.95		4 (2.4%)	1.87 [0.6; 4.6]	0.99		3 (3.8%)	3.04 [0.81; 8.37]	0.91		2 (5%)	4.09 [0.81; 13.18]	0.72	0.91
EML4-ALK Fusion			32 (0.5%)		15 (0.6%)	Ref	Ref		17 (2.2%)	3.18 [1.59; 6.45]	0.11		14 (4.1%)	5.95 [2.83; 12.47]	0.0024		14 (8.5%)	12.41 [5.81; 26.39]	6.9e-07		11 (14.1%)	20.59 [8.88; 46.85]	1.4e-07		6 (15%)	23.59 [8.07; 63.7]	0.00021	3.1e-08
PVT1-MYC Fusion			13 (0.2%)		8 (0.3%)	Ref	Ref		5 (0.7%)	1.88 [0.6; 5.46]	0.81		2 (0.6%)	1.77 [0.33; 6.52]	0.95		1 (0.6%)	2.25 [0.24; 10.28]	0.99		0 (0%)	1.62 [0.01; 13.71]	0.91		0 (0%)	3.16 [0.02; 27.24]	0.72	0.96
FGFR3-TACC3 Fusion			8 (0.1%)		7 (0.3%)	Ref	Ref		1 (0.1%)	0.59 [0.06; 2.75]	0.91		0 (0%)	0.49 [0; 4.07]	0.95		0 (0%)	1.15 [0.01; 10.21]	0.99		0 (0%)	3 [0.02; 29.78]	0.91		0 (0%)	5.24 [0.04; 55.16]	0.72	0.96
KIF5B-RET Fusion			7 (0.1%)		1 (0%)	Ref	Ref		6 (0.8%)	11.93 [2.49; 114.98]	0.11		2 (0.6%)	10.63 [1.4; 116.97]	0.49		2 (1.2%)	18.57 [2.47; 197.47]	0.2		1 (1.3%)	17.68 [1.45; 212.6]	0.58		0 (0%)	11.09 [0.07; 231.35]	0.72	0.55
CAPZA2-MET Fusion			6 (0.1%)		3 (0.1%)	Ref	Ref		3 (0.4%)	2.96 [0.62; 14.13]	0.79		3 (0.9%)	6.35 [1.32; 30.56]	0.49		2 (1.2%)	10.06 [1.59; 54.48]	0.31		2 (2.6%)	20.16 [3.06; 123.02]	0.3		0 (0%)	4.73 [0.03; 57.53]	0.72	0.58
CCDC6-RET Fusion			5 (0.1%)		3 (0.1%)	Ref	Ref		2 (0.3%)	1.81 [0.3; 9.36]	0.9		0 (0%)	0.7 [0.01; 7.12]	0.95		0 (0%)	1.35 [0.01; 14.48]	0.99		0 (0%)	2.61 [0.02; 28.16]	0.91		0 (0%)	5.15 [0.04; 54.51]	0.72	0.96
