# Supplementary material for: Real-world comprehensive genomic and immune profiling reveals distinct age- and sex-based genomic and immune landscapes in tumors of patients with non-small cell lung cancer
Source: Front Immunol. 2024 Jun 21;15:1413956. doi: 10.3389/fimmu.2024.1413956 (PMC11224431; doi:10.3389/fimmu.2024.1413956)
Supplement: Supplementary file 4 [file Table_4.xlsx]

## Sheet: Supplementary Table 4.A
Supplementary Table 4. Differences in the distribution of immunotherapy markers and immune gene expression signatures between younger and older NSCLC patient tumors in all (A), female (B), or male (C) patients, and between male and female patients (D). Differences were assessed via Firth's penalized logistic regression when variables were treated as categorical and linear regression when variable…
A. Testing all patients
	All patients		Age ≥65				Age <65				Age <60				Age <55				Age <50				Age <45					P for trend adjusted for ALK/EGFR+ cases
Marker/Signature	N	Summary stats	N	Summary stats	Coefficient	P	N	Summary stats	Coefficient	P	N	Summary stats	Coefficient	P	N	Summary stats	Coefficient	P	N	Summary stats	Coefficient	P	N	Summary stats	Coefficient	P	P for trend
Total number of patients	8230	-	6119	-	-	-	2111	-	-	-	989	-	-	-	434	-	-	-	189	-	-	-	100	-	-	-	-	-
TMB (Mut/Mb) (Mean±SD)	7139	11.3±11.6	5310	11±11.4	Ref	Ref	1829	12.2±12.3	0.05 [0.01; 0.1]	0.022	847	11.5±12.3	-0.03 [-0.09; 0.03]	0.32	376	10.4±10.9	-0.12 [-0.2; -0.03]	0.0074	167	8.3±9.4	-0.36 [-0.49; -0.24]	2.2e-08	90	6.7±7.4	-0.5 [-0.67; -0.33]	9.8e-09	0.00021	0.008
TMB level (N, %)	7139		5310				1829				847				376				167				90
Very high (≥20)		944 (13.2%)		639 (12%)	Ref	Ref		305 (16.7%)	1.4 [1.2; 1.62]	1.4e-05		125 (14.8%)	1.2 [0.97; 1.48]	0.087		45 (12%)	0.93 [0.66; 1.27]	0.64		18 (10.8%)	0.83 [0.49; 1.33]	0.46		6 (6.7%)	0.52 [0.21; 1.08]	0.081	0.65	0.88
High (10-19)		2210 (31%)		1670 (31.5%)	Ref	Ref		540 (29.5%)	0.93 [0.83; 1.04]	0.22		236 (27.9%)	0.86 [0.73; 1.02]	0.079		97 (25.8%)	0.79 [0.62; 1.01]	0.055		29 (17.4%)	0.49 [0.32; 0.73]	0.00027		12 (13.3%)	0.36 [0.19; 0.64]	0.00026	0.011	0.088
Not high (<10)		3985 (55.8%)		3001 (56.5%)	Ref	Ref		984 (53.8%)	0.9 [0.81; 1]	0.055		486 (57.4%)	1.04 [0.89; 1.2]	0.64		234 (62.2%)	1.27 [1.02; 1.58]	0.032		120 (71.9%)	1.94 [1.38; 2.76]	0.0001		72 (80%)	3.04 [1.84; 5.26]	5.1e-06	0.0077	0.15
PD-L1 22C3 % TPS (Mean±SD)	8174	23.4±32	6078	23.1±31.9	Ref	Ref	2096	24.4±32.2	0.77 [-0.81; 2.35]	0.34	979	25.2±32.5	1 [-1.15; 3.15]	0.36	428	24.1±32.3	-0.48 [-3.6; 2.64]	0.76	186	24.2±31.6	-0.47 [-5.09; 4.16]	0.84	98	22.7±30.9	-2.15 [-8.47; 4.16]	0.5	0.84	0.51
PD-L1 level (N, %)	8174		6078				2096				979				428				186				98
High (≥50%)		2181 (26.7%)		1596 (26.3%)	Ref	Ref		585 (27.9%)	1.05 [0.93; 1.17]	0.44		281 (28.7%)	1.05 [0.9; 1.23]	0.5		115 (26.9%)	0.94 [0.74; 1.17]	0.56		50 (26.9%)	0.94 [0.67; 1.3]	0.7		26 (26.5%)	0.92 [0.57; 1.42]	0.7	0.88	0.76
Low (1-49%)		2966 (36.3%)		2203 (36.2%)	Ref	Ref		763 (36.4%)	1.05 [0.95; 1.17]	0.33		351 (35.9%)	1.05 [0.91; 1.21]	0.51		149 (34.8%)	1.03 [0.84; 1.27]	0.76		65 (34.9%)	1.06 [0.78; 1.44]	0.71		35 (35.7%)	1.1 [0.72; 1.66]	0.64	0.49	0.63
Negative (<1%)		3027 (37%)		2279 (37.5%)	Ref	Ref		748 (35.7%)	0.92 [0.82; 1.02]	0.095		347 (35.4%)	0.91 [0.79; 1.05]	0.21		164 (38.3%)	1.03 [0.84; 1.26]	0.77		71 (38.2%)	1.01 [0.74; 1.36]	0.95		37 (37.8%)	1 [0.66; 1.5]	1	0.57	0.46
TIGS score (Mean±SD)	6729	55.1±19.9	5006	55.8±19.9	Ref	Ref	1723	53±19.9	-2.4 [-3.42; -1.39]	3.4e-06	811	53±19.8	-2.54 [-3.91; -1.16]	0.0003	362	51.2±19.6	-4.12 [-6.1; -2.14]	4.6e-05	161	50.4±19.3	-5.22 [-8.12; -2.31]	0.00043	84	49.7±20.5	-6 [-9.98; -2.01]	0.0032	3.6e-07	8.7e-07
TIGS score level (N, %)	6729		5006				1723				811				362				161				84
Strong		2763 (41.1%)		2133 (42.6%)	Ref	Ref		630 (36.6%)	0.78 [0.69; 0.88]	4.5e-05		291 (35.9%)	0.74 [0.63; 0.87]	0.00031		123 (34%)	0.7 [0.55; 0.88]	0.0022		55 (34.2%)	0.68 [0.48; 0.95]	0.024		29 (34.5%)	0.68 [0.42; 1.08]	0.1	6.1e-05	9.9e-05
Moderate		1974 (29.3%)		1447 (28.9%)	Ref	Ref		527 (30.6%)	1.09 [0.97; 1.23]	0.15		248 (30.6%)	1.1 [0.93; 1.29]	0.25		99 (27.3%)	0.95 [0.75; 1.21]	0.7		43 (26.7%)	0.93 [0.65; 1.31]	0.68		19 (22.6%)	0.76 [0.44; 1.24]	0.28	0.98	0.98
Weak		1992 (29.6%)		1426 (28.5%)	Ref	Ref		566 (32.8%)	1.21 [1.07; 1.37]	0.0031		272 (33.5%)	1.27 [1.07; 1.51]	0.0056		140 (38.7%)	1.58 [1.25; 2]	0.00017		63 (39.1%)	1.69 [1.19; 2.37]	0.0036		36 (42.9%)	2.02 [1.26; 3.2]	0.0038	2e-05	3e-05
CP score (Mean±SD)	6729	30.5±21.5	5006	29.8±21.3	Ref	Ref	1723	32.6±22.1	0.09 [0.04; 0.13]	0.00013	811	33.3±22.1	0.11 [0.05; 0.17]	0.00034	362	34±22.6	0.11 [0.02; 0.2]	0.013	161	32.5±23.3	0.04 [-0.09; 0.17]	0.54	84	33.5±24.5	0.07 [-0.11; 0.25]	0.44	0.0049	0.001
CP score level (N, %)	6729		5006				1723				811				362				161				84
High		518 (7.7%)		355 (7.1%)	Ref	Ref		163 (9.5%)	1.29 [1.05; 1.57]	0.015		79 (9.7%)	1.3 [0.99; 1.68]	0.059		38 (10.5%)	1.41 [0.97; 2.01]	0.071		17 (10.6%)	1.49 [0.85; 2.46]	0.16		11 (13.1%)	1.89 [0.93; 3.52]	0.075	0.032	0.014
Moderate		2203 (32.7%)		1603 (32%)	Ref	Ref		600 (34.8%)	1.12 [0.99; 1.26]	0.066		297 (36.6%)	1.22 [1.04; 1.43]	0.017		135 (37.3%)	1.26 [1; 1.58]	0.053		56 (34.8%)	1.16 [0.82; 1.62]	0.39		26 (31%)	0.95 [0.58; 1.52]	0.84	0.048	0.032
Poor		4008 (59.6%)		3048 (60.9%)	Ref	Ref		960 (55.7%)	0.83 [0.74; 0.93]	0.0016		435 (53.6%)	0.76 [0.65; 0.89]	0.00074		189 (52.2%)	0.72 [0.57; 0.9]	0.0042		88 (54.7%)	0.76 [0.55; 1.07]	0.12		47 (56%)	0.83 [0.52; 1.32]	0.43	0.0018	0.0006
CTAB score (Mean±SD)	6729	297.2±254.7	5006	293.9±250.2	Ref	Ref	1723	307±267.3	0.03 [-0.03; 0.09]	0.29	811	293.1±264.5	-0.04 [-0.11; 0.04]	0.35	362	291.3±264	-0.04 [-0.15; 0.07]	0.47	161	247.5±220.2	-0.19 [-0.35; -0.03]	0.022	84	218.4±217	-0.39 [-0.61; -0.17]	0.00054	0.03	0.053
CTAB score level (N, %)	6729		5006				1723				811				362				161				84
High		4055 (60.3%)		3024 (60.4%)	Ref	Ref		1031 (59.8%)	0.99 [0.88; 1.11]	0.84		465 (57.3%)	0.9 [0.78; 1.05]	0.19		210 (58%)	0.94 [0.76; 1.17]	0.59		85 (52.8%)	0.78 [0.57; 1.07]	0.12		41 (48.8%)	0.66 [0.43; 1.02]	0.06	0.062	0.076
Low		2674 (39.7%)		1982 (39.6%)	Ref	Ref		692 (40.2%)	1.01 [0.9; 1.13]	0.84		346 (42.7%)	1.11 [0.95; 1.29]	0.19		152 (42%)	1.06 [0.85; 1.32]	0.59		76 (47.2%)	1.28 [0.93; 1.76]	0.12		43 (51.2%)	1.52 [0.98; 2.34]	0.06	0.062	0.076

## Sheet: Supplementary Table 4.B
Supplementary Table 4. Differences in the distribution of immunotherapy markers and immune gene expression signatures between younger and older NSCLC patient tumors in all (A), female (B), or male (C) patients, and between male and female patients (D). Differences were assessed via Firth's penalized logistic regression when variables were treated as categorical and linear regression when variable…
B. Testing in females
	All patients		Age ≥65				Age <65				Age <60				Age <55				Age <50				Age <45					P for trend adjusted for ALK/EGFR+ cases
Marker/Signature	N	Summary stats	N	Summary stats	Coefficient	P	N	Summary stats	Coefficient	P	N	Summary stats	Coefficient	P	N	Summary stats	Coefficient	P	N	Summary stats	Coefficient	P	N	Summary stats	Coefficient	P	P for trend
Total number of patients	4131	-	3036	-	-	-	1095	-	-	-	534	-	-	-	228	-	-	-	95	-	-	-	48	-	-	-	-	-
TMB (Mut/Mb) (Mean±SD)	3573	10.6±10.2	2630	10.3±9.7	Ref	Ref	943	11.3±11.5	0.03 [-0.03; 0.09]	0.33	454	10.5±10.8	-0.05 [-0.14; 0.03]	0.21	194	8.8±8.6	-0.15 [-0.27; -0.03]	0.016	81	6.2±7.1	-0.48 [-0.66; -0.3]	1.9e-07	43	6±7.5	-0.53 [-0.78; -0.28]	2.6e-05	0.0024	0.02
TMB level (N, %)	3573		2630				943				454				194				81				43
Very high (≥20)		424 (11.9%)		285 (10.8%)	Ref	Ref		139 (14.7%)	1.38 [1.1; 1.71]	0.0048		62 (13.7%)	1.26 [0.93; 1.69]	0.13		14 (7.2%)	0.64 [0.35; 1.07]	0.09		4 (4.9%)	0.46 [0.15; 1.08]	0.078		3 (7%)	0.69 [0.19; 1.82]	0.49	0.6	1
High (10-19)		1067 (29.9%)		803 (30.5%)	Ref	Ref		264 (28%)	0.89 [0.75; 1.05]	0.17		114 (25.1%)	0.78 [0.61; 0.97]	0.028		49 (25.3%)	0.8 [0.57; 1.11]	0.19		12 (14.8%)	0.44 [0.23; 0.78]	0.0038		4 (9.3%)	0.27 [0.09; 0.66]	0.0025	0.037	0.13
Not high (<10)		2082 (58.3%)		1542 (58.6%)	Ref	Ref		540 (57.3%)	0.95 [0.82; 1.11]	0.52		278 (61.2%)	1.12 [0.91; 1.38]	0.3		131 (67.5%)	1.45 [1.06; 2]	0.019		65 (80.2%)	2.72 [1.6; 4.87]	0.00012		36 (83.7%)	3.33 [1.59; 8]	0.00095	0.02	0.14
PD-L1 22C3 % TPS (Mean±SD)	4102	23.6±32	3014	23±31.7	Ref	Ref	1088	25.4±32.6	1.97 [-0.24; 4.17]	0.081	529	26.4±33.1	2.38 [-0.56; 5.32]	0.11	224	24.1±32.7	-0.33 [-4.63; 3.96]	0.88	94	25.9±32.2	1.6 [-4.86; 8.07]	0.63	48	25.2±32.3	0.7 [-8.28; 9.67]	0.88	0.53	0.34
PD-L1 level (N, %)	4102		3014				1088				529				224				94				48
High (≥50%)		1106 (27%)		787 (26.1%)	Ref	Ref		319 (29.3%)	1.14 [0.97; 1.33]	0.1		162 (30.6%)	1.17 [0.96; 1.44]	0.13		61 (27.2%)	0.97 [0.71; 1.32]	0.86		27 (28.7%)	1.06 [0.66; 1.66]	0.79		14 (29.2%)	1.08 [0.56; 1.98]	0.81	0.57	0.4
Low (1-49%)		1507 (36.7%)		1107 (36.7%)	Ref	Ref		400 (36.8%)	1.03 [0.89; 1.2]	0.65		189 (35.7%)	1.01 [0.83; 1.23]	0.89		78 (34.8%)	0.99 [0.74; 1.32]	0.96		33 (35.1%)	1.01 [0.65; 1.54]	0.96		17 (35.4%)	1.03 [0.56; 1.84]	0.93	0.92	1
Negative (<1%)		1489 (36.3%)		1120 (37.2%)	Ref	Ref		369 (33.9%)	0.87 [0.75; 1]	0.052		178 (33.6%)	0.86 [0.71; 1.04]	0.13		85 (37.9%)	1.04 [0.78; 1.38]	0.78		34 (36.2%)	0.96 [0.62; 1.46]	0.85		17 (35.4%)	0.95 [0.52; 1.7]	0.86	0.53	0.41
TIGS score (Mean±SD)	3377	57.4±19.5	2475	58.2±19.4	Ref	Ref	902	55.4±19.5	-1.98 [-3.36; -0.6]	0.005	441	55.8±19.6	-1.9 [-3.74; -0.05]	0.044	190	54.4±19.7	-3.12 [-5.81; -0.43]	0.023	79	53.7±18.9	-4.25 [-8.32; -0.18]	0.041	41	52.6±20.2	-5.74 [-11.35; -0.13]	0.045	0.0023	0.0029
TIGS score level (N, %)	3377		2475				902				441				190				79				41
Strong		1538 (45.5%)		1171 (47.3%)	Ref	Ref		367 (40.7%)	0.79 [0.67; 0.93]	0.005		186 (42.2%)	0.82 [0.66; 1.02]	0.077		81 (42.6%)	0.85 [0.62; 1.16]	0.32		33 (41.8%)	0.78 [0.49; 1.25]	0.3		17 (41.5%)	0.75 [0.39; 1.41]	0.37	0.054	0.062
Moderate		986 (29.2%)		708 (28.6%)	Ref	Ref		278 (30.8%)	1.12 [0.94; 1.32]	0.2		122 (27.7%)	0.97 [0.77; 1.22]	0.82		43 (22.6%)	0.76 [0.53; 1.07]	0.12		20 (25.3%)	0.91 [0.53; 1.49]	0.7		9 (22%)	0.78 [0.35; 1.55]	0.49	0.44	0.4
Weak		853 (25.3%)		596 (24.1%)	Ref	Ref		257 (28.5%)	1.18 [0.98; 1.42]	0.076		133 (30.2%)	1.33 [1.05; 1.69]	0.02		66 (34.7%)	1.63 [1.17; 2.26]	0.0045		26 (32.9%)	1.56 [0.93; 2.56]	0.089		15 (36.6%)	1.92 [0.96; 3.69]	0.064	0.002	0.002
CP score (Mean±SD)	3377	28.9±21.3	2475	28±20.9	Ref	Ref	902	31.4±22.1	0.11 [0.04; 0.17]	0.0011	441	32±22.1	0.12 [0.03; 0.2]	0.0058	190	31.6±21.8	0.09 [-0.03; 0.21]	0.16	79	29.4±22.4	0 [-0.19; 0.18]	0.96	41	31.6±22.6	0.08 [-0.17; 0.34]	0.52	0.041	0.019
CP score level (N, %)	3377		2475				902				441				190				79				41
High		235 (7%)		157 (6.3%)	Ref	Ref		78 (8.6%)	1.28 [0.95; 1.71]	0.1		39 (8.8%)	1.3 [0.88; 1.88]	0.18		16 (8.4%)	1.25 [0.7; 2.1]	0.44		8 (10.1%)	1.66 [0.73; 3.38]	0.21		4 (9.8%)	1.6 [0.5; 4.08]	0.4	0.23	0.16
Moderate		1025 (30.4%)		724 (29.3%)	Ref	Ref		301 (33.4%)	1.17 [0.99; 1.39]	0.07		151 (34.2%)	1.22 [0.98; 1.53]	0.081		65 (34.2%)	1.19 [0.86; 1.64]	0.3		21 (26.6%)	0.83 [0.48; 1.37]	0.46		12 (29.3%)	0.91 [0.44; 1.78]	0.78	0.24	0.19
Poor		2117 (62.7%)		1594 (64.4%)	Ref	Ref		523 (58%)	0.8 [0.68; 0.94]	0.0086		251 (56.9%)	0.77 [0.62; 0.96]	0.019		109 (57.4%)	0.81 [0.59; 1.12]	0.19		50 (63.3%)	1.03 [0.64; 1.71]	0.9		25 (61%)	0.97 [0.5; 1.94]	0.94	0.091	0.055
CTAB score (Mean±SD)	3377	277.6±238.3	2475	277±236	Ref	Ref	902	279.3±244.6	0 [-0.08; 0.07]	0.9	441	265.6±238.9	-0.06 [-0.16; 0.04]	0.21	190	266±220	0.01 [-0.13; 0.15]	0.9	79	217.1±169.5	-0.18 [-0.39; 0.04]	0.11	41	193.7±175.6	-0.4 [-0.7; -0.1]	0.0083	0.083	0.11
CTAB score level (N, %)	3377		2475				902				441				190				79				41
High		1978 (58.6%)		1465 (59.2%)	Ref	Ref		513 (56.9%)	0.92 [0.79; 1.07]	0.29		242 (54.9%)	0.86 [0.7; 1.06]	0.15		112 (58.9%)	1.03 [0.76; 1.39]	0.86		43 (54.4%)	0.88 [0.56; 1.39]	0.58		20 (48.8%)	0.7 [0.38; 1.3]	0.26	0.15	0.17
Low		1399 (41.4%)		1010 (40.8%)	Ref	Ref		389 (43.1%)	1.09 [0.93; 1.27]	0.29		199 (45.1%)	1.17 [0.95; 1.43]	0.15		78 (41.1%)	0.97 [0.72; 1.31]	0.86		36 (45.6%)	1.14 [0.72; 1.78]	0.58		21 (51.2%)	1.43 [0.77; 2.66]	0.26	0.15	0.17

## Sheet: Supplementary Table 4.C
Supplementary Table 4. Differences in the distribution of immunotherapy markers and immune gene expression signatures between younger and older NSCLC patient tumors in all (A), female (B), or male (C) patients, and between male and female patients (D). Differences were assessed via Firth's penalized logistic regression when variables were treated as categorical and linear regression when variable…
C. Testing in males
	All patients		Age ≥65				Age <65				Age <60				Age <55				Age <50				Age <45					P for trend adjusted for ALK/EGFR+ cases
Marker/Signature	N	Summary stats	N	Summary stats	Coefficient	P	N	Summary stats	Coefficient	P	N	Summary stats	Coefficient	P	N	Summary stats	Coefficient	P	N	Summary stats	Coefficient	P	N	Summary stats	Coefficient	P	P for trend
Total number of patients	4095	-	3081	-	-	-	1014	-	-	-	455	-	-	-	206	-	-	-	94	-	-	-	52	-	-	-	-	-
TMB (Mut/Mb) (Mean±SD)	3562	12.1±12.9	2678	11.7±12.8	Ref	Ref	884	13.2±13.1	0.08 [0.01; 0.14]	0.016	393	12.7±13.7	0 [-0.09; 0.09]	0.98	182	12.1±12.7	-0.09 [-0.21; 0.04]	0.17	86	10.2±10.8	-0.26 [-0.43; -0.08]	0.0044	47	7.3±7.3	-0.49 [-0.72; -0.25]	5.4e-05	0.032	0.14
TMB level (N, %)	3562		2678				884				393				182				86				47
Very high (≥20)		520 (14.6%)		354 (13.2%)	Ref	Ref		166 (18.8%)	1.45 [1.18; 1.77]	0.00051		63 (16%)	1.17 [0.86; 1.55]	0.31		31 (17%)	1.19 [0.78; 1.77]	0.4		14 (16.3%)	1.11 [0.6; 1.93]	0.73		3 (6.4%)	0.42 [0.12; 1.11]	0.086	0.79	0.73
High (10-19)		1141 (32%)		866 (32.3%)	Ref	Ref		275 (31.1%)	0.97 [0.82; 1.14]	0.7		122 (31%)	0.97 [0.77; 1.23]	0.83		48 (26.4%)	0.8 [0.56; 1.11]	0.18		17 (19.8%)	0.57 [0.32; 0.95]	0.03		8 (17%)	0.48 [0.21; 0.97]	0.04	0.14	0.39
Not high (<10)		1901 (53.4%)		1458 (54.4%)	Ref	Ref		443 (50.1%)	0.84 [0.72; 0.98]	0.03		208 (52.9%)	0.95 [0.76; 1.18]	0.63		103 (56.6%)	1.11 [0.82; 1.52]	0.5		55 (64%)	1.51 [0.97; 2.4]	0.071		36 (76.6%)	2.84 [1.48; 5.86]	0.0013	0.15	0.56
PD-L1 22C3 % TPS (Mean±SD)	4068	23.3±31.9	3062	23.2±32	Ref	Ref	1006	23.3±31.8	-0.56 [-2.83; 1.71]	0.63	450	23.7±31.7	-0.65 [-3.81; 2.5]	0.68	204	24.1±31.9	-0.72 [-5.24; 3.81]	0.76	92	22.4±31.1	-2.59 [-9.2; 4.01]	0.44	50	20.2±29.5	-4.93 [-13.81; 3.94]	0.28	0.69	0.86
PD-L1 level (N, %)	4068		3062				1006				450				204				92				50
High (≥50%)		1073 (26.4%)		808 (26.4%)	Ref	Ref		265 (26.3%)	0.95 [0.81; 1.12]	0.54		119 (26.4%)	0.93 [0.74; 1.16]	0.51		54 (26.5%)	0.9 [0.65; 1.24]	0.53		23 (25%)	0.83 [0.5; 1.32]	0.45		12 (24%)	0.79 [0.4; 1.48]	0.48	0.47	0.64
Low (1-49%)		1458 (35.8%)		1096 (35.8%)	Ref	Ref		362 (36%)	1.07 [0.92; 1.24]	0.41		162 (36%)	1.09 [0.88; 1.34]	0.43		71 (34.8%)	1.08 [0.8; 1.45]	0.62		32 (34.8%)	1.13 [0.72; 1.73]	0.59		18 (36%)	1.21 [0.66; 2.13]	0.53	0.42	0.58
Negative (<1%)		1537 (37.8%)		1158 (37.8%)	Ref	Ref		379 (37.7%)	0.98 [0.85; 1.14]	0.81		169 (37.6%)	0.99 [0.8; 1.21]	0.9		79 (38.7%)	1.02 [0.76; 1.37]	0.87		37 (40.2%)	1.06 [0.69; 1.62]	0.78		20 (40%)	1.05 [0.59; 1.85]	0.86	0.91	0.94
TIGS score (Mean±SD)	3348	52.7±20.1	2529	53.5±20	Ref	Ref	819	50.4±19.9	-2.99 [-4.47; -1.52]	7e-05	370	49.8±19.6	-3.57 [-5.61; -1.53]	0.00062	172	47.6±18.9	-5.37 [-8.27; -2.48]	0.00027	82	47.2±19.2	-6.04 [-10.16; -1.92]	0.0041	43	46.9±20.7	-6.12 [-11.76; -0.47]	0.034	1.6e-05	5.1e-05
TIGS score level (N, %)	3348		2529				819				370				172				82				43
Strong		1223 (36.5%)		961 (38%)	Ref	Ref		262 (32%)	0.76 [0.64; 0.9]	0.0017		105 (28.4%)	0.63 [0.49; 0.8]	0.0002		42 (24.4%)	0.52 [0.36; 0.75]	0.0003		22 (26.8%)	0.58 [0.34; 0.95]	0.03		12 (27.9%)	0.62 [0.3; 1.21]	0.16	7.2e-05	0.00014
Moderate		987 (29.5%)		738 (29.2%)	Ref	Ref		249 (30.4%)	1.07 [0.9; 1.27]	0.46		126 (34.1%)	1.28 [1.01; 1.61]	0.042		56 (32.6%)	1.21 [0.86; 1.68]	0.27		23 (28%)	0.98 [0.59; 1.58]	0.94		10 (23.3%)	0.79 [0.37; 1.54]	0.5	0.33	0.33
Weak		1138 (34%)		830 (32.8%)	Ref	Ref		308 (37.6%)	1.25 [1.05; 1.49]	0.011		139 (37.6%)	1.24 [0.98; 1.58]	0.078		74 (43%)	1.56 [1.11; 2.18]	0.01		37 (45.1%)	1.79 [1.11; 2.88]	0.018		21 (48.8%)	2.1 [1.09; 4.01]	0.027	0.0026	0.0052
CP score (Mean±SD)	3348	32.2±21.6	2529	31.6±21.4	Ref	Ref	819	34±22.1	0.07 [0.01; 0.13]	0.029	370	35±21.9	0.11 [0.02; 0.2]	0.013	172	36.6±23.2	0.13 [0.01; 0.26]	0.035	82	35.6±23.9	0.07 [-0.11; 0.25]	0.43	43	35.4±26.3	0.04 [-0.21; 0.28]	0.76	0.047	0.025
CP score level (N, %)	3348		2529				819				370				172				82				43
High		283 (8.5%)		198 (7.8%)	Ref	Ref		85 (10.4%)	1.3 [0.98; 1.7]	0.066		40 (10.8%)	1.31 [0.9; 1.88]	0.16		22 (12.8%)	1.62 [0.98; 2.58]	0.061		9 (11%)	1.43 [0.66; 2.81]	0.34		7 (16.3%)	2.3 [0.93; 5.06]	0.071	0.056	0.033
Moderate		1174 (35.1%)		877 (34.7%)	Ref	Ref		297 (36.3%)	1.07 [0.9; 1.27]	0.42		146 (39.5%)	1.23 [0.98; 1.55]	0.077		70 (40.7%)	1.34 [0.97; 1.85]	0.08		35 (42.7%)	1.53 [0.96; 2.41]	0.071		14 (32.6%)	0.98 [0.5; 1.86]	0.96	0.099	0.092
Poor		1891 (56.5%)		1454 (57.5%)	Ref	Ref		437 (53.4%)	0.85 [0.72; 1.01]	0.063		184 (49.7%)	0.74 [0.59; 0.93]	0.01		80 (46.5%)	0.63 [0.45; 0.87]	0.0049		38 (46.3%)	0.59 [0.37; 0.93]	0.024		22 (51.2%)	0.73 [0.39; 1.39]	0.33	0.006	0.0039
CTAB score (Mean±SD)	3348	316.9±268.5	2529	310±261.8	Ref	Ref	819	338±287.4	0.07 [-0.01; 0.16]	0.087	370	325.8±289	0 [-0.12; 0.12]	0.98	172	319.1±303.6	-0.1 [-0.27; 0.07]	0.26	82	276.8±257.6	-0.2 [-0.44; 0.04]	0.095	43	242±250.1	-0.39 [-0.72; -0.07]	0.019	0.19	0.25
CTAB score level (N, %)	3348		2529				819				370				172				82				43
High		2074 (61.9%)		1557 (61.6%)	Ref	Ref		517 (63.1%)	1.08 [0.92; 1.28]	0.35		223 (60.3%)	0.97 [0.77; 1.21]	0.77		98 (57%)	0.86 [0.63; 1.18]	0.34		42 (51.2%)	0.7 [0.45; 1.09]	0.11		21 (48.8%)	0.62 [0.34; 1.14]	0.13	0.25	0.25
Low		1274 (38.1%)		972 (38.4%)	Ref	Ref		302 (36.9%)	0.92 [0.78; 1.09]	0.35		147 (39.7%)	1.03 [0.82; 1.3]	0.77		74 (43%)	1.17 [0.85; 1.6]	0.34		40 (48.8%)	1.44 [0.92; 2.24]	0.11		22 (51.2%)	1.6 [0.87; 2.95]	0.13	0.25	0.25

## Sheet: Supplementary Table 4.D
Supplementary Table 4. Differences in the distribution of immunotherapy markers and immune gene expression signatures between younger and older NSCLC patient tumors in all (A), female (B), or male (C) patients, and between male and female patients (D). Differences were assessed via Firth's penalized logistic regression when variables were treated as categorical and linear regression when variable…
D. Testing females vs males
	All patients		Males		Females
Marker/Signature	N	Summary stats	N	Summary stats	N	Summary stats	OR/Beta	P
Total number of patients	8230	-	4095	-	4131	-	-	-
TMB (Mut/Mb) (Mean±SD)	7139	11.3±11.6	3562	12.1±12.9	3573	10.6±10.2	-0.08 [-0.12; -0.04]	4.4e-05
TMB level (N, %)	7139		3562		3573
Very high (≥20)		944 (13.2%)		520 (14.6%)		424 (11.9%)	0.78 [0.68; 0.89]	0.00042
High (10-19)		2210 (31%)		1141 (32%)		1067 (29.9%)	0.98 [0.89; 1.09]	0.73
Not high (<10)		3985 (55.8%)		1901 (53.4%)		2082 (58.3%)	1.14 [1.04; 1.26]	0.0058
PD-L1 22C3 % TPS (Mean±SD)	8174	23.4±32	4068	23.3±31.9	4102	23.6±32	0.47 [-0.92; 1.86]	0.51
PD-L1 level (N, %)	8174		4068		4102
High (≥50%)		2181 (26.7%)		1073 (26.4%)		1106 (27%)	1.04 [0.94; 1.14]	0.49
Low (1-49%)		2966 (36.3%)		1458 (35.8%)		1507 (36.7%)	1.07 [0.97; 1.17]	0.16
Negative (<1%)		3027 (37%)		1537 (37.8%)		1489 (36.3%)	0.91 [0.83; 1]	0.042
TIGS score (Mean±SD)	6729	55.1±19.9	3348	52.7±20.1	3377	57.4±19.5	3.22 [2.33; 4.1]	1.2e-12
TIGS score level (N, %)	6729		3348		3377
Strong		2763 (41.1%)		1223 (36.5%)		1538 (45.5%)	1.32 [1.19; 1.46]	1.1e-07
Moderate		1974 (29.3%)		987 (29.5%)		986 (29.2%)	0.98 [0.88; 1.09]	0.7
Weak		1992 (29.6%)		1138 (34%)		853 (25.3%)	0.74 [0.66; 0.82]	7.9e-08
CP score (Mean±SD)	6729	30.5±21.5	3348	32.2±21.6	3377	28.9±21.3	-0.06 [-0.1; -0.02]	0.0043
CP score level (N, %)	6729		3348		3377
High		518 (7.7%)		283 (8.5%)		235 (7%)	0.93 [0.78; 1.12]	0.47
Moderate		2203 (32.7%)		1174 (35.1%)		1025 (30.4%)	0.91 [0.82; 1.01]	0.073
Poor		4008 (59.6%)		1891 (56.5%)		2117 (62.7%)	1.12 [1.01; 1.24]	0.03
CTAB score (Mean±SD)	6729	297.2±254.7	3348	316.9±268.5	3377	277.6±238.3	-0.05 [-0.1; 0]	0.036
CTAB score level (N, %)	6729		3348		3377
High		4055 (60.3%)		2074 (61.9%)		1978 (58.6%)	0.92 [0.83; 1.01]	0.093
Low		2674 (39.7%)		1274 (38.1%)		1399 (41.4%)	1.09 [0.99; 1.2]	0.093
