# Supplementary material for: Real-world comprehensive genomic and immune profiling reveals distinct age- and sex-based genomic and immune landscapes in tumors of patients with non-small cell lung cancer
Source: Front Immunol. 2024 Jun 21;15:1413956. doi: 10.3389/fimmu.2024.1413956 (PMC11224431; doi:10.3389/fimmu.2024.1413956)
Supplement: Supplementary file 5 [file Table_5.xlsx]

## Sheet: Supplementary Table 5.A
Supplementary Table 5. Differences in immune gene expression between younger and older NSCLC patient tumors in all (A), female (B), or male (C) patients, and between male and female patients (D). Differences were assessed via linear regression adjusted for tumor tissue location and histology. Normalized reads per million (nRPM) values were log transformed (after a pseudo-count of 1 was added) pri…
A. All patients
	All patients		Age ≥65				Age <65				Age <60				Age <55				Age <50				Age <45					P for trend adjusted for ALK/EGFR+ cases
Gene	N	Summary stats	N	Summary stats	Beta	P	N	Summary stats	Beta	P	N	Summary stats	Beta	P	N	Summary stats	Beta	P	N	Summary stats	Beta	P	N	Summary stats	Beta	P	P for trend
Total number of patients	8230	-	6119	-	-	-	2111	-	-	-	989	-	-	-	434	-	-	-	189	-	-	-	100	-	-	-	-	-
Gene expression nRPM (Mean±SD)	6741		5006				1723				811				362				161				84
ABCF1		3128.6±2062.9		3129.9±1937.6	Ref	Ref		3124.8±2390.5	-0.02 [-0.04; 0]	0.11		3166.9±2487.2	-0.01 [-0.05; 0.02]	0.49		3173.8±2900.2	-0.03 [-0.07; 0.02]	0.31		3112.3±2787.4	-0.05 [-0.12; 0.01]	0.25		3028.1±1973.4	-0.05 [-0.14; 0.04]	0.44	0.16	0.11
ADGRE5		2117.6±2257.7		2156.7±2351.9	Ref	Ref		2003.9±1954.5	-0.09 [-0.13; -0.05]	9.3e-05		2036.2±2129.3	-0.1 [-0.16; -0.05]	0.0049		2083.1±1910.1	-0.06 [-0.14; 0.01]	0.18		2236.5±2282.3	-0.07 [-0.19; 0.04]	0.37		2293.1±2621.5	-0.11 [-0.26; 0.05]	0.37	0.0026	0.0047
ADORA2A		176.5±218		180.8±231.9	Ref	Ref		164±170.5	-0.07 [-0.12; -0.02]	0.014		164.1±202.8	-0.09 [-0.15; -0.02]	0.039		158.6±236.8	-0.11 [-0.21; -0.02]	0.046		144.6±129.8	-0.14 [-0.28; -0.01]	0.13		156.7±152.8	-0.05 [-0.23; 0.14]	0.74	0.014	0.017
AIF1		1479±1929.8		1499.1±1876	Ref	Ref		1420.6±2077.9	-0.1 [-0.15; -0.05]	0.00094		1465.6±2318	-0.09 [-0.16; -0.02]	0.039		1536.9±2939.5	-0.08 [-0.18; 0.02]	0.22		1539.2±2704.8	-0.09 [-0.23; 0.06]	0.4		1447±1879.7	-0.12 [-0.32; 0.09]	0.45	0.018	0.02
AKT1		2328.6±2118.4		2319±1991.4	Ref	Ref		2356.3±2450.6	-0.02 [-0.05; 0.01]	0.3		2444.5±2664.3	0 [-0.04; 0.04]	0.89		2558.6±3192.7	0.02 [-0.04; 0.08]	0.61		2619.8±3023.3	0.04 [-0.04; 0.12]	0.51		2767.1±3837.4	0.03 [-0.08; 0.15]	0.72	0.69	0.93
ALOX15B		669.5±1483.9		671±1475.2	Ref	Ref		665.4±1509.4	-0.08 [-0.17; 0.01]	0.15		639.7±1341.3	-0.1 [-0.22; 0.03]	0.23		659.9±1444	-0.14 [-0.32; 0.04]	0.21		715.8±1404.9	-0.19 [-0.46; 0.07]	0.29		636.2±1466.8	-0.3 [-0.66; 0.06]	0.28	0.061	0.012
ARG1		71±657.7		67.6±497.7	Ref	Ref		80.8±984.9	0 [-0.09; 0.08]	0.93		103.7±1357.8	0.04 [-0.08; 0.16]	0.6		147.7±1964.3	0.11 [-0.06; 0.28]	0.32		286.3±2940.3	0.07 [-0.18; 0.33]	0.7		461.4±4048.5	0.04 [-0.31; 0.39]	0.88	0.36	0.36
AXL		416.8±430.5		422±418.3	Ref	Ref		401.8±464	-0.04 [-0.1; 0.01]	0.18		407.3±428.6	-0.03 [-0.11; 0.04]	0.49		399.3±428	-0.06 [-0.16; 0.05]	0.39		398.6±445.7	-0.07 [-0.22; 0.08]	0.54		404.2±518.6	-0.06 [-0.27; 0.14]	0.71	0.22	0.26
B3GAT1		115.8±335		115.2±302.9	Ref	Ref		117.7±414.4	-0.19 [-0.28; -0.1]	0.00029		121±428.8	-0.21 [-0.33; -0.09]	0.0071		136±510.5	-0.12 [-0.3; 0.05]	0.26		121.8±281.7	-0.17 [-0.43; 0.08]	0.32		151±345.9	-0.07 [-0.42; 0.28]	0.8	0.058	0.0078
BAGE		51.5±261.6		48.8±236.4	Ref	Ref		59.3±323.9	0.02 [-0.08; 0.11]	0.79		48.5±273.1	-0.09 [-0.23; 0.04]	0.27		48.6±304.1	-0.16 [-0.35; 0.03]	0.18		64.4±415.4	-0.16 [-0.44; 0.12]	0.41		73.5±520.2	-0.35 [-0.74; 0.04]	0.25	0.23	0.38
BATF		860.1±753.8		865.2±758.4	Ref	Ref		845.4±740.2	-0.07 [-0.12; -0.02]	0.012		888.9±782.2	-0.02 [-0.08; 0.04]	0.66		911.7±757.3	0 [-0.09; 0.09]	0.98		903.9±754.8	-0.05 [-0.19; 0.08]	0.62		898.4±780.2	-0.15 [-0.33; 0.04]	0.3	0.21	0.12
BCL2		208.9±248.6		213.5±241.3	Ref	Ref		195.5±268.2	-0.08 [-0.13; -0.03]	0.0076		197.7±305.9	-0.09 [-0.16; -0.02]	0.044		192.3±367.6	-0.14 [-0.24; -0.04]	0.029		208.4±517.8	-0.14 [-0.29; 0.01]	0.17		179.2±247.9	-0.17 [-0.37; 0.04]	0.28	0.0047	0.007
BCL2L11		329±203.3		329.8±203.8	Ref	Ref		326.6±201.8	-0.02 [-0.06; 0.01]	0.18		316±195.2	-0.06 [-0.1; -0.01]	0.036		304.6±188	-0.09 [-0.15; -0.03]	0.018		294.9±179.9	-0.1 [-0.18; -0.01]	0.091		285.7±149.7	-0.11 [-0.23; 0.01]	0.22	0.0079	0.012
BCL6		2089.7±1753.7		2095.4±1787.8	Ref	Ref		2073.2±1651.1	0 [-0.03; 0.03]	0.95		2089.6±1564.6	0.01 [-0.03; 0.06]	0.62		2121.2±1592.1	0.04 [-0.03; 0.1]	0.36		2126.7±1299.7	0.06 [-0.03; 0.15]	0.38		2119.9±1417.6	0.04 [-0.09; 0.16]	0.71	0.5	0.47
BRCA1		202±160.8		199.9±163	Ref	Ref		208±154.1	0.04 [0; 0.08]	0.093		212.8±155.8	0.06 [0.01; 0.12]	0.07		212.2±167.6	0.06 [-0.02; 0.14]	0.22		201.5±156.3	-0.01 [-0.12; 0.1]	0.92		219.4±174.2	0.06 [-0.1; 0.21]	0.65	0.16	0.15
BRCA2		140.8±109.6		138.5±107.9	Ref	Ref		147.5±114.1	0.06 [0.01; 0.11]	0.064		151.4±116.3	0.1 [0.03; 0.18]	0.021		152.3±118.6	0.12 [0.02; 0.22]	0.06		147.2±101.5	0.1 [-0.06; 0.25]	0.37		151.6±100.4	0.14 [-0.06; 0.35]	0.37	0.026	0.026
BST2		9040.1±7346.8		9123.7±7354.8	Ref	Ref		8797.1±7320.3	-0.05 [-0.1; 0]	0.083		8844.5±7262.7	-0.06 [-0.13; 0.01]	0.17		8983.2±7664.3	-0.08 [-0.18; 0.02]	0.2		9445.5±8084.5	-0.05 [-0.19; 0.1]	0.65		8456.1±7190.7	-0.16 [-0.35; 0.04]	0.3	0.039	0.028
BTLA		127±287.5		125.3±263	Ref	Ref		132.1±349	-0.06 [-0.14; 0.02]	0.21		149.5±421.2	-0.06 [-0.17; 0.05]	0.41		140.1±340.3	-0.16 [-0.31; 0]	0.12		129.9±300	-0.23 [-0.46; 0]	0.14		106.7±263.5	-0.27 [-0.58; 0.04]	0.27	0.026	0.033
BUB1		287.7±245.6		280.1±237.3	Ref	Ref		309.8±266.9	0.07 [0.02; 0.12]	0.0093		306.1±255.9	0.06 [0; 0.13]	0.094		300.2±229.3	0.05 [-0.03; 0.14]	0.34		280.4±239	-0.06 [-0.19; 0.07]	0.54		276.8±223.5	-0.13 [-0.31; 0.05]	0.33	0.45	0.28
C10orf54		745.4±1104.8		756.7±1059.6	Ref	Ref		712.8±1226.5	-0.06 [-0.1; -0.01]	0.025		699.5±855.8	-0.05 [-0.11; 0.01]	0.17		687.4±713.8	-0.05 [-0.13; 0.04]	0.39		647.6±678.4	-0.09 [-0.21; 0.03]	0.25		704.2±850.9	-0.1 [-0.26; 0.07]	0.44	0.06	0.087
C1QA		4577.8±6664.8		4701.1±6489.5	Ref	Ref		4219.4±7139.5	-0.13 [-0.19; -0.07]	0.00025		4293.8±7701.3	-0.14 [-0.23; -0.06]	0.0084		4013.5±6153.8	-0.17 [-0.29; -0.05]	0.02		3833.2±7010.2	-0.23 [-0.41; -0.06]	0.047		3289.3±4527.4	-0.26 [-0.5; -0.02]	0.15	0.00045	0.00085
C1QB		7350.6±43870.9		7185.8±28071.2	Ref	Ref		7829.5±72313	-0.09 [-0.16; -0.03]	0.019		5922.7±11522.9	-0.14 [-0.24; -0.05]	0.014		5737.2±8991.3	-0.16 [-0.3; -0.03]	0.046		6317.1±11317.1	-0.2 [-0.4; -0.01]	0.13		6663.4±13164.8	-0.22 [-0.49; 0.05]	0.28	0.0021	0.0044
CA4		166.4±554.7		169.1±504.2	Ref	Ref		158.8±680.6	0.03 [-0.08; 0.13]	0.7		145.9±482.2	0 [-0.15; 0.15]	0.99		122±387.3	-0.08 [-0.29; 0.14]	0.6		100.6±209.4	-0.01 [-0.33; 0.3]	0.96		108.1±225.1	0.17 [-0.26; 0.6]	0.62	0.97	0.96
CBLB		901.3±740.1		904.1±733.3	Ref	Ref		893±759.6	-0.03 [-0.07; 0.02]	0.32		906.4±731.8	-0.01 [-0.07; 0.05]	0.81		898.8±751.3	-0.01 [-0.09; 0.08]	0.94		917±697.6	0.03 [-0.09; 0.15]	0.75		891.4±576.9	0.04 [-0.13; 0.21]	0.74	0.78	0.73
CCL17		120.7±341.5		128.5±375.9	Ref	Ref		97.8±210	-0.1 [-0.2; -0.01]	0.072		97.2±206.1	-0.06 [-0.19; 0.08]	0.54		100.8±215.9	-0.14 [-0.33; 0.05]	0.24		129±278.5	0 [-0.27; 0.28]	0.98		102.4±258.2	-0.22 [-0.6; 0.16]	0.44	0.26	0.12
CCL18		1312.1±2510.6		1322.3±2373.4	Ref	Ref		1282.7±2872.8	-0.12 [-0.21; -0.04]	0.015		1262.6±3131.3	-0.11 [-0.23; 0.01]	0.13		1326.1±4188.2	-0.17 [-0.34; 0]	0.12		1027.3±1733.6	-0.13 [-0.38; 0.11]	0.44		937.9±1604.7	-0.31 [-0.65; 0.03]	0.24	0.024	0.048
CCL2		1168.8±2073.8		1170.3±2093	Ref	Ref		1164.3±2017.7	-0.05 [-0.11; 0.02]	0.22		1247.6±2410.7	-0.01 [-0.09; 0.08]	0.89		1225±2221.3	-0.03 [-0.15; 0.1]	0.76		1234.2±1877.8	0.01 [-0.17; 0.19]	0.93		1146±1769.9	-0.09 [-0.33; 0.16]	0.67	0.7	0.63
CCL20		609.7±1629.2		574.4±1486.5	Ref	Ref		712.2±1983.4	0.03 [-0.06; 0.12]	0.6		668.6±1722.2	0.02 [-0.11; 0.14]	0.85		662.5±1787.3	-0.05 [-0.22; 0.12]	0.68		537.7±1177.7	-0.14 [-0.4; 0.11]	0.43		660.6±1513.9	-0.22 [-0.57; 0.13]	0.42	0.65	0.88
CCL21		1212.8±2856.2		1222.7±2729.5	Ref	Ref		1183.9±3196.5	-0.11 [-0.23; 0]	0.1		1249.1±3958	-0.13 [-0.28; 0.03]	0.22		878.9±1747.1	-0.32 [-0.54; -0.09]	0.025		896.4±1739.1	-0.17 [-0.5; 0.17]	0.5		924.6±1789.5	-0.39 [-0.85; 0.06]	0.27	0.043	0.079
CCL22		235.5±522.8		246.2±576.1	Ref	Ref		204.6±319.3	-0.05 [-0.13; 0.03]	0.27		209.4±305.4	-0.02 [-0.12; 0.09]	0.82		197.5±313.7	-0.14 [-0.29; 0.02]	0.16		203.7±351.2	-0.2 [-0.43; 0.03]	0.2		152±181.3	-0.21 [-0.52; 0.09]	0.37	0.17	0.11
CCL3		576.1±1771.4		592.7±1962.8	Ref	Ref		527.9±1029.3	-0.09 [-0.15; -0.03]	0.015		560±1277.9	-0.1 [-0.18; -0.01]	0.065		600.6±1591.2	-0.12 [-0.23; 0]	0.12		711.1±1931.1	-0.11 [-0.28; 0.06]	0.37		678.4±1278.1	-0.07 [-0.31; 0.17]	0.71	0.024	0.036
CCL4		605.7±1095.4		613.6±1111.5	Ref	Ref		582.7±1047.5	-0.06 [-0.12; -0.01]	0.063		607.2±1254	-0.05 [-0.13; 0.03]	0.36		643.3±1700.2	-0.08 [-0.19; 0.04]	0.29		638±1430.4	-0.09 [-0.26; 0.07]	0.43		633.7±1242.9	-0.11 [-0.34; 0.12]	0.57	0.083	0.16
CCL5		1060.8±2384.9		1086.1±2571.9	Ref	Ref		987.2±1728.9	-0.08 [-0.14; -0.01]	0.054		1003.4±1535.4	-0.07 [-0.16; 0.02]	0.25		903.9±1400.3	-0.17 [-0.3; -0.04]	0.034		810.8±1002	-0.23 [-0.42; -0.04]	0.07		859.5±1144.5	-0.26 [-0.51; 0]	0.19	0.012	0.028
CCNB2		505.9±512.4		493.1±507.3	Ref	Ref		543.2±525.5	0.1 [0.04; 0.16]	0.0065		560.4±519.7	0.12 [0.04; 0.2]	0.023		559.9±500.3	0.13 [0.01; 0.25]	0.085		541.8±472.5	0.05 [-0.12; 0.23]	0.68		585.9±544.7	0.07 [-0.17; 0.31]	0.71	0.05	0.02
CCR1		462.2±738.1		473±777.3	Ref	Ref		430.8±609.2	-0.1 [-0.16; -0.05]	0.0012		440.3±697	-0.11 [-0.18; -0.04]	0.02		477.7±890.6	-0.1 [-0.2; 0.01]	0.15		458.7±962.1	-0.18 [-0.33; -0.02]	0.093		465.1±1130.6	-0.24 [-0.46; -0.03]	0.13	0.0038	0.006
CCR2		123.8±170.7		128.1±174.9	Ref	Ref		111.3±157.3	-0.12 [-0.2; -0.05]	0.0038		108.9±133.3	-0.17 [-0.27; -0.07]	0.0069		99.2±117.8	-0.24 [-0.38; -0.1]	0.0083		100.3±122.7	-0.28 [-0.49; -0.07]	0.045		99.3±111.1	-0.33 [-0.62; -0.05]	0.12	0.00045	0.0006
CCR4		67.7±91		70.1±93.5	Ref	Ref		60.5±82.9	-0.11 [-0.19; -0.04]	0.0098		61.7±88.5	-0.13 [-0.23; -0.03]	0.042		53.6±70.1	-0.27 [-0.42; -0.13]	0.0038		48.6±60.3	-0.3 [-0.51; -0.09]	0.036		42.6±47.1	-0.34 [-0.63; -0.05]	0.12	0.00073	0.00058
CCR5		324±393		331.1±396.9	Ref	Ref		303.2±381.1	-0.11 [-0.18; -0.04]	0.0069		302.9±369.4	-0.14 [-0.24; -0.05]	0.016		281.7±341	-0.21 [-0.35; -0.08]	0.012		269.1±311.5	-0.31 [-0.51; -0.12]	0.017		274.8±358.5	-0.37 [-0.64; -0.1]	0.076	0.00034	0.0005
CCR6		75±139.3		76.2±143.4	Ref	Ref		71.4±126.4	-0.06 [-0.14; 0.02]	0.19		80.5±152.7	-0.03 [-0.14; 0.07]	0.63		76.4±128.1	-0.12 [-0.27; 0.04]	0.22		77.9±115.2	-0.05 [-0.28; 0.17]	0.75		69.7±95.1	-0.08 [-0.39; 0.22]	0.73	0.26	0.16
CCR7		208.3±618.8		199.8±418.4	Ref	Ref		233±993.2	-0.05 [-0.14; 0.03]	0.27		274.9±1263	-0.05 [-0.16; 0.06]	0.52		238.3±801.2	-0.13 [-0.29; 0.03]	0.18		241.4±1009.1	-0.23 [-0.46; 0.01]	0.16		173±341.4	-0.34 [-0.66; -0.02]	0.17	0.056	0.062
CD14		3626.8±7094.4		3664.8±6042.6	Ref	Ref		3516.4±9513.2	-0.12 [-0.17; -0.06]	0.00027		3831.5±12713.5	-0.11 [-0.19; -0.04]	0.016		4547.8±18337.3	-0.09 [-0.2; 0.02]	0.18		4622.6±14350.4	-0.11 [-0.26; 0.05]	0.32		4013.9±10288.5	-0.04 [-0.26; 0.17]	0.8	0.012	0.017
CD160		16.5±46		16.8±47.2	Ref	Ref		15.4±42.5	-0.09 [-0.17; -0.02]	0.036		14.9±28.9	-0.11 [-0.21; -0.01]	0.089		13.2±24.4	-0.19 [-0.34; -0.05]	0.036		10.8±16.7	-0.27 [-0.49; -0.05]	0.064		11.8±17.6	-0.16 [-0.46; 0.14]	0.5	0.018	0.029
CD163		2749.2±4649.7		2752.7±4578.1	Ref	Ref		2738.8±4853.1	-0.1 [-0.17; -0.04]	0.0076		2837.6±5079.7	-0.11 [-0.2; -0.02]	0.058		3083.2±5974.9	-0.03 [-0.16; 0.09]	0.68		3419.3±7786.9	-0.07 [-0.25; 0.12]	0.62		3708.8±9919	-0.15 [-0.4; 0.11]	0.45	0.045	0.073
CD19		383.5±1179		381.6±1133.5	Ref	Ref		388.9±1302.3	-0.11 [-0.21; -0.01]	0.057		422.8±1422.5	-0.07 [-0.21; 0.07]	0.44		335.7±1000.5	-0.16 [-0.36; 0.03]	0.18		340.8±1070.6	-0.2 [-0.48; 0.09]	0.32		368.3±1308.9	-0.36 [-0.76; 0.03]	0.24	0.045	0.067
CD1C		103.7±217.7		107.8±230.3	Ref	Ref		91.6±175.6	-0.13 [-0.22; -0.03]	0.023		98.6±197	-0.12 [-0.25; 0.01]	0.15		94.2±200	-0.2 [-0.38; -0.01]	0.093		110.3±213.1	-0.14 [-0.42; 0.13]	0.47		111.6±230.2	-0.18 [-0.55; 0.2]	0.55	0.056	0.015
CD1D		45.2±72.8		45.9±72.5	Ref	Ref		43.2±73.8	-0.1 [-0.16; -0.04]	0.0032		46.4±88.7	-0.1 [-0.18; -0.02]	0.059		47.3±101.7	-0.09 [-0.21; 0.02]	0.2		46±59.6	-0.07 [-0.24; 0.11]	0.62		42.5±56	-0.17 [-0.41; 0.07]	0.35	0.046	0.055
CD2		860.7±1144.2		872±1124.9	Ref	Ref		828.1±1198.3	-0.09 [-0.16; -0.02]	0.021		868.6±1308.4	-0.1 [-0.19; -0.01]	0.092		791.8±1129.6	-0.21 [-0.34; -0.07]	0.017		748.3±1006.8	-0.28 [-0.48; -0.08]	0.036		691.6±836.6	-0.42 [-0.69; -0.15]	0.051	0.0012	0.0018
CD209		435.3±611.9		440.6±585.2	Ref	Ref		420±683.7	-0.08 [-0.15; 0]	0.072		392.1±532	-0.09 [-0.19; 0.01]	0.13		396.9±580.6	-0.14 [-0.28; 0]	0.12		369.3±603.4	-0.15 [-0.36; 0.06]	0.29		340.8±623.3	-0.17 [-0.46; 0.12]	0.44	0.028	0.062
CD22		361.8±990.3		362.4±965.8	Ref	Ref		359.9±1058.5	-0.1 [-0.18; -0.03]	0.025		398.7±1146.8	-0.04 [-0.15; 0.07]	0.59		317.2±699.2	-0.1 [-0.25; 0.06]	0.32		315.1±687.2	-0.12 [-0.35; 0.1]	0.44		287.1±547.4	-0.14 [-0.45; 0.17]	0.57	0.17	0.16
CD226		270.6±383.1		274.7±395.8	Ref	Ref		258.8±343.2	-0.05 [-0.11; 0.01]	0.19		270.2±381.9	-0.07 [-0.16; 0.02]	0.2		261.1±351.4	-0.13 [-0.26; -0.01]	0.091		265.3±352.7	-0.18 [-0.37; 0]	0.15		244.4±280.9	-0.23 [-0.48; 0.02]	0.25	0.031	0.038
CD244		110.8±135.5		113.9±139.9	Ref	Ref		101.7±121.5	-0.11 [-0.18; -0.05]	0.0041		96.9±105.4	-0.16 [-0.25; -0.07]	0.0072		86.8±87.2	-0.24 [-0.37; -0.11]	0.0048		82.4±82.3	-0.35 [-0.54; -0.15]	0.0063		82.6±84.8	-0.35 [-0.61; -0.09]	0.084	0.00041	0.00066
CD247		246.8±337.7		248.8±316.3	Ref	Ref		241.1±393.4	-0.1 [-0.16; -0.04]	0.0076		251±421.8	-0.11 [-0.19; -0.02]	0.049		234.5±419.3	-0.21 [-0.33; -0.09]	0.0071		231.6±497.3	-0.33 [-0.51; -0.15]	0.006		197.4±294.6	-0.37 [-0.62; -0.12]	0.053	0.0004	0.00067
CD27		174.4±261.4		180.6±267.4	Ref	Ref		156.2±242.4	-0.09 [-0.17; -0.02]	0.038		156.1±241.8	-0.11 [-0.21; 0]	0.099		124.3±173.8	-0.27 [-0.42; -0.12]	0.0058		123.8±202.7	-0.28 [-0.5; -0.06]	0.055		120.2±201.3	-0.37 [-0.67; -0.07]	0.11	0.0012	0.0033
CD274		196.8±262.4		197.2±265.1	Ref	Ref		195.6±254.7	-0.01 [-0.08; 0.05]	0.75		204.1±272	0.01 [-0.08; 0.1]	0.86		198.7±295.6	-0.04 [-0.16; 0.09]	0.66		203.1±364.9	-0.11 [-0.29; 0.07]	0.41		213±450.7	-0.14 [-0.39; 0.11]	0.46	0.5	0.63
CD276		332.5±330.1		331.1±306.2	Ref	Ref		336.4±391.4	-0.01 [-0.04; 0.03]	0.74		351.1±465.9	0.01 [-0.04; 0.06]	0.84		325.6±310.1	0 [-0.07; 0.07]	0.97		344.2±377.9	0.04 [-0.07; 0.14]	0.62		356.3±460	0.07 [-0.08; 0.21]	0.56	0.86	0.77
CD28		162.3±259.2		163.2±229.8	Ref	Ref		159.5±330.3	-0.13 [-0.19; -0.06]	0.0017		169.2±373	-0.17 [-0.26; -0.07]	0.0061		162±283.9	-0.17 [-0.3; -0.04]	0.039		169.3±336.9	-0.17 [-0.36; 0.03]	0.21		154.4±280	-0.22 [-0.49; 0.05]	0.28	0.0012	0.0011
CD3		735.3±915		747.5±870.9	Ref	Ref		699.8±1032	-0.1 [-0.16; -0.04]	0.0065		724±1141.6	-0.1 [-0.18; -0.01]	0.064		635.6±927.9	-0.22 [-0.34; -0.1]	0.0035		604±968.6	-0.31 [-0.48; -0.13]	0.0067		571.5±739.2	-0.36 [-0.6; -0.12]	0.051	0.00026	0.00054
CD33		185.8±196.1		190.3±200.1	Ref	Ref		172.5±183.5	-0.12 [-0.18; -0.06]	0.00046		173.1±184.5	-0.13 [-0.21; -0.05]	0.0097		175.8±185.9	-0.1 [-0.21; 0.01]	0.15		192.1±199.7	-0.08 [-0.24; 0.09]	0.52		193.9±198.6	-0.03 [-0.26; 0.19]	0.84	0.012	0.0091
CD37		2896.7±4515.2		2942.7±4452.8	Ref	Ref		2763.1±4690.7	-0.16 [-0.22; -0.11]	3.9e-06		2883.3±4913.9	-0.15 [-0.23; -0.07]	0.0049		2631.2±4324.4	-0.18 [-0.29; -0.07]	0.011		2740.7±4914.5	-0.2 [-0.37; -0.04]	0.067		2774.6±5787.8	-0.27 [-0.5; -0.04]	0.12	0.00017	0.00019
CD38		326.4±449.8		335.7±463.9	Ref	Ref		299.3±405	-0.08 [-0.16; 0]	0.1		298.2±433.8	-0.15 [-0.26; -0.05]	0.025		298.8±436.3	-0.18 [-0.34; -0.02]	0.066		273.9±362.5	-0.28 [-0.51; -0.05]	0.072		272.8±416.5	-0.41 [-0.72; -0.09]	0.091	0.0044	0.0092
CD3D		801.3±972.1		812.2±907.8	Ref	Ref		769.3±1138.1	-0.09 [-0.15; -0.02]	0.02		802.3±1333.8	-0.09 [-0.18; 0]	0.097		691.4±999	-0.22 [-0.34; -0.1]	0.006		639.7±1055.2	-0.37 [-0.56; -0.19]	0.0022		599.6±742.7	-0.39 [-0.64; -0.14]	0.051	0.00035	0.00072
CD3E		905.9±1334		928.2±1317.2	Ref	Ref		841.1±1380	-0.12 [-0.19; -0.06]	0.00094		859.9±1332.9	-0.14 [-0.22; -0.05]	0.014		770.4±1178.3	-0.25 [-0.38; -0.13]	0.0021		750±1246.1	-0.31 [-0.5; -0.13]	0.0084		715.2±1105	-0.39 [-0.64; -0.14]	0.049	6.7e-05	0.00013
CD3G		500.2±671.2		503.6±634.6	Ref	Ref		490.3±767.7	-0.08 [-0.14; -0.01]	0.053		510.6±847	-0.08 [-0.17; 0.01]	0.16		445.3±693	-0.21 [-0.34; -0.08]	0.0097		422.6±672.7	-0.29 [-0.48; -0.1]	0.025		399.6±466.4	-0.31 [-0.57; -0.05]	0.12	0.0032	0.006
CD4		844.8±772		873.4±772	Ref	Ref		761.9±766.2	-0.15 [-0.21; -0.1]	3.8e-06		776.4±857	-0.16 [-0.23; -0.08]	0.0032		770.3±1006.3	-0.18 [-0.29; -0.08]	0.0065		794.3±1034.2	-0.17 [-0.32; -0.02]	0.11		789.9±1120.7	-0.13 [-0.34; 0.08]	0.42	9.5e-05	0.00011
CD40		467.1±376.2		475.8±369.1	Ref	Ref		441.7±395.2	-0.09 [-0.14; -0.05]	0.00064		452.2±396.4	-0.07 [-0.13; -0.01]	0.059		428.5±333.6	-0.1 [-0.19; -0.01]	0.062		435.3±338.2	-0.09 [-0.22; 0.04]	0.31		448.7±352.6	-0.05 [-0.22; 0.13]	0.73	0.016	0.012
CD40LG		45.9±81.5		46.8±78.2	Ref	Ref		43.2±90.6	-0.12 [-0.2; -0.04]	0.011		48.6±113.2	-0.14 [-0.25; -0.03]	0.04		44.4±99.7	-0.21 [-0.36; -0.05]	0.034		43.5±107.1	-0.2 [-0.44; 0.03]	0.19		40.5±68.5	-0.23 [-0.55; 0.09]	0.35	0.0067	0.0044
CD44		169.2±474.9		172.6±498.6	Ref	Ref		159.3±398	-0.04 [-0.13; 0.04]	0.39		152.5±395.5	0 [-0.12; 0.11]	0.96		134.3±378.1	-0.05 [-0.22; 0.11]	0.63		94.7±202.4	-0.05 [-0.29; 0.19]	0.79		99.2±233.2	-0.08 [-0.42; 0.25]	0.74	0.86	0.82
CD47		3936.2±3485.1		3911.8±3372.5	Ref	Ref		4007.1±3793.6	-0.04 [-0.08; 0]	0.11		4007.4±4071.6	-0.06 [-0.12; -0.01]	0.07		4176.5±4721.7	-0.05 [-0.13; 0.03]	0.29		4124.1±4049.2	-0.05 [-0.16; 0.07]	0.57		3946.4±2743	-0.04 [-0.19; 0.12]	0.77	0.069	0.035
CD48		295.5±422.8		302.3±400.4	Ref	Ref		275.7±481.7	-0.11 [-0.17; -0.05]	0.0024		286.2±582.3	-0.14 [-0.22; -0.06]	0.0097		245±379.9	-0.24 [-0.36; -0.12]	0.0021		242.1±425.6	-0.31 [-0.48; -0.13]	0.0082		225.5±298	-0.34 [-0.58; -0.09]	0.072	0.00011	0.00021
CD52		2195.7±3191.3		2230.4±3143.3	Ref	Ref		2094.6±3325.8	-0.09 [-0.16; -0.03]	0.014		2107.7±3475.1	-0.12 [-0.21; -0.04]	0.025		1797.8±2717.9	-0.23 [-0.36; -0.11]	0.0033		1799.8±2734.9	-0.29 [-0.47; -0.11]	0.017		1777.5±2703.1	-0.33 [-0.58; -0.08]	0.084	0.0004	0.00051
CD53		152.8±345.6		155.4±334.8	Ref	Ref		145.2±375.2	-0.07 [-0.17; 0.03]	0.23		152.2±407.5	-0.07 [-0.21; 0.06]	0.42		121.3±341.3	-0.22 [-0.42; -0.02]	0.074		99.1±191.8	-0.4 [-0.7; -0.11]	0.043		87.7±192.3	-0.57 [-0.98; -0.17]	0.069	0.014	0.028
CD6		423.7±803.2		427.4±789.5	Ref	Ref		413±841.8	-0.11 [-0.18; -0.05]	0.002		433.9±867.8	-0.1 [-0.18; -0.01]	0.064		397.9±850.8	-0.21 [-0.33; -0.09]	0.007		407.2±1014.3	-0.3 [-0.48; -0.13]	0.0085		349.8±705.2	-0.36 [-0.6; -0.12]	0.057	0.0004	0.00054
CD63		14761.1±8827.6		14827.8±8857.2	Ref	Ref		14567.2±8740.8	-0.02 [-0.05; 0.01]	0.22		14931.5±9250.9	0 [-0.05; 0.04]	0.9		15231.6±10131.3	0 [-0.06; 0.06]	0.99		14958.9±8721.9	-0.02 [-0.11; 0.07]	0.82		14495.9±8289.2	-0.03 [-0.16; 0.09]	0.74	0.76	0.8
CD68		4997.1±5071.1		5069.9±4744.4	Ref	Ref		4785.3±5915.3	-0.08 [-0.12; -0.03]	0.0072		4869.9±7251.6	-0.09 [-0.15; -0.03]	0.029		5146.2±9854.7	-0.08 [-0.17; 0.01]	0.16		4957.3±6486.2	-0.1 [-0.24; 0.03]	0.28		4942±6742.9	-0.13 [-0.31; 0.06]	0.37	0.01	0.016
CD69		304±604.9		309.1±622	Ref	Ref		289.4±552.2	-0.1 [-0.17; -0.03]	0.02		310.3±612.7	-0.13 [-0.23; -0.03]	0.042		292.3±584.1	-0.15 [-0.29; -0.01]	0.095		265.4±500.2	-0.21 [-0.42; 0]	0.15		270.9±513.1	-0.15 [-0.44; 0.13]	0.49	0.017	0.019
CD70		43.4±135.8		45±143	Ref	Ref		38.8±112.1	-0.14 [-0.22; -0.06]	0.0037		37.7±110.4	-0.18 [-0.29; -0.07]	0.01		40.3±120.5	-0.31 [-0.47; -0.15]	0.0033		30.8±67.9	-0.42 [-0.66; -0.19]	0.0063		28.3±47.3	-0.45 [-0.77; -0.13]	0.072	0.00033	0.00065
CD74		2427.7±2578		2519.3±2647.7	Ref	Ref		2161.3±2344.1	-0.14 [-0.2; -0.08]	8.7e-05		2145.2±2401.8	-0.15 [-0.24; -0.07]	0.005		2112.5±2332.6	-0.17 [-0.29; -0.05]	0.02		2102±2309.8	-0.16 [-0.33; 0.01]	0.18		2268.9±2701.4	-0.12 [-0.35; 0.12]	0.53	0.00049	0.00022
CD79A		847.9±1505.8		884.6±1563.5	Ref	Ref		741.3±1318.5	-0.07 [-0.16; 0.03]	0.22		750.1±1408.1	-0.09 [-0.22; 0.04]	0.29		588.8±981.1	-0.3 [-0.48; -0.11]	0.012		598.7±1076.7	-0.31 [-0.59; -0.04]	0.093		587.9±1104.9	-0.33 [-0.7; 0.05]	0.27	0.0086	0.02
CD79B		181.9±445.7		185.4±455.5	Ref	Ref		171.7±415.8	-0.14 [-0.22; -0.06]	0.0028		179.8±431.9	-0.14 [-0.24; -0.03]	0.044		155.2±341.9	-0.24 [-0.39; -0.09]	0.013		167.3±385.7	-0.19 [-0.42; 0.03]	0.21		148.5±307.7	-0.22 [-0.53; 0.09]	0.35	0.0029	0.0057
CD8		283.7±355.6		287±348.9	Ref	Ref		274.2±374.4	-0.04 [-0.11; 0.02]	0.23		280.5±434.9	-0.05 [-0.14; 0.03]	0.32		240.7±294.8	-0.18 [-0.3; -0.06]	0.017		220.5±274.7	-0.34 [-0.52; -0.16]	0.0052		210.9±260.3	-0.41 [-0.65; -0.16]	0.046	0.0038	0.014
CD80		628±611.9		646.7±627.3	Ref	Ref		573.7±561.5	-0.08 [-0.14; -0.02]	0.017		584.1±569.8	-0.05 [-0.13; 0.03]	0.36		553.5±560.4	-0.11 [-0.23; 0]	0.13		547.7±569.3	-0.1 [-0.27; 0.07]	0.4		488.2±450	-0.17 [-0.4; 0.06]	0.34	0.031	0.022
CD83		410.7±537.8		422±573	Ref	Ref		377.7±417.4	-0.09 [-0.14; -0.04]	0.0012		389.8±484.7	-0.1 [-0.17; -0.04]	0.011		389.6±545.3	-0.11 [-0.2; -0.02]	0.057		409.9±418.2	-0.05 [-0.19; 0.08]	0.59		385.7±413.1	-0.11 [-0.29; 0.08]	0.44	0.0088	0.0026
CD86		261.9±263.2		266.5±268.7	Ref	Ref		248.4±245.9	-0.08 [-0.14; -0.02]	0.031		250.6±249.4	-0.1 [-0.18; -0.01]	0.066		248.7±252.6	-0.13 [-0.25; -0.01]	0.076		257.4±289.6	-0.17 [-0.34; 0.01]	0.16		260.3±333.1	-0.17 [-0.41; 0.07]	0.35	0.0079	0.0094
CD8A		363.9±506.7		366.8±487.5	Ref	Ref		355.6±559	-0.05 [-0.12; 0.02]	0.23		367.8±666.2	-0.08 [-0.17; 0.02]	0.19		321.9±440.5	-0.19 [-0.32; -0.05]	0.025		299.9±392.6	-0.33 [-0.52; -0.13]	0.012		291.3±394.5	-0.37 [-0.64; -0.1]	0.075	0.0058	0.019
CD8B		203.7±321		207.4±330.2	Ref	Ref		193±292.4	-0.06 [-0.13; 0.02]	0.2		193.4±304.3	-0.05 [-0.14; 0.05]	0.46		159.5±201.5	-0.2 [-0.34; -0.06]	0.02		141±197	-0.35 [-0.55; -0.14]	0.0088		130.5±172.2	-0.43 [-0.7; -0.15]	0.051	0.0099	0.026
CDK1		427.3±416.8		413.6±396.9	Ref	Ref		467±467.7	0.08 [0.03; 0.14]	0.0093		473±442.4	0.09 [0.01; 0.16]	0.064		487.8±448.6	0.1 [0; 0.2]	0.13		468±437.9	0.05 [-0.1; 0.2]	0.64		488.2±488.9	0.04 [-0.17; 0.25]	0.81	0.11	0.064
CDKN2A		404.4±679.6		400.2±686.4	Ref	Ref		416.4±659.3	0.02 [-0.08; 0.11]	0.79		368.9±622.3	-0.12 [-0.25; 0.01]	0.16		369±612.8	-0.1 [-0.29; 0.08]	0.39		339.2±570.1	-0.2 [-0.47; 0.08]	0.3		310.3±516.5	-0.47 [-0.85; -0.09]	0.1	0.07	0.12
CDKN3		325.5±387.8		317.1±391.7	Ref	Ref		350.1±375.4	0.07 [0; 0.14]	0.068		362.5±381.4	0.08 [-0.01; 0.17]	0.14		360.7±363.2	0.07 [-0.05; 0.2]	0.36		331±307.2	0 [-0.19; 0.18]	0.98		342.2±334	-0.03 [-0.29; 0.22]	0.86	0.24	0.18
CEACAM1		253.5±360.3		254.7±357.4	Ref	Ref		249.9±368.4	-0.07 [-0.14; 0]	0.1		238.7±323.7	-0.15 [-0.25; -0.05]	0.02		230±322.1	-0.21 [-0.35; -0.07]	0.018		227.2±314.9	-0.24 [-0.45; -0.03]	0.085		259.3±354.3	-0.06 [-0.35; 0.22]	0.77	0.026	0.0076
CEACAM8		8.3±86		8.5±88.4	Ref	Ref		7.8±78.8	-0.07 [-0.13; -0.01]	0.064		7.2±69.9	-0.05 [-0.13; 0.04]	0.42		5.1±19.6	-0.04 [-0.16; 0.09]	0.67		5±16.8	0.03 [-0.16; 0.21]	0.86		5.8±20.2	0.07 [-0.18; 0.32]	0.73	0.54	0.38
CIITA		2024.9±2313.7		2078.5±2371.9	Ref	Ref		1869.1±2128.5	-0.13 [-0.18; -0.08]	3.1e-05		1916.9±2054	-0.11 [-0.18; -0.04]	0.013		1826.3±1823.3	-0.15 [-0.25; -0.05]	0.018		1897.8±1776.7	-0.14 [-0.29; 0.01]	0.16		1963±1652.7	-0.12 [-0.33; 0.08]	0.43	0.001	0.00031
CLEC4C		49.8±120.4		50.7±123.6	Ref	Ref		47.1±110.8	-0.06 [-0.16; 0.04]	0.29		48.6±104.9	-0.05 [-0.18; 0.09]	0.6		36.3±83.4	-0.28 [-0.47; -0.08]	0.023		33.1±72.8	-0.38 [-0.67; -0.1]	0.045		30.4±55	-0.42 [-0.82; -0.03]	0.15	0.076	0.1
CMKLR1		8.8±20.9		8.7±20.6	Ref	Ref		8.9±21.7	0.05 [-0.02; 0.11]	0.26		9.9±27.7	0.07 [-0.02; 0.16]	0.2		8.5±14.8	0.07 [-0.06; 0.2]	0.38		7±11.4	-0.01 [-0.2; 0.17]	0.92		6.8±11	-0.03 [-0.28; 0.23]	0.89	0.66	0.36
CORO1A		807.7±1291.1		821.3±1237.8	Ref	Ref		768.4±1434.3	-0.11 [-0.16; -0.06]	0.0002		807.5±1757.9	-0.1 [-0.17; -0.04]	0.016		782.5±2143	-0.14 [-0.24; -0.04]	0.021		671.8±800.5	-0.18 [-0.32; -0.04]	0.053		651.2±796.9	-0.23 [-0.42; -0.03]	0.12	0.00047	0.00066
CRTAM		56.3±79.4		57.5±80.7	Ref	Ref		52.9±75.5	-0.07 [-0.15; 0.01]	0.12		54±79.7	-0.07 [-0.18; 0.04]	0.33		45.1±64.2	-0.24 [-0.4; -0.09]	0.013		38.1±49.3	-0.42 [-0.65; -0.19]	0.006		37±49.6	-0.52 [-0.84; -0.21]	0.046	0.0032	0.0073
CSF1R		885.8±838.5		906±845.3	Ref	Ref		827.1±815.9	-0.11 [-0.16; -0.07]	7.2e-05		850.7±884.4	-0.11 [-0.17; -0.04]	0.01		889.8±956.7	-0.07 [-0.16; 0.03]	0.28		931.4±1042.8	-0.05 [-0.18; 0.09]	0.64		940.1±1078.5	-0.02 [-0.21; 0.17]	0.87	0.0082	0.0066
CSF2RB		1593.8±2426.5		1625.1±2535.2	Ref	Ref		1502.9±2076.6	-0.06 [-0.11; 0]	0.08		1536.5±2244.1	-0.04 [-0.12; 0.03]	0.4		1447.4±1998.4	-0.06 [-0.17; 0.05]	0.38		1386.3±2246.2	-0.08 [-0.24; 0.08]	0.47		1378.5±1620.5	-0.06 [-0.28; 0.16]	0.72	0.17	0.21
CTAG1B		33.7±194		31.3±192.4	Ref	Ref		40.5±198.6	0.12 [0.03; 0.2]	0.016		36.4±191.9	0.1 [-0.01; 0.21]	0.13		47.7±242.2	0.17 [0.01; 0.33]	0.085		28.3±231.4	0 [-0.23; 0.22]	0.98		10.1±46	0.01 [-0.31; 0.32]	0.97	0.27	0.18
CTAG2		37±165.7		35.5±165.4	Ref	Ref		41.4±166.7	0.09 [0; 0.19]	0.088		38.8±154.1	0.05 [-0.07; 0.18]	0.54		47.3±185.4	0.08 [-0.1; 0.26]	0.5		35.2±183.3	-0.09 [-0.35; 0.17]	0.65		20.3±90.3	-0.04 [-0.4; 0.32]	0.88	0.71	0.53
CTLA4		56±78.5		56.9±79.3	Ref	Ref		53.4±76.1	-0.02 [-0.09; 0.05]	0.68		54.5±83.1	-0.04 [-0.14; 0.05]	0.49		52.1±70.1	-0.08 [-0.22; 0.05]	0.35		44.9±57.7	-0.19 [-0.39; 0.01]	0.17		43.5±53.6	-0.16 [-0.43; 0.12]	0.45	0.086	0.1
CTSS		2266.8±2040		2320±2073.7	Ref	Ref		2112±1931.1	-0.1 [-0.15; -0.06]	0.00017		2077.7±1898.7	-0.14 [-0.2; -0.07]	0.0032		2001.4±1828.5	-0.16 [-0.25; -0.06]	0.0072		1955.8±1918.3	-0.19 [-0.33; -0.06]	0.034		2060.9±2267.4	-0.21 [-0.39; -0.02]	0.14	9.5e-05	0.0001
CX3CL1		225±262.1		227.7±255.4	Ref	Ref		217.1±280.6	-0.08 [-0.15; -0.01]	0.061		209.8±262.2	-0.11 [-0.21; -0.02]	0.066		202.6±243.7	-0.14 [-0.28; 0]	0.12		215±258.8	0.02 [-0.18; 0.22]	0.89		217.2±282.9	0.1 [-0.18; 0.37]	0.67	0.21	0.067
CX3CR1		5±14.5		5.1±14.6	Ref	Ref		4.5±14.5	-0.11 [-0.17; -0.05]	0.0013		4.3±9.1	-0.11 [-0.19; -0.03]	0.032		4.7±10.5	-0.07 [-0.19; 0.04]	0.34		4.8±9.6	-0.04 [-0.21; 0.13]	0.78		6.9±12.5	0.16 [-0.08; 0.39]	0.38	0.092	0.051
CXCL1		2721.9±5004.7		2757.3±5170.2	Ref	Ref		2618.9±4489.2	-0.03 [-0.11; 0.05]	0.6		2706.5±4638.2	0.03 [-0.07; 0.14]	0.66		2533.1±4019.7	0.12 [-0.03; 0.27]	0.21		2637.3±4477.1	0.16 [-0.07; 0.38]	0.31		3058.4±4934.1	0.27 [-0.04; 0.58]	0.26	0.21	0.18
CXCL10		957.2±1870.4		981.3±1958.8	Ref	Ref		887±1584.6	-0.13 [-0.22; -0.04]	0.015		886.2±1664.5	-0.18 [-0.3; -0.06]	0.016		831.9±1776.6	-0.32 [-0.49; -0.14]	0.0041		678.5±1618.9	-0.52 [-0.78; -0.27]	0.0022		787.2±2133	-0.56 [-0.91; -0.22]	0.046	6.5e-05	0.00018
CXCL11		202.3±467.7		207.2±491.4	Ref	Ref		188.1±390.9	-0.08 [-0.18; 0.02]	0.16		190.4±408.9	-0.14 [-0.27; -0.01]	0.088		173.5±398.6	-0.28 [-0.47; -0.1]	0.017		145.4±361.3	-0.56 [-0.83; -0.28]	0.0022		172.6±470.5	-0.48 [-0.86; -0.11]	0.093	0.0012	0.0029
CXCL13		1463±5767.6		1498.2±6022.9	Ref	Ref		1360.7±4952	-0.06 [-0.17; 0.04]	0.31		1475.5±5755.6	-0.05 [-0.2; 0.09]	0.57		1177.2±3657.1	-0.31 [-0.51; -0.1]	0.018		856.9±1759.4	-0.43 [-0.73; -0.13]	0.034		770.7±1447.8	-0.44 [-0.85; -0.03]	0.15	0.0084	0.033
CXCL8		3990.5±30030.8		4122±33287	Ref	Ref		3608.3±17404.8	0.1 [0.02; 0.18]	0.04		3628.9±15502	0.17 [0.06; 0.28]	0.014		3308.9±10559.3	0.25 [0.09; 0.4]	0.013		3067.3±5716.9	0.29 [0.06; 0.52]	0.062		3132.3±5255.8	0.28 [-0.04; 0.59]	0.27	0.0035	0.0015
CXCL9		945.4±1783.6		962.7±1809.7	Ref	Ref		895.1±1704.9	-0.08 [-0.18; 0.02]	0.18		928.2±1970.6	-0.15 [-0.28; -0.02]	0.076		825.8±1969.9	-0.37 [-0.56; -0.18]	0.0032		567.5±1193.6	-0.66 [-0.94; -0.38]	0.00097		642.5±1449.6	-0.6 [-0.99; -0.22]	0.049	0.00025	0.00074
CXCR2		179.5±1029.3		174.3±939.6	Ref	Ref		194.4±1254.1	0.05 [-0.05; 0.14]	0.43		160.3±462.8	0.09 [-0.04; 0.22]	0.27		171.1±442.3	0.17 [-0.02; 0.35]	0.16		175.6±522.2	0.17 [-0.11; 0.44]	0.39		218.1±597.4	0.26 [-0.11; 0.63]	0.37	0.14	0.11
CXCR3		11.4±19.8		11.7±20.9	Ref	Ref		10.6±16.2	-0.1 [-0.16; -0.03]	0.01		10.6±17.9	-0.15 [-0.24; -0.07]	0.0071		9.4±18.5	-0.29 [-0.41; -0.16]	0.0005		7.8±11.2	-0.4 [-0.58; -0.21]	0.0021		8.1±11.3	-0.4 [-0.65; -0.14]	0.049	4.6e-05	8.9e-05
CXCR4		1420.3±4606.3		1427.1±5118.2	Ref	Ref		1400.6±2600.1	0.02 [-0.04; 0.09]	0.56		1463.3±2306.4	0.03 [-0.06; 0.11]	0.67		1479.1±2195.4	0.06 [-0.06; 0.18]	0.47		1373.2±1804.2	0.02 [-0.16; 0.2]	0.89		1442.5±1727.8	0.04 [-0.21; 0.29]	0.83	0.78	0.62
CXCR5		67.6±189.4		69.5±191.5	Ref	Ref		62.1±183	-0.1 [-0.19; -0.01]	0.064		71±224	-0.1 [-0.22; 0.03]	0.23		56.9±141.7	-0.29 [-0.48; -0.11]	0.011		55.3±141	-0.36 [-0.63; -0.09]	0.045		47±102.6	-0.37 [-0.74; -0.01]	0.18	0.0044	0.0084
CXCR6		79.2±116.3		81.1±112.9	Ref	Ref		73.9±125.8	-0.09 [-0.17; -0.01]	0.065		75.6±151.6	-0.1 [-0.21; 0.01]	0.15		66.5±116.8	-0.22 [-0.38; -0.06]	0.029		58.6±72.2	-0.23 [-0.47; 0]	0.14		61.2±79.5	-0.25 [-0.57; 0.07]	0.3	0.016	0.031
CYBB		2876.7±3105.4		2953.2±3100.3	Ref	Ref		2654.2±3110.5	-0.14 [-0.19; -0.09]	5e-06		2724.3±3319	-0.14 [-0.21; -0.07]	0.0035		2719.9±3800.3	-0.17 [-0.27; -0.07]	0.007		2707.5±3919.5	-0.22 [-0.37; -0.08]	0.025		2653±3796.1	-0.27 [-0.47; -0.07]	0.084	4.6e-05	5.6e-05
DDX58		1062.9±951		1060.6±930.5	Ref	Ref		1069.5±1008.3	-0.01 [-0.05; 0.03]	0.72		1083.7±1001.8	-0.01 [-0.07; 0.05]	0.8		1118.5±1146.4	-0.04 [-0.12; 0.05]	0.52		1087.4±1043.5	-0.08 [-0.2; 0.05]	0.37		1030.1±991.7	-0.16 [-0.34; 0.01]	0.21	0.3	0.34
DGAT2		199.3±407.2		198.5±423.7	Ref	Ref		201.7±355	0.03 [-0.03; 0.1]	0.41		196.6±259.8	0 [-0.09; 0.09]	0.95		197±239.1	0.04 [-0.09; 0.17]	0.63		183.9±253.6	-0.03 [-0.22; 0.16]	0.83		185.9±202.2	0.07 [-0.19; 0.33]	0.74	0.78	0.83
DMBT1		1145.6±4180.8		1186.7±4292.8	Ref	Ref		1026.1±3835.6	-0.11 [-0.25; 0.02]	0.16		1118.8±4610.8	-0.07 [-0.26; 0.11]	0.55		1353.4±5956.1	-0.01 [-0.27; 0.25]	0.97		1650±7946.1	0.05 [-0.33; 0.43]	0.86		2260.9±10740.2	-0.03 [-0.56; 0.49]	0.93	0.75	0.38
EBI3		45.5±53.5		46.7±53.9	Ref	Ref		42.1±52.1	-0.14 [-0.21; -0.08]	0.0002		42.4±54.8	-0.13 [-0.22; -0.04]	0.018		40.6±44.4	-0.15 [-0.28; -0.03]	0.053		39.2±46.6	-0.26 [-0.45; -0.07]	0.042		42.6±53.2	-0.2 [-0.45; 0.06]	0.31	0.00079	0.0015
EFNA4		294.7±249.1		291.7±243.7	Ref	Ref		303.3±264.1	0.03 [-0.01; 0.07]	0.19		307.5±291.1	0.03 [-0.02; 0.08]	0.3		296.4±204.9	0.02 [-0.05; 0.09]	0.63		294.7±203.4	0.02 [-0.08; 0.12]	0.79		258.3±165	-0.11 [-0.25; 0.03]	0.3	0.5	0.73
EGFR		4214±8171.5		4227.9±8383.8	Ref	Ref		4173.6±7522.8	0.01 [-0.05; 0.06]	0.81		4293.7±7036.5	0.05 [-0.02; 0.12]	0.24		4252.1±6588.5	0.08 [-0.02; 0.18]	0.21		4601.8±7310.4	0.14 [-0.01; 0.29]	0.16		5063±8746.2	0.16 [-0.05; 0.36]	0.33	0.085	0.81
EGR2		495.5±768.9		502.2±774.1	Ref	Ref		475.8±753.6	-0.06 [-0.12; -0.01]	0.064		495.1±896.5	-0.04 [-0.12; 0.03]	0.41		496.4±1016.5	-0.08 [-0.18; 0.03]	0.29		566.5±1211.7	0 [-0.16; 0.16]	0.98		510±990.9	-0.03 [-0.25; 0.19]	0.87	0.21	0.26
EGR3		240.1±505.8		240.9±526.2	Ref	Ref		237.9±441	0.03 [-0.04; 0.09]	0.51		256.5±487.7	0.08 [0; 0.17]	0.13		253.2±492	0.07 [-0.05; 0.19]	0.36		286.9±557.1	0.18 [0; 0.36]	0.14		277.9±577.9	0.19 [-0.05; 0.44]	0.3	0.13	0.072
EIF2AK2		2159.8±1367.2		2133.9±1317.5	Ref	Ref		2235.3±1500.3	0.02 [-0.01; 0.06]	0.3		2246±1528.7	0.01 [-0.04; 0.05]	0.86		2282.8±1638.2	0.02 [-0.05; 0.08]	0.71		2209±1483.2	-0.01 [-0.11; 0.09]	0.9		2145.3±1318.7	-0.03 [-0.17; 0.1]	0.73	0.95	0.93
ENTPD1		554±434.5		562.9±435.8	Ref	Ref		528.3±429.7	-0.06 [-0.11; -0.01]	0.063		513.8±414.5	-0.08 [-0.15; -0.01]	0.085		505.6±401.4	-0.09 [-0.19; 0.02]	0.18		525.2±414.3	-0.01 [-0.16; 0.14]	0.93		553.7±469.4	0.04 [-0.17; 0.24]	0.81	0.11	0.13
EOMES		120.2±212.3		123.8±206.4	Ref	Ref		109.8±228.4	-0.14 [-0.22; -0.07]	0.0016		110.2±201.5	-0.19 [-0.29; -0.08]	0.0061		91.8±147.4	-0.35 [-0.5; -0.2]	0.0005		92±183.4	-0.45 [-0.67; -0.23]	0.0022		105±238.7	-0.49 [-0.79; -0.18]	0.049	7.6e-05	0.0002
FAS		896.2±715		911.9±701.7	Ref	Ref		850.6±750.6	-0.1 [-0.14; -0.06]	9.3e-05		877.7±853.2	-0.09 [-0.15; -0.04]	0.011		840.4±718.5	-0.13 [-0.22; -0.05]	0.012		903.5±821.7	-0.1 [-0.22; 0.02]	0.25		947.1±951.1	-0.03 [-0.19; 0.14]	0.84	0.0032	0.0026
FASLG		80.4±98		82.7±99	Ref	Ref		73.6±94.8	-0.17 [-0.25; -0.1]	0.00011		72.4±94.2	-0.2 [-0.3; -0.1]	0.0046		59.7±67.9	-0.37 [-0.51; -0.22]	0.00015		53.4±56.2	-0.4 [-0.61; -0.19]	0.0048		54.4±59.4	-0.42 [-0.71; -0.13]	0.06	1.7e-05	5.6e-05
FCER1G		3853.4±4675.5		3882.5±4526.7	Ref	Ref		3768.9±5083.7	-0.05 [-0.1; 0]	0.071		3757.9±4917.4	-0.06 [-0.13; 0.01]	0.16		3883.4±6105	-0.05 [-0.15; 0.05]	0.45		3822.9±5909.9	-0.09 [-0.23; 0.06]	0.4		3680.7±4917.4	-0.09 [-0.29; 0.11]	0.57	0.066	0.091
FCGR1A		341.9±409.6		348.3±408.1	Ref	Ref		323.4±413.4	-0.15 [-0.22; -0.08]	0.0002		321.2±419.3	-0.17 [-0.27; -0.08]	0.005		327.6±429	-0.16 [-0.29; -0.03]	0.057		313.2±418.1	-0.19 [-0.39; 0]	0.14		336.3±512.9	-0.2 [-0.47; 0.07]	0.33	0.001	0.0019
FCGR2B		101.3±117.7		105.6±122.2	Ref	Ref		88.9±102.5	-0.14 [-0.21; -0.07]	0.00055		88.5±102.8	-0.17 [-0.26; -0.07]	0.0061		83.2±91.9	-0.19 [-0.32; -0.05]	0.026		84.7±98.3	-0.2 [-0.4; 0]	0.14		76.5±95.3	-0.35 [-0.62; -0.08]	0.093	0.00045	0.00054
FCGR3A		1982.8±2644.3		2008.4±2704.5	Ref	Ref		1908.4±2460	-0.1 [-0.16; -0.04]	0.0033		1889.2±2302.5	-0.12 [-0.19; -0.04]	0.016		1940.9±2469	-0.08 [-0.19; 0.03]	0.26		1981.8±2813.3	-0.11 [-0.27; 0.05]	0.31		2155.8±3440.5	-0.11 [-0.33; 0.11]	0.52	0.0075	0.016
FCGR3B		334.9±1723		343.1±1840.4	Ref	Ref		311.2±1324.6	-0.04 [-0.13; 0.04]	0.41		292.8±898.7	0 [-0.11; 0.12]	0.96		338.8±1152	0.09 [-0.07; 0.26]	0.38		365.7±1463.1	0.05 [-0.19; 0.29]	0.78		479.9±1954.5	0.09 [-0.24; 0.42]	0.73	0.71	0.53
FCRLA		51.4±130.8		53.8±137.1	Ref	Ref		44.4±110.1	-0.11 [-0.2; -0.02]	0.051		49.4±132.6	-0.13 [-0.26; 0]	0.1		41.7±104.3	-0.26 [-0.44; -0.07]	0.027		38.9±84.4	-0.19 [-0.46; 0.09]	0.32		41.7±93.4	-0.19 [-0.56; 0.19]	0.53	0.012	0.021
FOXM1		463.8±473.1		455.8±469.1	Ref	Ref		487.2±484.2	0.05 [0; 0.11]	0.11		499.4±507.4	0.08 [0.01; 0.16]	0.082		485.2±424.4	0.07 [-0.03; 0.18]	0.29		444.9±403.5	-0.04 [-0.2; 0.12]	0.74		476.7±455.8	0.04 [-0.19; 0.26]	0.83	0.21	0.082
FOXO1		1359.1±967.5		1374.1±953.7	Ref	Ref		1315.2±1005.5	-0.03 [-0.07; 0.01]	0.21		1300.7±1002.6	-0.04 [-0.1; 0.01]	0.23		1246.6±962.6	-0.08 [-0.16; 0]	0.1		1322.2±1050.3	-0.02 [-0.13; 0.09]	0.83		1250.1±1102.7	-0.1 [-0.25; 0.06]	0.43	0.098	0.16
FOXP3		103.2±121.5		106.4±123.6	Ref	Ref		94±114.7	-0.09 [-0.16; -0.03]	0.015		96±120.7	-0.08 [-0.17; 0.01]	0.13		86.8±104	-0.21 [-0.34; -0.08]	0.012		75.9±83.8	-0.33 [-0.52; -0.14]	0.0081		70.7±78.6	-0.36 [-0.62; -0.1]	0.072	0.0022	0.0028
FUT4		220±427		224.3±442.4	Ref	Ref		207.5±378.7	-0.07 [-0.13; -0.01]	0.05		208.4±353.9	-0.08 [-0.16; 0]	0.11		200.2±393.3	-0.11 [-0.22; 0.01]	0.15		219.3±526.5	-0.12 [-0.29; 0.05]	0.3		273.4±718.7	-0.07 [-0.31; 0.16]	0.71	0.056	0.073
FYB		1557.9±2578.1		1578.9±2529.2	Ref	Ref		1497±2714.9	-0.11 [-0.17; -0.05]	0.0017		1567.7±3063.6	-0.09 [-0.18; -0.01]	0.066		1583.2±3693.3	-0.11 [-0.23; 0]	0.13		1660.4±4948.3	-0.15 [-0.32; 0.02]	0.2		1474.4±2568.2	-0.16 [-0.39; 0.08]	0.38	0.017	0.02
G6PD		1096.6±1354		1090.9±1349.9	Ref	Ref		1113.2±1366.2	0.02 [-0.02; 0.06]	0.42		1116.1±1470.3	0.02 [-0.04; 0.08]	0.6		1079.3±1523.8	-0.02 [-0.1; 0.07]	0.75		1018.2±1277.4	-0.04 [-0.16; 0.08]	0.67		958±957.7	-0.04 [-0.21; 0.13]	0.75	0.94	0.77
GADD45GIP1		2502.4±3010		2473.3±2793.5	Ref	Ref		2587±3565	0.02 [-0.01; 0.05]	0.28		2637.6±3553.1	0.04 [0; 0.07]	0.11		2505.2±2876.4	0.04 [-0.02; 0.09]	0.29		2644.5±4048.3	0.05 [-0.03; 0.13]	0.39		2839.2±5401.1	0.06 [-0.04; 0.17]	0.43	0.11	0.079
GAGE1_GAGE12I_GAGE12F		184.8±1174.5		177.7±1205.7	Ref	Ref		205.3±1078.8	0.11 [0.01; 0.22]	0.075		168.9±947.2	0.07 [-0.07; 0.21]	0.47		132.3±779.7	0.01 [-0.2; 0.22]	0.96		28±161.7	-0.3 [-0.6; 0]	0.14		43.2±214.3	-0.26 [-0.67; 0.16]	0.42	0.85	0.96
GAGE10		9.4±22.4		9.5±22.9	Ref	Ref		9±20.7	-0.08 [-0.14; -0.01]	0.048		9±19.7	-0.1 [-0.19; -0.01]	0.085		8.4±16.3	-0.12 [-0.25; 0.01]	0.14		7.6±14.2	-0.17 [-0.36; 0.02]	0.19		7.1±17.1	-0.37 [-0.63; -0.11]	0.069	0.01	0.0063
GAGE12J		25.1±224.7		22.2±184.9	Ref	Ref		33.5±312.9	0.07 [0; 0.15]	0.09		27.9±328.6	0.04 [-0.06; 0.14]	0.53		30.5±452.9	0.06 [-0.08; 0.2]	0.5		4.6±21.7	-0.06 [-0.27; 0.14]	0.66		5.1±26.1	-0.1 [-0.38; 0.18]	0.66	0.78	0.63
GAGE13		2.4±17		2.4±18.1	Ref	Ref		2.4±13.5	0.02 [-0.02; 0.07]	0.33		1.8±12	0 [-0.06; 0.06]	0.98		1.1±7.5	-0.04 [-0.12; 0.04]	0.47		0.3±1.7	-0.12 [-0.24; 0]	0.15		0.4±2.4	-0.11 [-0.27; 0.06]	0.41	0.47	0.58
GAGE2C_GAGE2A_GAGE2E		226.3±1353.5		225.1±1367.7	Ref	Ref		229.8±1311.6	0.08 [-0.03; 0.19]	0.22		196.3±1273.5	0.01 [-0.14; 0.16]	0.9		151.1±1047.5	-0.08 [-0.3; 0.13]	0.58		31.1±175.5	-0.39 [-0.7; -0.07]	0.064		46.7±237.6	-0.44 [-0.87; -0.01]	0.18	0.37	0.53
GATA3		138±387.6		137.3±356.5	Ref	Ref		140.2±466.4	-0.14 [-0.2; -0.07]	0.00025		162.3±599.4	-0.09 [-0.18; 0]	0.1		165.4±726.4	-0.18 [-0.3; -0.05]	0.022		151.9±449.2	-0.09 [-0.27; 0.09]	0.47		137±335.9	-0.12 [-0.37; 0.13]	0.54	0.0056	0.007
GBP1		1617±1601.9		1649.4±1611.6	Ref	Ref		1522.9±1570.1	-0.09 [-0.14; -0.04]	0.0041		1552.2±1659.7	-0.07 [-0.14; 0]	0.09		1473.8±1622.4	-0.12 [-0.22; -0.02]	0.046		1293.3±1292.8	-0.21 [-0.35; -0.06]	0.039		1354.1±1568	-0.22 [-0.42; -0.02]	0.14	0.0033	0.0092
GNLY		1087.4±2215		1100.5±2212.8	Ref	Ref		1049.1±2221.8	-0.03 [-0.1; 0.04]	0.51		1032.2±1663.7	-0.01 [-0.1; 0.09]	0.93		923.4±1338.1	-0.05 [-0.18; 0.09]	0.63		872.2±1188.3	-0.09 [-0.28; 0.11]	0.55		887.5±1423.1	-0.18 [-0.45; 0.09]	0.37	0.32	0.51
GPR18		40.3±86.8		41±86.2	Ref	Ref		38.4±88.5	-0.08 [-0.15; 0]	0.1		41.7±99.5	-0.11 [-0.22; 0]	0.095		33.7±69.6	-0.27 [-0.42; -0.12]	0.006		34.7±80.1	-0.34 [-0.57; -0.12]	0.024		32.3±55.5	-0.36 [-0.67; -0.05]	0.12	0.0022	0.0044
GRAP2		425.8±650.5		432.8±657.7	Ref	Ref		405.6±628.8	-0.09 [-0.16; -0.03]	0.014		419.9±650.1	-0.1 [-0.18; -0.01]	0.082		404.2±597.9	-0.16 [-0.29; -0.04]	0.036		412±628.7	-0.18 [-0.36; 0]	0.15		363.3±461.1	-0.15 [-0.4; 0.1]	0.44	0.015	0.016
GUSB		1590.2±833.8		1594.3±832.6	Ref	Ref		1578±837.4	-0.03 [-0.06; -0.01]	0.031		1621.6±886.4	-0.01 [-0.05; 0.02]	0.51		1642.2±839	-0.01 [-0.05; 0.04]	0.84		1723±849	0.02 [-0.05; 0.09]	0.71		1692.2±826.8	0 [-0.09; 0.1]	0.97	0.54	0.11
GZMA		339.8±479.9		348.6±490.8	Ref	Ref		314.1±445.7	-0.14 [-0.21; -0.06]	0.0029		311±481.8	-0.19 [-0.3; -0.09]	0.0055		268.4±373.8	-0.3 [-0.45; -0.15]	0.0023		253.1±321.7	-0.4 [-0.62; -0.18]	0.0063		276.2±379.8	-0.35 [-0.65; -0.04]	0.12	0.00022	0.00054
GZMB		247.4±386.4		248±363.6	Ref	Ref		245.6±446.2	-0.03 [-0.1; 0.05]	0.57		254±403.6	-0.02 [-0.13; 0.08]	0.76		225.4±449.5	-0.21 [-0.36; -0.06]	0.025		171.4±219.4	-0.35 [-0.57; -0.13]	0.017		183.9±257.1	-0.31 [-0.61; -0.01]	0.18	0.037	0.13
GZMH		144.1±223		149.6±230	Ref	Ref		128.1±200.4	-0.15 [-0.22; -0.08]	0.00053		124.2±173	-0.2 [-0.3; -0.1]	0.0035		107.4±163.3	-0.36 [-0.5; -0.22]	0.00015		95.8±115.8	-0.5 [-0.71; -0.29]	0.00097		97.6±131.2	-0.54 [-0.83; -0.26]	0.026	1.8e-05	5.8e-05
GZMK		129.7±233.2		135.6±234	Ref	Ref		112.5±230.2	-0.19 [-0.28; -0.1]	0.00021		116.9±288.4	-0.24 [-0.36; -0.12]	0.0035		95.2±153.7	-0.41 [-0.58; -0.24]	0.00025		90±146	-0.45 [-0.7; -0.2]	0.0062		86.4±134.7	-0.56 [-0.9; -0.22]	0.046	1.7e-05	4.2e-05
HAVCR2		595±588		604.6±596	Ref	Ref		567.3±563.4	-0.09 [-0.14; -0.04]	0.0038		582±607.1	-0.08 [-0.15; -0.01]	0.064		601.7±625.5	-0.05 [-0.15; 0.04]	0.39		615.9±691.1	-0.08 [-0.22; 0.07]	0.47		628.9±759.8	-0.1 [-0.29; 0.1]	0.54	0.033	0.033
HERC6		232.6±220.5		233.1±219.9	Ref	Ref		231.4±222.4	-0.03 [-0.08; 0.01]	0.26		233.9±227.2	-0.02 [-0.09; 0.04]	0.6		247.6±259.8	-0.01 [-0.1; 0.08]	0.88		243.3±202.5	0.01 [-0.12; 0.14]	0.92		234.5±201.7	-0.05 [-0.23; 0.14]	0.74	0.7	0.48
HGF		133.8±213.6		139.9±222.1	Ref	Ref		116.1±185.6	-0.12 [-0.19; -0.05]	0.0055		106.4±140.3	-0.17 [-0.26; -0.07]	0.0067		103.6±139.7	-0.16 [-0.3; -0.02]	0.062		117.1±166.6	-0.01 [-0.21; 0.19]	0.96		114.3±152.8	0.04 [-0.23; 0.32]	0.83	0.03	0.035
HIF1A		2167±2072.8		2151.4±2169.3	Ref	Ref		2212.2±1762.7	0.03 [-0.01; 0.07]	0.18		2336.8±1946.4	0.07 [0.02; 0.12]	0.035		2437.2±2120.5	0.1 [0.03; 0.17]	0.027		2593.7±2280.8	0.15 [0.04; 0.25]	0.045		2622.1±2134.1	0.18 [0.03; 0.32]	0.12	0.014	0.013
HLA_A		6142.9±8871.9		6143±8837.7	Ref	Ref		6142.4±8973.1	-0.05 [-0.26; 0.16]	0.71		6083.7±8603.2	-0.11 [-0.39; 0.17]	0.56		5797.9±8362.4	-0.12 [-0.52; 0.29]	0.67		6038.5±8345.7	-0.31 [-0.91; 0.28]	0.47		7083.3±9562.3	0.03 [-0.78; 0.85]	0.96	0.64	0.75
HLA_B		3334.8±7957.8		3386.9±6506.5	Ref	Ref		3183.4±11150.9	-0.11 [-0.27; 0.04]	0.23		3001.6±6008.2	-0.2 [-0.42; 0.01]	0.13		2845.2±5511.2	-0.24 [-0.56; 0.07]	0.21		2205.6±4327.6	-0.54 [-1; -0.09]	0.076		2007±4339	-0.68 [-1.3; -0.06]	0.15	0.024	0.028
HLA_C		5794.3±6845.4		5841.4±6869.5	Ref	Ref		5657.5±6775.3	-0.02 [-0.12; 0.08]	0.77		5614.5±6958.4	-0.06 [-0.2; 0.08]	0.54		5098.3±5968.4	-0.14 [-0.33; 0.06]	0.29		4671.9±5659.2	-0.2 [-0.49; 0.09]	0.31		4478.7±5460.7	-0.24 [-0.64; 0.16]	0.44	0.35	0.33
HLA_DMA		3373.4±2620.8		3455.4±2649.8	Ref	Ref		3135.1±2520.4	-0.12 [-0.16; -0.07]	1.1e-05		3165.6±2538.3	-0.11 [-0.17; -0.05]	0.0054		3084.8±2389.2	-0.12 [-0.21; -0.04]	0.021		3158.2±2460.8	-0.15 [-0.27; -0.02]	0.075		3254.8±2508.1	-0.15 [-0.32; 0.02]	0.27	0.00029	5.6e-05
HLA_DMB		207.9±391.4		211.5±391.4	Ref	Ref		197.6±391.3	-0.09 [-0.21; 0.03]	0.22		189.7±358.7	-0.07 [-0.23; 0.09]	0.53		186±380.6	-0.15 [-0.38; 0.08]	0.31		192.2±413.5	-0.27 [-0.61; 0.07]	0.25		217.3±479	-0.13 [-0.59; 0.34]	0.73	0.13	0.099
HLA_DOA		387.6±402.2		399.9±409.7	Ref	Ref		351.7±377.4	-0.14 [-0.21; -0.08]	0.00012		356.3±377.2	-0.14 [-0.23; -0.06]	0.0087		348.4±349.7	-0.16 [-0.28; -0.04]	0.034		358±358	-0.16 [-0.34; 0.02]	0.2		370±388.7	-0.13 [-0.38; 0.11]	0.48	0.001	0.00054
HLA_DOB		323.5±493.1		331.5±488	Ref	Ref		300.4±507.1	-0.17 [-0.25; -0.1]	0.00012		322.3±592	-0.17 [-0.27; -0.07]	0.01		283.8±466.4	-0.28 [-0.43; -0.14]	0.0032		268.9±352.5	-0.37 [-0.59; -0.16]	0.0083		245.2±316.4	-0.49 [-0.78; -0.19]	0.046	2.6e-05	2.4e-05
HLA_DPA1		18244.7±20589.1		18905.9±20938	Ref	Ref		16323.7±19418.5	-0.26 [-0.39; -0.13]	0.00064		16323.1±17713	-0.19 [-0.36; -0.01]	0.089		14725.1±14803.8	-0.35 [-0.6; -0.1]	0.026		14098.2±16177	-0.68 [-1.05; -0.31]	0.006		14777.1±17614.2	-0.76 [-1.26; -0.26]	0.051	0.0026	0.0035
HLA_DPB1		7893.9±10082.6		8201.2±10034.6	Ref	Ref		7000.9±10171.2	-0.16 [-0.22; -0.11]	2.2e-06		6857.3±6796.7	-0.16 [-0.23; -0.08]	0.0032		6577.3±6797.2	-0.19 [-0.3; -0.09]	0.0042		6587±6189.2	-0.21 [-0.36; -0.06]	0.045		7017.7±6820.1	-0.17 [-0.39; 0.04]	0.28	4.6e-05	2.4e-05
HLA_DQA1		1433.2±2033.2		1489.5±2072.7	Ref	Ref		1269.4±1904.7	-0.23 [-0.33; -0.12]	0.0002		1279.4±2009.1	-0.26 [-0.4; -0.12]	0.0049		1086.7±1641.6	-0.43 [-0.63; -0.23]	0.0012		992.3±1544.4	-0.59 [-0.89; -0.3]	0.0022		1097.4±1818.5	-0.48 [-0.88; -0.08]	0.12	6.5e-05	9e-05
HLA_DQA2		14.6±50.2		15±50.9	Ref	Ref		13.5±48.1	-0.05 [-0.13; 0.03]	0.29		11.8±40.5	-0.12 [-0.23; -0.02]	0.066		14.3±54.1	-0.19 [-0.34; -0.04]	0.046		10.5±35.2	-0.23 [-0.45; -0.01]	0.14		10.9±36.3	-0.15 [-0.46; 0.16]	0.54	0.022	0.0088
HLA_DQB2		73.3±313.7		75.2±324.9	Ref	Ref		67.7±278.7	-0.13 [-0.22; -0.04]	0.013		57.9±171.8	-0.16 [-0.28; -0.04]	0.035		59.7±201.9	-0.32 [-0.5; -0.15]	0.004		54.4±142.9	-0.37 [-0.62; -0.11]	0.033		54.1±119	-0.29 [-0.64; 0.06]	0.28	0.0023	0.00027
HLA_DRA		21348.8±20887.4		21959.5±21168.6	Ref	Ref		19574.2±19948.1	-0.13 [-0.19; -0.07]	0.0001		19492.6±19216.9	-0.13 [-0.21; -0.05]	0.0084		18689.5±18441.2	-0.16 [-0.27; -0.06]	0.017		18399.1±17685.2	-0.21 [-0.37; -0.05]	0.047		19235±19678.5	-0.21 [-0.43; 0.01]	0.22	0.00028	9e-05
HLA_DRB1		19926.1±21090.6		20612.8±21655.9	Ref	Ref		17930.9±19222	-0.17 [-0.32; -0.03]	0.038		17712.9±18794.1	-0.17 [-0.37; 0.02]	0.16		15934.9±16916.8	-0.24 [-0.52; 0.03]	0.16		15366.6±16355.9	-0.4 [-0.81; 0]	0.14		16800.1±18068.5	-0.34 [-0.9; 0.21]	0.43	0.078	0.084
HLA_E		19678.4±15588.8		20118.7±15189	Ref	Ref		18399.2±16634.7	-0.1 [-0.13; -0.06]	5.2e-06		18542.7±14901.9	-0.09 [-0.13; -0.04]	0.0061		17383.9±12674.4	-0.13 [-0.2; -0.06]	0.0033		17540.2±14413	-0.15 [-0.25; -0.05]	0.023		17117.6±12433.4	-0.13 [-0.27; 0.01]	0.22	7.6e-05	9e-05
HLA_F		210.5±161.7		213.1±160.3	Ref	Ref		202.9±165.7	-0.06 [-0.12; -0.01]	0.04		203.3±165.1	-0.07 [-0.14; 0]	0.11		200.5±170.9	-0.1 [-0.2; 0]	0.12		191.9±155.7	-0.15 [-0.3; 0]	0.14		208.1±170.6	-0.07 [-0.27; 0.14]	0.68	0.026	0.019
HLA_F_AS1		17.3±38.7		17.3±38.9	Ref	Ref		17.3±38.3	-0.05 [-0.12; 0.01]	0.18		16.6±28.8	-0.07 [-0.15; 0.02]	0.24		16.8±27.6	-0.05 [-0.18; 0.08]	0.55		18.1±25.9	0.02 [-0.17; 0.21]	0.89		19.3±25.4	0.07 [-0.19; 0.32]	0.73	0.44	0.4
HLA_G		50.8±380.3		46.2±329	Ref	Ref		64.2±500.3	0.03 [-0.06; 0.12]	0.6		61.5±595.5	0.03 [-0.09; 0.15]	0.7		68±764.7	0 [-0.18; 0.17]	0.97		27.1±83.1	0.18 [-0.07; 0.43]	0.31		21.1±58.8	0.17 [-0.17; 0.52]	0.53	0.69	0.6
HMBS		349.2±325.1		346.6±315.6	Ref	Ref		356.8±351.1	0.02 [-0.01; 0.05]	0.3		365.9±407.1	0.02 [-0.02; 0.07]	0.47		363.1±292.9	0.02 [-0.04; 0.09]	0.6		363.6±280	0 [-0.09; 0.1]	0.98		325.2±218.8	-0.04 [-0.17; 0.09]	0.71	0.61	0.49
ICAM1		2179.5±2461.3		2210.1±2515.3	Ref	Ref		2090.7±2295.7	-0.09 [-0.15; -0.03]	0.013		2040.8±2190.9	-0.12 [-0.2; -0.04]	0.02		2034.9±2189.3	-0.12 [-0.23; 0]	0.11		2214.7±2217.8	-0.06 [-0.23; 0.11]	0.64		2134±2075.3	-0.09 [-0.32; 0.15]	0.66	0.03	0.0073
ICOS		30.9±61.4		30.6±51	Ref	Ref		31.8±84.7	-0.05 [-0.12; 0.03]	0.3		35.9±112.9	-0.06 [-0.16; 0.04]	0.34		32.3±65.7	-0.1 [-0.24; 0.05]	0.29		30.8±73.3	-0.18 [-0.39; 0.04]	0.24		25.6±35.1	-0.25 [-0.54; 0.05]	0.28	0.073	0.085
ICOSLG		359.3±341.8		363±329.4	Ref	Ref		348.7±375.6	-0.04 [-0.08; 0]	0.057		348.5±313.5	-0.05 [-0.1; 0]	0.11		339.2±301.1	-0.08 [-0.15; -0.01]	0.08		363.7±346.9	0 [-0.11; 0.11]	1		385.2±414.2	0.04 [-0.11; 0.19]	0.73	0.11	0.099
ID2		701.3±780.2		697±732.3	Ref	Ref		713.7±905.1	-0.04 [-0.1; 0.01]	0.16		730.5±952.6	-0.05 [-0.12; 0.02]	0.25		740.1±808.6	-0.03 [-0.13; 0.07]	0.7		757.9±749.5	-0.01 [-0.16; 0.14]	0.94		809.1±878.3	0.01 [-0.19; 0.21]	0.92	0.43	0.49
ID3		136.1±147.7		135.6±144.4	Ref	Ref		137.3±156.9	-0.02 [-0.08; 0.04]	0.64		144±181.8	-0.01 [-0.1; 0.07]	0.81		149.2±207.2	0 [-0.12; 0.12]	0.98		160.4±235.2	0.04 [-0.13; 0.22]	0.75		140.4±152.3	-0.02 [-0.26; 0.22]	0.89	0.97	0.96
IDO1		261.4±550		264.6±541.5	Ref	Ref		252±574	-0.1 [-0.18; -0.01]	0.054		251.9±513.6	-0.09 [-0.21; 0.02]	0.2		254.1±567.7	-0.19 [-0.35; -0.02]	0.068		270.9±684.7	-0.26 [-0.5; -0.02]	0.11		287.2±525	-0.17 [-0.5; 0.15]	0.5	0.016	0.01
IDO2		13.6±40.3		14±42.7	Ref	Ref		12.4±32.5	-0.08 [-0.16; -0.01]	0.053		13.5±37.2	-0.03 [-0.13; 0.07]	0.7		14.3±44.4	-0.05 [-0.2; 0.09]	0.57		15.9±60.4	-0.06 [-0.27; 0.15]	0.69		19.6±81.5	-0.02 [-0.31; 0.27]	0.92	0.37	0.15
IFI27		1075.7±1201.5		1066.3±1156.6	Ref	Ref		1103±1323.2	0.04 [-0.02; 0.11]	0.29		1095.9±1209	0.04 [-0.05; 0.12]	0.55		1126.1±1336.4	0 [-0.12; 0.13]	0.97		1107.2±1386.1	-0.06 [-0.25; 0.12]	0.64		1049.2±1300.8	-0.08 [-0.33; 0.17]	0.7	0.99	0.83
IFI35		845.6±636		855.4±617.7	Ref	Ref		817±685.8	-0.06 [-0.1; -0.03]	0.0039		832.6±693.8	-0.06 [-0.11; -0.01]	0.061		810.9±637.3	-0.08 [-0.15; -0.01]	0.085		801.3±560.1	-0.1 [-0.21; 0]	0.16		780.9±490.8	-0.09 [-0.23; 0.06]	0.44	0.018	0.013
IFI44L		1030.5±1588.4		1015.9±1517.2	Ref	Ref		1072.7±1779.1	-0.04 [-0.11; 0.04]	0.41		1126.9±1862.6	-0.02 [-0.12; 0.08]	0.78		1216.3±2104.2	-0.02 [-0.16; 0.12]	0.83		1127.9±1636.7	-0.08 [-0.29; 0.13]	0.62		1134.3±1680.1	-0.08 [-0.36; 0.21]	0.73	0.5	0.33
IFI6		4111.3±5484.1		4099±5504.7	Ref	Ref		4147.2±5425.3	0.01 [-0.05; 0.07]	0.79		4242.4±5576.5	0.02 [-0.06; 0.1]	0.73		4566±6503.9	0.01 [-0.1; 0.13]	0.88		4945.6±7074.1	0.07 [-0.1; 0.23]	0.61		4008.1±5118.7	-0.03 [-0.26; 0.2]	0.87	0.97	0.85
IFIH1		273.5±273		270.9±271.3	Ref	Ref		281.3±277.7	0.01 [-0.04; 0.06]	0.81		291.8±311.7	0 [-0.07; 0.07]	1		315.7±376.1	0.05 [-0.06; 0.15]	0.48		308.6±354	0.05 [-0.1; 0.2]	0.65		307.7±355.5	0.01 [-0.2; 0.21]	0.97	0.9	0.9
IFIT1		576.7±980.4		570.9±946.6	Ref	Ref		593.5±1072.7	-0.01 [-0.08; 0.06]	0.84		608.2±1167.7	-0.03 [-0.13; 0.07]	0.67		699.1±1521.9	-0.05 [-0.2; 0.09]	0.59		591.6±914.9	-0.16 [-0.37; 0.05]	0.27		538.9±777.2	-0.25 [-0.54; 0.04]	0.27	0.29	0.24
IFIT2		959.6±1480.2		977.2±1603.5	Ref	Ref		908.3±1040.6	-0.05 [-0.09; 0]	0.1		937.1±1147.4	-0.05 [-0.11; 0.02]	0.25		1013±1474.5	-0.05 [-0.15; 0.04]	0.37		887.4±950.7	-0.11 [-0.25; 0.03]	0.27		877.8±928.9	-0.12 [-0.31; 0.07]	0.4	0.12	0.11
IFIT3		435.9±513.8		436±506.2	Ref	Ref		435.6±535.6	-0.02 [-0.09; 0.05]	0.64		443.8±594.6	-0.04 [-0.13; 0.05]	0.55		478.7±725.1	-0.04 [-0.17; 0.09]	0.68		400.5±462.2	-0.13 [-0.32; 0.05]	0.3		402.8±470.7	-0.19 [-0.44; 0.07]	0.35	0.28	0.25
IFITM1		5535.7±4634.6		5563.9±4618.3	Ref	Ref		5453.8±4681.9	-0.03 [-0.08; 0.01]	0.24		5531.2±4599.9	-0.01 [-0.08; 0.05]	0.75		5741.5±4958.3	0.01 [-0.08; 0.1]	0.93		6030.5±4702.2	0.09 [-0.04; 0.22]	0.32		6172.2±4574.1	0.14 [-0.04; 0.32]	0.31	0.97	0.88
IFITM2		1978±2292.3		2007±2388.7	Ref	Ref		1893.5±1983.8	-0.05 [-0.1; 0]	0.063		1880.2±1578.2	-0.03 [-0.09; 0.03]	0.42		1929.6±1607.9	0 [-0.09; 0.09]	0.98		2096.3±1841.3	0.06 [-0.07; 0.19]	0.55		2234.9±2087.3	0.11 [-0.07; 0.29]	0.42	0.8	0.9
IFNA17		35±318.3		38.7±348.7	Ref	Ref		24.2±206	-0.12 [-0.2; -0.04]	0.015		26.8±218.6	-0.1 [-0.21; 0.01]	0.16		22.5±211.7	-0.1 [-0.26; 0.07]	0.35		35.8±311.7	-0.11 [-0.35; 0.13]	0.55		59.1±430.1	-0.14 [-0.47; 0.19]	0.6	0.084	0.074
IFNB1		25.4±192.2		27.6±206.1	Ref	Ref		19±144.4	-0.08 [-0.15; -0.01]	0.07		21.5±157.7	-0.07 [-0.17; 0.03]	0.25		19.5±180.9	-0.1 [-0.25; 0.04]	0.26		30.5±268.3	-0.14 [-0.35; 0.07]	0.34		50.7±370.7	-0.19 [-0.48; 0.1]	0.38	0.065	0.05
IFNG		29.8±66.6		30.7±68.4	Ref	Ref		27.5±61	-0.15 [-0.23; -0.07]	0.0014		28.9±67.3	-0.15 [-0.26; -0.04]	0.029		23.8±54.4	-0.32 [-0.48; -0.17]	0.0016		19.5±43.2	-0.41 [-0.64; -0.19]	0.0062		22.5±56.1	-0.43 [-0.75; -0.12]	0.072	0.00015	0.00066
IGF1R		2524.3±2058		2512.6±2008.2	Ref	Ref		2558.2±2196.6	0.04 [0; 0.08]	0.064		2488.6±2290.3	0.03 [-0.02; 0.08]	0.41		2499.2±2785.6	0.04 [-0.04; 0.11]	0.45		2695.8±3783.1	0.03 [-0.07; 0.14]	0.67		2850.7±4682.4	0.01 [-0.14; 0.15]	0.95	0.35	0.15
IGSF6		428.9±521.8		440.5±537.3	Ref	Ref		395.2±472.5	-0.11 [-0.17; -0.04]	0.0039		387.2±437.5	-0.14 [-0.23; -0.05]	0.012		361.2±409.3	-0.18 [-0.3; -0.06]	0.02		356.7±420	-0.23 [-0.41; -0.05]	0.058		405.6±514.8	-0.1 [-0.35; 0.15]	0.61	0.0026	0.0027
IKZF1		2170.9±2992.2		2201.9±2821.5	Ref	Ref		2080.7±3439.8	-0.14 [-0.19; -0.08]	3.1e-05		2140.3±3224.7	-0.13 [-0.2; -0.05]	0.0087		1985.2±2772.7	-0.17 [-0.28; -0.06]	0.013		1897.3±2539	-0.2 [-0.36; -0.05]	0.053		1730.1±2324.2	-0.3 [-0.52; -0.09]	0.072	0.00029	0.00036
IKZF2		155.3±120.8		156.4±118.5	Ref	Ref		151.9±127.4	-0.03 [-0.08; 0.01]	0.21		151.8±126.4	-0.04 [-0.1; 0.01]	0.25		153.6±139.8	-0.06 [-0.14; 0.02]	0.26		154.2±151.7	-0.02 [-0.14; 0.1]	0.79		169.1±188.3	0.04 [-0.12; 0.21]	0.74	0.22	0.11
IKZF3		404.7±524.8		412.2±524.1	Ref	Ref		382.9±526.4	-0.11 [-0.18; -0.05]	0.0037		397.3±593.6	-0.18 [-0.27; -0.09]	0.004		356.9±485.2	-0.29 [-0.42; -0.16]	0.0005		339.2±469.4	-0.42 [-0.61; -0.23]	0.0013		295.9±422	-0.55 [-0.8; -0.29]	0.011	1.7e-05	2.4e-05
IKZF4		32.4±30.5		32.3±30.6	Ref	Ref		32.7±30	0.01 [-0.06; 0.07]	0.84		31.9±27.2	0 [-0.09; 0.09]	0.98		32±25.4	0.01 [-0.11; 0.14]	0.88		33.7±25.6	0.07 [-0.12; 0.25]	0.64		32.5±26.1	0.1 [-0.16; 0.35]	0.64	0.65	0.77
IL10		54.8±103.1		54.8±102.2	Ref	Ref		54.6±105.6	-0.03 [-0.09; 0.04]	0.52		56.7±118.5	-0.05 [-0.14; 0.04]	0.4		56.9±94.4	-0.06 [-0.18; 0.07]	0.5		56±73.5	-0.09 [-0.27; 0.1]	0.54		57.8±74.8	-0.03 [-0.29; 0.22]	0.86	0.34	0.42
IL10RA		1337±1386.4		1370.1±1385.7	Ref	Ref		1240.9±1384.2	-0.12 [-0.17; -0.07]	7.2e-05		1234.5±1414.3	-0.13 [-0.2; -0.06]	0.0049		1154.8±1221.9	-0.17 [-0.26; -0.07]	0.008		1167.5±1346.2	-0.2 [-0.34; -0.05]	0.043		1081.2±1021.4	-0.25 [-0.45; -0.05]	0.1	7.6e-05	0.00014
IL12A		76.7±119.2		76.4±96.4	Ref	Ref		77.7±168.8	-0.06 [-0.13; 0.01]	0.14		68.8±92	-0.13 [-0.22; -0.04]	0.023		70±105.7	-0.16 [-0.29; -0.03]	0.046		57.6±81.5	-0.31 [-0.5; -0.12]	0.016		62.8±104.4	-0.31 [-0.57; -0.05]	0.12	0.0019	0.0031
IL12B		3.9±8.4		4.2±8.8	Ref	Ref		3.2±6.8	-0.1 [-0.15; -0.04]	0.0038		3.2±7.2	-0.1 [-0.18; -0.02]	0.04		3.3±8.2	-0.1 [-0.22; 0.01]	0.15		3.7±9	-0.03 [-0.2; 0.14]	0.81		3.9±11.4	-0.07 [-0.3; 0.16]	0.71	0.015	0.013
IL13		2.9±9.5		2.9±9.1	Ref	Ref		3±10.4	-0.02 [-0.07; 0.02]	0.41		2.8±10.1	-0.07 [-0.14; 0]	0.09		2.7±10.2	-0.08 [-0.18; 0.01]	0.16		3.6±14.2	-0.08 [-0.22; 0.06]	0.45		4.4±18.4	-0.02 [-0.22; 0.17]	0.87	0.22	0.16
IL15		126.3±101.8		129.1±103.4	Ref	Ref		118.3±96.3	-0.08 [-0.13; -0.03]	0.0065		118.7±92.1	-0.07 [-0.14; -0.01]	0.084		114.2±89.4	-0.14 [-0.23; -0.04]	0.027		112±93.7	-0.19 [-0.34; -0.05]	0.049		109.5±79.7	-0.17 [-0.37; 0.03]	0.27	0.0053	0.0066
IL17A		2.5±15.1		2.6±16	Ref	Ref		2.4±12.1	0.02 [-0.03; 0.06]	0.59		2.8±14	0.03 [-0.04; 0.09]	0.54		2.2±12.9	-0.03 [-0.12; 0.06]	0.63		2.1±12.3	-0.05 [-0.19; 0.08]	0.6		3.3±16.3	0.04 [-0.15; 0.23]	0.78	0.93	0.77
IL17F		0.4±6.9		0.3±4.8	Ref	Ref		0.5±10.9	0.01 [-0.01; 0.03]	0.59		0.8±15.9	0 [-0.03; 0.03]	0.95		0.3±1.4	-0.01 [-0.05; 0.04]	0.85		0.2±1	0 [-0.06; 0.06]	0.94		0.3±1.2	0.03 [-0.05; 0.11]	0.67	0.97	0.94
IL18		1059.1±1055.3		1066.1±1097.6	Ref	Ref		1038.9±921.3	-0.07 [-0.11; -0.02]	0.019		1070±1002.7	-0.06 [-0.12; 0.01]	0.16		1061.7±980.2	-0.08 [-0.17; 0.01]	0.15		1066.6±862.7	-0.05 [-0.19; 0.08]	0.61		1068.6±817.4	-0.02 [-0.2; 0.17]	0.89	0.1	0.11
IL1A		66.2±250.8		67.1±259.6	Ref	Ref		63.8±223.4	0.01 [-0.08; 0.09]	0.92		61.5±208.6	0.06 [-0.06; 0.17]	0.46		46.9±156.5	-0.01 [-0.17; 0.15]	0.96		35.3±108.1	0.05 [-0.18; 0.28]	0.77		31.9±81.2	0.1 [-0.22; 0.42]	0.71	0.69	0.63
IL1B		268.3±1223.6		269.7±1334.7	Ref	Ref		264.3±820.1	-0.02 [-0.09; 0.06]	0.72		266.5±821.7	0.02 [-0.08; 0.12]	0.78		250.2±872.2	0.03 [-0.11; 0.17]	0.74		201.5±361	0.02 [-0.18; 0.22]	0.89		251±464.4	0.17 [-0.11; 0.45]	0.43	0.7	0.62
IL2		1.7±3.9		1.7±3.7	Ref	Ref		1.6±4.2	-0.05 [-0.09; -0.01]	0.027		1.7±4.7	-0.04 [-0.1; 0.01]	0.2		1.5±4	-0.09 [-0.17; -0.01]	0.063		1.3±3	-0.15 [-0.27; -0.04]	0.045		1.1±2.2	-0.18 [-0.34; -0.02]	0.12	0.016	0.013
IL21		5.1±12.6		5.4±13.5	Ref	Ref		4.3±9.4	-0.1 [-0.16; -0.04]	0.0055		4.6±10.3	-0.1 [-0.18; -0.02]	0.058		3.7±8.3	-0.17 [-0.29; -0.05]	0.022		2.6±5.4	-0.29 [-0.47; -0.12]	0.01		3±6.2	-0.25 [-0.49; -0.01]	0.16	0.00091	0.0027
IL22		0.3±2.9		0.3±3	Ref	Ref		0.3±2.7	0 [-0.02; 0.02]	0.95		0.4±3.8	0.02 [-0.01; 0.04]	0.37		0.4±4.9	-0.01 [-0.05; 0.03]	0.63		0.1±0.5	-0.04 [-0.1; 0.02]	0.3		0.1±0.5	-0.04 [-0.11; 0.04]	0.57	0.77	0.76
IL23A		16.4±34		16.5±35.5	Ref	Ref		16.1±29.3	0.05 [-0.01; 0.11]	0.19		16.6±28.8	0.07 [-0.02; 0.16]	0.2		16.7±32.7	0.06 [-0.06; 0.19]	0.43		16.2±27.3	0.06 [-0.12; 0.25]	0.64		17.4±31.2	0.09 [-0.16; 0.34]	0.65	0.22	0.15
IL2RA		246.4±445.2		244.6±324.8	Ref	Ref		251.6±683.8	-0.02 [-0.08; 0.04]	0.59		247.4±321.4	-0.01 [-0.09; 0.07]	0.86		234.9±267.4	-0.04 [-0.16; 0.08]	0.63		234.4±276.8	-0.09 [-0.27; 0.08]	0.47		226.4±299.7	-0.16 [-0.4; 0.08]	0.38	0.27	0.38
IL2RB		516.8±554.1		531.4±563.1	Ref	Ref		474.4±524.8	-0.11 [-0.16; -0.05]	0.00082		471.4±518.5	-0.11 [-0.19; -0.04]	0.016		403.4±388.4	-0.21 [-0.31; -0.1]	0.0032		358.9±327.9	-0.33 [-0.49; -0.17]	0.0022		342.6±301.1	-0.33 [-0.55; -0.11]	0.051	8.5e-05	0.00027
IL2RG		723.2±818.6		735.3±791.2	Ref	Ref		688.2±892.6	-0.11 [-0.17; -0.05]	0.0019		716.3±959.7	-0.1 [-0.19; -0.02]	0.044		633.8±775	-0.17 [-0.29; -0.05]	0.021		581.5±765.4	-0.26 [-0.43; -0.09]	0.026		539.4±522.2	-0.3 [-0.53; -0.06]	0.1	0.0012	0.0019
IL3RA		194.2±464.3		195.6±517	Ref	Ref		190.4±255.8	0.02 [-0.03; 0.08]	0.53		183.4±217.3	0.01 [-0.06; 0.09]	0.78		171.7±191.4	-0.01 [-0.12; 0.1]	0.88		160.4±149.3	-0.03 [-0.2; 0.13]	0.79		151.9±107.6	0.01 [-0.21; 0.23]	0.95	0.97	0.99
IL4		2.4±9.5		2.4±9.7	Ref	Ref		2.4±8.9	-0.03 [-0.08; 0.02]	0.36		2.3±8.3	-0.04 [-0.11; 0.02]	0.32		2.3±6.9	-0.02 [-0.12; 0.07]	0.72		2±5.3	-0.04 [-0.18; 0.1]	0.69		2.3±5.1	0.08 [-0.11; 0.27]	0.62	0.78	0.48
IL6		155.4±373.5		148.3±310.9	Ref	Ref		175.8±513.4	0.05 [-0.02; 0.13]	0.22		186.7±663.1	0.09 [-0.01; 0.19]	0.13		169.4±289.9	0.15 [0.01; 0.29]	0.099		168.3±280.6	0.21 [0.01; 0.42]	0.14		171.5±249.5	0.21 [-0.07; 0.49]	0.34	0.068	0.031
IL7		138.2±122.8		141.4±123.6	Ref	Ref		128.8±119.8	-0.12 [-0.17; -0.06]	0.0002		132.2±132	-0.12 [-0.19; -0.05]	0.01		134.6±140.5	-0.14 [-0.24; -0.03]	0.036		140.5±137.3	-0.04 [-0.19; 0.11]	0.73		127.7±97.5	-0.07 [-0.28; 0.14]	0.69	0.013	0.0054
IL7R		783.4±1158.7		778.6±989.8	Ref	Ref		797.5±1548.5	-0.06 [-0.13; 0.01]	0.14		865.8±1974.3	-0.03 [-0.13; 0.06]	0.59		785.9±1344.4	-0.12 [-0.25; 0.01]	0.15		786.3±1660.9	-0.21 [-0.4; -0.02]	0.11		650.4±929.6	-0.34 [-0.6; -0.08]	0.086	0.051	0.055
IRF1		1190.9±1121.3		1217.5±1147.6	Ref	Ref		1113.7±1037.8	-0.09 [-0.13; -0.05]	0.00011		1137.2±1084.6	-0.09 [-0.14; -0.04]	0.0097		1049.7±870.3	-0.13 [-0.21; -0.06]	0.0068		1033.9±895.5	-0.15 [-0.27; -0.04]	0.043		1059±903.1	-0.15 [-0.3; 0.01]	0.22	0.00026	0.00066
IRF4		648.2±1087.8		680.3±1140.8	Ref	Ref		554.8±910.5	-0.09 [-0.17; -0.01]	0.059		531.9±895.5	-0.08 [-0.2; 0.03]	0.23		465.4±867	-0.24 [-0.4; -0.08]	0.017		469.1±898	-0.21 [-0.45; 0.02]	0.18		421.5±718.2	-0.3 [-0.63; 0.02]	0.22	0.0079	0.017
IRF9		2309.8±1630.2		2307±1611.6	Ref	Ref		2317.7±1683.4	0 [-0.03; 0.03]	0.95		2297.8±1467.2	0 [-0.04; 0.05]	0.9		2246.3±1391.6	-0.02 [-0.08; 0.05]	0.68		2218.2±1259.8	-0.01 [-0.11; 0.08]	0.89		2202±1210.7	-0.02 [-0.15; 0.11]	0.83	0.69	0.57
IRS1		1011.3±995.3		1011±1017	Ref	Ref		1012.1±929.8	0.01 [-0.05; 0.07]	0.81		1024.6±988.9	-0.01 [-0.09; 0.07]	0.82		998.7±882.9	-0.02 [-0.14; 0.09]	0.76		1061.4±930.3	0.04 [-0.13; 0.2]	0.78		1069.3±913.1	0.01 [-0.22; 0.23]	0.97	0.92	0.96
ISG15		1412.9±2071.3		1398.8±2103.6	Ref	Ref		1454.1±1974.5	0.04 [-0.01; 0.09]	0.21		1484.9±2102.1	0.03 [-0.04; 0.1]	0.53		1573.4±2413.3	0.03 [-0.07; 0.14]	0.63		1471.3±2125.4	-0.02 [-0.17; 0.14]	0.89		1189.8±1230.2	-0.09 [-0.3; 0.12]	0.57	0.86	0.8
ISG20		798.2±954.3		803.7±906.9	Ref	Ref		782.5±1080.3	-0.02 [-0.07; 0.02]	0.44		783.4±1160.5	-0.03 [-0.09; 0.03]	0.49		694.3±575.5	-0.07 [-0.16; 0.02]	0.21		666±552	-0.1 [-0.23; 0.03]	0.27		583.8±482	-0.21 [-0.39; -0.03]	0.12	0.063	0.19
ITGA1		1964.2±1932		1957.7±1856.4	Ref	Ref		1983.1±2136.8	-0.01 [-0.06; 0.04]	0.69		2002.5±2331.5	-0.01 [-0.08; 0.06]	0.82		2052.1±2544.4	-0.02 [-0.12; 0.08]	0.81		2355.5±3154.8	0.11 [-0.04; 0.25]	0.29		2713.8±4070.1	0.2 [0; 0.4]	0.18	0.65	0.69
ITGAE		141.6±94.3		141.2±92.9	Ref	Ref		142.7±98.6	-0.02 [-0.07; 0.02]	0.35		143.8±99.9	-0.03 [-0.09; 0.03]	0.41		141.3±87.1	-0.02 [-0.1; 0.06]	0.78		136.6±75.8	-0.06 [-0.17; 0.06]	0.53		133.7±77.4	-0.03 [-0.19; 0.13]	0.81	0.36	0.43
ITGAL		521±627.3		531.6±588	Ref	Ref		490.2±728.9	-0.14 [-0.2; -0.08]	7.3e-05		491±678.2	-0.14 [-0.22; -0.06]	0.0064		422.9±476.2	-0.22 [-0.33; -0.1]	0.0037		391.3±430.7	-0.3 [-0.47; -0.13]	0.0082		361.9±392.5	-0.37 [-0.6; -0.13]	0.049	6.5e-05	9e-05
ITGAM		1226±1977.3		1254.9±1990.4	Ref	Ref		1142.2±1936.9	-0.14 [-0.2; -0.09]	7.4e-06		1216±2200.4	-0.11 [-0.18; -0.04]	0.014		1221.7±1957.8	-0.1 [-0.2; 0.01]	0.14		1354.3±2228	-0.07 [-0.22; 0.08]	0.54		1179.7±1472.3	-0.16 [-0.37; 0.05]	0.31	0.0056	0.0039
ITGAX		607.8±908.5		625.5±966.8	Ref	Ref		556.4±710.5	-0.1 [-0.15; -0.05]	0.00076		560.4±753.8	-0.08 [-0.15; -0.01]	0.063		549.5±749	-0.08 [-0.18; 0.02]	0.2		492.8±455.1	-0.12 [-0.27; 0.03]	0.24		513.3±506.9	-0.12 [-0.32; 0.08]	0.43	0.019	0.024
ITGB1		6735.2±5084.3		6659.6±4793.1	Ref	Ref		6954.9±5844.8	0.02 [-0.01; 0.06]	0.28		7231.5±6959.5	0.04 [-0.01; 0.09]	0.2		7391.5±8411.5	0.04 [-0.02; 0.11]	0.31		7856±11428.3	0.07 [-0.04; 0.17]	0.36		6739.6±4727.9	0 [-0.13; 0.14]	0.97	0.26	0.087
ITGB2		1592.7±1786.4		1642±1740.1	Ref	Ref		1449.4±1907.7	-0.15 [-0.19; -0.1]	2.2e-06		1473.2±1825.2	-0.15 [-0.21; -0.08]	0.0032		1418.3±1874.7	-0.17 [-0.27; -0.07]	0.006		1398.3±1569.6	-0.2 [-0.34; -0.06]	0.036		1382.6±1348.7	-0.2 [-0.4; -0.01]	0.17	6.5e-05	5.6e-05
ITGB7		337.2±341.4		340.6±331.1	Ref	Ref		327.1±369.7	-0.09 [-0.15; -0.03]	0.01		338.9±406.1	-0.12 [-0.2; -0.03]	0.026		302.7±326.3	-0.2 [-0.32; -0.09]	0.006		301.4±328.4	-0.21 [-0.38; -0.04]	0.07		286.5±303.5	-0.27 [-0.5; -0.04]	0.12	0.0014	0.0024
ITK		443.8±803.8		445±699.8	Ref	Ref		440.3±1049.3	-0.11 [-0.18; -0.04]	0.011		463.4±966.4	-0.1 [-0.2; -0.01]	0.089		449.8±1016.7	-0.18 [-0.32; -0.03]	0.046		434.7±961.6	-0.27 [-0.48; -0.06]	0.053		348.2±681.9	-0.33 [-0.62; -0.05]	0.12	0.0044	0.0054
JAML		117.7±178.8		121.1±179.8	Ref	Ref		107.8±175.5	-0.11 [-0.18; -0.04]	0.0055		104.8±142.6	-0.13 [-0.22; -0.03]	0.039		100.9±132.6	-0.17 [-0.31; -0.03]	0.046		103.2±135.2	-0.14 [-0.34; 0.06]	0.3		108.2±150.5	-0.11 [-0.39; 0.16]	0.61	0.031	0.024
JCHAIN		2879.1±5896.3		3007.2±6175.3	Ref	Ref		2506.9±4980.9	-0.07 [-0.17; 0.04]	0.28		2443±4918.2	-0.08 [-0.22; 0.06]	0.41		2328.3±5491.5	-0.28 [-0.48; -0.08]	0.025		2739.7±7213.1	-0.28 [-0.57; 0.01]	0.16		2612±5958	-0.36 [-0.77; 0.04]	0.25	0.03	0.036
KIAA0101		212.2±207.5		207.7±211.7	Ref	Ref		225.5±194.4	0.08 [0.03; 0.13]	0.0093		230.1±197	0.08 [0.01; 0.15]	0.078		239.4±208.5	0.1 [0; 0.2]	0.13		244±236.4	0.05 [-0.1; 0.2]	0.64		257.3±266.6	0.1 [-0.1; 0.3]	0.53	0.068	0.029
KIR2DL1		0.3±3.7		0.3±2.9	Ref	Ref		0.4±5.3	0.01 [0; 0.03]	0.21		0.6±7.4	0.02 [-0.01; 0.05]	0.23		1±10.8	0.06 [0.02; 0.1]	0.0097		1.7±16.1	0.05 [-0.01; 0.1]	0.2		0.5±3.9	-0.02 [-0.1; 0.05]	0.67	0.14	0.087
KIR2DL2		0.2±0.9		0.2±0.9	Ref	Ref		0.2±1.1	0 [-0.01; 0.02]	0.66		0.2±0.8	0 [-0.03; 0.02]	0.78		0.1±0.3	-0.03 [-0.06; 0]	0.097		0.1±0.4	-0.05 [-0.1; -0.01]	0.075		0.1±0.2	-0.05 [-0.11; 0.01]	0.28	0.17	0.23
KIR2DL3		3±9.4		3.1±9.3	Ref	Ref		2.8±9.8	-0.04 [-0.09; 0.01]	0.19		3±9.2	-0.02 [-0.09; 0.05]	0.61		2.7±7.2	-0.05 [-0.15; 0.05]	0.41		2.2±4.3	-0.08 [-0.23; 0.06]	0.43		1.9±3.6	-0.12 [-0.32; 0.08]	0.44	0.46	0.51
KLF2		833.8±1098.5		845.7±1105.7	Ref	Ref		799.3±1077	-0.07 [-0.12; -0.02]	0.015		812.4±1089	-0.08 [-0.15; -0.01]	0.065		822±1113	-0.1 [-0.19; 0]	0.12		897.5±1172	-0.06 [-0.21; 0.08]	0.55		873.4±1086.3	-0.08 [-0.27; 0.12]	0.64	0.045	0.064
KLRB1		222.3±315.3		226±312.8	Ref	Ref		211.7±322.3	-0.1 [-0.18; -0.02]	0.03		224.4±358.4	-0.09 [-0.2; 0.01]	0.16		197.1±257.4	-0.1 [-0.25; 0.05]	0.29		193.3±224.6	-0.11 [-0.33; 0.11]	0.52		206.3±240.9	-0.13 [-0.43; 0.18]	0.6	0.095	0.087
KLRD1		114.8±157.9		114.9±158.9	Ref	Ref		114.6±155.1	-0.05 [-0.12; 0.01]	0.19		119.5±155	-0.03 [-0.12; 0.06]	0.61		115.1±160.2	-0.06 [-0.2; 0.07]	0.47		106.5±129.4	-0.18 [-0.37; 0.02]	0.18		103.3±122.2	-0.15 [-0.42; 0.12]	0.46	0.14	0.24
KLRF1		21±37.5		21.7±39	Ref	Ref		19.1±32.5	-0.13 [-0.19; -0.06]	0.0011		19.2±28	-0.14 [-0.23; -0.05]	0.014		18.1±26.2	-0.16 [-0.29; -0.03]	0.046		17.3±27.9	-0.27 [-0.45; -0.08]	0.037		17.7±30.9	-0.21 [-0.47; 0.05]	0.28	0.0019	0.0019
KLRG1		261.1±370.3		267.6±375.2	Ref	Ref		242.5±355	-0.12 [-0.18; -0.05]	0.0027		238.4±342.7	-0.13 [-0.22; -0.04]	0.02		222±308.9	-0.21 [-0.34; -0.09]	0.0081		205.6±273.6	-0.26 [-0.45; -0.07]	0.039		194.4±237.1	-0.33 [-0.59; -0.08]	0.091	0.001	0.001
KLRK1		540.7±774.9		538.8±742	Ref	Ref		546.2±863.6	-0.04 [-0.11; 0.04]	0.41		579.7±928.8	-0.03 [-0.13; 0.06]	0.61		523.8±806.4	-0.12 [-0.26; 0.02]	0.17		520.7±867	-0.22 [-0.42; -0.01]	0.12		450.1±583.2	-0.23 [-0.51; 0.04]	0.28	0.07	0.13
KREMEN1		379±498.5		371.4±472.9	Ref	Ref		400.9±565.8	0.08 [0.03; 0.14]	0.015		360.7±512.5	0.03 [-0.05; 0.11]	0.55		330.8±412.8	0.04 [-0.08; 0.15]	0.63		309.3±342.9	0.02 [-0.15; 0.19]	0.88		296.6±343.1	0.02 [-0.21; 0.25]	0.89	0.43	0.49
KRT5		14902.3±51382.1		15776.9±54732	Ref	Ref		12361.4±39997.7	-0.17 [-0.3; -0.04]	0.031		11654.5±47158.7	-0.07 [-0.25; 0.11]	0.57		7813.6±24129.4	-0.15 [-0.41; 0.11]	0.37		5319.7±16568.3	0.16 [-0.22; 0.53]	0.58		5075.7±17484.7	0.19 [-0.33; 0.71]	0.65	0.67	0.77
KRT7		7683.6±9852.6		7553.1±9404	Ref	Ref		8062.8±11047.4	-0.05 [-0.13; 0.04]	0.33		8183.7±9822.1	-0.02 [-0.13; 0.1]	0.84		8712.8±11041.1	0.04 [-0.13; 0.2]	0.73		9615.3±13131.2	0.07 [-0.17; 0.32]	0.68		9014.4±14942.8	-0.27 [-0.6; 0.06]	0.28	0.85	0.81
LAG3		124.8±157.5		127.1±153.6	Ref	Ref		117.9±168.3	-0.09 [-0.15; -0.03]	0.014		119.4±149.9	-0.08 [-0.16; 0]	0.13		107.2±122.9	-0.18 [-0.29; -0.06]	0.017		98.3±99.5	-0.26 [-0.43; -0.09]	0.025		100.9±108.7	-0.23 [-0.47; 0]	0.2	0.0058	0.019
LAMP1		1000.7±1967.5		1012.4±2137.9	Ref	Ref		966.5±1355.9	-0.02 [-0.06; 0.01]	0.23		955.6±1721.2	-0.05 [-0.09; 0]	0.1		1025.6±2517.3	-0.04 [-0.11; 0.03]	0.34		925.2±633.7	-0.05 [-0.15; 0.05]	0.53		927.1±693.7	-0.04 [-0.18; 0.09]	0.71	0.14	0.12
LAMP3		605.3±956.3		621.6±971	Ref	Ref		557.7±911	-0.03 [-0.1; 0.05]	0.53		547.3±926.7	-0.07 [-0.17; 0.04]	0.33		458.5±699	-0.22 [-0.37; -0.07]	0.02		473±698.4	-0.22 [-0.44; 0]	0.14		429.5±613.7	-0.33 [-0.63; -0.03]	0.14	0.028	0.0081
LAPTM5		4605.5±5694.3		4680.1±5891.9	Ref	Ref		4388.8±5071.8	-0.08 [-0.13; -0.02]	0.019		4472.6±4924.1	-0.07 [-0.14; 0.01]	0.16		4371.9±4846.9	-0.07 [-0.18; 0.04]	0.29		4701.2±5719.6	-0.07 [-0.23; 0.09]	0.57		5087.5±6861.7	-0.06 [-0.28; 0.16]	0.72	0.063	0.085
LCK		17.6±88.2		18.7±96.9	Ref	Ref		14.5±55.8	-0.04 [-0.12; 0.04]	0.43		15.1±66.6	0.03 [-0.08; 0.14]	0.72		14.9±59.2	0.04 [-0.11; 0.2]	0.68		13.7±46.3	0.05 [-0.18; 0.28]	0.78		15.5±55.1	0.19 [-0.12; 0.5]	0.43	0.83	0.56
LCN2		6866.3±15525.6		6874.9±15755.4	Ref	Ref		6841.3±14842.1	0.07 [-0.03; 0.17]	0.27		6859.1±13844.4	0.1 [-0.04; 0.25]	0.25		6462.1±13190.5	0.02 [-0.18; 0.22]	0.89		5578.4±10505.9	0.07 [-0.23; 0.37]	0.76		6253.2±13466.3	-0.04 [-0.45; 0.37]	0.89	0.37	0.24
LEXM		29.8±45.4		30±43	Ref	Ref		29.4±51.8	-0.04 [-0.11; 0.02]	0.29		29.3±50.6	-0.05 [-0.14; 0.04]	0.41		30.2±60.6	-0.07 [-0.2; 0.06]	0.44		21.9±27.9	-0.21 [-0.4; -0.01]	0.12		21.6±24.7	-0.18 [-0.44; 0.08]	0.37	0.21	0.15
LILRB1		190.2±537		194.6±552.8	Ref	Ref		177.5±487.9	-0.15 [-0.21; -0.09]	6.9e-05		180±393.2	-0.15 [-0.23; -0.07]	0.0051		171.5±356	-0.16 [-0.28; -0.04]	0.027		173.4±362.8	-0.22 [-0.39; -0.05]	0.055		162.5±284.1	-0.18 [-0.41; 0.06]	0.33	0.00073	0.0013
LILRB2		212.4±296.2		216.1±301.6	Ref	Ref		201.6±279.8	-0.09 [-0.15; -0.04]	0.0043		203.5±311.3	-0.09 [-0.17; -0.02]	0.046		213.7±404.7	-0.09 [-0.2; 0.01]	0.17		194±237.7	-0.15 [-0.3; 0.01]	0.16		198.1±242.6	-0.17 [-0.38; 0.04]	0.28	0.0086	0.02
LMNA		7338.4±7280.6		7309.8±7138.6	Ref	Ref		7421.3±7679.6	0.01 [-0.02; 0.04]	0.7		7649.3±8443.1	0.02 [-0.02; 0.07]	0.41		7531.8±8604	0.01 [-0.06; 0.07]	0.88		8366.7±11542	0.03 [-0.06; 0.13]	0.64		7642.5±6843	0.03 [-0.1; 0.15]	0.78	0.38	0.38
LRG1		182.1±444.4		181±454.5	Ref	Ref		185.3±414	0.01 [-0.06; 0.09]	0.72		195.7±488	0.07 [-0.02; 0.17]	0.22		211.2±601.6	0.15 [0.01; 0.28]	0.085		264.6±870.7	0.21 [0.01; 0.41]	0.12		238.6±524.2	0.21 [-0.06; 0.49]	0.31	0.046	0.12
LRP1		3605±2699.1		3710.6±2726.8	Ref	Ref		3298.3±2593.5	-0.1 [-0.14; -0.06]	6.9e-05		3277.1±2800	-0.1 [-0.16; -0.05]	0.0049		3210.6±2637.2	-0.11 [-0.19; -0.03]	0.027		3319.1±2522.7	-0.06 [-0.17; 0.06]	0.48		3213.5±2416.7	-0.05 [-0.21; 0.11]	0.69	0.0069	0.007
LST1		261.5±368.5		270.7±385.7	Ref	Ref		234.7±311.5	-0.18 [-0.24; -0.11]	7.4e-06		229.3±265.1	-0.17 [-0.26; -0.09]	0.004		225.2±259.2	-0.15 [-0.27; -0.02]	0.055		229.3±258.2	-0.11 [-0.29; 0.07]	0.41		248.8±318	-0.09 [-0.34; 0.16]	0.67	0.0022	0.0018
LY9		47.8±72.4		48.1±69.3	Ref	Ref		46.7±80.8	-0.11 [-0.18; -0.03]	0.018		49.4±90	-0.12 [-0.22; -0.01]	0.072		42.7±75.9	-0.27 [-0.42; -0.12]	0.0041		44.6±85.5	-0.23 [-0.45; -0.02]	0.11		38.6±66.2	-0.3 [-0.59; 0]	0.19	0.0026	0.0047
LYZ		27611±68264.1		27760.3±57617.7	Ref	Ref		27177±92507.8	-0.09 [-0.16; -0.02]	0.027		30767.5±119746	-0.06 [-0.16; 0.03]	0.29		31971.4±144704.2	-0.11 [-0.25; 0.02]	0.18		21672.8±32731.7	-0.18 [-0.38; 0.01]	0.17		24119.6±39543.8	-0.18 [-0.45; 0.09]	0.38	0.033	0.046
M6PR		3280.9±1577.5		3302.8±1556.4	Ref	Ref		3217.2±1636.3	-0.02 [-0.05; 0]	0.16		3224.3±1585.4	-0.02 [-0.05; 0.02]	0.47		3140.7±1625.9	-0.04 [-0.09; 0.01]	0.21		3092.3±1630.1	-0.06 [-0.14; 0.01]	0.2		3106.6±1808.8	-0.07 [-0.17; 0.03]	0.37	0.079	0.15
MAD2L1		274.9±274.3		271.4±257.3	Ref	Ref		285.1±318.4	0.04 [-0.01; 0.09]	0.18		297.7±401.3	0.03 [-0.03; 0.1]	0.43		314.8±545.6	0.06 [-0.04; 0.15]	0.33		296.6±268	0.06 [-0.08; 0.2]	0.57		325.8±311.2	0.17 [-0.02; 0.36]	0.25	0.23	0.19
MADCAM1		11.4±39.5		11.2±39.1	Ref	Ref		11.7±40.7	0.05 [-0.02; 0.12]	0.2		12.2±29.2	0.12 [0.03; 0.21]	0.046		10.2±22.9	0 [-0.14; 0.13]	0.97		8±16.2	-0.15 [-0.34; 0.05]	0.28		5.9±13	-0.35 [-0.61; -0.08]	0.093	0.89	0.72
MAGEA1		24.6±93.2		24±96.3	Ref	Ref		26.4±83.6	0.12 [0.03; 0.21]	0.027		24.7±78.8	0.1 [-0.03; 0.22]	0.22		27.2±88.2	0.11 [-0.07; 0.29]	0.33		12.3±46.8	-0.15 [-0.41; 0.11]	0.41		5.9±34.6	-0.43 [-0.78; -0.07]	0.12	0.65	0.38
MAGEA10		82.1±564.2		80.9±620.9	Ref	Ref		85.6±351.3	0.08 [-0.03; 0.19]	0.21		74.8±355	-0.01 [-0.15; 0.14]	0.95		74.8±307.7	0.02 [-0.18; 0.23]	0.88		53.5±265.4	-0.09 [-0.39; 0.22]	0.69		30.4±130.5	-0.23 [-0.65; 0.18]	0.46	0.73	0.88
MAGEA12		9.9±32.8		9.3±31.2	Ref	Ref		11.5±37	0.09 [0.01; 0.16]	0.062		10.4±33.8	0.02 [-0.08; 0.12]	0.8		10.8±30.3	0.08 [-0.07; 0.23]	0.41		8.6±22.6	0.01 [-0.2; 0.23]	0.93		7.6±23.5	-0.14 [-0.44; 0.16]	0.56	0.92	0.76
MAGEA3		60.4±201.4		58.2±186.1	Ref	Ref		66.7±240.4	0.05 [-0.06; 0.17]	0.46		58.2±184.1	-0.06 [-0.21; 0.09]	0.56		57.2±164.5	-0.06 [-0.28; 0.16]	0.68		41.6±125.1	-0.24 [-0.56; 0.09]	0.29		35.8±104.9	-0.49 [-0.93; -0.04]	0.14	0.22	0.36
MAGEA4		60.4±196.5		56.9±176.6	Ref	Ref		70.5±245.1	0.02 [-0.08; 0.13]	0.72		56.4±234.1	-0.08 [-0.22; 0.06]	0.37		46.4±179.9	-0.15 [-0.35; 0.05]	0.25		24.7±153.9	-0.43 [-0.72; -0.13]	0.033		9.7±59.1	-0.61 [-1.01; -0.2]	0.051	0.031	0.073
MAGEC2		49.2±253.3		49.2±258.8	Ref	Ref		49.1±236.7	0.06 [-0.04; 0.16]	0.31		48.1±220.9	0.04 [-0.09; 0.18]	0.64		48.4±208.8	0.04 [-0.15; 0.23]	0.74		31.4±166.6	-0.12 [-0.4; 0.16]	0.55		15.5±73.3	-0.35 [-0.73; 0.04]	0.25	0.97	0.85
MAPK1		1497.3±803.8		1501.8±813.7	Ref	Ref		1484.3±774.5	0 [-0.03; 0.03]	0.95		1437.2±722.5	-0.03 [-0.06; 0.01]	0.23		1410.3±757.6	-0.06 [-0.11; -0.01]	0.07		1369.3±713.8	-0.09 [-0.17; -0.02]	0.067		1335.5±693.1	-0.1 [-0.21; 0]	0.2	0.03	0.036
MAPK14		1462.6±873.4		1463.5±883.6	Ref	Ref		1460±843.3	-0.01 [-0.04; 0.01]	0.33		1461.7±777.4	-0.02 [-0.05; 0.02]	0.41		1490.3±780.3	0 [-0.05; 0.05]	0.97		1461.3±704.1	-0.03 [-0.1; 0.05]	0.62		1453.3±737.8	-0.03 [-0.13; 0.07]	0.68	0.48	0.39
MELK		366.9±365.1		359.2±366	Ref	Ref		389.4±361.9	0.06 [0.01; 0.12]	0.054		389.6±358.1	0.04 [-0.03; 0.12]	0.41		404.8±369.8	0.1 [-0.01; 0.2]	0.15		383.7±354.3	0.04 [-0.11; 0.2]	0.7		414.3±399.7	0.06 [-0.15; 0.28]	0.72	0.24	0.18
MIF		4566.3±3112.7		4534±3012.1	Ref	Ref		4659.9±3387.3	0.03 [0; 0.06]	0.16		4557.8±3220.5	0.02 [-0.03; 0.06]	0.61		4613.9±2983.4	0.03 [-0.04; 0.09]	0.5		4657.9±2828.9	0.05 [-0.04; 0.15]	0.45		4548.4±2691.9	0.03 [-0.1; 0.16]	0.8	0.57	0.35
MKI67		571.9±544.2		559.5±531.1	Ref	Ref		607.8±579.1	0.05 [0; 0.11]	0.11		601.9±520.9	0.06 [-0.01; 0.14]	0.19		624.1±521.7	0.08 [-0.03; 0.19]	0.29		585.5±533.6	-0.05 [-0.21; 0.11]	0.69		610.7±566.9	-0.04 [-0.26; 0.18]	0.82	0.46	0.26
MLANA		2.6±160.1		2.9±183.7	Ref	Ref		1.6±45.8	0.02 [0; 0.04]	0.17		0.5±8.4	0 [-0.02; 0.03]	0.85		0.9±12.5	0.02 [-0.02; 0.06]	0.38		0.2±1	-0.01 [-0.07; 0.05]	0.83		0.1±0.4	-0.03 [-0.1; 0.05]	0.7	0.85	0.77
MMP2		6393.9±8603.5		6596.5±8762.3	Ref	Ref		5805.6±8098.5	-0.03 [-0.12; 0.05]	0.54		5684±8144.4	-0.01 [-0.13; 0.1]	0.85		5052.2±6531.6	-0.08 [-0.24; 0.09]	0.48		5583.6±7157	0.1 [-0.14; 0.34]	0.57		5650.2±7822	0.13 [-0.2; 0.46]	0.63	0.85	0.88
MMP9		1970.6±6656.4		1888.1±5884.6	Ref	Ref		2210.4±8508.3	0 [-0.09; 0.09]	0.95		2636±11324.7	0.02 [-0.11; 0.14]	0.84		3290.2±15483.9	-0.09 [-0.27; 0.09]	0.46		4199.5±21178.4	-0.19 [-0.45; 0.07]	0.29		3221.4±11962.4	-0.15 [-0.51; 0.2]	0.59	0.43	0.5
MPO		45.2±559.7		48.1±587.8	Ref	Ref		36.6±468.4	-0.09 [-0.17; -0.02]	0.036		34.5±479.2	-0.11 [-0.21; -0.01]	0.089		16.9±40	-0.11 [-0.26; 0.04]	0.24		19.3±45.7	-0.03 [-0.25; 0.18]	0.84		19.5±41.4	-0.08 [-0.37; 0.22]	0.74	0.17	0.19
MRC1		3078.4±5233.4		3139.3±3874.7	Ref	Ref		2901.5±7958.2	-0.13 [-0.2; -0.07]	0.00076		2782.2±3427	-0.15 [-0.24; -0.05]	0.012		2682.4±3361.3	-0.15 [-0.28; -0.02]	0.063		2979.9±4100.9	-0.13 [-0.32; 0.06]	0.34		2706.3±3759.7	-0.18 [-0.44; 0.08]	0.37	0.005	0.004
MS4A1		204.7±598.5		208.9±607.7	Ref	Ref		192.6±570.7	-0.1 [-0.21; 0]	0.1		215±653.8	-0.1 [-0.24; 0.05]	0.3		171.1±454.4	-0.23 [-0.44; -0.03]	0.07		165±432.4	-0.35 [-0.65; -0.04]	0.091		149.5±381.2	-0.37 [-0.79; 0.04]	0.25	0.018	0.029
MTOR		1261.5±550.3		1261.6±541.5	Ref	Ref		1261.2±575.3	-0.01 [-0.04; 0.02]	0.55		1265.2±564.7	-0.01 [-0.04; 0.03]	0.8		1259.8±506.5	0.01 [-0.05; 0.06]	0.89		1274.9±500.9	0.02 [-0.05; 0.1]	0.69		1278.8±490.1	0.03 [-0.08; 0.14]	0.71	0.97	0.79
MX1		2038.4±2324.1		2042.1±2330.5	Ref	Ref		2027.9±2306.2	0 [-0.06; 0.05]	0.9		2129.7±2569.6	0.02 [-0.04; 0.09]	0.6		2229±3057.6	0 [-0.1; 0.1]	0.97		2103.9±2389.9	-0.02 [-0.16; 0.13]	0.89		1837.5±2029.7	-0.11 [-0.31; 0.08]	0.45	0.95	0.8
MYC		1057±1054.9		1028.4±1007.9	Ref	Ref		1140.3±1177.3	0.07 [0.03; 0.12]	0.003		1158.7±1087.4	0.11 [0.06; 0.17]	0.004		1171.2±1069.2	0.13 [0.05; 0.21]	0.0097		1127.7±1158.8	0.11 [-0.01; 0.22]	0.2		1229.1±1437.3	0.11 [-0.05; 0.27]	0.37	0.0022	0.00017
NCAM1		274.5±970		269.9±963.4	Ref	Ref		287.8±989.1	-0.11 [-0.19; -0.03]	0.02		322.8±1211.8	-0.1 [-0.21; 0.01]	0.16		328.2±1217.2	-0.15 [-0.31; 0.01]	0.13		452.5±1599.4	-0.19 [-0.42; 0.05]	0.24		620.4±2090.5	-0.1 [-0.42; 0.22]	0.71	0.072	0.063
NCF1		3896.3±11576.7		4042.5±12814.9	Ref	Ref		3471.4±6788	-0.13 [-0.19; -0.06]	0.00055		3640.2±7237.9	-0.1 [-0.18; -0.01]	0.065		3640.7±7435.5	-0.12 [-0.24; 0]	0.12		3496±7447.6	-0.17 [-0.35; 0.01]	0.16		3508.9±7402.2	-0.22 [-0.46; 0.03]	0.26	0.0091	0.017
NCR1		15±30.4		15.4±30.8	Ref	Ref		13.9±29.4	-0.1 [-0.17; -0.03]	0.0093		13.8±32.1	-0.12 [-0.21; -0.03]	0.03		10.8±15.8	-0.22 [-0.35; -0.1]	0.006		9.1±12.9	-0.35 [-0.53; -0.16]	0.006		9.2±11.4	-0.31 [-0.57; -0.05]	0.12	0.00079	0.0019
NCR3		28.3±52.5		29.3±54.4	Ref	Ref		25.5±46.6	-0.1 [-0.18; -0.03]	0.02		26.7±52	-0.12 [-0.22; -0.01]	0.072		20.3±33.7	-0.28 [-0.42; -0.13]	0.0033		16.9±26.7	-0.39 [-0.61; -0.18]	0.0062		15.1±22.5	-0.51 [-0.81; -0.22]	0.039	0.00043	0.00085
NECTIN2		212.2±197.9		209.8±187.4	Ref	Ref		219.1±225.5	0.01 [-0.03; 0.05]	0.7		225.7±242.6	0.01 [-0.05; 0.07]	0.86		239.8±306.7	0.02 [-0.07; 0.1]	0.74		242.5±231.6	0.07 [-0.06; 0.19]	0.45		254.2±244.3	0.13 [-0.04; 0.3]	0.31	0.57	0.44
NFATC1		80±65.7		81.4±64.6	Ref	Ref		76.2±68.8	-0.06 [-0.12; -0.01]	0.062		76.6±76	-0.09 [-0.16; -0.01]	0.065		73.9±71	-0.12 [-0.23; -0.01]	0.074		81.9±89.1	-0.05 [-0.21; 0.1]	0.64		91.9±105.9	0.02 [-0.19; 0.24]	0.88	0.084	0.072
NFKBIA		2616.1±2491.2		2593.1±2459.4	Ref	Ref		2683±2581.1	0.03 [-0.01; 0.06]	0.2		2730.1±2295.8	0.06 [0.01; 0.11]	0.046		2665.2±2105.3	0.06 [-0.01; 0.13]	0.15		2566.5±2019	0.03 [-0.07; 0.13]	0.65		2340.1±1549.9	-0.05 [-0.19; 0.09]	0.65	0.28	0.39
NKG7		837.9±1256.3		863.1±1220.5	Ref	Ref		764.7±1352.5	-0.14 [-0.2; -0.07]	0.00026		717.9±880	-0.15 [-0.24; -0.07]	0.0061		618.5±740	-0.3 [-0.42; -0.17]	0.00025		528.5±517.7	-0.4 [-0.58; -0.21]	0.002		516.6±561.2	-0.46 [-0.71; -0.21]	0.026	1.7e-05	5.6e-05
NOS2		41.3±310.2		40.9±310.5	Ref	Ref		42.5±309.3	0.02 [-0.06; 0.11]	0.65		47±391	0.02 [-0.1; 0.14]	0.81		47.9±370.8	-0.01 [-0.18; 0.16]	0.97		76.9±543.3	-0.01 [-0.26; 0.24]	0.96		141.3±748.2	-0.01 [-0.35; 0.33]	0.97	0.85	0.69
NOTCH3		2905±2572		2872.2±2387.4	Ref	Ref		3000.4±3044.1	0.06 [0.01; 0.1]	0.027		2979±3039.1	0.06 [0; 0.12]	0.11		2703.5±2175.2	0 [-0.08; 0.09]	0.97		2631±2183.6	-0.02 [-0.14; 0.11]	0.87		2626.5±2456.9	-0.04 [-0.21; 0.13]	0.74	0.33	0.16
NRP1		3566.5±2926.1		3561.9±2942.2	Ref	Ref		3579.9±2879.4	-0.03 [-0.07; 0.02]	0.29		3666.3±3044.1	-0.03 [-0.08; 0.03]	0.5		3845.4±2946.4	0.03 [-0.05; 0.11]	0.6		4133.1±2963	0.1 [-0.02; 0.22]	0.24		4226.3±3055.8	0.14 [-0.02; 0.31]	0.27	0.99	0.83
NT5E		576.9±1179.6		577.7±1234.5	Ref	Ref		574.7±1003.8	-0.05 [-0.13; 0.02]	0.24		599±983.9	-0.07 [-0.17; 0.04]	0.33		633±1079.2	-0.05 [-0.2; 0.1]	0.62		645.3±977.5	-0.05 [-0.27; 0.17]	0.76		670.8±959.2	0.04 [-0.25; 0.34]	0.85	0.46	0.46
NTN3		34.8±71.2		35.2±69.8	Ref	Ref		33.5±75	-0.09 [-0.16; -0.02]	0.03		32.1±82.8	-0.13 [-0.22; -0.03]	0.039		28.7±49.6	-0.14 [-0.28; 0]	0.11		28.5±49.5	-0.11 [-0.31; 0.09]	0.44		28.5±53.8	-0.12 [-0.4; 0.15]	0.58	0.046	0.012
OAS1		1213.9±1247.1		1201.2±1238.4	Ref	Ref		1251±1271.6	0.02 [-0.03; 0.07]	0.45		1245.2±1226.9	-0.02 [-0.09; 0.05]	0.71		1303.2±1376	-0.04 [-0.14; 0.06]	0.57		1190.2±1244.2	-0.14 [-0.28; 0.01]	0.17		1183.8±1272.6	-0.22 [-0.42; -0.02]	0.14	0.28	0.44
OAS2		767.7±743		769.2±728.9	Ref	Ref		763.3±782.6	-0.04 [-0.1; 0.02]	0.24		776.7±818.7	-0.04 [-0.12; 0.03]	0.42		804.4±939.6	-0.07 [-0.18; 0.03]	0.29		738.3±716.7	-0.12 [-0.28; 0.04]	0.29		710.6±693.5	-0.21 [-0.43; 0.01]	0.21	0.092	0.096
OAS3		718.4±621.7		720±615.5	Ref	Ref		713.6±639.4	-0.01 [-0.05; 0.03]	0.77		727.1±670.3	-0.01 [-0.06; 0.05]	0.88		728.3±748.3	-0.05 [-0.13; 0.03]	0.36		681.9±610.5	-0.1 [-0.22; 0.02]	0.22		649.1±545.9	-0.13 [-0.3; 0.03]	0.28	0.24	0.35
PDCD1		56.7±81.8		57.7±83.3	Ref	Ref		53.6±77.3	-0.09 [-0.16; -0.02]	0.02		53.9±75.1	-0.08 [-0.17; 0.01]	0.15		49.1±81.1	-0.21 [-0.34; -0.08]	0.0097		48.2±102.1	-0.27 [-0.45; -0.08]	0.036		52.5±132.3	-0.32 [-0.57; -0.06]	0.11	0.0014	0.0051
PDCD1LG2		190.9±270.2		196.4±273.9	Ref	Ref		175.2±258.8	-0.1 [-0.17; -0.03]	0.011		180.6±317.5	-0.1 [-0.19; -0.01]	0.07		161.5±181.8	-0.14 [-0.27; 0]	0.1		151.2±193.1	-0.24 [-0.43; -0.05]	0.064		159.8±231.2	-0.15 [-0.41; 0.11]	0.45	0.0084	0.011
PECAM1		285.6±964.1		286.5±982.4	Ref	Ref		283±909.1	-0.04 [-0.12; 0.04]	0.36		340.9±1053.4	0.06 [-0.05; 0.16]	0.43		359.7±1091.6	0.09 [-0.06; 0.25]	0.35		418.1±1294.3	0.14 [-0.08; 0.37]	0.38		635.5±1757.6	0.32 [0.01; 0.63]	0.17	0.28	0.37
PGF		324.5±587.1		329±595.8	Ref	Ref		311.2±560.8	0.03 [-0.04; 0.09]	0.52		305.1±664	0.05 [-0.04; 0.13]	0.43		321±842.5	0.06 [-0.06; 0.18]	0.46		304.5±711.8	0.17 [-0.01; 0.35]	0.16		364.3±943.2	0.28 [0.03; 0.53]	0.14	0.15	0.15
PIK3CA		811.9±524.2		810.4±525.5	Ref	Ref		816.5±520.6	0.01 [-0.03; 0.04]	0.77		792.8±463.3	-0.02 [-0.07; 0.03]	0.56		770.5±434	-0.01 [-0.08; 0.06]	0.77		763.8±442	-0.03 [-0.14; 0.07]	0.65		748.6±452.7	-0.05 [-0.19; 0.09]	0.66	0.53	0.59
PIK3CD		468±600.7		476.6±626.5	Ref	Ref		443.2±517.9	-0.1 [-0.15; -0.06]	0.0001		457.2±527.8	-0.08 [-0.13; -0.02]	0.044		437.4±493.7	-0.11 [-0.2; -0.03]	0.034		411.9±445.9	-0.16 [-0.28; -0.03]	0.058		399.6±443	-0.19 [-0.36; -0.02]	0.14	0.0017	0.0019
PMEL		61.6±1017		61.4±1139.3	Ref	Ref		62.5±518.1	0.01 [-0.05; 0.07]	0.73		50±115.6	-0.02 [-0.1; 0.06]	0.74		53±156.9	-0.08 [-0.2; 0.04]	0.33		45±53.1	-0.11 [-0.28; 0.07]	0.39		45.4±56	-0.1 [-0.34; 0.14]	0.62	0.48	0.39
POLR2A		3940.3±7129.7		3932.2±6749.1	Ref	Ref		3963.9±8137.3	-0.01 [-0.04; 0.03]	0.66		4086.2±9829.2	0.01 [-0.04; 0.05]	0.85		4432.9±14089.6	0.02 [-0.05; 0.09]	0.68		4052.8±5113.2	0.06 [-0.04; 0.16]	0.43		4096.4±5314.2	0.08 [-0.06; 0.22]	0.44	0.65	0.59
POU2AF1		1071±1711.4		1116.5±1757.5	Ref	Ref		938.6±1562.7	-0.1 [-0.19; 0]	0.077		931.8±1587.6	-0.08 [-0.21; 0.04]	0.3		766.3±1185.3	-0.29 [-0.46; -0.11]	0.012		701.3±1038.2	-0.31 [-0.57; -0.04]	0.085		626.4±897.5	-0.43 [-0.79; -0.07]	0.12	0.0072	0.017
PRDM1		821.9±877.7		828.6±870.6	Ref	Ref		802.5±897.8	0.03 [-0.02; 0.08]	0.31		786.2±858.3	0.03 [-0.04; 0.11]	0.47		672.3±640.1	-0.01 [-0.11; 0.09]	0.88		627.5±525.2	0 [-0.15; 0.15]	0.98		642.6±552.7	0.03 [-0.17; 0.24]	0.83	0.79	0.42
PRF1		60.8±130.6		62.6±142.7	Ref	Ref		55.4±86.2	-0.07 [-0.13; 0]	0.071		55.5±88	-0.08 [-0.17; 0]	0.11		45.9±56	-0.2 [-0.32; -0.08]	0.0097		39.3±40.8	-0.31 [-0.49; -0.14]	0.0068		40.4±43.9	-0.32 [-0.57; -0.08]	0.082	0.0017	0.0063
PSMB9		936.7±720.8		947.7±713.8	Ref	Ref		904.8±740	-0.06 [-0.11; -0.02]	0.012		910.4±718.1	-0.06 [-0.12; -0.01]	0.085		884.5±672.9	-0.1 [-0.19; -0.02]	0.053		844.1±654.7	-0.14 [-0.27; -0.02]	0.095		884.9±727.4	-0.14 [-0.31; 0.03]	0.28	0.0069	0.0088
PTEN		1417.1±1305		1401.6±1263.4	Ref	Ref		1462.4±1418.5	0.01 [-0.04; 0.07]	0.68		1497.2±1384.3	0.02 [-0.06; 0.1]	0.74		1490.8±1363.6	0.02 [-0.09; 0.13]	0.84		1588.1±1544.1	0.05 [-0.11; 0.21]	0.65		1656.4±1654.7	0.07 [-0.15; 0.29]	0.71	0.66	0.62
PTGS2		464.7±1296.8		461.7±1372.5	Ref	Ref		473.6±1046.8	-0.01 [-0.08; 0.07]	0.91		495.6±1164.5	0.02 [-0.08; 0.12]	0.78		511.3±1063.5	0.1 [-0.04; 0.25]	0.28		504.3±978	0.19 [-0.03; 0.4]	0.21		523.8±979.8	0.25 [-0.05; 0.54]	0.28	0.41	0.41
PTK7		1994.4±1583.7		2021.2±1626.5	Ref	Ref		1916.6±1449.6	-0.02 [-0.07; 0.03]	0.48		1859.4±1410	-0.03 [-0.09; 0.04]	0.55		1854±1431.6	-0.03 [-0.12; 0.06]	0.63		1987.4±1549.1	0.1 [-0.03; 0.23]	0.28		1882.2±1242.5	0.08 [-0.1; 0.27]	0.56	0.97	0.49
PTPN11		2196.7±1509.8		2179.9±1659.4	Ref	Ref		2245.8±948.5	0.02 [0; 0.05]	0.072		2271±974.1	0.03 [0; 0.07]	0.089		2282.7±983	0.04 [0; 0.09]	0.15		2229.3±910.5	0.02 [-0.05; 0.08]	0.71		2223.6±882.9	0.02 [-0.07; 0.11]	0.73	0.13	0.063
PTPN6		2362.9±2510.8		2392.6±2553	Ref	Ref		2276.7±2382.9	-0.07 [-0.11; -0.03]	0.00099		2341.8±2497.5	-0.06 [-0.11; -0.01]	0.063		2222.9±2443.9	-0.1 [-0.17; -0.03]	0.026		2361.1±3018.8	-0.06 [-0.16; 0.04]	0.4		2216.2±2056.3	-0.11 [-0.25; 0.04]	0.33	0.0061	0.0092
PTPN7		666.8±842		684.3±821.5	Ref	Ref		616.1±897.3	-0.13 [-0.19; -0.08]	7.5e-05		617.1±903.4	-0.11 [-0.18; -0.03]	0.03		556.7±638.3	-0.15 [-0.26; -0.03]	0.034		532±603.4	-0.18 [-0.34; -0.02]	0.11		519.5±666.8	-0.26 [-0.48; -0.04]	0.12	0.0012	0.0018
PTPRC		621.2±1580.3		621.7±1549	Ref	Ref		619.7±1668.5	-0.12 [-0.19; -0.04]	0.011		664.6±1748.3	-0.09 [-0.2; 0.01]	0.16		622.7±1637.1	-0.13 [-0.29; 0.02]	0.16		685±2021.1	-0.11 [-0.33; 0.11]	0.51		623.2±1701.1	-0.13 [-0.44; 0.17]	0.58	0.063	0.085
PTPRCAP		7.2±13		7.3±11.9	Ref	Ref		6.9±15.6	-0.08 [-0.13; -0.02]	0.017		6.5±12.8	-0.12 [-0.2; -0.05]	0.011		6±8.6	-0.14 [-0.25; -0.04]	0.034		5.7±8	-0.21 [-0.37; -0.05]	0.049		5±6.4	-0.24 [-0.47; -0.02]	0.14	0.0012	0.002
PVR		1094.1±869.3		1076.4±832.8	Ref	Ref		1145.4±966.1	0.02 [-0.01; 0.05]	0.3		1181.1±1067.7	0.03 [-0.01; 0.08]	0.23		1245.9±1259.5	0.06 [0; 0.12]	0.13		1208.1±844.8	0.06 [-0.03; 0.14]	0.39		1208.5±910.6	0.04 [-0.08; 0.17]	0.65	0.11	0.064
PYGL		1381.1±1270.2		1363.4±1289	Ref	Ref		1432.6±1212.9	0.06 [0.01; 0.1]	0.023		1452.8±1176.6	0.06 [0.01; 0.12]	0.078		1501.5±1160.8	0.11 [0.03; 0.19]	0.03		1505.1±1128.5	0.13 [0; 0.25]	0.13		1506.8±1068.6	0.12 [-0.04; 0.29]	0.34	0.023	0.02
RB1		786.9±621.9		781.4±604.7	Ref	Ref		802.8±669.1	-0.02 [-0.07; 0.03]	0.58		812.5±710.5	-0.03 [-0.09; 0.04]	0.58		832.5±649.2	0.06 [-0.03; 0.15]	0.29		881.9±679.8	0.14 [0; 0.27]	0.14		919.4±814	0.14 [-0.05; 0.33]	0.33	0.64	0.5
RORC		642.1±838.9		639.1±844.5	Ref	Ref		650.6±822.6	-0.05 [-0.12; 0.02]	0.24		621.3±731.7	-0.07 [-0.17; 0.03]	0.29		649.3±763.7	-0.08 [-0.23; 0.06]	0.38		648.3±825.3	-0.18 [-0.39; 0.03]	0.21		503.1±558.7	-0.34 [-0.63; -0.05]	0.12	0.18	0.11
RPS6		17337.4±10695.2		17322±10633.1	Ref	Ref		17381.9±10876.7	0 [-0.03; 0.03]	0.99		17779±11571.3	0.01 [-0.03; 0.06]	0.7		17881.6±12102.5	0 [-0.07; 0.06]	0.94		18771.3±14767.3	-0.02 [-0.11; 0.08]	0.83		19757.9±17285.9	-0.01 [-0.14; 0.12]	0.95	0.97	0.69
S100A8		3474.2±10531.4		3399.2±10458.6	Ref	Ref		3692.2±10740	0.06 [-0.03; 0.15]	0.3		3874.6±10559.4	0.17 [0.05; 0.29]	0.025		3729.5±10205.5	0.18 [0.01; 0.36]	0.091		3041.4±6261.2	0.3 [0.05; 0.55]	0.076		3167.4±5999.9	0.3 [-0.05; 0.64]	0.27	0.013	0.0088
S100A9		3454.2±8011.5		3364.6±7745.8	Ref	Ref		3714.5±8734.8	0.05 [-0.03; 0.13]	0.31		3858.6±8491.1	0.12 [0.01; 0.23]	0.08		4128.9±9194.5	0.18 [0.03; 0.34]	0.055		3768.1±7054.6	0.27 [0.04; 0.49]	0.076		4093.6±7271.3	0.29 [-0.02; 0.6]	0.22	0.015	0.014
SAMHD1		765.3±687.7		774.1±695.8	Ref	Ref		739.6±663.2	-0.06 [-0.11; -0.02]	0.023		742.3±671.7	-0.08 [-0.14; -0.01]	0.059		727.4±699.2	-0.08 [-0.17; 0.02]	0.18		723.4±730.4	-0.09 [-0.22; 0.05]	0.37		767.5±898.8	-0.09 [-0.28; 0.1]	0.54	0.019	0.018
SDHA		1827.1±794.1		1813.4±769.9	Ref	Ref		1866.8±859.8	0.02 [0; 0.04]	0.14		1866.3±959.6	0.01 [-0.02; 0.04]	0.5		1894.5±1176.9	0.01 [-0.03; 0.05]	0.84		1859.6±1080	-0.01 [-0.07; 0.05]	0.79		1736.2±725.7	-0.06 [-0.14; 0.03]	0.37	0.86	0.76
SELL		158.7±378.3		156.2±330.4	Ref	Ref		166.1±491.8	-0.08 [-0.15; -0.01]	0.051		176.4±497.2	-0.06 [-0.15; 0.03]	0.34		171.4±402	-0.09 [-0.23; 0.04]	0.29		163.2±399.8	-0.19 [-0.39; 0.01]	0.16		154.8±257	-0.16 [-0.43; 0.11]	0.44	0.084	0.085
SH2D1A		88.6±126.6		90.2±126.7	Ref	Ref		83.8±126.4	-0.09 [-0.17; -0.01]	0.064		87.9±146.2	-0.14 [-0.25; -0.03]	0.049		80.2±141.5	-0.23 [-0.39; -0.07]	0.02		77.6±159.7	-0.31 [-0.54; -0.08]	0.045		66.6±95.7	-0.39 [-0.71; -0.08]	0.1	0.0013	0.0024
SH2D1B		38.9±89.8		40.9±98.4	Ref	Ref		32.8±57.7	-0.15 [-0.22; -0.08]	0.00036		30.3±43.1	-0.2 [-0.3; -0.1]	0.0035		28.4±47.4	-0.28 [-0.42; -0.14]	0.0021		23.9±30.9	-0.37 [-0.57; -0.16]	0.0067		22.5±27.5	-0.49 [-0.77; -0.21]	0.039	3.8e-05	9e-05
SIT1		97.2±158		99.9±157.8	Ref	Ref		89±158.1	-0.13 [-0.21; -0.06]	0.0022		90.8±141.3	-0.16 [-0.26; -0.06]	0.012		75.2±104.9	-0.32 [-0.47; -0.18]	0.0005		70.3±103.3	-0.43 [-0.64; -0.22]	0.0022		67.3±92.4	-0.54 [-0.83; -0.25]	0.026	2.6e-05	5.6e-05
SKAP2		949.9±677.3		953.2±672.4	Ref	Ref		940.2±691.6	-0.05 [-0.09; -0.01]	0.043		942.4±708.6	-0.07 [-0.12; -0.01]	0.059		963.3±803.6	-0.07 [-0.15; 0.01]	0.14		963.4±887.6	-0.12 [-0.23; 0]	0.14		942.3±921.3	-0.16 [-0.31; 0]	0.19	0.012	0.01
SLAMF7		964.1±1432.5		992.8±1404.4	Ref	Ref		880.6±1508.4	-0.13 [-0.2; -0.06]	0.0024		860.5±1534.7	-0.19 [-0.29; -0.09]	0.0049		755.9±1287.9	-0.3 [-0.44; -0.16]	0.0013		694±990.5	-0.3 [-0.51; -0.09]	0.034		677.8±1038.2	-0.35 [-0.64; -0.07]	0.1	6.5e-05	0.00013
SLAMF8		565.4±599		584±603.3	Ref	Ref		511.4±583.3	-0.12 [-0.18; -0.06]	0.001		508.1±593.1	-0.12 [-0.21; -0.04]	0.017		467.1±568.3	-0.17 [-0.29; -0.05]	0.022		399.7±425.5	-0.28 [-0.45; -0.1]	0.016		341±289.2	-0.33 [-0.56; -0.09]	0.075	0.00026	0.00059
SNAI1		92.5±102.8		90.5±93.6	Ref	Ref		98±125.8	0.03 [-0.02; 0.08]	0.3		101±98.4	0.08 [0.01; 0.15]	0.074		108.7±107.5	0.13 [0.03; 0.23]	0.039		107.9±105.2	0.16 [0.01; 0.3]	0.11		99.5±95.1	0.08 [-0.12; 0.28]	0.62	0.075	0.026
SNAI2		419.1±549.7		430.2±577	Ref	Ref		387±460	-0.04 [-0.12; 0.03]	0.36		383.9±457.9	-0.02 [-0.12; 0.08]	0.78		368.9±434.8	-0.01 [-0.16; 0.13]	0.89		377.7±478.2	0.08 [-0.13; 0.29]	0.62		378.4±488	0.1 [-0.18; 0.39]	0.66	0.86	0.96
SRGN		2865.2±4970.8		2887.8±4560.1	Ref	Ref		2799.4±6008	-0.08 [-0.13; -0.03]	0.0093		2783.6±3819.1	-0.07 [-0.14; 0]	0.095		2901.1±4191.2	-0.05 [-0.15; 0.05]	0.47		3113.8±5085.5	-0.06 [-0.21; 0.08]	0.55		2928.2±4570.2	-0.15 [-0.35; 0.05]	0.34	0.058	0.09
SSX2		13.3±114.2		11.7±99.4	Ref	Ref		17.9±149	0.06 [0; 0.12]	0.07		18.2±127.9	0.1 [0.02; 0.18]	0.042		21.2±127.8	0.16 [0.05; 0.28]	0.02		20.8±111	0.18 [0.02; 0.34]	0.11		22.8±134.3	0.1 [-0.12; 0.32]	0.57	0.026	0.024
STAT1		5618.8±4154.9		5701±4172.6	Ref	Ref		5380.2±4094.7	-0.06 [-0.1; -0.02]	0.01		5362.2±4172.3	-0.07 [-0.13; -0.02]	0.042		5106.4±4065.3	-0.12 [-0.2; -0.04]	0.016		4570.4±3186.3	-0.2 [-0.31; -0.09]	0.0082		4328.2±3409.2	-0.28 [-0.43; -0.12]	0.039	0.00038	0.00091
STAT3		4118.3±1856.3		4131.6±1865.5	Ref	Ref		4079.8±1829.2	-0.02 [-0.04; 0]	0.16		4122±1886.3	-0.02 [-0.05; 0.01]	0.41		4180±1929.1	-0.01 [-0.05; 0.04]	0.85		4276.2±1945.7	0.01 [-0.06; 0.08]	0.83		4206.7±1906	0 [-0.1; 0.09]	0.97	0.54	0.36
STAT4		245.9±278.7		248.8±266.8	Ref	Ref		237.4±310.6	-0.1 [-0.16; -0.05]	0.0012		242.9±310.1	-0.11 [-0.18; -0.04]	0.02		232.1±284.2	-0.16 [-0.27; -0.06]	0.016		227.3±254.9	-0.19 [-0.34; -0.03]	0.072		218.3±231.7	-0.23 [-0.44; -0.02]	0.15	0.0012	0.00052
STAT5A		583.7±425.2		594.9±416.7	Ref	Ref		551.2±447.4	-0.09 [-0.13; -0.05]	8.7e-05		567.7±453.6	-0.07 [-0.12; -0.02]	0.03		532.7±364	-0.11 [-0.19; -0.04]	0.017		527.4±323.3	-0.1 [-0.21; 0.01]	0.18		521.7±333.8	-0.12 [-0.27; 0.03]	0.28	0.0012	0.0018
STAT6		2733.3±1564.3		2751.1±1551.8	Ref	Ref		2681.7±1599.4	-0.03 [-0.06; 0]	0.057		2691.7±1681	-0.03 [-0.07; 0]	0.15		2616±1372.3	-0.04 [-0.09; 0.01]	0.21		2568.6±1260.4	-0.06 [-0.13; 0.02]	0.27		2594.3±1348.4	-0.06 [-0.16; 0.05]	0.49	0.063	0.059
TAGAP		502.3±941.9		521.9±1037.2	Ref	Ref		445.3±579.1	-0.12 [-0.18; -0.06]	0.00028		469.1±674.4	-0.14 [-0.21; -0.06]	0.0069		468.9±739.8	-0.1 [-0.21; 0.01]	0.14		458.4±639	-0.14 [-0.3; 0.02]	0.2		474.4±625.8	-0.14 [-0.36; 0.09]	0.43	0.005	0.0069
TAP1		1754.1±1565.7		1763.6±1526.7	Ref	Ref		1726.3±1674.1	-0.05 [-0.09; 0]	0.083		1753.1±1749.9	-0.07 [-0.13; 0]	0.086		1633.8±1485.2	-0.13 [-0.21; -0.04]	0.02		1486.5±1236.1	-0.2 [-0.32; -0.07]	0.018		1522.6±1372.8	-0.2 [-0.37; -0.03]	0.12	0.0026	0.0051
TARP		190.6±453.9		195.1±495.1	Ref	Ref		177.4±304.1	-0.05 [-0.12; 0.03]	0.29		176.8±257.3	-0.08 [-0.19; 0.02]	0.19		157.6±246.3	-0.23 [-0.38; -0.09]	0.011		153.8±220	-0.28 [-0.5; -0.07]	0.045		142.8±166.2	-0.32 [-0.61; -0.03]	0.14	0.014	0.017
TBP		422.9±201.8		423.6±201.3	Ref	Ref		420.9±203.1	0 [-0.03; 0.03]	0.98		418.5±208.5	-0.01 [-0.05; 0.03]	0.76		409.2±196.8	-0.02 [-0.08; 0.04]	0.7		427.4±211.2	0.02 [-0.07; 0.11]	0.76		430±213.2	0.03 [-0.09; 0.16]	0.72	0.9	0.85
TBX21		106±179.3		108.6±174.2	Ref	Ref		98.6±193.3	-0.12 [-0.19; -0.05]	0.0027		93.4±128.3	-0.17 [-0.27; -0.08]	0.0052		82.8±119.1	-0.26 [-0.4; -0.13]	0.0032		76.4±112.7	-0.41 [-0.61; -0.22]	0.0022		75.3±109.3	-0.38 [-0.65; -0.11]	0.069	6.7e-05	0.00011
TCF7		309.1±903.1		298.3±792.2	Ref	Ref		340.5±1166.7	-0.07 [-0.13; -0.01]	0.042		372.8±1158	-0.06 [-0.13; 0.02]	0.29		368±1047.6	-0.1 [-0.22; 0.01]	0.15		369.6±1196.5	-0.15 [-0.31; 0.02]	0.2		307.8±698	-0.15 [-0.38; 0.08]	0.4	0.061	0.062
TDO2		193.3±773.2		192.4±663.3	Ref	Ref		196±1028.3	-0.02 [-0.11; 0.07]	0.72		225.2±1418.7	0.03 [-0.1; 0.15]	0.78		244.9±1936.5	-0.05 [-0.23; 0.13]	0.67		389.1±2891.4	0.09 [-0.18; 0.35]	0.65		554.5±3942.6	0.16 [-0.2; 0.52]	0.57	0.95	0.8
TFRC		3968.2±3861.9		3964.2±3834	Ref	Ref		3979.8±3943.2	0.02 [-0.02; 0.05]	0.51		3780.6±3522.7	0 [-0.05; 0.05]	0.98		3797.5±3955.2	0.01 [-0.06; 0.08]	0.84		3565.3±3021.7	0 [-0.11; 0.11]	0.98		3525.5±2984.5	-0.02 [-0.16; 0.13]	0.89	0.89	0.79
TGFB1		4983.6±3069.6		5040.6±3101.2	Ref	Ref		4818±2970.8	-0.04 [-0.07; -0.01]	0.051		4725.3±2841.7	-0.05 [-0.09; 0]	0.089		4527.9±2793	-0.08 [-0.15; -0.02]	0.048		4635.1±2885.7	-0.05 [-0.15; 0.05]	0.48		4735.3±2968.5	-0.01 [-0.14; 0.12]	0.89	0.069	0.085
TIGIT		159.2±183.1		163.8±181.7	Ref	Ref		145.8±186.7	-0.13 [-0.2; -0.06]	0.0016		146.9±197.5	-0.15 [-0.25; -0.06]	0.012		130.7±163.1	-0.3 [-0.44; -0.16]	0.00084		121±147.8	-0.4 [-0.61; -0.2]	0.0031		114.8±133	-0.42 [-0.7; -0.14]	0.051	2.7e-05	8.9e-05
TLR3		125.3±147.3		126.4±149.4	Ref	Ref		122.1±141.1	-0.05 [-0.12; 0.03]	0.3		122.5±152.2	-0.1 [-0.21; 0]	0.13		132.7±167.1	-0.05 [-0.2; 0.1]	0.61		137.5±168.7	0.01 [-0.21; 0.23]	0.98		144.9±159.1	0.05 [-0.25; 0.35]	0.83	0.38	0.19
TLR7		104.5±133.4		105.2±131.9	Ref	Ref		102.6±137.7	-0.09 [-0.17; -0.02]	0.043		104.1±140.4	-0.13 [-0.23; -0.02]	0.061		104.9±144.9	-0.16 [-0.32; -0.01]	0.087		109.1±152.6	-0.2 [-0.43; 0.02]	0.18		118.8±182.6	-0.2 [-0.51; 0.1]	0.4	0.016	0.016
TLR8		90.6±132		92.3±131.3	Ref	Ref		85.5±134.2	-0.1 [-0.17; -0.04]	0.0093		82.1±103.8	-0.12 [-0.21; -0.03]	0.039		76.8±90.2	-0.13 [-0.26; 0]	0.12		72.8±88.1	-0.22 [-0.41; -0.03]	0.085		79.3±100.3	-0.23 [-0.49; 0.03]	0.26	0.0061	0.01
TLR9		84.6±113.4		86.7±113.6	Ref	Ref		78.7±112.3	-0.09 [-0.15; -0.03]	0.01		80.3±116.8	-0.09 [-0.17; -0.01]	0.089		69.1±83.6	-0.15 [-0.27; -0.03]	0.036		59.7±65.6	-0.22 [-0.39; -0.05]	0.055		53.8±61.2	-0.31 [-0.55; -0.07]	0.086	0.0036	0.017
TNF		79.5±95.8		82.8±99.5	Ref	Ref		70.2±83.4	-0.16 [-0.22; -0.09]	2.5e-05		72.8±87.4	-0.15 [-0.23; -0.07]	0.0061		65.5±82.8	-0.21 [-0.33; -0.09]	0.0058		66.9±91.9	-0.19 [-0.36; -0.01]	0.11		61.3±59.6	-0.24 [-0.48; 0]	0.18	0.0004	0.00054
TNFAIP8		237.8±220.6		241.8±221.8	Ref	Ref		226±216.7	-0.09 [-0.14; -0.03]	0.0087		233.1±227.2	-0.09 [-0.16; -0.01]	0.063		231.8±228.9	-0.1 [-0.2; 0.01]	0.15		248.2±255.4	-0.03 [-0.18; 0.13]	0.81		256.5±268.6	0.05 [-0.17; 0.26]	0.78	0.079	0.071
TNFRSF14		1010.1±721.3		1031.3±706.9	Ref	Ref		948.5±758.5	-0.09 [-0.13; -0.05]	4.3e-05		958.5±711.4	-0.08 [-0.13; -0.03]	0.0097		938.5±669.1	-0.1 [-0.18; -0.03]	0.02		963.5±653.5	-0.08 [-0.18; 0.03]	0.29		990.1±647.1	-0.04 [-0.18; 0.1]	0.73	0.0047	0.0026
TNFRSF17		73.5±133.9		75.8±138	Ref	Ref		67±121	-0.04 [-0.13; 0.06]	0.51		68.1±131	-0.04 [-0.17; 0.09]	0.67		58.6±105	-0.19 [-0.38; 0]	0.11		58.9±111.1	-0.23 [-0.51; 0.04]	0.22		60.8±119	-0.25 [-0.63; 0.13]	0.38	0.084	0.14
TNFRSF18		161.4±167.5		165.2±169.8	Ref	Ref		150.1±160.3	-0.05 [-0.11; 0.01]	0.19		146.9±158.9	-0.04 [-0.12; 0.04]	0.42		139.9±167.6	-0.08 [-0.19; 0.04]	0.29		115.3±103.9	-0.14 [-0.31; 0.02]	0.21		114.2±104.3	-0.14 [-0.37; 0.09]	0.42	0.082	0.087
TNFRSF4		110.3±305.7		109.7±294.1	Ref	Ref		111.9±337.1	-0.02 [-0.08; 0.04]	0.6		108.1±202.6	0 [-0.08; 0.09]	0.96		98.9±207.3	-0.1 [-0.22; 0.02]	0.2		90.9±233.7	-0.2 [-0.37; -0.02]	0.095		109.7±317.4	-0.12 [-0.36; 0.11]	0.51	0.24	0.25
TNFRSF9		231.8±394.5		232.4±398.1	Ref	Ref		229.9±383.8	-0.04 [-0.12; 0.04]	0.37		246.5±437.8	-0.06 [-0.16; 0.05]	0.44		236.9±419.9	-0.1 [-0.25; 0.05]	0.29		217.3±294.3	-0.14 [-0.36; 0.09]	0.39		197.2±213	-0.15 [-0.46; 0.15]	0.52	0.11	0.12
TNFSF10		1846.6±1955		1904.9±2037.6	Ref	Ref		1677.1±1681.5	-0.08 [-0.13; -0.04]	0.0028		1640.6±1560.9	-0.07 [-0.14; -0.01]	0.072		1593.3±1656.3	-0.11 [-0.21; -0.02]	0.053		1486.5±1169.2	-0.05 [-0.19; 0.08]	0.59		1562.9±1271.6	0 [-0.18; 0.19]	0.97	0.063	0.017
TNFSF13B		451.6±482		456.4±487.6	Ref	Ref		437.6±465.2	-0.07 [-0.13; 0]	0.068		435.7±469.2	-0.09 [-0.18; -0.01]	0.086		433.8±446.1	-0.06 [-0.19; 0.06]	0.44		408.1±410	-0.13 [-0.31; 0.05]	0.29		436.8±471.7	-0.11 [-0.36; 0.13]	0.57	0.048	0.051
TNFSF14		97.5±231		95.8±193.2	Ref	Ref		102.5±316.3	-0.14 [-0.24; -0.05]	0.01		109.9±341.7	-0.12 [-0.25; 0.01]	0.13		95.2±246.9	-0.14 [-0.32; 0.04]	0.22		121.6±312.8	0.09 [-0.18; 0.36]	0.65		103.5±323.8	-0.05 [-0.41; 0.32]	0.87	0.2	0.16
TNFSF18		22.9±79.8		23.1±84.7	Ref	Ref		22.4±63.5	0 [-0.07; 0.08]	0.95		23.1±59.2	0.05 [-0.06; 0.15]	0.53		23.9±63.6	0.06 [-0.09; 0.21]	0.55		25.7±59.2	0.12 [-0.1; 0.35]	0.43		32±72.9	0.29 [-0.02; 0.59]	0.22	0.44	0.54
TNFSF4		22.7±36		22.7±37.5	Ref	Ref		22.8±31.2	0 [-0.07; 0.06]	0.95		22.9±31.1	-0.03 [-0.12; 0.05]	0.56		22.7±31	-0.04 [-0.17; 0.09]	0.63		20±24.9	-0.08 [-0.27; 0.1]	0.55		17.9±18.5	-0.11 [-0.36; 0.15]	0.59	0.4	0.5
TNFSF9		111±176.8		111±179.1	Ref	Ref		111.2±170.2	-0.03 [-0.09; 0.02]	0.31		111.8±183.9	-0.06 [-0.13; 0.02]	0.27		109.3±177.7	-0.09 [-0.21; 0.02]	0.18		119±214.6	-0.14 [-0.3; 0.03]	0.24		114.7±155.6	-0.16 [-0.39; 0.07]	0.37	0.18	0.16
TOP2A		1266.6±1216.5		1232.1±1207.8	Ref	Ref		1366.7±1236.4	0.11 [0.06; 0.16]	0.00051		1375.5±1165.9	0.12 [0.05; 0.19]	0.01		1389.4±1101.1	0.12 [0.01; 0.22]	0.074		1335.9±1125.8	0.04 [-0.11; 0.19]	0.72		1386.5±1196.2	0.06 [-0.15; 0.27]	0.72	0.021	0.013
TP63		88.7±285.8		88.6±278.7	Ref	Ref		89±305.6	-0.04 [-0.15; 0.06]	0.52		96.4±364.8	-0.02 [-0.17; 0.12]	0.82		87.1±291.8	-0.1 [-0.31; 0.11]	0.46		108.7±372.3	0.12 [-0.19; 0.42]	0.61		122.6±444	0.37 [-0.05; 0.79]	0.26	0.96	0.83
TRIM29		3356.6±6392.4		3427.4±6329.1	Ref	Ref		3150.7±6570.4	-0.06 [-0.19; 0.07]	0.45		3060.1±6677.1	-0.05 [-0.22; 0.12]	0.69		2507.9±5979.7	-0.02 [-0.27; 0.23]	0.89		2086.9±5316.8	0 [-0.37; 0.36]	0.99		2189.9±6323.3	-0.08 [-0.57; 0.42]	0.84	0.85	0.77
TUBB		5317.9±2637.8		5333.6±2669.2	Ref	Ref		5272±2544.8	-0.01 [-0.04; 0.02]	0.73		5237.8±2473.8	-0.01 [-0.05; 0.03]	0.8		5259.1±2532.1	-0.01 [-0.07; 0.05]	0.88		5210.8±2398.4	0 [-0.09; 0.09]	0.97		5485.3±2555.6	0.05 [-0.07; 0.17]	0.64	0.78	0.85
TWIST1		153.1±287.1		153.8±280.1	Ref	Ref		151.2±306.7	0.02 [-0.07; 0.1]	0.76		154.5±302.5	0 [-0.11; 0.12]	0.96		143.5±323.9	-0.05 [-0.22; 0.11]	0.63		146.4±266.9	0.06 [-0.18; 0.3]	0.75		130.4±200	0.13 [-0.2; 0.46]	0.63	0.97	0.8
TYROBP		7059.7±9636.2		7171.9±9442.8	Ref	Ref		6734±10173.2	-0.1 [-0.16; -0.04]	0.0028		6468.9±7656.4	-0.12 [-0.2; -0.05]	0.012		6306±7440.1	-0.12 [-0.23; -0.01]	0.08		6962.8±9357.3	-0.12 [-0.28; 0.04]	0.29		7539.2±11421.6	-0.11 [-0.33; 0.11]	0.52	0.0067	0.0078
VCAM1		558.4±908.2		568.5±933.1	Ref	Ref		529±831.1	-0.1 [-0.18; -0.02]	0.043		535.5±912.8	-0.14 [-0.25; -0.03]	0.055		479.7±717	-0.19 [-0.35; -0.03]	0.051		483.4±571.3	-0.03 [-0.26; 0.2]	0.85		521.2±638.5	0.01 [-0.3; 0.33]	0.96	0.053	0.072
VEGFA		8963.6±11194.4		8711.5±11065.6	Ref	Ref		9696.2±11532.6	0.08 [0.03; 0.13]	0.0076		9764.5±12333.1	0.05 [-0.02; 0.11]	0.28		9910.1±10671.1	0.08 [-0.01; 0.18]	0.16		10592.6±10705.5	0.18 [0.04; 0.31]	0.058		10664.9±9345.8	0.23 [0.05; 0.42]	0.1	0.031	0.038
VTCN1		45.6±127.4		45.9±124.1	Ref	Ref		44.7±136.8	-0.04 [-0.14; 0.06]	0.48		42.4±115.9	-0.04 [-0.17; 0.1]	0.7		44±114.4	0 [-0.2; 0.19]	0.98		41.6±105.5	0.02 [-0.26; 0.31]	0.91		41.2±113.6	0.06 [-0.33; 0.45]	0.84	0.85	0.57
XAGE1B		1468.8±3802.6		1367.3±3795.7	Ref	Ref		1763.5±3808.4	0.24 [0.08; 0.4]	0.0098		1792.9±3727.1	0.15 [-0.06; 0.36]	0.28		2036.6±4123.4	0.14 [-0.16; 0.45]	0.47		2043.7±4010.8	-0.05 [-0.5; 0.4]	0.89		2098.5±4097.9	0.01 [-0.6; 0.62]	0.98	0.44	0.49
ZAP70		320.1±614.3		320.7±578	Ref	Ref		318.3±709.3	-0.1 [-0.17; -0.04]	0.0076		340.7±819.9	-0.11 [-0.2; -0.02]	0.052		336.9±908.7	-0.2 [-0.33; -0.07]	0.014		363.9±1122.8	-0.28 [-0.47; -0.09]	0.032		286.5±563.2	-0.35 [-0.61; -0.09]	0.078	0.00091	0.0011
ZBTB46		65.5±69.9		66.1±70.7	Ref	Ref		63.9±67.5	-0.03 [-0.08; 0.02]	0.26		64.7±70.2	0 [-0.06; 0.07]	0.98		61.5±63.5	-0.02 [-0.11; 0.07]	0.74		64.5±76	-0.03 [-0.16; 0.11]	0.8		70.2±91.9	0.08 [-0.11; 0.27]	0.59	0.84	0.72
ZEB1		779.3±628.7		777±617.5	Ref	Ref		785.7±660.3	0.01 [-0.05; 0.06]	0.81		803.4±709.7	0.01 [-0.06; 0.09]	0.78		793.3±683.8	0.01 [-0.1; 0.12]	0.89		868.6±807	0.07 [-0.09; 0.22]	0.57		865.8±706.9	0.11 [-0.1; 0.32]	0.51	0.55	0.49

## Sheet: Supplementary Table 5.B
Supplementary Table 5. Differences in immune gene expression between younger and older NSCLC patient tumors in all (A), female (B), or male (C) patients, and between male and female patients (D). Differences were assessed via linear regression adjusted for tumor tissue location and histology. Normalized reads per million (nRPM) values were log transformed (after a pseudo-count of 1 was added) pri…
B. Testing in females
	All patients		Age ≥65				Age <65				Age <60				Age <55				Age <50				Age <45					P for trend adjusted for ALK/EGFR+ cases
Gene	N	Summary stats	N	Summary stats	Beta	P	N	Summary stats	Beta	P	N	Summary stats	Beta	P	N	Summary stats	Beta	P	N	Summary stats	Beta	P	N	Summary stats	Beta	P	P for trend
Total number of patients	4131	-	3036	-	-	-	1095	-	-	-	534	-	-	-	228	-	-	-	95	-	-	-	48	-	-	-	-	-
Gene expression nRPM (Mean±SD)	3385		2475				902				441				190				79				41
ABCF1		3161.1±2121.9		3142.2±1952.9	Ref	Ref		3212.9±2528.6	-0.01 [-0.04; 0.03]	0.85		3275.3±2598.9	0 [-0.04; 0.04]	0.98		3177.7±2645.7	-0.03 [-0.09; 0.03]	0.57		3299.9±3503	-0.04 [-0.13; 0.05]	0.73		2913.4±1768.8	-0.09 [-0.22; 0.03]	0.49	0.55	0.47
ADGRE5		2257.4±2313		2311.4±2423.2	Ref	Ref		2109.3±1973.1	-0.09 [-0.15; -0.04]	0.014		2165.1±2080.3	-0.1 [-0.17; -0.02]	0.14		2165.5±2044.1	-0.11 [-0.21; 0]	0.25		2403.1±2548.1	-0.11 [-0.27; 0.05]	0.46		2326.6±2826.2	-0.2 [-0.42; 0.02]	0.4	0.037	0.046
ADORA2A		184.1±173.3		189.6±184.7	Ref	Ref		168.9±136	-0.06 [-0.12; 0.01]	0.22		164.3±140.2	-0.1 [-0.19; -0.01]	0.18		145.8±109	-0.16 [-0.29; -0.04]	0.14		143.3±105.6	-0.18 [-0.37; 0.01]	0.31		146.2±114.1	-0.15 [-0.41; 0.11]	0.61	0.049	0.054
AIF1		1546±2051.7		1570.4±2049.9	Ref	Ref		1479±2056.1	-0.09 [-0.16; -0.02]	0.064		1521.2±2126.4	-0.06 [-0.16; 0.03]	0.46		1530.7±2500.9	-0.06 [-0.2; 0.07]	0.57		1961.8±3667.7	0.04 [-0.17; 0.24]	0.88		1650.1±2309.2	-0.06 [-0.33; 0.22]	0.88	0.37	0.39
AKT1		2409.7±2106.8		2398.6±2072.3	Ref	Ref		2440.2±2199.8	0 [-0.04; 0.04]	0.97		2528.2±2272.1	0.03 [-0.02; 0.09]	0.55		2618.2±2659.1	0.06 [-0.02; 0.14]	0.4		2911.5±3639.9	0.11 [-0.01; 0.23]	0.32		2887.8±4776.1	0.02 [-0.14; 0.19]	0.93	0.32	0.48
ALOX15B		793.9±1632.5		808.1±1623.4	Ref	Ref		755.2±1657.5	-0.16 [-0.29; -0.04]	0.06		626.3±1162	-0.24 [-0.41; -0.08]	0.086		671.5±1267.4	-0.2 [-0.44; 0.04]	0.35		585.9±1108.9	-0.39 [-0.75; -0.02]	0.26		412.9±837.9	-0.54 [-1.04; -0.04]	0.36	0.037	0.022
ARG1		79.1±817.6		74.5±551.3	Ref	Ref		91.8±1292.2	-0.1 [-0.22; 0.02]	0.24		132.8±1810	-0.06 [-0.22; 0.1]	0.74		233±2694.6	0.16 [-0.08; 0.4]	0.44		510.5±4175.4	0.22 [-0.14; 0.58]	0.53		924.1±5794.6	0.23 [-0.26; 0.73]	0.71	0.61	0.65
AXL		421.8±422.3		421.9±381.3	Ref	Ref		421.4±518.8	-0.02 [-0.09; 0.05]	0.74		435.4±446.5	0 [-0.09; 0.1]	0.97		408.9±382	-0.02 [-0.15; 0.12]	0.92		410.4±296.7	0.05 [-0.16; 0.25]	0.85		413.7±301	0.03 [-0.25; 0.31]	0.95	0.96	0.99
B3GAT1		133.6±350.6		135.6±335.6	Ref	Ref		128±388.9	-0.17 [-0.3; -0.05]	0.044		125.5±319.8	-0.21 [-0.37; -0.04]	0.15		132±267.7	0 [-0.24; 0.24]	0.98		116.4±289	-0.18 [-0.54; 0.18]	0.67		150.4±381.2	-0.15 [-0.65; 0.34]	0.83	0.31	0.19
BAGE		40.5±217.8		40.1±204.5	Ref	Ref		41.8±250.9	-0.04 [-0.16; 0.09]	0.73		34.5±249.1	-0.11 [-0.27; 0.06]	0.49		46.8±349.4	-0.09 [-0.33; 0.16]	0.7		70.6±527.6	-0.28 [-0.65; 0.1]	0.45		113.7±728	-0.49 [-1.01; 0.03]	0.37	0.31	0.41
BATF		945.2±815		949.4±817.6	Ref	Ref		933.8±808.1	-0.07 [-0.14; -0.01]	0.1		960±833	-0.04 [-0.12; 0.04]	0.61		962.3±735.9	0 [-0.12; 0.12]	0.98		978.4±760	-0.03 [-0.22; 0.15]	0.88		850.8±706.2	-0.22 [-0.48; 0.03]	0.42	0.31	0.25
BCL2		219.6±267		224.7±252	Ref	Ref		205.7±304.2	-0.08 [-0.15; -0.01]	0.11		209±352.5	-0.08 [-0.18; 0.01]	0.33		212.5±465.4	-0.1 [-0.24; 0.04]	0.41		251±695.9	-0.08 [-0.28; 0.13]	0.76		166.4±150.7	-0.21 [-0.49; 0.07]	0.49	0.15	0.17
BCL2L11		343.3±217.6		345.2±222.5	Ref	Ref		338.2±203.5	-0.01 [-0.05; 0.03]	0.83		329.7±205.5	-0.04 [-0.09; 0.02]	0.47		320.1±200.5	-0.06 [-0.15; 0.02]	0.39		319.7±214.2	-0.07 [-0.19; 0.06]	0.6		276.2±165.7	-0.2 [-0.37; -0.03]	0.32	0.2	0.23
BCL6		2111.6±1628		2115±1623.8	Ref	Ref		2102.3±1640.2	0 [-0.04; 0.04]	0.99		2084.6±1379.7	0.01 [-0.04; 0.07]	0.83		2186.8±1277	0.09 [0; 0.17]	0.24		2424.2±1351.4	0.19 [0.07; 0.32]	0.13		2294.9±1517	0.11 [-0.07; 0.28]	0.58	0.23	0.22
BRCA1		198.2±158		192.3±155.8	Ref	Ref		214.3±163.1	0.1 [0.05; 0.15]	0.0086		220.9±172	0.12 [0.05; 0.2]	0.054		221.3±187.3	0.11 [0.01; 0.22]	0.22		224.1±176	0.1 [-0.06; 0.26]	0.49		260.2±206.8	0.22 [-0.01; 0.44]	0.36	0.036	0.039
BRCA2		140.4±107.3		138±107.8	Ref	Ref		147.2±105.6	0.07 [0; 0.14]	0.17		151±112.7	0.1 [0; 0.2]	0.23		145.9±97.6	0.1 [-0.04; 0.24]	0.42		143.5±95.7	0.09 [-0.12; 0.31]	0.7		151.7±103.7	0.16 [-0.13; 0.45]	0.64	0.21	0.2
BST2		9542.5±7340.1		9654±7285.9	Ref	Ref		9236.4±7482.4	-0.06 [-0.13; 0]	0.17		9211.9±7178.6	-0.08 [-0.17; 0.01]	0.29		9314.4±8020.6	-0.12 [-0.25; 0.01]	0.27		9771.4±8685.5	-0.12 [-0.31; 0.08]	0.53		8793±7310.8	-0.21 [-0.48; 0.06]	0.46	0.079	0.069
BTLA		143.8±302		141.9±276.9	Ref	Ref		148.9±362.2	-0.04 [-0.15; 0.07]	0.67		168.8±444.4	-0.06 [-0.2; 0.09]	0.73		188.2±437.1	-0.06 [-0.28; 0.15]	0.77		179.3±393.9	-0.1 [-0.42; 0.22]	0.8		131.9±353.2	-0.27 [-0.71; 0.17]	0.58	0.33	0.35
BUB1		274.7±235.1		268±234.5	Ref	Ref		293±235.9	0.09 [0.03; 0.15]	0.04		292.1±233	0.08 [-0.01; 0.16]	0.28		280.7±199.7	0.08 [-0.04; 0.2]	0.47		259.9±208.9	-0.02 [-0.21; 0.17]	0.91		256.5±192.3	-0.06 [-0.31; 0.2]	0.86	0.34	0.25
C10orf54		768.7±1007.2		789.6±1068.4	Ref	Ref		711.6±814	-0.06 [-0.12; -0.01]	0.097		708.7±654.3	-0.05 [-0.12; 0.03]	0.47		722.2±754.1	-0.06 [-0.17; 0.05]	0.49		744.4±789	-0.04 [-0.21; 0.12]	0.84		769.4±982.3	-0.1 [-0.33; 0.12]	0.72	0.3	0.35
C1QA		4684.4±6181.6		4824.7±5896.5	Ref	Ref		4299.5±6892.7	-0.16 [-0.24; -0.08]	0.0073		4620.3±8579.3	-0.16 [-0.27; -0.05]	0.094		3918.2±6638.7	-0.25 [-0.41; -0.1]	0.089		4453.9±9471	-0.24 [-0.48; 0]	0.29		3392.2±5661.8	-0.33 [-0.65; 0]	0.36	0.011	0.017
C1QB		7364.4±27932.8		7951.8±32177.9	Ref	Ref		5752.8±8769	-0.15 [-0.24; -0.06]	0.019		5984.9±9752.7	-0.17 [-0.29; -0.05]	0.11		5224.1±8966	-0.29 [-0.47; -0.12]	0.079		6441.8±12917.6	-0.28 [-0.55; -0.02]	0.26		6096.2±14867.4	-0.37 [-0.74; 0]	0.36	0.0088	0.016
CA4		184.8±552.2		191.4±584.3	Ref	Ref		167±452.1	0.03 [-0.12; 0.18]	0.84		172.2±538.7	0 [-0.2; 0.2]	0.98		135.6±317.9	-0.03 [-0.32; 0.26]	0.92		125.7±261.7	0.01 [-0.43; 0.45]	0.98		116.3±278.5	-0.12 [-0.73; 0.49]	0.88	0.95	0.98
CBLB		934.5±747.4		928.1±719.2	Ref	Ref		952±820.1	0.02 [-0.04; 0.08]	0.68		987.4±797.7	0.06 [-0.03; 0.14]	0.46		986.9±810.9	0.09 [-0.03; 0.21]	0.4		1068.5±737.1	0.23 [0.05; 0.41]	0.19		929.9±457.2	0.17 [-0.08; 0.41]	0.52	0.23	0.23
CCL17		148.4±419.7		159.4±468.6	Ref	Ref		118.4±236.4	-0.1 [-0.23; 0.04]	0.32		101.6±193.9	-0.15 [-0.32; 0.03]	0.36		106±224.1	-0.17 [-0.44; 0.09]	0.44		124.8±294.2	-0.12 [-0.52; 0.28]	0.8		118.8±331.2	-0.3 [-0.85; 0.24]	0.64	0.31	0.23
CCL18		1287.9±2375.4		1331.3±2455.7	Ref	Ref		1169±2136.6	-0.14 [-0.26; -0.02]	0.086		1127.5±1710.7	-0.12 [-0.27; 0.04]	0.41		880.5±1376.8	-0.25 [-0.47; -0.02]	0.22		873.3±1540.3	-0.28 [-0.62; 0.06]	0.38		1010.8±1919.1	-0.34 [-0.81; 0.12]	0.49	0.067	0.092
CCL2		1183.4±2090		1197.6±2183.2	Ref	Ref		1144.6±1810.3	-0.07 [-0.16; 0.02]	0.24		1228.7±2041.4	0 [-0.11; 0.11]	0.99		1130.1±1575	-0.03 [-0.2; 0.13]	0.83		1357.4±2078.3	0.04 [-0.21; 0.29]	0.88		1219.9±1933.7	-0.04 [-0.38; 0.3]	0.94	0.82	0.79
CCL20		645.5±1694.3		617.1±1634	Ref	Ref		723.6±1848.4	0.03 [-0.09; 0.16]	0.74		670.8±1798.1	0 [-0.16; 0.16]	1		577±1649.2	-0.02 [-0.26; 0.21]	0.93		472±933.2	-0.17 [-0.52; 0.19]	0.68		508.4±1167.6	-0.42 [-0.91; 0.07]	0.42	0.58	0.74
CCL21		1251.9±2485.8		1292.1±2530.2	Ref	Ref		1141.6±2357.4	-0.2 [-0.36; -0.04]	0.078		1075.3±2142.5	-0.22 [-0.43; 0]	0.26		966.5±1682.9	-0.32 [-0.63; -0.01]	0.24		843±1252.4	-0.4 [-0.86; 0.07]	0.38		940.5±1495.4	-0.41 [-1.05; 0.24]	0.58	0.07	0.089
CCL22		257.7±401.3		266.4±421.9	Ref	Ref		233.6±337.5	-0.05 [-0.16; 0.05]	0.5		219.3±283.6	-0.05 [-0.19; 0.09]	0.75		215±310	-0.13 [-0.34; 0.07]	0.45		189.4±285.3	-0.34 [-0.65; -0.02]	0.26		167.9±184	-0.16 [-0.59; 0.27]	0.78	0.32	0.26
CCL3		585.2±1458.6		598.2±1550.1	Ref	Ref		549.6±1171.3	-0.11 [-0.2; -0.03]	0.06		601.3±1464.7	-0.1 [-0.21; 0.01]	0.3		649.6±1805.3	-0.09 [-0.25; 0.07]	0.49		1023.7±2689.8	0.09 [-0.16; 0.33]	0.76		922.4±1740.5	0.11 [-0.23; 0.45]	0.83	0.28	0.32
CCL4		630±1129		640.7±1180.8	Ref	Ref		600.5±972.5	-0.07 [-0.14; 0.01]	0.24		646.9±1092.4	-0.04 [-0.14; 0.07]	0.75		646.2±1349.1	-0.09 [-0.24; 0.07]	0.5		847.4±1967.5	0.02 [-0.21; 0.25]	0.93		799.8±1673.9	-0.02 [-0.34; 0.3]	0.96	0.41	0.52
CCL5		1133.2±2788.2		1179.7±3140.1	Ref	Ref		1005.6±1426.1	-0.03 [-0.12; 0.06]	0.73		1096.1±1611.9	0.01 [-0.11; 0.13]	0.92		945.5±1222.6	-0.09 [-0.26; 0.08]	0.56		822.4±883.7	-0.21 [-0.48; 0.05]	0.4		829.4±810.3	-0.26 [-0.62; 0.1]	0.5	0.37	0.47
CCNB2		467.2±465.5		452.3±444.1	Ref	Ref		508.1±517.7	0.09 [0; 0.17]	0.14		521.6±509.2	0.09 [-0.02; 0.2]	0.36		489.2±446.2	0.04 [-0.12; 0.21]	0.79		447.6±401	-0.05 [-0.3; 0.2]	0.87		501.3±420	0.13 [-0.21; 0.47]	0.78	0.47	0.36
CCR1		470.1±683.2		481.6±694.8	Ref	Ref		438.5±649.7	-0.13 [-0.2; -0.05]	0.013		443.5±715.8	-0.13 [-0.23; -0.04]	0.11		450.9±900.3	-0.15 [-0.29; -0.01]	0.22		567.7±1334.2	-0.06 [-0.27; 0.15]	0.81		572.2±1589.8	-0.14 [-0.42; 0.15]	0.7	0.067	0.083
CCR2		139.1±172.7		146.3±183.9	Ref	Ref		119.2±135.5	-0.13 [-0.23; -0.03]	0.058		124.4±146.1	-0.15 [-0.28; -0.02]	0.2		113.2±129.3	-0.21 [-0.4; -0.02]	0.22		109.3±142.9	-0.32 [-0.6; -0.03]	0.24		104.6±117.1	-0.37 [-0.77; 0.02]	0.37	0.036	0.039
CCR4		77.2±101.1		80.1±104.4	Ref	Ref		69.1±91.1	-0.1 [-0.21; 0]	0.13		69.3±97.9	-0.15 [-0.29; -0.02]	0.2		61.2±74	-0.2 [-0.4; -0.01]	0.24		53.4±55.5	-0.29 [-0.59; 0]	0.29		46.3±43.9	-0.3 [-0.7; 0.11]	0.49	0.05	0.047
CCR5		351.6±436.5		360.8±439.2	Ref	Ref		326.4±428	-0.11 [-0.2; -0.02]	0.086		336.7±411.6	-0.14 [-0.26; -0.01]	0.21		310.3±380.7	-0.19 [-0.37; -0.01]	0.24		311.6±370.2	-0.14 [-0.41; 0.13]	0.62		309.3±423.4	-0.24 [-0.61; 0.13]	0.57	0.048	0.053
CCR6		85±143		86.8±147.6	Ref	Ref		80.1±129.5	0 [-0.11; 0.11]	0.99		86.4±149.1	0 [-0.15; 0.14]	0.98		88.7±143.3	-0.02 [-0.23; 0.2]	0.95		78.1±99.8	0 [-0.32; 0.32]	1		68.6±80.4	-0.05 [-0.49; 0.39]	0.94	0.82	0.72
CCR7		237.1±756		218.4±413.9	Ref	Ref		288.6±1291.3	-0.05 [-0.16; 0.06]	0.59		333.4±1615.1	-0.05 [-0.2; 0.1]	0.77		298.9±1003.2	-0.07 [-0.29; 0.14]	0.72		352.4±1416.8	-0.12 [-0.45; 0.2]	0.76		192.7±405.5	-0.41 [-0.85; 0.04]	0.41	0.33	0.33
CD14		3816.7±7236.5		3905.7±7059.7	Ref	Ref		3572.4±7699.6	-0.12 [-0.19; -0.04]	0.023		3839.4±9537.3	-0.09 [-0.19; 0.01]	0.28		4160.6±13201	-0.14 [-0.28; 0.01]	0.27		6159.1±20066.4	-0.02 [-0.24; 0.2]	0.93		5057.1±14391.2	-0.01 [-0.32; 0.29]	0.97	0.19	0.22
CD160		19.5±58.4		19.9±60	Ref	Ref		18.2±53.7	-0.1 [-0.21; 0.01]	0.19		18.1±34.7	-0.11 [-0.25; 0.04]	0.44		16.6±28.4	-0.14 [-0.35; 0.07]	0.45		13.8±21.1	-0.28 [-0.6; 0.04]	0.36		15.8±21.7	-0.08 [-0.52; 0.36]	0.9	0.26	0.29
CD163		2853.9±4863.5		2872±4597.7	Ref	Ref		2804.5±5530.2	-0.14 [-0.23; -0.06]	0.019		2967.8±5947	-0.14 [-0.26; -0.03]	0.16		2971±7144.5	-0.13 [-0.3; 0.03]	0.37		3886.5±10293.3	-0.04 [-0.29; 0.21]	0.88		3862.3±13330.2	-0.25 [-0.6; 0.1]	0.5	0.082	0.11
CD19		429.1±1295.2		431.4±1305.1	Ref	Ref		422.7±1268.5	-0.07 [-0.21; 0.07]	0.54		456.2±1421.9	-0.05 [-0.24; 0.14]	0.82		430.1±1245.8	-0.09 [-0.37; 0.18]	0.72		436.6±1337.2	-0.11 [-0.52; 0.31]	0.84		519.3±1813.9	-0.5 [-1.07; 0.07]	0.42	0.37	0.4
CD1C		124.8±247.4		132.1±267.6	Ref	Ref		104.6±179.4	-0.14 [-0.28; -0.01]	0.11		105.4±183.3	-0.12 [-0.29; 0.05]	0.46		107.6±193.6	-0.12 [-0.38; 0.13]	0.57		115.6±183.7	-0.21 [-0.6; 0.18]	0.61		121.4±164.5	0.03 [-0.51; 0.56]	0.97	0.27	0.19
CD1D		47.8±70.5		48.9±71.3	Ref	Ref		44.7±68.3	-0.14 [-0.22; -0.06]	0.013		45.5±72.3	-0.17 [-0.27; -0.06]	0.079		43.2±53.7	-0.14 [-0.3; 0.01]	0.3		47.7±54	-0.08 [-0.31; 0.16]	0.79		40.7±50.4	-0.28 [-0.6; 0.04]	0.42	0.079	0.089
CD2		959.4±1267.5		967.5±1223.3	Ref	Ref		937.2±1382.1	-0.06 [-0.15; 0.04]	0.42		1011.7±1531.6	-0.04 [-0.17; 0.08]	0.77		950.6±1309.6	-0.11 [-0.29; 0.08]	0.49		902.9±1237.7	-0.15 [-0.43; 0.13]	0.61		713.5±847.3	-0.37 [-0.75; 0.01]	0.36	0.21	0.22
CD209		447.7±646.3		451±580.1	Ref	Ref		438.4±800.6	-0.07 [-0.17; 0.03]	0.35		409±568.9	-0.08 [-0.22; 0.05]	0.49		385.2±592.8	-0.18 [-0.38; 0.01]	0.27		429.6±782.8	-0.1 [-0.4; 0.19]	0.76		410.2±861.6	-0.14 [-0.55; 0.26]	0.81	0.19	0.24
CD22		382.1±954.4		384.1±956.8	Ref	Ref		376.4±948.2	-0.06 [-0.17; 0.05]	0.49		386.4±963.2	-0.01 [-0.16; 0.13]	0.94		377.1±743.8	0.05 [-0.15; 0.26]	0.78		358.2±603.1	0.13 [-0.19; 0.44]	0.73		346.5±662.5	0.07 [-0.36; 0.5]	0.92	0.97	0.95
CD226		297.6±421.6		301.6±438.4	Ref	Ref		286.4±371.7	-0.02 [-0.11; 0.06]	0.73		303.4±414.6	-0.04 [-0.16; 0.07]	0.75		309.9±422.6	-0.08 [-0.24; 0.09]	0.62		330±437.5	-0.04 [-0.29; 0.22]	0.88		288.9±331	-0.15 [-0.5; 0.2]	0.74	0.44	0.46
CD244		117±143.9		119.7±146.9	Ref	Ref		109.7±134.9	-0.08 [-0.17; 0.01]	0.22		109.4±118.8	-0.09 [-0.21; 0.04]	0.45		96.8±92.3	-0.14 [-0.32; 0.04]	0.37		102.8±96	-0.08 [-0.36; 0.19]	0.8		101.7±95.5	-0.04 [-0.41; 0.34]	0.95	0.32	0.35
CD247		271.5±377.8		269.9±339.8	Ref	Ref		276.2±466.8	-0.04 [-0.13; 0.05]	0.54		292.4±502	-0.05 [-0.16; 0.07]	0.71		290.8±527.4	-0.12 [-0.29; 0.05]	0.43		313±681.9	-0.22 [-0.47; 0.04]	0.38		233.2±380.3	-0.38 [-0.73; -0.03]	0.36	0.21	0.22
CD27		187.9±270.5		196.3±279.8	Ref	Ref		165±241.5	-0.07 [-0.18; 0.03]	0.33		168.6±253.6	-0.09 [-0.23; 0.05]	0.47		135.4±171.2	-0.27 [-0.47; -0.06]	0.15		122.5±192.7	-0.37 [-0.69; -0.06]	0.22		114.9±161.2	-0.52 [-0.95; -0.09]	0.3	0.037	0.053
CD274		206.3±265.8		204.8±264	Ref	Ref		210.4±270.7	0.02 [-0.07; 0.1]	0.79		226.7±286.5	0.08 [-0.04; 0.19]	0.46		204.9±277.3	0.03 [-0.13; 0.19]	0.85		218±347.4	0.07 [-0.17; 0.32]	0.8		239.3±453.8	0.08 [-0.26; 0.42]	0.86	0.65	0.53
CD276		329.4±324.9		329±303.4	Ref	Ref		330.6±377.8	-0.01 [-0.06; 0.04]	0.87		351.3±472.6	0.02 [-0.05; 0.09]	0.81		305.3±205.4	-0.01 [-0.11; 0.09]	0.95		329.3±222.6	0.08 [-0.07; 0.23]	0.63		325.3±210.2	0.09 [-0.12; 0.29]	0.76	0.8	0.74
CD28		176.9±292.5		175.9±239.6	Ref	Ref		179.7±403.6	-0.13 [-0.22; -0.04]	0.046		192.8±451.7	-0.17 [-0.3; -0.05]	0.11		189.7±336.6	-0.15 [-0.33; 0.03]	0.35		223.3±457.6	-0.13 [-0.4; 0.15]	0.68		183.1±373	-0.33 [-0.7; 0.04]	0.42	0.037	0.039
CD3		809.6±1028.4		818.5±955.9	Ref	Ref		784.9±1205.5	-0.06 [-0.14; 0.03]	0.34		823.1±1348.9	-0.05 [-0.15; 0.06]	0.69		738.8±1093.7	-0.16 [-0.32; 0]	0.27		726.3±1263.7	-0.27 [-0.51; -0.03]	0.23		636.8±879.6	-0.4 [-0.73; -0.07]	0.3	0.074	0.089
CD33		201.3±202.7		207.5±204.1	Ref	Ref		184.2±198	-0.13 [-0.21; -0.06]	0.013		186.7±190.9	-0.13 [-0.23; -0.03]	0.15		179.7±170.3	-0.12 [-0.26; 0.03]	0.37		220.6±218.2	-0.02 [-0.24; 0.2]	0.93		212±229	-0.07 [-0.38; 0.23]	0.86	0.11	0.1
CD37		3155±4847.4		3171.6±4763.4	Ref	Ref		3109.4±5073.2	-0.1 [-0.18; -0.02]	0.068		3249.2±5298.1	-0.08 [-0.19; 0.03]	0.44		3229.1±5383.7	-0.06 [-0.22; 0.09]	0.66		3670.6±6461.8	0.01 [-0.23; 0.24]	0.98		3541.6±7864.5	-0.17 [-0.49; 0.15]	0.66	0.28	0.26
CD38		335.6±441.7		349.3±455.4	Ref	Ref		297.8±399.3	-0.12 [-0.22; -0.01]	0.11		310.5±448.2	-0.16 [-0.31; -0.02]	0.18		284.5±398.8	-0.24 [-0.45; -0.03]	0.21		243.3±350.6	-0.38 [-0.7; -0.06]	0.22		231.9±402.5	-0.55 [-0.98; -0.11]	0.28	0.036	0.046
CD3D		881.4±1087.5		880.8±965.6	Ref	Ref		883.1±1367.9	-0.03 [-0.12; 0.06]	0.68		925.9±1605.7	-0.02 [-0.14; 0.09]	0.86		799±1159.8	-0.13 [-0.3; 0.04]	0.4		752±1359.4	-0.31 [-0.57; -0.06]	0.22		648±828.5	-0.41 [-0.76; -0.06]	0.32	0.14	0.17
CD3E		1001±1474.6		1028.1±1482.9	Ref	Ref		926.4±1450	-0.1 [-0.18; -0.01]	0.11		965.8±1557	-0.1 [-0.22; 0.01]	0.32		892.9±1408.8	-0.21 [-0.38; -0.04]	0.16		920.7±1640.1	-0.25 [-0.51; 0]	0.29		852.3±1417.6	-0.42 [-0.77; -0.06]	0.32	0.036	0.039
CD3G		548±760.2		548.4±703.4	Ref	Ref		547±898.1	-0.03 [-0.12; 0.06]	0.68		579.1±969.2	-0.02 [-0.14; 0.1]	0.88		524.8±794.3	-0.14 [-0.32; 0.04]	0.39		506.8±859.4	-0.24 [-0.51; 0.03]	0.36		410±440.9	-0.32 [-0.69; 0.05]	0.42	0.23	0.24
CD4		904±797.5		942±806.9	Ref	Ref		799.7±761.7	-0.16 [-0.23; -0.09]	0.0015		818.6±856.5	-0.16 [-0.26; -0.07]	0.054		792.9±965.8	-0.2 [-0.34; -0.06]	0.11		919.5±1347	-0.14 [-0.35; 0.07]	0.48		922.3±1514.1	-0.15 [-0.43; 0.14]	0.67	0.0095	0.011
CD40		501.9±397		511.9±383.1	Ref	Ref		474.5±431.9	-0.09 [-0.15; -0.02]	0.048		489.9±423.4	-0.07 [-0.15; 0.01]	0.33		471.3±363	-0.09 [-0.21; 0.03]	0.37		493.8±377.3	-0.02 [-0.2; 0.16]	0.89		515.9±415.2	0.03 [-0.22; 0.28]	0.94	0.26	0.22
CD40LG		55±96		56.1±91	Ref	Ref		52.2±108.7	-0.1 [-0.22; 0.01]	0.19		60±136	-0.13 [-0.28; 0.02]	0.35		59.9±129.2	-0.11 [-0.33; 0.1]	0.56		58.6±144.5	-0.13 [-0.46; 0.2]	0.74		46.6±78.1	-0.17 [-0.62; 0.29]	0.78	0.2	0.16
CD44		142.2±343.7		148.1±353.2	Ref	Ref		125.9±315.6	-0.04 [-0.16; 0.07]	0.66		118.2±291.1	-0.04 [-0.2; 0.11]	0.81		90.9±204	-0.16 [-0.39; 0.07]	0.43		82.6±170.3	-0.25 [-0.59; 0.1]	0.45		97.6±208.2	-0.16 [-0.63; 0.31]	0.82	0.54	0.54
CD47		4210.4±3604.2		4196.5±3444	Ref	Ref		4248.6±4012.7	-0.05 [-0.1; 0.01]	0.23		4330.4±4589.8	-0.07 [-0.15; 0]	0.28		4704.7±5665.4	-0.03 [-0.14; 0.08]	0.76		4296.2±4420.2	-0.07 [-0.24; 0.09]	0.68		3860.1±2245.3	-0.05 [-0.27; 0.17]	0.86	0.23	0.2
CD48		323.1±466.8		327.3±410.4	Ref	Ref		311.5±594.8	-0.09 [-0.18; -0.01]	0.1		324.9±717.3	-0.12 [-0.23; -0.01]	0.21		279.9±422.7	-0.2 [-0.36; -0.04]	0.16		301.8±552.2	-0.25 [-0.49; -0.01]	0.28		264.5±323.2	-0.3 [-0.64; 0.03]	0.41	0.037	0.046
CD52		2408.7±3526.6		2475.9±3569.3	Ref	Ref		2224.3±3401.7	-0.1 [-0.19; -0.02]	0.084		2297.3±3655.4	-0.12 [-0.23; -0.01]	0.21		2139±3151.2	-0.18 [-0.35; -0.02]	0.22		2214±3465.6	-0.29 [-0.54; -0.04]	0.22		2044.4±3274.5	-0.37 [-0.71; -0.03]	0.36	0.036	0.039
CD53		169.1±362.2		173.2±350.5	Ref	Ref		157.8±392.3	-0.1 [-0.24; 0.05]	0.34		163.1±426.5	-0.1 [-0.29; 0.09]	0.57		156.7±436.5	-0.12 [-0.4; 0.16]	0.64		113.3±186	-0.37 [-0.79; 0.05]	0.36		91.1±176	-0.62 [-1.2; -0.05]	0.36	0.2	0.23
CD6		477.5±927.6		471±888.4	Ref	Ref		495.2±1027.8	-0.05 [-0.13; 0.04]	0.5		528.6±1055.8	-0.02 [-0.13; 0.1]	0.9		516.8±1105.3	-0.08 [-0.25; 0.09]	0.57		575.8±1398.3	-0.18 [-0.43; 0.08]	0.46		429.3±948.5	-0.4 [-0.75; -0.05]	0.32	0.26	0.25
CD63		15346.4±8788.2		15366.2±8752.9	Ref	Ref		15292.3±8889	-0.02 [-0.06; 0.03]	0.61		15708.5±9127.6	0.01 [-0.05; 0.07]	0.88		15739.2±9445.4	0.01 [-0.08; 0.09]	0.95		15857.1±10457.8	-0.02 [-0.14; 0.11]	0.9		15129.9±9821.6	-0.04 [-0.21; 0.13]	0.86	0.94	0.98
CD68		5019.2±4697		5111.1±4699.3	Ref	Ref		4767.1±4683.9	-0.08 [-0.15; -0.01]	0.08		4951.5±5216.1	-0.08 [-0.16; 0.01]	0.33		4850.6±5988.6	-0.11 [-0.23; 0.02]	0.35		5787.8±8420.9	-0.02 [-0.22; 0.17]	0.9		5746±9012.3	-0.07 [-0.33; 0.2]	0.85	0.19	0.22
CD69		339.6±624.4		342.6±613.3	Ref	Ref		331.5±654.2	-0.11 [-0.21; -0.01]	0.11		363.5±720	-0.13 [-0.26; 0]	0.27		359±663.2	-0.05 [-0.24; 0.14]	0.79		359.5±669.4	-0.06 [-0.35; 0.22]	0.86		319.1±682.3	-0.17 [-0.56; 0.22]	0.75	0.25	0.25
CD70		46.3±145.1		49.2±159.2	Ref	Ref		38.5±96.1	-0.15 [-0.26; -0.04]	0.059		32.6±65.8	-0.22 [-0.37; -0.06]	0.11		31.4±79.3	-0.4 [-0.62; -0.18]	0.077		28.4±42.4	-0.41 [-0.75; -0.08]	0.22		32.1±45.9	-0.29 [-0.75; 0.17]	0.58	0.015	0.019
CD74		2619.9±2657.5		2740.3±2750.4	Ref	Ref		2289.6±2354	-0.15 [-0.23; -0.07]	0.0086		2322.6±2444.8	-0.16 [-0.27; -0.06]	0.079		2115.8±2297.6	-0.26 [-0.42; -0.11]	0.079		2031.3±2408.4	-0.3 [-0.54; -0.07]	0.19		2300.6±2827.9	-0.2 [-0.52; 0.12]	0.58	0.0061	0.003
CD79A		897.8±1527.2		947.4±1601.7	Ref	Ref		761.8±1292.3	-0.09 [-0.22; 0.04]	0.33		729.6±1262.5	-0.13 [-0.3; 0.04]	0.43		606±895.9	-0.26 [-0.51; -0.01]	0.24		545.9±956.1	-0.42 [-0.8; -0.04]	0.24		463.6±857.1	-0.7 [-1.22; -0.17]	0.26	0.051	0.072
CD79B		199.7±476.9		206.6±494.7	Ref	Ref		180.8±424.1	-0.15 [-0.25; -0.04]	0.05		181.9±410.6	-0.16 [-0.3; -0.02]	0.2		179.5±383.1	-0.23 [-0.44; -0.02]	0.22		193.6±456.7	-0.23 [-0.55; 0.08]	0.45		166.8±379.3	-0.33 [-0.77; 0.1]	0.46	0.037	0.046
CD8		299.9±390.5		300.1±374	Ref	Ref		299.5±432.7	0.02 [-0.06; 0.11]	0.76		319.4±528.6	0.03 [-0.09; 0.14]	0.83		260.1±298.9	-0.12 [-0.29; 0.04]	0.41		235.4±296.8	-0.3 [-0.55; -0.05]	0.22		209.4±220.2	-0.41 [-0.76; -0.06]	0.32	0.33	0.46
CD80		697.9±651.7		720.5±669.4	Ref	Ref		635.8±596.2	-0.08 [-0.16; 0]	0.13		653.6±609	-0.05 [-0.16; 0.05]	0.58		634.2±614.9	-0.1 [-0.25; 0.05]	0.44		658.5±664.1	-0.03 [-0.26; 0.2]	0.9		526.5±377.3	-0.1 [-0.42; 0.21]	0.82	0.24	0.22
CD83		434.3±450.3		450.4±478	Ref	Ref		389.9±359.9	-0.12 [-0.18; -0.05]	0.0086		398±399.6	-0.14 [-0.22; -0.06]	0.055		401.5±390.8	-0.14 [-0.25; -0.02]	0.22		452.4±464.2	-0.09 [-0.27; 0.09]	0.67		436.4±452.4	-0.07 [-0.32; 0.17]	0.83	0.036	0.02
CD86		275.1±277.3		281.4±282.1	Ref	Ref		257.7±263.2	-0.09 [-0.17; -0.01]	0.11		267.2±270.7	-0.09 [-0.2; 0.02]	0.36		262.7±280.3	-0.11 [-0.27; 0.05]	0.43		289.7±359.3	-0.07 [-0.31; 0.17]	0.81		280.2±418.7	-0.08 [-0.4; 0.25]	0.86	0.18	0.19
CD8A		386.1±558.2		387.5±523	Ref	Ref		382.2±645.2	0 [-0.1; 0.09]	0.97		416±817.4	-0.03 [-0.15; 0.1]	0.85		340.2±434.9	-0.17 [-0.35; 0.02]	0.31		304.6±401.9	-0.34 [-0.62; -0.06]	0.22		284.3±324.8	-0.39 [-0.77; -0.01]	0.36	0.2	0.25
CD8B		213.9±337.8		212.8±339.9	Ref	Ref		217±332.2	0.05 [-0.05; 0.15]	0.5		223.2±351.3	0.07 [-0.06; 0.19]	0.59		179.9±217.4	-0.1 [-0.29; 0.08]	0.53		166.2±225.4	-0.22 [-0.51; 0.06]	0.41		134.6±145	-0.36 [-0.75; 0.03]	0.41	0.65	0.77
CDK1		406.6±413.9		390.1±391.3	Ref	Ref		452±467.5	0.08 [0.01; 0.16]	0.098		453.7±420.7	0.08 [-0.02; 0.18]	0.36		441.5±408.9	0.04 [-0.1; 0.18]	0.75		413±438.5	-0.03 [-0.24; 0.18]	0.88		462.6±509.6	0.08 [-0.2; 0.37]	0.83	0.5	0.41
CDKN2A		383.1±698.4		376.7±702.2	Ref	Ref		400.6±688.2	0.03 [-0.1; 0.17]	0.76		353.4±618.5	-0.09 [-0.26; 0.09]	0.59		361.1±647.6	0.03 [-0.22; 0.28]	0.92		403.2±668.2	0.17 [-0.22; 0.55]	0.7		401.6±638.3	0 [-0.52; 0.53]	1	0.9	0.98
CDKN3		308.7±374		297.6±374.2	Ref	Ref		339±371.9	0.09 [-0.01; 0.18]	0.18		359.7±388	0.12 [0; 0.24]	0.26		350.9±380.1	0.09 [-0.09; 0.26]	0.57		283±287.2	-0.07 [-0.33; 0.2]	0.84		285.4±272.7	-0.01 [-0.37; 0.36]	0.99	0.35	0.31
CEACAM1		281.3±385.6		287±386.1	Ref	Ref		265.7±384	-0.12 [-0.21; -0.02]	0.08		261.1±340.2	-0.18 [-0.31; -0.05]	0.11		262.7±334	-0.14 [-0.32; 0.05]	0.41		222.3±270	-0.27 [-0.55; 0.01]	0.31		229.4±231.1	-0.09 [-0.47; 0.3]	0.86	0.11	0.072
CEACAM8		7.7±51.8		8.1±46	Ref	Ref		6.8±65.2	-0.12 [-0.21; -0.03]	0.062		9.2±90.5	-0.07 [-0.19; 0.05]	0.53		5.8±22.9	-0.08 [-0.25; 0.1]	0.65		5.5±17.5	-0.02 [-0.29; 0.25]	0.93		5.9±19	0.01 [-0.36; 0.39]	0.98	0.44	0.35
CIITA		2246.4±2413.6		2325.2±2570.4	Ref	Ref		2030±1903	-0.12 [-0.19; -0.05]	0.019		2096±2018.4	-0.1 [-0.19; 0]	0.23		2044.7±1842.9	-0.11 [-0.25; 0.02]	0.35		2251.1±2060.9	-0.08 [-0.28; 0.13]	0.76		2258.1±1728	-0.03 [-0.32; 0.25]	0.94	0.095	0.056
CLEC4C		54±126.4		54.2±132.9	Ref	Ref		53.4±106.6	0 [-0.14; 0.14]	0.99		52.1±102.9	-0.04 [-0.22; 0.15]	0.86		41.7±90.5	-0.26 [-0.53; 0.01]	0.27		39.1±87.6	-0.39 [-0.79; 0.02]	0.31		33.9±53.5	-0.29 [-0.85; 0.27]	0.67	0.34	0.36
CMKLR1		9.6±22.7		9.5±21	Ref	Ref		10±26.8	0.03 [-0.06; 0.13]	0.65		11.4±34.5	0.08 [-0.04; 0.21]	0.46		9.5±16.9	0.07 [-0.11; 0.25]	0.7		6.9±10.5	-0.03 [-0.3; 0.24]	0.9		5±6	-0.18 [-0.56; 0.19]	0.69	0.77	0.59
CORO1A		854.8±1191.2		877.7±1229.7	Ref	Ref		792.2±1076.8	-0.1 [-0.17; -0.03]	0.028		818.8±1253.8	-0.1 [-0.19; -0.02]	0.18		738.2±774.3	-0.14 [-0.27; -0.02]	0.22		753.4±903.9	-0.17 [-0.36; 0.02]	0.37		658.1±757	-0.3 [-0.56; -0.03]	0.36	0.036	0.039
CRTAM		61.6±88.2		62.9±89.7	Ref	Ref		58±83.9	-0.04 [-0.15; 0.07]	0.67		62±93.2	0 [-0.14; 0.15]	0.98		53.2±73	-0.08 [-0.29; 0.14]	0.7		46.2±56.4	-0.21 [-0.54; 0.11]	0.49		43.4±53	-0.28 [-0.72; 0.17]	0.58	0.41	0.48
CSF1R		937.5±888		955.7±886.8	Ref	Ref		887.5±889.7	-0.09 [-0.15; -0.02]	0.054		931.5±978.3	-0.06 [-0.14; 0.03]	0.47		935±1030.3	-0.06 [-0.19; 0.07]	0.57		1093.4±1315.1	0.04 [-0.15; 0.23]	0.87		1071.3±1403.5	0.01 [-0.25; 0.28]	0.97	0.33	0.31
CSF2RB		1716±2659.1		1754.6±2755.4	Ref	Ref		1609.9±2373.2	-0.08 [-0.15; 0]	0.15		1725.7±2682.6	-0.05 [-0.15; 0.05]	0.59		1603±2348	-0.08 [-0.23; 0.06]	0.5		1796.4±3068.1	-0.01 [-0.23; 0.22]	0.98		1682.9±2116	-0.03 [-0.33; 0.28]	0.95	0.41	0.47
CTAG1B		21.8±140.1		19.3±133.5	Ref	Ref		28.5±156.9	0.11 [0.01; 0.21]	0.1		26.1±150.8	0.14 [0.01; 0.26]	0.23		31.5±189.6	0.16 [-0.02; 0.35]	0.32		5.6±25.2	0.02 [-0.25; 0.3]	0.93		6.5±23.8	0.12 [-0.27; 0.5]	0.83	0.23	0.21
CTAG2		27.9±149.4		26.4±150	Ref	Ref		31.9±147.7	0.08 [-0.04; 0.19]	0.36		31.3±134.2	0.09 [-0.06; 0.25]	0.53		34±145.4	0.08 [-0.14; 0.3]	0.7		14.6±80.2	-0.15 [-0.49; 0.19]	0.7		27.9±110.3	0.11 [-0.36; 0.58]	0.86	0.58	0.49
CTLA4		62.1±84.3		63.1±86.5	Ref	Ref		59.3±77.9	0 [-0.09; 0.1]	0.99		62.8±92.9	-0.02 [-0.14; 0.11]	0.91		63.8±83.4	-0.01 [-0.19; 0.18]	0.97		53.4±67.3	-0.12 [-0.4; 0.15]	0.7		46.8±62.4	-0.19 [-0.57; 0.19]	0.69	0.57	0.6
CTSS		2394.6±2056.1		2454±2062.1	Ref	Ref		2231.7±2031.7	-0.1 [-0.16; -0.04]	0.024		2278±2092.6	-0.11 [-0.19; -0.02]	0.15		2140.2±1913.2	-0.13 [-0.25; -0.01]	0.22		2186.4±2383.5	-0.14 [-0.32; 0.05]	0.45		2204.2±2815.9	-0.18 [-0.43; 0.08]	0.52	0.037	0.039
CX3CL1		247.8±287.9		247.3±271.2	Ref	Ref		249.2±329.4	-0.05 [-0.15; 0.05]	0.52		241.6±307.7	-0.09 [-0.22; 0.04]	0.46		233.6±276.5	-0.09 [-0.28; 0.1]	0.57		249.6±310.5	0 [-0.28; 0.28]	0.98		250.2±341.7	0.12 [-0.27; 0.5]	0.83	0.67	0.47
CX3CR1		5.4±17		5.5±17	Ref	Ref		4.9±16.9	-0.07 [-0.15; 0.02]	0.24		4.4±8.5	-0.1 [-0.21; 0.01]	0.28		4.4±8.2	-0.07 [-0.23; 0.09]	0.65		4.8±8.4	-0.03 [-0.28; 0.21]	0.89		7.3±10.8	0.28 [-0.06; 0.61]	0.44	0.52	0.42
CXCL1		2648.6±4988		2729.8±5301.8	Ref	Ref		2425.9±3996.9	-0.02 [-0.12; 0.09]	0.89		2514.2±4145.8	0.02 [-0.12; 0.17]	0.89		2606.7±4180.1	0.17 [-0.04; 0.38]	0.37		3090±5014.9	0.35 [0.04; 0.67]	0.23		4134.5±6491.1	0.44 [0.01; 0.88]	0.36	0.25	0.23
CXCL10		968.5±1690.8		982±1728.2	Ref	Ref		931.6±1583.8	-0.1 [-0.22; 0.02]	0.24		1008.5±1850.7	-0.11 [-0.27; 0.05]	0.46		959.8±2163.5	-0.25 [-0.49; -0.02]	0.22		801.8±2123.5	-0.53 [-0.88; -0.18]	0.13		1026.2±2840.2	-0.47 [-0.95; 0.01]	0.36	0.037	0.054
CXCL11		207.8±422		210.8±432.1	Ref	Ref		199.5±393.1	-0.07 [-0.2; 0.06]	0.5		209.6±430.4	-0.12 [-0.3; 0.05]	0.45		188.8±470.5	-0.35 [-0.6; -0.1]	0.13		161.6±454.8	-0.67 [-1.05; -0.29]	0.046		200.3±602.1	-0.54 [-1.07; -0.02]	0.36	0.036	0.046
CXCL13		1674.9±6945.9		1733.5±7372	Ref	Ref		1514.4±5613.7	-0.07 [-0.22; 0.08]	0.54		1751.3±7295.1	-0.02 [-0.21; 0.18]	0.94		1236.5±4329.7	-0.35 [-0.64; -0.06]	0.16		812±1605	-0.51 [-0.95; -0.07]	0.22		683.8±1038.3	-0.5 [-1.1; 0.1]	0.42	0.14	0.22
CXCL8		3282.6±19636		3315.5±19934.4	Ref	Ref		3192.4±18803.2	0.08 [-0.03; 0.19]	0.33		2667.5±8862	0.13 [-0.01; 0.28]	0.31		2400±4400.6	0.22 [0.01; 0.44]	0.23		2938.2±5974.9	0.33 [0; 0.65]	0.29		2482.9±3524.1	0.19 [-0.26; 0.64]	0.75	0.13	0.089
CXCL9		1007.6±1875.5		1028.1±1931.2	Ref	Ref		951.4±1713.3	-0.07 [-0.2; 0.06]	0.49		1046±1970.1	-0.09 [-0.27; 0.09]	0.59		829.7±1542.1	-0.32 [-0.58; -0.06]	0.16		475.5±902.3	-0.75 [-1.14; -0.36]	0.036		485.7±895.2	-0.69 [-1.23; -0.16]	0.26	0.036	0.048
CXCR2		183.7±1194.4		178.5±1091.5	Ref	Ref		198±1440.1	0 [-0.13; 0.13]	0.99		152.3±472.9	-0.01 [-0.19; 0.16]	0.95		171.9±454.2	0.12 [-0.13; 0.37]	0.57		196.1±592.4	0.16 [-0.22; 0.54]	0.71		274.7±790.6	0.2 [-0.32; 0.72]	0.78	0.71	0.67
CXCR3		12.8±23.4		13.2±25.1	Ref	Ref		11.7±17.8	-0.08 [-0.18; 0.01]	0.2		12.1±20.7	-0.14 [-0.27; -0.02]	0.18		11.5±23.5	-0.27 [-0.45; -0.09]	0.099		8.3±12.2	-0.5 [-0.77; -0.23]	0.04		8.2±9.6	-0.39 [-0.76; -0.02]	0.36	0.015	0.019
CXCR4		1470±2575.6		1458.5±2324.8	Ref	Ref		1501.6±3164.7	0 [-0.09; 0.08]	0.97		1520.6±2443	-0.03 [-0.15; 0.08]	0.81		1476.1±2019.7	-0.01 [-0.18; 0.16]	0.95		1442.7±2159.4	-0.04 [-0.3; 0.21]	0.88		1271.7±1737.1	-0.17 [-0.52; 0.18]	0.69	0.61	0.68
CXCR5		75.2±204.1		78.2±208.3	Ref	Ref		66.9±191.8	-0.1 [-0.23; 0.03]	0.29		71.6±227.1	-0.1 [-0.27; 0.08]	0.54		65.2±158.7	-0.2 [-0.45; 0.05]	0.37		55±148.1	-0.39 [-0.78; -0.01]	0.28		40.4±87.5	-0.45 [-0.97; 0.08]	0.42	0.11	0.14
CXCR6		84.4±126.9		87.4±122.2	Ref	Ref		76.2±138.8	-0.09 [-0.2; 0.02]	0.27		83.9±179.7	-0.06 [-0.2; 0.09]	0.73		67.3±99.6	-0.18 [-0.4; 0.04]	0.37		54.2±64.3	-0.29 [-0.62; 0.04]	0.36		57.3±70.1	-0.3 [-0.75; 0.15]	0.53	0.2	0.23
CYBB		3076.7±3170.8		3172.8±3198.1	Ref	Ref		2813±3081	-0.13 [-0.2; -0.06]	0.01		2975.3±3436.3	-0.1 [-0.2; -0.01]	0.18		2916.8±3699.3	-0.13 [-0.26; 0.01]	0.27		3529.2±5171.1	-0.06 [-0.26; 0.14]	0.8		3271.1±4869.3	-0.13 [-0.41; 0.15]	0.72	0.07	0.069
DDX58		1114.4±951.1		1112.2±902.7	Ref	Ref		1120.2±1073.4	-0.01 [-0.07; 0.05]	0.83		1167.2±1079.2	0.02 [-0.06; 0.09]	0.86		1238±1327.7	0 [-0.11; 0.12]	0.97		1229.7±1174.9	0.03 [-0.14; 0.2]	0.87		1077.7±904.2	-0.07 [-0.3; 0.17]	0.83	1	0.97
DGAT2		209.9±480.5		215±516.3	Ref	Ref		195.8±364.6	-0.06 [-0.16; 0.03]	0.36		184.3±242.4	-0.1 [-0.23; 0.02]	0.36		177.4±189.6	-0.09 [-0.27; 0.09]	0.57		171.3±199.7	-0.18 [-0.46; 0.09]	0.49		197.6±243.6	0 [-0.37; 0.38]	0.99	0.33	0.31
DMBT1		1335.8±4912.2		1399±5108.3	Ref	Ref		1162.4±4326.7	-0.05 [-0.24; 0.13]	0.73		1309.7±5401.3	-0.02 [-0.26; 0.23]	0.94		1503.8±7379.3	0.03 [-0.32; 0.39]	0.93		2050.2±10948.1	-0.09 [-0.62; 0.45]	0.88		3132±15094.8	-0.27 [-1.01; 0.47]	0.79	0.83	0.63
EBI3		49.5±57.5		51.4±59.8	Ref	Ref		44.2±50.6	-0.15 [-0.24; -0.06]	0.019		44.5±50.3	-0.11 [-0.23; 0.01]	0.28		42.6±43.8	-0.16 [-0.33; 0.01]	0.3		39.6±43.1	-0.31 [-0.57; -0.04]	0.23		39.1±44.3	-0.31 [-0.67; 0.06]	0.42	0.036	0.046
EFNA4		301.3±235.5		298.1±234.6	Ref	Ref		310.3±237.8	0.04 [-0.01; 0.09]	0.33		302.2±213.6	0.01 [-0.06; 0.08]	0.9		306.1±210.9	0.03 [-0.07; 0.13]	0.75		293±216.4	-0.01 [-0.16; 0.14]	0.93		251.2±171.4	-0.14 [-0.34; 0.06]	0.52	0.89	0.99
EGFR		4083.1±6815.8		4202.5±7328.4	Ref	Ref		3755.6±5143.1	-0.06 [-0.13; 0.01]	0.24		3857.1±4454.8	0 [-0.09; 0.1]	0.98		3985.4±4939	0.04 [-0.1; 0.18]	0.76		3892.5±5587.3	0.01 [-0.2; 0.21]	0.98		4602.5±7395	0.08 [-0.2; 0.36]	0.83	0.8	0.76
EGR2		531.1±850.4		546.3±865.9	Ref	Ref		489.6±805.1	-0.09 [-0.17; -0.01]	0.095		533.6±1015	-0.06 [-0.16; 0.05]	0.56		526.9±1098.6	-0.09 [-0.24; 0.06]	0.49		713.6±1513.1	0.05 [-0.18; 0.27]	0.87		557.3±963.7	-0.04 [-0.35; 0.27]	0.94	0.36	0.41
EGR3		249.6±508.6		252±525.6	Ref	Ref		243.3±459.1	-0.02 [-0.11; 0.06]	0.73		251.9±472	0.01 [-0.11; 0.12]	0.97		271.5±487.2	0.04 [-0.13; 0.2]	0.8		353.5±617.5	0.18 [-0.07; 0.43]	0.45		292.6±515.5	0.11 [-0.23; 0.45]	0.83	0.8	0.69
EIF2AK2		2231.9±1383.3		2212.5±1344.8	Ref	Ref		2284.9±1483.2	0.01 [-0.04; 0.06]	0.77		2352.4±1644.6	0 [-0.06; 0.07]	0.98		2388.6±1745	0.02 [-0.07; 0.11]	0.83		2394±1655.8	0.02 [-0.11; 0.15]	0.88		2210.5±1243	-0.04 [-0.22; 0.15]	0.88	0.93	0.89
ENTPD1		587.8±446.3		601.3±449.9	Ref	Ref		550.8±434.4	-0.05 [-0.12; 0.02]	0.36		538.9±412.3	-0.07 [-0.17; 0.02]	0.43		527.1±398.7	-0.08 [-0.21; 0.06]	0.54		573.7±430.9	0.04 [-0.17; 0.25]	0.87		585.7±494.1	0 [-0.29; 0.29]	1	0.37	0.4
EOMES		128.8±209		134.7±220.7	Ref	Ref		112.6±171.9	-0.14 [-0.25; -0.03]	0.059		118±179.7	-0.16 [-0.31; -0.02]	0.18		104±179.3	-0.3 [-0.51; -0.09]	0.11		110.1±245.7	-0.45 [-0.76; -0.13]	0.16		137.6±326.5	-0.42 [-0.86; 0.01]	0.36	0.036	0.039
FAS		967.1±762		985.9±741.1	Ref	Ref		915.5±814.7	-0.09 [-0.15; -0.04]	0.019		972.3±969.1	-0.07 [-0.14; 0.01]	0.32		950.2±846.6	-0.08 [-0.19; 0.03]	0.4		1069.7±1012.2	0 [-0.16; 0.17]	0.98		1155.4±1223.2	0.06 [-0.16; 0.29]	0.85	0.25	0.23
FASLG		85±103.2		87±102.4	Ref	Ref		79.6±105.1	-0.12 [-0.22; -0.02]	0.088		81.3±107.9	-0.12 [-0.26; 0.01]	0.3		64.2±68.5	-0.27 [-0.47; -0.08]	0.13		58.9±58.6	-0.23 [-0.53; 0.07]	0.42		63.7±65.2	-0.24 [-0.64; 0.17]	0.62	0.062	0.086
FCER1G		3992.9±4864		4043.3±4609	Ref	Ref		3854.8±5503.7	-0.08 [-0.14; -0.01]	0.11		3890.8±4788.2	-0.06 [-0.15; 0.03]	0.46		3709.4±5448.3	-0.1 [-0.23; 0.03]	0.4		4454.8±7925	-0.05 [-0.25; 0.15]	0.84		4031.1±6362.6	-0.09 [-0.37; 0.18]	0.82	0.23	0.25
FCGR1A		350.1±420.4		359.6±414.4	Ref	Ref		324±435.8	-0.17 [-0.26; -0.07]	0.011		334.9±439.5	-0.15 [-0.27; -0.03]	0.16		306.8±411.6	-0.17 [-0.34; 0.01]	0.27		337.6±515.3	-0.14 [-0.41; 0.13]	0.63		360.4±650.2	-0.15 [-0.52; 0.22]	0.78	0.037	0.048
FCGR2B		110.1±119.9		115.9±124.8	Ref	Ref		94.3±103.5	-0.17 [-0.26; -0.08]	0.0086		93.2±106.2	-0.24 [-0.36; -0.12]	0.028		85.5±93.8	-0.3 [-0.48; -0.12]	0.079		91.7±111.5	-0.28 [-0.55; -0.01]	0.28		75.8±100.1	-0.49 [-0.86; -0.11]	0.26	0.0044	0.003
FCGR3A		2018.1±2745.1		2061.1±2823.4	Ref	Ref		1900.3±2515.5	-0.12 [-0.19; -0.04]	0.027		1972.3±2419.4	-0.11 [-0.21; 0]	0.23		1909.8±2578.2	-0.13 [-0.28; 0.02]	0.32		2222.2±3547.4	-0.09 [-0.31; 0.14]	0.74		2486.9±4446.7	-0.09 [-0.4; 0.21]	0.83	0.11	0.16
FCGR3B		340.8±1906.1		347.8±2038.1	Ref	Ref		321.6±1485.9	-0.08 [-0.2; 0.03]	0.33		312.9±1062.2	0 [-0.15; 0.16]	0.98		390±1430.3	0.1 [-0.13; 0.32]	0.63		494.3±2039.8	0.05 [-0.29; 0.39]	0.88		679±2757.2	-0.14 [-0.6; 0.33]	0.83	0.96	0.88
FCRLA		56.2±140.5		60.4±151.6	Ref	Ref		44.8±103.1	-0.21 [-0.34; -0.08]	0.024		47.6±111.4	-0.22 [-0.4; -0.05]	0.15		44.2±106.3	-0.29 [-0.54; -0.03]	0.22		39.4±88.6	-0.32 [-0.71; 0.07]	0.4		38.8±92.7	-0.36 [-0.89; 0.18]	0.53	0.036	0.039
FOXM1		426.5±460.6		411.9±446	Ref	Ref		466.7±496.6	0.1 [0.02; 0.18]	0.064		488±566.5	0.16 [0.05; 0.26]	0.079		458.2±404.8	0.15 [0; 0.31]	0.24		418.5±340.2	0.1 [-0.12; 0.33]	0.69		480.5±383.3	0.24 [-0.08; 0.55]	0.48	0.055	0.039
FOXO1		1412±1052.9		1426.5±1045.5	Ref	Ref		1372.4±1072.5	-0.02 [-0.08; 0.03]	0.58		1370.3±1020	-0.03 [-0.1; 0.05]	0.75		1362.5±1010.6	-0.03 [-0.13; 0.08]	0.79		1519±1193.5	0.06 [-0.1; 0.21]	0.76		1401.2±1314.8	-0.11 [-0.32; 0.11]	0.69	0.74	0.83
FOXP3		111.4±122		114.8±123.8	Ref	Ref		102.1±116.3	-0.07 [-0.16; 0.02]	0.29		103.9±121.1	-0.08 [-0.2; 0.04]	0.46		100.3±117.8	-0.15 [-0.33; 0.03]	0.35		83.9±85.4	-0.34 [-0.61; -0.08]	0.2		81.2±94.7	-0.41 [-0.78; -0.05]	0.33	0.1	0.099
FUT4		228.8±457.3		238.9±497.2	Ref	Ref		201.2±322	-0.12 [-0.2; -0.04]	0.033		200.1±232.3	-0.13 [-0.24; -0.02]	0.18		167.2±146.3	-0.21 [-0.37; -0.05]	0.14		166.3±148.9	-0.27 [-0.51; -0.03]	0.23		168.6±170.3	-0.28 [-0.62; 0.05]	0.42	0.036	0.039
FYB		1686.2±2904.3		1690.2±2807.9	Ref	Ref		1675.2±3155.6	-0.06 [-0.15; 0.02]	0.29		1827.9±3757.9	-0.02 [-0.13; 0.09]	0.86		1980.8±4825.5	-0.01 [-0.17; 0.15]	0.96		2466.2±6943.8	0.09 [-0.16; 0.33]	0.77		1933.4±3488.7	-0.01 [-0.34; 0.33]	0.98	0.85	0.87
G6PD		1027.3±1329.6		1014.2±1295.1	Ref	Ref		1063.4±1420.2	0.03 [-0.03; 0.09]	0.46		1071.3±1653.3	0.01 [-0.07; 0.09]	0.89		1029.7±1707.5	-0.03 [-0.15; 0.08]	0.75		1019.5±1513.1	-0.02 [-0.19; 0.15]	0.89		928.7±901.2	0 [-0.23; 0.24]	0.99	0.94	0.99
GADD45GIP1		2478.1±2839.2		2474.4±2846.4	Ref	Ref		2488.3±2821.1	0.02 [-0.02; 0.06]	0.49		2564.6±3511.1	0.02 [-0.03; 0.08]	0.6		2228.7±888	-0.01 [-0.08; 0.07]	0.95		2258.5±850.3	0.02 [-0.1; 0.13]	0.89		2264.2±775.3	0.04 [-0.12; 0.19]	0.85	0.73	0.65
GAGE1_GAGE12I_GAGE12F		135.3±917.6		140.2±978.8	Ref	Ref		121.9±723.6	0.03 [-0.1; 0.17]	0.77		114.2±754.8	-0.01 [-0.19; 0.17]	0.97		40.6±228.6	-0.06 [-0.32; 0.2]	0.81		12.4±98	-0.35 [-0.75; 0.05]	0.36		22.4±136	-0.3 [-0.85; 0.25]	0.64	0.54	0.65
GAGE10		10.3±25.6		10.5±26.3	Ref	Ref		9.9±23.6	-0.1 [-0.2; -0.01]	0.11		10±22.9	-0.11 [-0.23; 0.02]	0.33		9±15.3	-0.11 [-0.29; 0.08]	0.49		7.3±9.6	-0.2 [-0.48; 0.07]	0.45		5.5±7.9	-0.5 [-0.87; -0.12]	0.26	0.1	0.089
GAGE12J		17±138.1		15.9±125.9	Ref	Ref		20.1±166.9	0.08 [-0.01; 0.18]	0.21		19.3±162.6	0.06 [-0.06; 0.18]	0.6		3.5±14.3	0.05 [-0.12; 0.23]	0.75		1.7±3.8	-0.06 [-0.33; 0.21]	0.86		1.6±3.7	-0.1 [-0.47; 0.28]	0.85	0.74	0.68
GAGE13		1.7±13.1		1.8±13.8	Ref	Ref		1.5±10.9	0 [-0.05; 0.05]	0.99		1.6±12.5	-0.02 [-0.09; 0.05]	0.83		0.2±1.3	-0.09 [-0.18; 0.01]	0.34		0.1±0.8	-0.11 [-0.26; 0.04]	0.45		0.2±1.1	-0.11 [-0.32; 0.1]	0.65	0.34	0.41
GAGE2C_GAGE2A_GAGE2E		167.3±1128		171.3±1130.4	Ref	Ref		156.6±1122.2	-0.01 [-0.16; 0.13]	0.92		160±1288.4	-0.1 [-0.29; 0.08]	0.55		32±203.8	-0.24 [-0.52; 0.03]	0.32		17.2±129	-0.51 [-0.92; -0.09]	0.22		28.6±178.1	-0.49 [-1.07; 0.08]	0.42	0.15	0.21
GATA3		137±387.4		131.1±277.4	Ref	Ref		153.1±592.1	-0.1 [-0.19; -0.02]	0.071		192.7±782.1	-0.06 [-0.17; 0.05]	0.55		209.6±970.1	-0.1 [-0.26; 0.06]	0.49		164.3±539.9	-0.1 [-0.34; 0.14]	0.73		103.3±101.8	-0.15 [-0.47; 0.18]	0.74	0.23	0.23
GBP1		1657.1±1611.6		1677.9±1578.2	Ref	Ref		1599.8±1699.3	-0.07 [-0.14; 0]	0.17		1721.3±1871.4	-0.01 [-0.1; 0.08]	0.93		1563.4±1690.6	-0.1 [-0.24; 0.03]	0.39		1449.2±1475.7	-0.15 [-0.36; 0.05]	0.44		1516.4±1812	-0.2 [-0.48; 0.08]	0.52	0.25	0.32
GNLY		1182.7±2615.3		1193.4±2605.2	Ref	Ref		1153±2643.9	0.04 [-0.06; 0.14]	0.59		1138.5±1773.6	0.08 [-0.05; 0.21]	0.49		991.9±1283.6	0 [-0.18; 0.19]	0.98		907±959.7	-0.07 [-0.35; 0.21]	0.84		915.2±1048.6	-0.19 [-0.58; 0.19]	0.69	0.91	0.8
GPR18		44.7±99.9		45.5±98.9	Ref	Ref		42.4±102.6	-0.09 [-0.2; 0.02]	0.24		44.7±108.3	-0.1 [-0.24; 0.05]	0.46		40±81	-0.21 [-0.42; 0]	0.27		39±93.3	-0.32 [-0.64; 0]	0.29		30.7±34.5	-0.36 [-0.8; 0.08]	0.44	0.1	0.12
GRAP2		469.7±683.6		471.3±685.2	Ref	Ref		465.5±679.7	-0.01 [-0.1; 0.08]	0.92		494±716.9	0 [-0.12; 0.12]	0.98		522.7±738.9	-0.02 [-0.19; 0.15]	0.92		541.8±790.1	-0.04 [-0.3; 0.22]	0.88		453.7±585.8	-0.09 [-0.45; 0.27]	0.85	0.81	0.78
GUSB		1675.6±850.2		1684±858	Ref	Ref		1652.8±828.4	-0.03 [-0.06; 0]	0.21		1692.7±891	-0.02 [-0.06; 0.03]	0.75		1740±862.8	0.02 [-0.05; 0.09]	0.76		1766.8±837.9	0.02 [-0.08; 0.12]	0.87		1694.2±870.2	-0.02 [-0.16; 0.12]	0.94	0.8	0.47
GZMA		364.6±541		379.4±564	Ref	Ref		323.9±470.2	-0.12 [-0.23; -0.02]	0.09		345.8±560.9	-0.15 [-0.3; -0.01]	0.21		275.5±333.5	-0.28 [-0.48; -0.07]	0.13		234.3±258.9	-0.46 [-0.78; -0.15]	0.13		248.7±251.6	-0.33 [-0.76; 0.1]	0.46	0.036	0.04
GZMB		253.3±413.7		256.7±386.8	Ref	Ref		243.9±480	-0.02 [-0.12; 0.08]	0.81		256.3±343.7	-0.03 [-0.17; 0.11]	0.85		205.6±281.7	-0.24 [-0.44; -0.04]	0.16		157.3±190	-0.41 [-0.71; -0.11]	0.17		183.8±218.7	-0.33 [-0.74; 0.09]	0.46	0.17	0.25
GZMH		149.4±251.5		156.2±262.7	Ref	Ref		130.6±216.9	-0.11 [-0.21; -0.01]	0.11		134.1±173.2	-0.11 [-0.24; 0.02]	0.36		109.7±121.1	-0.26 [-0.46; -0.07]	0.13		96.8±108.3	-0.44 [-0.74; -0.15]	0.13		96.1±115.7	-0.51 [-0.91; -0.1]	0.28	0.037	0.054
GZMK		144.1±272.2		151.7±268.4	Ref	Ref		123.3±281.3	-0.19 [-0.31; -0.08]	0.019		138.2±370.2	-0.24 [-0.4; -0.08]	0.079		110.2±177.5	-0.41 [-0.64; -0.18]	0.077		97.8±173.9	-0.57 [-0.92; -0.22]	0.086		89.7±141.4	-0.68 [-1.16; -0.21]	0.26	0.0044	0.0032
HAVCR2		627.2±624.1		639.7±633.5	Ref	Ref		593±596.4	-0.07 [-0.14; 0]	0.15		626.7±662.4	-0.05 [-0.14; 0.05]	0.59		625.4±641.6	-0.01 [-0.14; 0.12]	0.94		740.2±840	0.11 [-0.09; 0.31]	0.6		691.9±899.1	-0.02 [-0.29; 0.26]	0.96	0.65	0.64
HERC6		250.6±231.8		249.7±231.1	Ref	Ref		253±233.8	0 [-0.06; 0.06]	0.99		262.5±252.2	0.01 [-0.07; 0.1]	0.88		296.4±298.9	0.09 [-0.03; 0.21]	0.42		305.5±228.2	0.22 [0.04; 0.4]	0.22		297.1±237	0.14 [-0.11; 0.39]	0.62	0.35	0.45
HGF		139±207.4		145.2±215.1	Ref	Ref		121.9±183.8	-0.11 [-0.2; -0.01]	0.098		115.6±154.6	-0.15 [-0.27; -0.02]	0.18		111.2±150.5	-0.1 [-0.28; 0.09]	0.55		136.9±205.4	0.12 [-0.15; 0.4]	0.7		135.5±180.5	0.2 [-0.18; 0.58]	0.66	0.41	0.43
HIF1A		2156.6±2001.7		2125.9±2081.6	Ref	Ref		2240.6±1762.4	0.06 [0.01; 0.11]	0.095		2397.4±1957.7	0.1 [0.03; 0.17]	0.082		2448±2056	0.11 [0.01; 0.21]	0.22		2831.3±2554.5	0.22 [0.07; 0.37]	0.16		2724.3±2056.7	0.24 [0.03; 0.45]	0.32	0.036	0.031
HLA_A		6458.1±8610.5		6445.7±8628.8	Ref	Ref		6492.2±8564.9	0.05 [-0.24; 0.34]	0.83		6532.7±9012.8	-0.08 [-0.47; 0.31]	0.86		6073.4±8619.3	-0.03 [-0.6; 0.53]	0.96		6276±8137.3	-0.26 [-1.11; 0.6]	0.81		7069.9±9164.5	-0.11 [-1.29; 1.06]	0.95	0.99	0.96
HLA_B		3507.3±6634.4		3635.8±6752.9	Ref	Ref		3154.5±6287.9	-0.09 [-0.31; 0.13]	0.59		3199.2±6189.3	-0.14 [-0.44; 0.15]	0.59		2694.4±4608.3	-0.19 [-0.61; 0.24]	0.63		1967.3±4359.8	-0.74 [-1.38; -0.09]	0.23		1501.4±4646.4	-1.2 [-2.09; -0.31]	0.26	0.3	0.29
HLA_C		6110.7±7059.9		6120.1±6992.9	Ref	Ref		6084.8±7244.4	0.04 [-0.1; 0.18]	0.74		6193.8±7784.1	-0.02 [-0.21; 0.16]	0.92		5674.3±6187.3	-0.04 [-0.31; 0.24]	0.91		5005±6144	-0.17 [-0.58; 0.24]	0.73		4189.4±5986.7	-0.41 [-0.99; 0.16]	0.5	0.96	0.95
HLA_DMA		3712.2±2693.5		3779.6±2690.3	Ref	Ref		3527.3±2695.2	-0.08 [-0.14; -0.02]	0.064		3598.9±2746	-0.06 [-0.14; 0.02]	0.43		3494.2±2581.4	-0.06 [-0.17; 0.06]	0.57		3574.8±2624.6	-0.05 [-0.23; 0.12]	0.8		3577.5±2591.8	-0.06 [-0.3; 0.18]	0.85	0.23	0.12
HLA_DMB		224.8±408.2		231.5±412.2	Ref	Ref		206.3±396.7	-0.14 [-0.31; 0.03]	0.23		208±398.1	-0.13 [-0.35; 0.09]	0.53		203.5±424	-0.17 [-0.49; 0.16]	0.56		236.3±523.3	-0.18 [-0.68; 0.31]	0.76		286.9±620.8	0.09 [-0.58; 0.77]	0.94	0.26	0.23
HLA_DOA		428.9±426.8		443.2±434.2	Ref	Ref		389.9±403.4	-0.12 [-0.2; -0.04]	0.033		396.9±405.4	-0.14 [-0.25; -0.03]	0.15		374.8±356.3	-0.15 [-0.31; 0.01]	0.27		370.5±352.2	-0.14 [-0.38; 0.1]	0.55		378.8±378.2	-0.12 [-0.45; 0.2]	0.78	0.039	0.039
HLA_DOB		357.1±523.7		365±516	Ref	Ref		335.4±543.9	-0.11 [-0.22; -0.01]	0.12		358.9±635.3	-0.13 [-0.27; 0.01]	0.31		343.4±560.5	-0.15 [-0.35; 0.06]	0.42		294.8±364.5	-0.3 [-0.61; 0.01]	0.29		245.7±288.6	-0.39 [-0.82; 0.03]	0.39	0.037	0.039
HLA_DPA1		19731.7±21559.9		20453.5±22573.9	Ref	Ref		17750.9±18360.4	-0.2 [-0.38; -0.02]	0.11		18252.6±18551.9	-0.14 [-0.38; 0.1]	0.53		15830.2±16241	-0.44 [-0.79; -0.08]	0.16		14783.3±18301.7	-0.94 [-1.47; -0.4]	0.046		15436.5±20126.1	-1.04 [-1.77; -0.31]	0.26	0.036	0.044
HLA_DPB1		8740.5±10327.6		9213.1±11330.5	Ref	Ref		7443.6±6695.9	-0.16 [-0.24; -0.09]	0.0015		7559.3±6559.9	-0.15 [-0.24; -0.05]	0.079		6891.8±5927.5	-0.21 [-0.35; -0.07]	0.099		7011.5±6455.7	-0.24 [-0.45; -0.02]	0.23		7657.5±7378.4	-0.18 [-0.47; 0.11]	0.58	0.0065	0.003
HLA_DQA1		1551.4±2078.5		1612.3±2164.3	Ref	Ref		1384.5±1813	-0.12 [-0.26; 0.02]	0.23		1487.4±1999.4	-0.12 [-0.31; 0.07]	0.49		1214±1697.2	-0.34 [-0.62; -0.07]	0.16		1052.9±1757.6	-0.48 [-0.89; -0.06]	0.23		1255.8±2170.5	-0.34 [-0.91; 0.23]	0.61	0.098	0.1
HLA_DQA2		18.6±59.7		19.2±60.1	Ref	Ref		17.2±58.7	-0.07 [-0.19; 0.04]	0.38		14.3±45.4	-0.15 [-0.3; 0]	0.26		16.7±60.9	-0.21 [-0.43; 0.01]	0.27		11.3±37.6	-0.35 [-0.68; -0.01]	0.28		14.8±49.2	-0.14 [-0.6; 0.32]	0.83	0.11	0.089
HLA_DQB2		95.1±412.2		100.7±441.6	Ref	Ref		79.7±317.5	-0.12 [-0.24; 0.01]	0.18		56.7±102.8	-0.18 [-0.35; -0.02]	0.2		53.1±103	-0.33 [-0.57; -0.09]	0.13		59±123.9	-0.55 [-0.92; -0.18]	0.13		73.5±151.3	-0.34 [-0.84; 0.17]	0.53	0.036	0.019
HLA_DRA		23121.7±21209.2		23754.5±21170.8	Ref	Ref		21385.3±21229.2	-0.13 [-0.2; -0.05]	0.019		21689.2±20338.7	-0.11 [-0.21; -0.01]	0.18		19700.2±17721.1	-0.19 [-0.33; -0.05]	0.14		18916±18187	-0.28 [-0.5; -0.06]	0.19		20021.3±19134.1	-0.21 [-0.51; 0.09]	0.52	0.015	0.011
HLA_DRB1		21597.7±21832.1		22245.5±22273.1	Ref	Ref		19820.3±20480.4	-0.09 [-0.29; 0.1]	0.54		20035.8±20687.3	-0.09 [-0.35; 0.18]	0.77		17129.3±18013.9	-0.23 [-0.62; 0.15]	0.49		16593±18592.3	-0.43 [-1.01; 0.16]	0.45		18343.7±19847	-0.32 [-1.13; 0.49]	0.78	0.44	0.46
HLA_E		20815.1±16110.9		21238.4±15971.2	Ref	Ref		19653.6±16441.3	-0.07 [-0.12; -0.03]	0.027		20638.8±17403	-0.05 [-0.11; 0.02]	0.44		19296.7±14638.1	-0.1 [-0.19; -0.01]	0.22		21003.8±18323.8	-0.08 [-0.22; 0.06]	0.6		19128.6±15585.6	-0.12 [-0.32; 0.07]	0.57	0.1	0.092
HLA_F		225.6±166.3		227.2±165.4	Ref	Ref		221.3±168.8	-0.02 [-0.1; 0.05]	0.71		223.2±171.9	-0.03 [-0.12; 0.07]	0.82		223.7±169.2	0 [-0.14; 0.14]	0.98		218.9±162.5	0.05 [-0.15; 0.26]	0.84		223.1±166.8	0.09 [-0.2; 0.38]	0.83	0.83	0.79
HLA_F_AS1		17.1±24		17.1±23.5	Ref	Ref		16.9±25.4	-0.06 [-0.14; 0.03]	0.39		16.6±24.8	-0.08 [-0.2; 0.04]	0.47		18.6±28.6	-0.01 [-0.18; 0.16]	0.96		20±23.8	0.19 [-0.07; 0.44]	0.45		20.9±27.3	0.11 [-0.25; 0.46]	0.83	0.8	0.75
HLA_G		56.7±444.1		51.4±357.6	Ref	Ref		71.2±622.5	-0.02 [-0.14; 0.11]	0.9		84.5±786.2	-0.02 [-0.19; 0.15]	0.93		98.2±1046.5	-0.06 [-0.31; 0.18]	0.78		19.8±52	0.21 [-0.16; 0.58]	0.58		25±65.2	0.27 [-0.24; 0.77]	0.66	0.97	0.95
HMBS		331.8±264.9		328.2±253	Ref	Ref		341.6±295	0.02 [-0.02; 0.07]	0.47		343.3±323.7	0.01 [-0.05; 0.07]	0.85		324.4±219.5	-0.02 [-0.11; 0.07]	0.83		315.1±222	-0.09 [-0.23; 0.04]	0.46		296.4±143.2	-0.05 [-0.23; 0.14]	0.85	0.96	0.98
ICAM1		2436.9±2655		2479.9±2735.6	Ref	Ref		2319.1±2417.6	-0.1 [-0.18; -0.01]	0.09		2151.1±2134	-0.15 [-0.26; -0.04]	0.11		2219.2±2254.4	-0.09 [-0.25; 0.07]	0.52		2339.5±2247.7	-0.02 [-0.25; 0.22]	0.93		2448.2±2476.7	0.03 [-0.3; 0.36]	0.95	0.27	0.17
ICOS		34.5±72		33.6±51.6	Ref	Ref		37.1±109.9	-0.02 [-0.12; 0.09]	0.84		43.7±146.9	-0.04 [-0.18; 0.1]	0.79		39.7±81.6	-0.05 [-0.25; 0.15]	0.78		39.5±98.9	-0.2 [-0.5; 0.1]	0.49		26.5±37.1	-0.39 [-0.81; 0.02]	0.37	0.35	0.35
ICOSLG		374.3±333.7		381.8±352.3	Ref	Ref		353.9±275.5	-0.05 [-0.1; 0.01]	0.22		363±287.2	-0.03 [-0.1; 0.04]	0.61		365.4±286.3	-0.04 [-0.14; 0.06]	0.68		402.4±282.6	0.1 [-0.06; 0.25]	0.5		382±256.5	0.05 [-0.17; 0.26]	0.86	0.66	0.65
ID2		739.6±824.2		739.3±757.4	Ref	Ref		740.5±985	-0.04 [-0.11; 0.03]	0.46		796.8±1100.7	-0.02 [-0.12; 0.07]	0.85		790.5±771.5	0.04 [-0.1; 0.17]	0.79		846.4±686.4	0.13 [-0.07; 0.34]	0.5		832.3±787.9	0.08 [-0.21; 0.36]	0.85	0.91	0.87
ID3		136.6±148		136.8±150.4	Ref	Ref		136.2±141.1	0 [-0.08; 0.09]	0.99		140±151	0.02 [-0.1; 0.13]	0.89		136.4±160.8	0.03 [-0.14; 0.19]	0.88		141.3±124.6	0.11 [-0.14; 0.36]	0.7		141.2±140.1	0.02 [-0.32; 0.36]	0.96	0.73	0.69
IDO1		276.9±571.6		281.9±584.7	Ref	Ref		263.3±534.4	-0.05 [-0.17; 0.06]	0.54		279.5±462.6	-0.01 [-0.16; 0.14]	0.94		252±429.7	-0.14 [-0.36; 0.08]	0.49		265.6±511.1	-0.26 [-0.59; 0.08]	0.42		339.7±655.4	-0.22 [-0.68; 0.23]	0.69	0.26	0.23
IDO2		15.2±39.2		15.9±40.4	Ref	Ref		13.4±35.9	-0.1 [-0.21; 0]	0.16		15.7±47	-0.04 [-0.18; 0.1]	0.82		17.3±57.3	0.02 [-0.18; 0.23]	0.92		20.5±83.4	0 [-0.31; 0.3]	0.98		26.5±114.3	0.01 [-0.41; 0.43]	0.98	0.72	0.48
IFI27		1140.4±1206.5		1123.8±1171.4	Ref	Ref		1186.1±1297.5	0.04 [-0.04; 0.13]	0.52		1186.4±1289.6	0.04 [-0.08; 0.15]	0.77		1260±1461.6	0.03 [-0.14; 0.2]	0.88		1228.9±1413	0.04 [-0.21; 0.3]	0.88		1027.5±1080	-0.05 [-0.4; 0.3]	0.93	0.8	0.86
IFI35		871.1±625.4		878.1±596.3	Ref	Ref		851.8±699.2	-0.04 [-0.09; 0.01]	0.23		903.5±766	-0.01 [-0.08; 0.05]	0.87		842.5±663.5	-0.07 [-0.16; 0.03]	0.44		887.7±574.5	0 [-0.15; 0.15]	0.98		877±540.4	0.01 [-0.19; 0.22]	0.97	0.61	0.52
IFI44L		1138.2±1755.5		1105.3±1636.5	Ref	Ref		1228.5±2045.1	0 [-0.09; 0.1]	0.97		1354.7±2183	0.06 [-0.07; 0.2]	0.59		1538.1±2488.5	0.11 [-0.08; 0.3]	0.49		1543.3±2077.3	0.19 [-0.09; 0.48]	0.49		1478.1±2111.3	0.11 [-0.28; 0.51]	0.83	0.55	0.66
IFI6		4320.2±5651.3		4279.7±5602.5	Ref	Ref		4431.4±5785	0.02 [-0.06; 0.1]	0.74		4573±6095.4	0.04 [-0.07; 0.15]	0.72		5051.9±7105.4	0.06 [-0.1; 0.22]	0.67		5618.8±7564	0.17 [-0.07; 0.41]	0.46		4018.4±3934.4	0.02 [-0.31; 0.35]	0.96	0.66	0.74
IFIH1		290.4±272.7		287.7±266	Ref	Ref		297.9±290.2	0.02 [-0.05; 0.09]	0.72		316.1±327.8	0.04 [-0.05; 0.14]	0.63		349.3±400	0.13 [-0.01; 0.27]	0.27		370.4±413.5	0.2 [-0.01; 0.4]	0.31		347.5±376.9	0.13 [-0.15; 0.42]	0.71	0.35	0.35
IFIT1		607.2±1024.9		601.5±957.5	Ref	Ref		622.9±1190.7	-0.03 [-0.13; 0.07]	0.71		651.2±1298.6	-0.01 [-0.13; 0.12]	0.98		813.9±1833.5	0.01 [-0.18; 0.2]	0.95		696±1069.8	-0.03 [-0.32; 0.25]	0.9		582±673.7	-0.03 [-0.43; 0.36]	0.96	0.92	0.88
IFIT2		983.1±1219.9		993.8±1266.1	Ref	Ref		953.9±1083.1	-0.03 [-0.09; 0.03]	0.54		995.7±1135.5	-0.01 [-0.1; 0.08]	0.92		1093.5±1467.1	0.03 [-0.1; 0.15]	0.84		1032.5±1064.4	0.03 [-0.16; 0.22]	0.89		970.1±876.2	-0.01 [-0.27; 0.25]	0.98	0.97	0.99
IFIT3		451.6±500.2		452.4±498.2	Ref	Ref		449.3±505.8	0 [-0.09; 0.08]	0.97		468±548.1	0.02 [-0.1; 0.13]	0.92		513.2±690.1	0.06 [-0.11; 0.23]	0.7		468.7±562.2	0.04 [-0.21; 0.3]	0.88		455.7±547.7	0.01 [-0.34; 0.37]	0.98	0.82	0.83
IFITM1		5735±4778.2		5751±4705.2	Ref	Ref		5691.2±4975.1	-0.03 [-0.09; 0.04]	0.58		5813.4±4841.6	-0.01 [-0.09; 0.08]	0.94		5956.3±5410.9	-0.03 [-0.16; 0.09]	0.78		6041.8±4715.8	0.05 [-0.13; 0.24]	0.81		6273.6±4212.3	0.13 [-0.12; 0.39]	0.66	0.97	0.99
IFITM2		2052±2573.6		2095.8±2696.6	Ref	Ref		1932.1±2197.9	-0.07 [-0.13; -0.01]	0.09		1880.8±1544.9	-0.07 [-0.15; 0.02]	0.36		1914±1724.5	-0.06 [-0.18; 0.06]	0.56		2128.5±2161	-0.02 [-0.2; 0.16]	0.89		2414±2613	0.05 [-0.19; 0.3]	0.86	0.37	0.43
IFNA17		33.5±347.6		36.8±386.7	Ref	Ref		24.5±204.9	-0.11 [-0.23; 0]	0.15		20.4±143.4	-0.1 [-0.25; 0.06]	0.49		8.1±30.5	-0.15 [-0.37; 0.07]	0.44		7.1±24	-0.16 [-0.5; 0.18]	0.68		7.5±28.9	-0.24 [-0.71; 0.22]	0.67	0.24	0.22
IFNB1		24.6±202.9		26.6±222.4	Ref	Ref		19±135.8	-0.08 [-0.18; 0.02]	0.27		16.9±96.6	-0.07 [-0.2; 0.07]	0.59		8±22.2	-0.13 [-0.33; 0.06]	0.44		6.8±16.3	-0.19 [-0.49; 0.1]	0.49		7.1±19.5	-0.27 [-0.67; 0.14]	0.56	0.25	0.22
IFNG		30.4±57.3		30.8±53.1	Ref	Ref		29.3±67.5	-0.1 [-0.21; 0]	0.17		32±76.5	-0.09 [-0.24; 0.05]	0.48		23±49.4	-0.29 [-0.5; -0.08]	0.13		17.8±25.2	-0.37 [-0.7; -0.05]	0.22		19.3±28.4	-0.33 [-0.77; 0.11]	0.49	0.074	0.12
IGF1R		2469.6±2022		2470.6±1995.9	Ref	Ref		2466.8±2093	0.03 [-0.02; 0.08]	0.49		2480.4±2381.5	0.03 [-0.04; 0.1]	0.73		2601±3086.7	0.05 [-0.05; 0.15]	0.54		3038.6±4460.7	0.08 [-0.07; 0.23]	0.62		3046.8±5394.7	-0.05 [-0.26; 0.16]	0.85	0.5	0.36
IGSF6		453.9±526.7		465.9±533.8	Ref	Ref		420.9±505.7	-0.1 [-0.18; -0.01]	0.095		415.9±433.5	-0.11 [-0.22; 0.01]	0.28		385.3±426.3	-0.15 [-0.32; 0.01]	0.27		405.9±512.2	-0.19 [-0.44; 0.06]	0.42		469.4±632.7	-0.09 [-0.42; 0.25]	0.85	0.11	0.11
IKZF1		2379.2±3374.8		2366.8±3033.9	Ref	Ref		2413.1±4171.2	-0.09 [-0.17; -0.01]	0.088		2499.1±3821.8	-0.07 [-0.17; 0.03]	0.46		2416.2±3430.2	-0.1 [-0.24; 0.05]	0.45		2464±3331	-0.09 [-0.31; 0.13]	0.73		2051.3±3017.3	-0.27 [-0.58; 0.03]	0.42	0.19	0.19
IKZF2		162.6±120.8		164.4±122.6	Ref	Ref		157.7±115.7	-0.03 [-0.09; 0.02]	0.42		155.7±118.1	-0.06 [-0.13; 0.02]	0.39		161.2±115.2	-0.01 [-0.12; 0.09]	0.92		156.3±109.6	-0.02 [-0.18; 0.14]	0.91		156.8±121.4	-0.06 [-0.29; 0.16]	0.85	0.35	0.26
IKZF3		447.5±564.6		457.2±567.5	Ref	Ref		420.9±556	-0.12 [-0.21; -0.03]	0.049		428.6±587.7	-0.2 [-0.33; -0.08]	0.054		424.8±566.9	-0.22 [-0.39; -0.04]	0.16		391±568.6	-0.52 [-0.78; -0.25]	0.036		310.2±486.6	-0.73 [-1.09; -0.37]	0.029	0.0044	0.0024
IKZF4		35.1±31.6		35.2±31.9	Ref	Ref		34.7±30.7	0.01 [-0.08; 0.1]	0.9		34.1±28.4	0 [-0.12; 0.12]	0.98		34.3±25.1	0.08 [-0.09; 0.26]	0.57		34.9±22	0.18 [-0.09; 0.44]	0.49		33.1±20.9	0.22 [-0.14; 0.59]	0.58	0.44	0.5
IL10		57.8±115.4		58.1±111.7	Ref	Ref		57.2±125.2	-0.05 [-0.14; 0.04]	0.5		60.3±141.4	-0.07 [-0.19; 0.05]	0.54		57.9±95.5	-0.07 [-0.24; 0.11]	0.69		70±90.7	0.13 [-0.13; 0.4]	0.67		65.4±89.9	0.03 [-0.34; 0.39]	0.96	0.65	0.73
IL10RA		1447±1485.9		1475.4±1460.5	Ref	Ref		1369±1551.8	-0.09 [-0.16; -0.02]	0.055		1420.5±1647.9	-0.08 [-0.17; 0.01]	0.34		1366.7±1443.3	-0.1 [-0.23; 0.04]	0.42		1525.3±1733.9	-0.05 [-0.25; 0.15]	0.85		1240.1±1224.5	-0.22 [-0.5; 0.06]	0.46	0.13	0.15
IL12A		78±126.3		77.4±96.8	Ref	Ref		79.7±184.6	-0.01 [-0.1; 0.08]	0.93		71.7±88.2	-0.08 [-0.21; 0.04]	0.47		71.9±95.3	-0.09 [-0.27; 0.09]	0.57		54.5±47.1	-0.25 [-0.52; 0.02]	0.33		49.7±45.4	-0.38 [-0.75; 0]	0.36	0.23	0.24
IL12B		4.7±9.5		5±10.1	Ref	Ref		3.8±7.8	-0.09 [-0.18; -0.01]	0.1		4±8.7	-0.07 [-0.18; 0.04]	0.5		4.2±10.3	-0.04 [-0.2; 0.13]	0.81		4.4±11.5	0.01 [-0.23; 0.26]	0.95		5.3±15.4	0.01 [-0.34; 0.35]	0.98	0.33	0.33
IL13		3.2±10.4		3.2±10.1	Ref	Ref		3.2±11.3	-0.04 [-0.11; 0.03]	0.42		3±10.3	-0.09 [-0.18; 0]	0.28		2.5±5.7	-0.11 [-0.25; 0.02]	0.37		3.2±7.5	-0.07 [-0.28; 0.14]	0.78		2.6±4.5	0 [-0.28; 0.29]	1	0.34	0.31
IL15		134.4±101.3		136.7±101	Ref	Ref		128.3±101.9	-0.04 [-0.11; 0.03]	0.43		131.8±100.5	-0.02 [-0.11; 0.07]	0.85		125.1±96.9	-0.09 [-0.22; 0.04]	0.44		131.4±109.7	-0.05 [-0.25; 0.15]	0.85		131.7±87.8	-0.03 [-0.31; 0.24]	0.94	0.44	0.47
IL17A		2.6±14.8		2.7±16	Ref	Ref		2.3±10.7	0 [-0.07; 0.07]	0.99		2.2±11.4	-0.02 [-0.11; 0.07]	0.83		1.3±7.6	-0.09 [-0.22; 0.04]	0.43		0.6±2.1	-0.17 [-0.37; 0.03]	0.38		0.7±2.5	-0.11 [-0.38; 0.16]	0.78	0.47	0.55
IL17F		0.4±5.8		0.4±6.7	Ref	Ref		0.2±1.1	-0.02 [-0.05; 0.01]	0.32		0.1±1	-0.05 [-0.09; -0.01]	0.18		0.2±1.3	-0.04 [-0.1; 0.01]	0.4		0±0.2	-0.07 [-0.16; 0.02]	0.42		0.1±0.2	-0.06 [-0.18; 0.07]	0.71	0.082	0.089
IL18		1095±893.5		1097.7±874.4	Ref	Ref		1087.5±944.1	-0.07 [-0.13; 0]	0.14		1161.4±1032.2	-0.01 [-0.1; 0.07]	0.92		1184.7±1136.1	-0.03 [-0.15; 0.09]	0.79		1214.5±943.7	0.07 [-0.11; 0.25]	0.76		1093.2±770.7	0.02 [-0.23; 0.27]	0.96	0.84	0.85
IL1A		58.1±267.2		61.1±292.9	Ref	Ref		49.6±178.4	-0.05 [-0.16; 0.06]	0.55		46.9±183.8	-0.01 [-0.16; 0.13]	0.94		34.4±92.3	-0.06 [-0.27; 0.15]	0.78		33.4±90.3	0.11 [-0.21; 0.42]	0.78		35±106.7	0.05 [-0.39; 0.49]	0.94	0.76	0.8
IL1B		245.8±1369.2		260.3±1570.8	Ref	Ref		206.1±497	-0.07 [-0.16; 0.03]	0.33		206.5±532.6	-0.01 [-0.14; 0.11]	0.93		175.3±195.2	0.03 [-0.14; 0.21]	0.85		192.5±212.1	0.18 [-0.09; 0.45]	0.48		205.2±217.9	0.31 [-0.06; 0.68]	0.42	0.79	0.74
IL2		2±4.3		2±4.1	Ref	Ref		1.8±4.6	-0.06 [-0.12; 0]	0.16		2.2±5.7	-0.02 [-0.1; 0.06]	0.82		2±5.1	-0.04 [-0.16; 0.07]	0.7		1.5±3.4	-0.13 [-0.31; 0.04]	0.42		1.1±2.4	-0.24 [-0.48; 0]	0.36	0.25	0.23
IL21		5.9±14.6		6.2±15.9	Ref	Ref		4.9±10.1	-0.1 [-0.19; -0.01]	0.095		5.5±12	-0.08 [-0.2; 0.04]	0.46		4.3±9.5	-0.17 [-0.34; 0]	0.27		2.6±4.7	-0.36 [-0.61; -0.1]	0.17		2.7±5.3	-0.32 [-0.67; 0.04]	0.42	0.044	0.072
IL22		0.3±3.6		0.3±3.7	Ref	Ref		0.3±3.2	-0.01 [-0.04; 0.01]	0.49		0.3±4.4	-0.02 [-0.06; 0.01]	0.5		0.6±6.7	-0.02 [-0.08; 0.04]	0.7		0.1±0.5	-0.04 [-0.12; 0.04]	0.65		0.2±0.6	-0.02 [-0.14; 0.09]	0.9	0.36	0.35
IL23A		17.1±38.7		17.2±41	Ref	Ref		16.9±31.6	0.07 [-0.02; 0.15]	0.29		16.8±31.2	0.05 [-0.07; 0.17]	0.69		18.3±40.5	0.06 [-0.11; 0.23]	0.7		17.3±35.6	-0.02 [-0.28; 0.24]	0.93		19±41.6	-0.02 [-0.38; 0.34]	0.96	0.57	0.48
IL2RA		262±337.7		265.8±353.3	Ref	Ref		251.6±290.5	-0.01 [-0.09; 0.08]	0.93		270.6±332.7	0 [-0.11; 0.11]	0.98		249.2±261.1	-0.03 [-0.19; 0.13]	0.87		265.5±309.7	-0.06 [-0.31; 0.18]	0.84		216.5±313.7	-0.27 [-0.61; 0.06]	0.44	0.53	0.61
IL2RB		541.5±563		551.7±565.2	Ref	Ref		513.4±556.1	-0.05 [-0.13; 0.03]	0.38		531.6±590.4	-0.02 [-0.12; 0.08]	0.88		457.3±434.6	-0.11 [-0.25; 0.04]	0.42		416.6±376.2	-0.16 [-0.39; 0.07]	0.45		393.8±337.1	-0.22 [-0.53; 0.09]	0.52	0.25	0.28
IL2RG		795.8±889.9		803.6±839.5	Ref	Ref		774.3±1015.4	-0.06 [-0.15; 0.02]	0.26		824.6±1123.7	-0.05 [-0.16; 0.06]	0.59		728.6±905.6	-0.11 [-0.27; 0.05]	0.44		664.3±960.2	-0.18 [-0.42; 0.06]	0.45		537.9±480.9	-0.32 [-0.64; 0.01]	0.37	0.18	0.2
IL3RA		184.2±206.9		182.3±176.2	Ref	Ref		189.4±274.2	0.02 [-0.06; 0.09]	0.77		180±184	0.02 [-0.08; 0.12]	0.85		171.5±173.9	0.04 [-0.1; 0.19]	0.75		172.6±176	0.1 [-0.12; 0.33]	0.68		146.4±93.2	0.03 [-0.27; 0.34]	0.95	0.74	0.71
IL4		2.7±9.5		2.6±9.7	Ref	Ref		2.8±9	-0.03 [-0.1; 0.05]	0.68		2.8±9.7	-0.03 [-0.13; 0.06]	0.74		2.6±6.6	0.02 [-0.12; 0.15]	0.92		2.1±4.7	-0.07 [-0.28; 0.13]	0.76		2.3±4.9	0.01 [-0.27; 0.3]	0.98	0.93	0.79
IL6		149.3±342.7		148.3±362	Ref	Ref		152.2±283.2	-0.01 [-0.11; 0.09]	0.89		157.3±288.6	0.01 [-0.13; 0.14]	0.98		155.7±295.9	0.02 [-0.17; 0.21]	0.92		198.5±364.8	0.19 [-0.1; 0.47]	0.49		180.5±297.4	0.12 [-0.28; 0.51]	0.83	0.85	0.74
IL7		151.8±129.7		154.5±128.6	Ref	Ref		144.5±132.3	-0.1 [-0.17; -0.02]	0.058		151.4±148.6	-0.1 [-0.19; 0]	0.26		155.8±163.2	-0.11 [-0.24; 0.03]	0.39		164.4±161.8	0.03 [-0.17; 0.24]	0.88		141.3±86.5	0.05 [-0.24; 0.33]	0.93	0.23	0.17
IL7R		876.3±1370.3		855.7±1071.1	Ref	Ref		932.8±1970.2	0.01 [-0.08; 0.1]	0.93		1035.1±2536	0.03 [-0.09; 0.16]	0.82		967.1±1682.9	0 [-0.17; 0.18]	0.97		1049.1±2271.8	-0.13 [-0.4; 0.14]	0.68		735.6±1152.9	-0.38 [-0.74; -0.01]	0.36	0.73	0.73
IRF1		1237.5±1156.2		1272±1203.4	Ref	Ref		1143±1010.2	-0.09 [-0.14; -0.03]	0.019		1198.5±1076.5	-0.08 [-0.15; 0]	0.23		1079.1±864.4	-0.14 [-0.25; -0.04]	0.13		1110.8±975.8	-0.13 [-0.28; 0.03]	0.41		1085±829.8	-0.13 [-0.35; 0.09]	0.6	0.04	0.057
IRF4		692.3±1081.4		720.6±1098.7	Ref	Ref		614.8±1029.1	-0.1 [-0.21; 0.01]	0.21		615±1080.3	-0.1 [-0.25; 0.05]	0.47		537.9±1060.2	-0.28 [-0.5; -0.06]	0.16		514.2±1133.2	-0.34 [-0.68; -0.01]	0.28		399.2±813.7	-0.58 [-1.04; -0.12]	0.28	0.042	0.055
IRF9		2456.1±1667.6		2466.2±1705.6	Ref	Ref		2428.2±1559.2	0 [-0.05; 0.05]	0.99		2478.1±1507.9	0.02 [-0.04; 0.08]	0.75		2503±1525.9	0.02 [-0.07; 0.11]	0.78		2546.1±1390.2	0.08 [-0.06; 0.21]	0.59		2437.1±1276	0.03 [-0.15; 0.22]	0.9	0.73	0.76
IRS1		1031.3±994		1037.2±1020.4	Ref	Ref		1015±918.1	0 [-0.08; 0.08]	0.99		1031.3±1017	-0.03 [-0.14; 0.08]	0.82		991.3±794.3	0.02 [-0.14; 0.17]	0.92		1043.5±864.3	0.07 [-0.16; 0.31]	0.8		1022.4±718.6	0.13 [-0.19; 0.46]	0.77	0.96	0.89
ISG15		1447.2±2065.6		1426.9±2038.3	Ref	Ref		1502.9±2138.9	0.02 [-0.05; 0.09]	0.73		1554.7±2308.5	0.02 [-0.08; 0.12]	0.85		1686.6±2657.9	0.05 [-0.09; 0.19]	0.7		1570.2±1902.7	0.02 [-0.2; 0.23]	0.93		1262.6±1117.2	-0.04 [-0.33; 0.25]	0.94	0.83	0.79
ISG20		815.2±978.9		821.3±916.8	Ref	Ref		798.4±1132.4	-0.02 [-0.08; 0.04]	0.71		830.9±1395.8	-0.01 [-0.1; 0.07]	0.89		716.9±596	-0.06 [-0.18; 0.06]	0.57		713.2±630.1	-0.08 [-0.27; 0.1]	0.68		534.5±520.7	-0.35 [-0.59; -0.1]	0.26	0.3	0.43
ITGA1		2132.1±2001.1		2112.4±1884.8	Ref	Ref		2186.2±2290.4	0.01 [-0.06; 0.08]	0.81		2162.9±2326.8	0.02 [-0.08; 0.11]	0.87		1988.9±1949.5	-0.02 [-0.16; 0.11]	0.85		2101±1940.7	0.03 [-0.17; 0.24]	0.88		2136.1±2306.6	0.05 [-0.23; 0.33]	0.89	0.85	0.87
ITGAE		148.4±96.8		147.7±94.8	Ref	Ref		150.3±102	-0.01 [-0.06; 0.05]	0.93		155.9±108.6	0 [-0.07; 0.08]	0.98		147.3±86.9	0.01 [-0.1; 0.11]	0.95		138.5±73.7	-0.04 [-0.2; 0.12]	0.84		131.3±72.3	-0.05 [-0.27; 0.17]	0.86	0.82	0.87
ITGAL		570.3±629.4		578.9±602	Ref	Ref		546.8±698.8	-0.1 [-0.18; -0.01]	0.092		566.1±752.3	-0.07 [-0.18; 0.04]	0.47		507.6±533.7	-0.11 [-0.27; 0.04]	0.41		469.5±486.6	-0.17 [-0.41; 0.06]	0.45		407.6±421.5	-0.33 [-0.66; -0.01]	0.36	0.12	0.13
ITGAM		1281.3±1999.9		1304.5±1986.1	Ref	Ref		1217.6±2037.1	-0.11 [-0.18; -0.04]	0.025		1368.2±2582.8	-0.05 [-0.14; 0.05]	0.59		1358.8±2143	-0.02 [-0.16; 0.12]	0.88		1840.1±2939.1	0.18 [-0.03; 0.39]	0.38		1469.7±1860.2	0 [-0.29; 0.29]	1	0.69	0.62
ITGAX		607±708.8		622.9±720.9	Ref	Ref		563.4±672.7	-0.08 [-0.15; -0.01]	0.086		549.7±571.7	-0.05 [-0.14; 0.04]	0.53		524.1±429.1	-0.04 [-0.17; 0.09]	0.77		593.4±466.8	0.09 [-0.11; 0.29]	0.69		578.3±458	0.04 [-0.23; 0.32]	0.93	0.61	0.63
ITGB1		6741±4887.4		6682.7±4907.7	Ref	Ref		6901.1±4830.6	0.03 [-0.02; 0.08]	0.36		7233.6±5287.3	0.06 [0; 0.13]	0.27		6866.6±4109.6	0.06 [-0.03; 0.15]	0.47		6904.8±4164.4	0.07 [-0.07; 0.22]	0.62		6081.1±3630.1	-0.02 [-0.22; 0.17]	0.94	0.31	0.2
ITGB2		1678.5±1691.4		1748.7±1753.1	Ref	Ref		1486±1493	-0.15 [-0.21; -0.08]	0.0015		1552.6±1729.1	-0.14 [-0.23; -0.05]	0.079		1437.6±1437.2	-0.17 [-0.3; -0.04]	0.13		1600.2±1896.3	-0.14 [-0.33; 0.05]	0.45		1534.3±1632.9	-0.19 [-0.46; 0.07]	0.49	0.016	0.017
ITGB7		365.1±373.9		368.4±356.5	Ref	Ref		355.8±418.1	-0.08 [-0.16; 0]	0.17		373±444.2	-0.08 [-0.19; 0.03]	0.45		337.4±365.1	-0.12 [-0.27; 0.04]	0.41		333±365.2	-0.14 [-0.38; 0.1]	0.56		284.1±239.4	-0.22 [-0.55; 0.11]	0.53	0.2	0.22
ITK		507.8±931.8		498.6±762.6	Ref	Ref		532.9±1286.6	-0.04 [-0.14; 0.06]	0.68		573.4±1188.1	-0.03 [-0.16; 0.11]	0.86		603.3±1328.3	-0.06 [-0.25; 0.14]	0.76		632.9±1315.3	-0.08 [-0.37; 0.21]	0.82		426.1±918.7	-0.31 [-0.72; 0.09]	0.46	0.48	0.48
JAML		125.8±174.1		128.9±167.5	Ref	Ref		117.1±190.9	-0.14 [-0.23; -0.05]	0.031		116.9±147.8	-0.12 [-0.24; 0]	0.27		118.7±162.7	-0.16 [-0.33; 0.02]	0.34		126.4±172.7	-0.12 [-0.39; 0.15]	0.69		136.9±196.2	-0.05 [-0.42; 0.32]	0.94	0.26	0.24
JCHAIN		3100.8±5798.5		3251±6116.6	Ref	Ref		2688.8±4798.3	-0.08 [-0.22; 0.06]	0.44		2668±4812	-0.08 [-0.26; 0.1]	0.65		2377.6±4616.4	-0.23 [-0.49; 0.04]	0.35		2187.3±5338	-0.49 [-0.9; -0.09]	0.22		2298.7±5774.3	-0.73 [-1.29; -0.17]	0.26	0.11	0.12
KIAA0101		199.2±207.9		194.2±215.2	Ref	Ref		212.9±185.6	0.1 [0.03; 0.17]	0.048		215.5±184.6	0.09 [-0.01; 0.19]	0.28		226.3±211.8	0.1 [-0.04; 0.24]	0.42		242.3±265.6	0.07 [-0.14; 0.28]	0.77		276.4±313.3	0.25 [-0.03; 0.54]	0.42	0.15	0.1
KIR2DL1		0.3±4.1		0.2±2.2	Ref	Ref		0.4±7	0.01 [-0.02; 0.03]	0.81		0.7±9.6	0.02 [-0.02; 0.05]	0.58		1.4±14.6	0.06 [0.01; 0.11]	0.16		2.8±22.6	0.07 [-0.01; 0.15]	0.35		0.1±0.2	-0.04 [-0.14; 0.06]	0.78	0.31	0.26
KIR2DL2		0.2±1		0.2±1	Ref	Ref		0.2±1.1	0.01 [-0.02; 0.03]	0.79		0.2±1	0 [-0.03; 0.03]	0.92		0.1±0.3	-0.03 [-0.07; 0.01]	0.44		0±0.2	-0.07 [-0.13; 0]	0.29		0.1±0.2	-0.06 [-0.15; 0.03]	0.58	0.62	0.67
KIR2DL3		3.1±9.3		3.1±8.7	Ref	Ref		3±10.8	-0.04 [-0.11; 0.03]	0.44		3.6±11.4	0.02 [-0.07; 0.12]	0.85		3.1±7.8	0 [-0.14; 0.15]	0.97		2.6±4.9	-0.02 [-0.23; 0.19]	0.93		2.2±3.9	-0.04 [-0.33; 0.26]	0.94	0.81	0.79
KLF2		919.7±1215.7		938±1234.5	Ref	Ref		869.5±1161.6	-0.07 [-0.14; 0]	0.17		888±1137.2	-0.07 [-0.16; 0.02]	0.43		918.7±1182.9	-0.07 [-0.2; 0.07]	0.57		1130.6±1388	0.06 [-0.15; 0.26]	0.81		969.6±1156.3	-0.07 [-0.35; 0.21]	0.85	0.37	0.41
KLRB1		251.1±362.4		255.5±358.3	Ref	Ref		239.3±373.2	-0.06 [-0.17; 0.05]	0.47		266.4±427.4	-0.02 [-0.17; 0.12]	0.88		223.8±252.7	0.02 [-0.19; 0.22]	0.95		218±241.4	-0.07 [-0.38; 0.24]	0.87		219.9±242.6	-0.1 [-0.53; 0.33]	0.86	0.7	0.66
KLRD1		122.8±174.6		122.5±179.7	Ref	Ref		123.6±160.2	0.03 [-0.06; 0.12]	0.71		136.3±166.4	0.07 [-0.05; 0.2]	0.51		128.9±156.6	0.07 [-0.11; 0.25]	0.7		123.7±141.5	-0.05 [-0.32; 0.23]	0.88		106.9±100.2	-0.07 [-0.45; 0.3]	0.88	0.82	0.7
KLRF1		22.2±41.4		22.9±45	Ref	Ref		20.1±29.6	-0.06 [-0.15; 0.03]	0.38		20.5±28.7	-0.08 [-0.21; 0.04]	0.47		20.3±25.8	-0.02 [-0.2; 0.16]	0.93		18.5±23.4	-0.15 [-0.42; 0.12]	0.59		15±13.6	-0.14 [-0.51; 0.23]	0.78	0.36	0.35
KLRG1		286±378.9		290±378	Ref	Ref		275.1±381.5	-0.06 [-0.15; 0.03]	0.33		274.7±368.3	-0.08 [-0.2; 0.04]	0.48		279.6±371.2	-0.1 [-0.28; 0.07]	0.49		265.9±342.5	-0.11 [-0.37; 0.15]	0.72		218.9±264.5	-0.28 [-0.65; 0.08]	0.46	0.26	0.25
KLRK1		591.8±864.5		580.3±807	Ref	Ref		623.1±1005.3	0.03 [-0.07; 0.13]	0.72		693.6±1075.4	0.06 [-0.07; 0.19]	0.63		654.3±968.5	0.01 [-0.18; 0.2]	0.96		710.4±1146.7	-0.04 [-0.32; 0.25]	0.9		552.3±680.4	-0.07 [-0.47; 0.32]	0.89	0.98	0.91
KREMEN1		364.8±489.2		354.1±435.4	Ref	Ref		394.2±612.4	0.07 [-0.01; 0.15]	0.21		351.4±536	0.01 [-0.1; 0.12]	0.93		302.2±344.9	0.01 [-0.15; 0.16]	0.97		343.7±418.9	0.13 [-0.11; 0.36]	0.61		346.6±439.5	0.16 [-0.16; 0.48]	0.68	0.63	0.65
KRT5		11612.9±36540.3		12459.8±34246.3	Ref	Ref		9289.1±42132.8	-0.15 [-0.33; 0.03]	0.24		8812.7±53304	-0.12 [-0.36; 0.12]	0.59		4679.7±16160.5	-0.22 [-0.58; 0.13]	0.47		5490±18729.9	0.11 [-0.42; 0.65]	0.86		6999±23116.1	0.1 [-0.63; 0.84]	0.94	0.8	0.85
KRT7		7820.7±9025.4		7760.3±9021.2	Ref	Ref		7986.4±9039.8	-0.08 [-0.19; 0.03]	0.32		8030.3±8195.4	-0.05 [-0.19; 0.1]	0.77		8162.1±7568.1	0.1 [-0.11; 0.32]	0.57		7768.1±6960.1	-0.18 [-0.5; 0.14]	0.59		6899±5629	-0.58 [-1.02; -0.13]	0.26	0.52	0.51
LAG3		129.5±155.4		132.1±159.9	Ref	Ref		122.5±142.2	-0.02 [-0.1; 0.06]	0.76		135.1±172.7	0.02 [-0.09; 0.13]	0.91		113.5±129.1	-0.13 [-0.29; 0.03]	0.37		105.1±97.9	-0.16 [-0.41; 0.08]	0.49		95.1±97	-0.26 [-0.59; 0.07]	0.46	0.37	0.5
LAMP1		1013.4±2448		1042.6±2841.2	Ref	Ref		933.3±529.2	-0.01 [-0.06; 0.04]	0.78		906.6±532	-0.05 [-0.11; 0.02]	0.44		903±590.3	-0.05 [-0.14; 0.04]	0.55		966.2±761.6	0 [-0.14; 0.15]	0.98		972.5±880.7	0 [-0.2; 0.19]	0.99	0.5	0.47
LAMP3		659.7±969.2		685.2±1010.7	Ref	Ref		589.8±841.4	-0.02 [-0.12; 0.08]	0.8		593.5±812.1	-0.04 [-0.18; 0.09]	0.77		518.8±747.5	-0.22 [-0.42; -0.02]	0.22		492.6±757.6	-0.3 [-0.61; 0]	0.29		398.8±579.8	-0.34 [-0.76; 0.07]	0.44	0.23	0.14
LAPTM5		4829.4±5823.1		4985±6130.2	Ref	Ref		4402.5±4859.6	-0.1 [-0.17; -0.02]	0.064		4721±5241.2	-0.06 [-0.16; 0.04]	0.49		4513.4±5182.8	-0.08 [-0.23; 0.06]	0.49		5087.3±6609.8	-0.04 [-0.26; 0.18]	0.87		5251.4±7947.1	-0.05 [-0.36; 0.26]	0.92	0.26	0.28
LCK		19.3±104.3		20.5±115.3	Ref	Ref		15.9±65.5	-0.01 [-0.12; 0.1]	0.97		17±80.9	0.03 [-0.12; 0.18]	0.86		16.4±62.9	0.08 [-0.14; 0.29]	0.7		18.6±63.4	0.13 [-0.19; 0.46]	0.73		21±77.2	0.22 [-0.23; 0.67]	0.69	0.74	0.59
LCN2		6336.4±14255.4		6434±14220.8	Ref	Ref		6068.5±14354.5	0.01 [-0.13; 0.15]	0.95		6030.1±12764.4	0.08 [-0.11; 0.27]	0.68		5866.2±12997	0.06 [-0.21; 0.34]	0.81		5638.4±8789.5	0.26 [-0.16; 0.67]	0.52		5754.5±10702.9	0.17 [-0.41; 0.74]	0.83	0.61	0.51
LEXM		30.1±44.9		30±43	Ref	Ref		30.3±49.8	-0.01 [-0.11; 0.08]	0.89		31.5±52.7	-0.01 [-0.13; 0.11]	0.94		32.8±58.5	0 [-0.17; 0.18]	0.97		25.7±32.7	-0.09 [-0.36; 0.18]	0.8		22.7±24.3	-0.19 [-0.56; 0.18]	0.69	0.87	0.81
LILRB1		197.9±573.7		207.9±642.3	Ref	Ref		170.5±315.3	-0.12 [-0.2; -0.04]	0.036		185.5±396.6	-0.13 [-0.24; -0.02]	0.18		167.4±314.3	-0.17 [-0.33; -0.01]	0.23		213.3±441.4	-0.09 [-0.34; 0.15]	0.76		163.2±207.2	-0.13 [-0.47; 0.21]	0.78	0.098	0.11
LILRB2		213.1±293.6		220±313.8	Ref	Ref		194.4±228	-0.08 [-0.16; -0.01]	0.092		195.9±195.2	-0.06 [-0.15; 0.04]	0.53		192.8±217	-0.09 [-0.23; 0.05]	0.45		223.9±282.7	-0.01 [-0.22; 0.21]	0.98		216.6±262.9	-0.03 [-0.32; 0.27]	0.95	0.37	0.47
LMNA		7364.4±6943.8		7281.5±6309.8	Ref	Ref		7591.9±8442.1	0.03 [-0.02; 0.07]	0.47		7894.5±9894.5	0.04 [-0.03; 0.1]	0.53		7848.3±10337.5	0.03 [-0.06; 0.12]	0.7		9189.8±14663	0.09 [-0.05; 0.22]	0.5		7708.5±7558.6	0.07 [-0.11; 0.26]	0.77	0.3	0.29
LRG1		193.5±484.9		197.1±518.3	Ref	Ref		183.6±378.5	-0.07 [-0.17; 0.02]	0.27		169.8±355.2	-0.06 [-0.19; 0.06]	0.58		180.2±345.9	0.08 [-0.1; 0.26]	0.63		209.5±502.8	0.06 [-0.21; 0.34]	0.85		258.1±679.6	0.1 [-0.29; 0.48]	0.85	0.96	0.89
LRP1		3654±2631.2		3783.8±2722.8	Ref	Ref		3297.7±2326	-0.1 [-0.16; -0.05]	0.011		3278.1±2339	-0.1 [-0.18; -0.03]	0.11		3162.6±2170.8	-0.1 [-0.21; 0.01]	0.27		3582.1±2412.6	0.06 [-0.1; 0.22]	0.76		3511.9±2358.3	0.06 [-0.16; 0.29]	0.84	0.28	0.28
LST1		283.8±430.2		298.5±461.7	Ref	Ref		243.5±325.5	-0.22 [-0.31; -0.13]	0.00075		245.9±267.4	-0.18 [-0.3; -0.07]	0.079		243.5±292.7	-0.18 [-0.35; -0.01]	0.22		279.3±333.4	-0.11 [-0.37; 0.15]	0.71		323±420.9	-0.06 [-0.42; 0.29]	0.9	0.044	0.046
LY9		52.7±76.7		52.5±71.8	Ref	Ref		53.3±88.7	-0.09 [-0.19; 0.02]	0.23		55.9±100.8	-0.14 [-0.28; 0]	0.27		51.1±88.9	-0.2 [-0.4; 0]	0.27		54.3±111	-0.23 [-0.53; 0.08]	0.45		41.3±81.3	-0.38 [-0.8; 0.04]	0.41	0.076	0.089
LYZ		28714±58376.4		29169.5±53279.7	Ref	Ref		27464.1±70512.7	-0.09 [-0.18; 0.01]	0.18		30630.4±77957.8	-0.02 [-0.14; 0.11]	0.92		30613.3±97705.9	-0.05 [-0.23; 0.13]	0.78		24564.4±31119.6	-0.09 [-0.36; 0.18]	0.78		24764.4±33474.9	-0.11 [-0.48; 0.26]	0.83	0.44	0.47
M6PR		3281.3±1564.8		3304.1±1561.8	Ref	Ref		3218.6±1572.2	-0.02 [-0.05; 0.02]	0.54		3259.9±1538.7	-0.01 [-0.05; 0.04]	0.93		3098.4±1345.7	-0.04 [-0.11; 0.03]	0.47		3163.5±1600.1	-0.04 [-0.14; 0.06]	0.73		3012.7±1551.2	-0.09 [-0.23; 0.06]	0.58	0.33	0.45
MAD2L1		268.7±305.3		262.8±269.4	Ref	Ref		284.8±386.8	0.06 [-0.01; 0.12]	0.19		293.3±496.9	0.03 [-0.05; 0.12]	0.71		305.9±706	0.02 [-0.1; 0.15]	0.85		249.5±183.7	-0.03 [-0.22; 0.17]	0.89		267±201.2	0.03 [-0.24; 0.29]	0.94	0.71	0.65
MADCAM1		11.7±37.2		11.1±30.9	Ref	Ref		13.1±50.6	0.02 [-0.08; 0.12]	0.8		13.4±33	0.08 [-0.04; 0.21]	0.47		11±26.6	-0.04 [-0.22; 0.14]	0.83		7.8±15.9	-0.23 [-0.51; 0.04]	0.38		5.6±15	-0.49 [-0.88; -0.11]	0.26	0.63	0.73
MAGEA1		21±101.8		21.4±109.8	Ref	Ref		19.9±75.9	0.03 [-0.09; 0.15]	0.75		16.5±61.3	0 [-0.15; 0.16]	0.98		15.7±56.3	-0.02 [-0.25; 0.2]	0.93		14.1±53.2	-0.08 [-0.43; 0.26]	0.84		10.7±49	-0.25 [-0.72; 0.22]	0.65	0.97	0.89
MAGEA10		62.2±326.2		59.5±334.7	Ref	Ref		69.5±301.5	0.02 [-0.12; 0.16]	0.89		53.6±288.7	-0.1 [-0.27; 0.08]	0.57		62.1±309.2	-0.04 [-0.3; 0.22]	0.88		65.9±337.1	-0.09 [-0.49; 0.31]	0.86		20.6±84.5	-0.33 [-0.88; 0.21]	0.58	0.52	0.61
MAGEA12		8.9±33.4		8.7±32.8	Ref	Ref		9.3±35.1	0 [-0.1; 0.11]	0.98		8.7±30	-0.04 [-0.17; 0.1]	0.83		8.3±23.7	0 [-0.2; 0.19]	0.98		6.3±20	-0.09 [-0.39; 0.2]	0.8		5.7±20.7	-0.21 [-0.62; 0.2]	0.67	0.65	0.73
MAGEA3		53±195.9		51.5±189.1	Ref	Ref		57±213.5	0 [-0.15; 0.15]	0.99		53.4±194.7	-0.06 [-0.26; 0.14]	0.77		50.5±154.6	-0.11 [-0.4; 0.18]	0.7		27.6±78.3	-0.34 [-0.78; 0.1]	0.42		29.7±87.5	-0.52 [-1.13; 0.08]	0.42	0.37	0.47
MAGEA4		52.2±198.6		48.6±168.7	Ref	Ref		62.2±263.7	-0.02 [-0.15; 0.11]	0.89		48.2±266.5	-0.14 [-0.31; 0.03]	0.36		33.7±165	-0.23 [-0.48; 0.02]	0.31		34.2±199.3	-0.33 [-0.71; 0.05]	0.37		19.1±84	-0.41 [-0.93; 0.12]	0.46	0.12	0.19
MAGEC2		40.1±205.2		39.4±190.1	Ref	Ref		42.1±242.1	0 [-0.13; 0.13]	0.99		44.1±231.3	-0.03 [-0.2; 0.14]	0.88		41.5±186.9	-0.01 [-0.27; 0.24]	0.96		20.6±103.5	-0.3 [-0.68; 0.08]	0.41		12.8±76.2	-0.51 [-1.04; 0.01]	0.36	0.65	0.75
MAPK1		1514.2±836.1		1520±870.4	Ref	Ref		1498.1±733.9	0 [-0.04; 0.04]	0.98		1474.4±741.7	-0.02 [-0.07; 0.03]	0.77		1438.9±734	-0.04 [-0.11; 0.03]	0.5		1385.7±719.4	-0.09 [-0.2; 0.02]	0.4		1271.1±624.2	-0.15 [-0.3; 0]	0.36	0.27	0.31
MAPK14		1518±879.5		1515.1±871.6	Ref	Ref		1526.1±901.3	-0.01 [-0.04; 0.03]	0.75		1514.9±788.4	-0.03 [-0.07; 0.02]	0.57		1550.7±728.1	0.01 [-0.05; 0.08]	0.85		1562.7±797.9	0 [-0.11; 0.1]	0.97		1478.1±847.8	-0.06 [-0.2; 0.08]	0.75	0.74	0.68
MELK		351.8±355.3		340.4±353.7	Ref	Ref		383.2±357.9	0.09 [0.02; 0.17]	0.074		387±364.2	0.05 [-0.05; 0.15]	0.56		372.4±332.6	0.05 [-0.09; 0.2]	0.7		359.4±297.8	0.07 [-0.15; 0.29]	0.79		371.5±268.1	0.11 [-0.19; 0.41]	0.78	0.39	0.33
MIF		4355.2±3056		4329.9±2966.6	Ref	Ref		4424.8±3289.5	0.02 [-0.02; 0.07]	0.5		4310.5±3449.8	-0.01 [-0.07; 0.06]	0.94		4254.2±2984.4	-0.03 [-0.12; 0.06]	0.74		4411.5±2984.9	0.01 [-0.13; 0.14]	0.97		4374.3±2899.7	-0.02 [-0.21; 0.17]	0.96	0.84	0.98
MKI67		547.9±534.3		530.9±515	Ref	Ref		594.4±581.7	0.07 [-0.01; 0.15]	0.22		574.2±496.1	0.06 [-0.04; 0.17]	0.51		567.2±460.4	0.04 [-0.11; 0.19]	0.77		511.1±416.4	-0.09 [-0.32; 0.14]	0.73		529.9±426.1	-0.03 [-0.34; 0.28]	0.95	0.66	0.52
MLANA		4.8±226		5.6±261.2	Ref	Ref		2.7±62.8	0.02 [-0.02; 0.05]	0.5		0.1±0.8	-0.02 [-0.06; 0.01]	0.49		0.1±0.8	-0.04 [-0.09; 0.02]	0.45		0±0.1	-0.06 [-0.15; 0.03]	0.45		0±0.1	-0.05 [-0.17; 0.07]	0.74	0.44	0.47
MMP2		6350.8±8631.6		6662.1±9232.1	Ref	Ref		5496.4±6643.1	-0.04 [-0.15; 0.08]	0.71		5538.5±6653.5	-0.01 [-0.16; 0.14]	0.97		5301.7±6943.6	-0.08 [-0.3; 0.14]	0.7		6159.2±8092.3	0.12 [-0.21; 0.45]	0.76		6889.1±9195.1	0.22 [-0.23; 0.67]	0.69	0.91	0.95
MMP9		1924.2±6414.3		1912.1±6562	Ref	Ref		1957.3±5993.8	0.04 [-0.09; 0.16]	0.73		2418±8100.7	0.05 [-0.12; 0.22]	0.79		2417.6±8611.3	-0.09 [-0.33; 0.16]	0.7		2705.8±10270.5	-0.22 [-0.59; 0.14]	0.53		2984.8±12824.5	-0.03 [-0.54; 0.47]	0.96	0.77	0.8
MPO		37.5±424.9		39.7±415.2	Ref	Ref		31.5±450.7	-0.17 [-0.28; -0.07]	0.019		45.7±642.6	-0.17 [-0.31; -0.04]	0.15		15.9±40	-0.18 [-0.38; 0.02]	0.32		21.6±50.4	-0.02 [-0.32; 0.29]	0.95		21±48.5	-0.11 [-0.52; 0.31]	0.85	0.22	0.22
MRC1		3361.4±4010.1		3505.3±4237.3	Ref	Ref		2966.3±3277.3	-0.15 [-0.23; -0.06]	0.019		3107.4±3494.2	-0.14 [-0.26; -0.02]	0.16		2871.1±3143.2	-0.14 [-0.3; 0.03]	0.37		3291.1±3748.1	-0.05 [-0.31; 0.2]	0.87		2805.9±3683.8	-0.19 [-0.55; 0.16]	0.64	0.092	0.089
MS4A1		226±611.7		236.1±639.9	Ref	Ref		198.4±526	-0.14 [-0.28; 0.01]	0.18		203.7±533	-0.13 [-0.33; 0.06]	0.46		204±511.2	-0.19 [-0.48; 0.1]	0.45		162.4±363.9	-0.43 [-0.86; 0.01]	0.29		143.4±323.2	-0.5 [-1.09; 0.1]	0.42	0.13	0.15
MTOR		1295.9±562.5		1291.9±547.5	Ref	Ref		1306.8±601.9	0.01 [-0.03; 0.05]	0.71		1285.1±589.7	0 [-0.06; 0.05]	0.96		1311±505.9	0.05 [-0.03; 0.12]	0.49		1398.4±482.6	0.13 [0.02; 0.25]	0.23		1330.9±450.7	0.09 [-0.07; 0.26]	0.62	0.47	0.57
MX1		2148.2±2395.5		2134.8±2332.3	Ref	Ref		2185.1±2561.8	0.01 [-0.06; 0.08]	0.89		2361.8±2911.1	0.06 [-0.03; 0.15]	0.48		2555.2±3516.7	0.06 [-0.08; 0.19]	0.66		2517.3±2475.7	0.13 [-0.07; 0.33]	0.5		2316.6±2563.4	0.01 [-0.27; 0.29]	0.98	0.41	0.48
MYC		1016.1±1137		976.1±1072.8	Ref	Ref		1125.6±1291.3	0.12 [0.06; 0.18]	0.0037		1154.7±1120	0.18 [0.1; 0.26]	0.0027		1138.9±1087.3	0.16 [0.05; 0.27]	0.12		1191.5±1317.2	0.2 [0.03; 0.37]	0.22		1405.5±1745.2	0.19 [-0.05; 0.43]	0.44	0.0044	0.001
NCAM1		287.1±1029.7		284.2±1047	Ref	Ref		295.1±981.5	-0.09 [-0.2; 0.03]	0.27		318.1±1120.2	-0.05 [-0.2; 0.1]	0.77		265.8±818.3	-0.06 [-0.28; 0.16]	0.78		287.7±753.1	-0.15 [-0.48; 0.18]	0.7		221±504.7	-0.15 [-0.6; 0.31]	0.83	0.61	0.53
NCF1		3824.6±8816.3		3904.4±9384.9	Ref	Ref		3605.7±7023.6	-0.11 [-0.19; -0.03]	0.062		4101.4±8705.4	-0.06 [-0.17; 0.05]	0.58		4275.1±9218.9	-0.08 [-0.24; 0.08]	0.56		4649.4±10082.1	-0.05 [-0.29; 0.19]	0.87		4387.5±9939.7	-0.22 [-0.55; 0.12]	0.57	0.33	0.38
NCR1		15.6±31.1		15.8±30.3	Ref	Ref		15±33.1	-0.08 [-0.17; 0.02]	0.23		15.7±40.6	-0.12 [-0.24; 0]	0.28		11.8±15.9	-0.22 [-0.4; -0.05]	0.16		11.1±16	-0.29 [-0.56; -0.03]	0.24		10.9±13	-0.21 [-0.58; 0.15]	0.61	0.076	0.1
NCR3		31.8±53		32.8±53.1	Ref	Ref		28.9±52.5	-0.09 [-0.19; 0.01]	0.22		30.4±60.2	-0.12 [-0.26; 0.01]	0.31		23.9±37.2	-0.25 [-0.45; -0.05]	0.16		18.3±22	-0.38 [-0.68; -0.07]	0.22		17.6±21.3	-0.4 [-0.82; 0.02]	0.37	0.043	0.055
NECTIN2		218.9±192		217.7±189.2	Ref	Ref		222.2±199.6	-0.01 [-0.07; 0.05]	0.93		227.2±212.4	-0.02 [-0.1; 0.06]	0.84		228.7±242.6	-0.01 [-0.13; 0.1]	0.92		234.3±263	0.02 [-0.16; 0.19]	0.91		248.1±283.4	0.07 [-0.17; 0.31]	0.83	0.84	0.89
NFATC1		82.8±69.3		84.6±68	Ref	Ref		77.7±72.6	-0.09 [-0.17; -0.02]	0.071		79.9±84.7	-0.12 [-0.22; -0.02]	0.18		78.7±74.9	-0.1 [-0.24; 0.05]	0.44		91.8±99.8	-0.03 [-0.25; 0.19]	0.88		101.7±117.5	0 [-0.29; 0.3]	0.99	0.23	0.2
NFKBIA		2750.7±2589.9		2740.2±2501.4	Ref	Ref		2779.6±2819.7	0.01 [-0.04; 0.06]	0.92		2827.3±2412	0.04 [-0.03; 0.1]	0.53		2728.5±2117.7	0.04 [-0.05; 0.14]	0.6		2713.5±2168	0.03 [-0.12; 0.17]	0.88		2218±1282	-0.16 [-0.36; 0.04]	0.46	0.82	0.89
NKG7		880.1±1450.2		903.3±1372	Ref	Ref		816.3±1644.9	-0.11 [-0.2; -0.03]	0.064		776.9±923.8	-0.11 [-0.23; 0]	0.28		637.7±685.1	-0.3 [-0.47; -0.13]	0.077		557.5±525.1	-0.35 [-0.61; -0.1]	0.17		570.8±583.5	-0.46 [-0.82; -0.11]	0.26	0.015	0.023
NOS2		34.2±248.8		30.5±189.5	Ref	Ref		44.6±364.9	0.03 [-0.08; 0.15]	0.73		61±492	0.05 [-0.1; 0.21]	0.75		61.6±432.2	0.14 [-0.09; 0.37]	0.47		107.4±660.2	0.16 [-0.19; 0.51]	0.68		198.8±912	0.21 [-0.27; 0.69]	0.74	0.4	0.35
NOTCH3		2796.1±2583.1		2785.7±2423.3	Ref	Ref		2824.6±2979.2	0.02 [-0.04; 0.08]	0.71		2843.8±3073.8	0.02 [-0.06; 0.1]	0.84		2499.2±1891.9	-0.02 [-0.14; 0.09]	0.84		2536.1±1782.1	-0.04 [-0.22; 0.14]	0.85		2421.1±1669.2	-0.08 [-0.32; 0.17]	0.83	0.96	0.82
NRP1		3844.9±2876.3		3817.5±2791.2	Ref	Ref		3920.1±3098.2	-0.01 [-0.07; 0.04]	0.81		3986.8±3279.4	-0.02 [-0.1; 0.05]	0.79		4091.4±3074.5	0.04 [-0.07; 0.15]	0.7		4420.2±3008.4	0.13 [-0.03; 0.3]	0.4		4579±3048.8	0.23 [0; 0.45]	0.36	0.83	0.89
NT5E		607.8±1357.4		619.4±1483.5	Ref	Ref		575.8±926.7	-0.08 [-0.18; 0.03]	0.29		628.6±981	-0.05 [-0.19; 0.09]	0.75		618.1±1036.8	-0.03 [-0.22; 0.17]	0.92		568.5±1006	-0.13 [-0.43; 0.17]	0.71		652.3±1096.9	0.12 [-0.29; 0.53]	0.83	0.53	0.58
NTN3		35.5±73.3		35.8±68.6	Ref	Ref		34.6±84.7	-0.15 [-0.24; -0.05]	0.032		34.2±103.8	-0.22 [-0.35; -0.09]	0.054		30.9±51.6	-0.14 [-0.32; 0.05]	0.4		38.3±66	0.02 [-0.26; 0.3]	0.94		37.6±72.2	0.02 [-0.36; 0.41]	0.96	0.15	0.086
OAS1		1259.2±1252.9		1242.5±1219.2	Ref	Ref		1304.8±1340.8	0.03 [-0.04; 0.1]	0.62		1328.3±1253.1	0.02 [-0.08; 0.11]	0.88		1416.7±1433.6	0.04 [-0.09; 0.17]	0.75		1309.1±1066.1	0.04 [-0.16; 0.24]	0.87		1221.8±999.3	-0.03 [-0.31; 0.25]	0.94	0.93	0.81
OAS2		798.7±764.8		796±742	Ref	Ref		806.3±824.4	0.01 [-0.07; 0.09]	0.89		837.3±879	0.01 [-0.09; 0.11]	0.92		892.4±1060.8	0.02 [-0.13; 0.17]	0.92		881.8±831.5	0.11 [-0.12; 0.33]	0.67		825.5±753.6	0.02 [-0.29; 0.33]	0.97	0.82	0.82
OAS3		744.3±644.3		744.1±635.1	Ref	Ref		744.9±669	-0.01 [-0.07; 0.05]	0.89		774.6±714.6	0.01 [-0.07; 0.09]	0.92		773.1±818.1	-0.06 [-0.17; 0.06]	0.57		758.9±657.4	-0.05 [-0.22; 0.12]	0.81		757.5±635.1	-0.03 [-0.26; 0.2]	0.94	0.65	0.73
PDCD1		59.8±80.2		61.5±85.9	Ref	Ref		55.2±61.8	-0.03 [-0.12; 0.06]	0.69		58.5±68.1	0 [-0.12; 0.12]	0.98		49.4±54.1	-0.14 [-0.31; 0.03]	0.37		46±54.5	-0.2 [-0.47; 0.06]	0.42		43±51.1	-0.35 [-0.72; 0.01]	0.36	0.21	0.25
PDCD1LG2		202.7±302.2		209±309	Ref	Ref		185.4±282.1	-0.08 [-0.17; 0.01]	0.21		202.3±363	-0.05 [-0.17; 0.07]	0.67		166.3±154	-0.12 [-0.3; 0.05]	0.43		152.9±133.9	-0.21 [-0.48; 0.05]	0.41		150±117.2	-0.11 [-0.47; 0.26]	0.83	0.22	0.23
PECAM1		290.5±994.5		284.2±1019.9	Ref	Ref		307.8±921.7	0.04 [-0.06; 0.15]	0.59		333.3±851.9	0.11 [-0.03; 0.25]	0.39		350.4±927.9	0.14 [-0.06; 0.34]	0.44		472.7±1311.9	0.23 [-0.08; 0.54]	0.44		729.5±1781	0.37 [-0.05; 0.79]	0.42	0.21	0.23
PGF		297.1±505.2		308.2±538.1	Ref	Ref		266.7±400.1	0.01 [-0.07; 0.1]	0.86		256.4±444.7	0.02 [-0.1; 0.13]	0.9		255.5±588.4	0 [-0.17; 0.17]	0.97		229.6±213.3	0.18 [-0.07; 0.44]	0.45		238.4±213.5	0.25 [-0.11; 0.6]	0.52	0.62	0.61
PIK3CA		811.7±538		809±553.5	Ref	Ref		818.9±493	0.03 [-0.02; 0.08]	0.41		818.2±472.6	0.02 [-0.04; 0.09]	0.75		799.1±422.3	0.04 [-0.05; 0.14]	0.57		826.7±435.2	0.1 [-0.04; 0.24]	0.46		742.2±411.3	-0.01 [-0.21; 0.19]	0.96	0.52	0.48
PIK3CD		492.9±577.1		497.9±591.4	Ref	Ref		479.1±536.1	-0.07 [-0.13; -0.01]	0.095		498.1±538	-0.03 [-0.11; 0.05]	0.72		495.2±553.2	-0.05 [-0.16; 0.07]	0.67		503±563.6	-0.03 [-0.21; 0.14]	0.87		466.7±569.3	-0.14 [-0.38; 0.1]	0.61	0.36	0.36
PMEL		77.8±1433.3		77.8±1618.9	Ref	Ref		77.8±708.2	0.08 [0; 0.17]	0.16		49.8±65.7	0 [-0.12; 0.11]	0.98		48.7±54.5	0 [-0.16; 0.17]	0.98		47.1±60.2	-0.1 [-0.35; 0.15]	0.73		50.2±69.9	0.04 [-0.3; 0.38]	0.94	0.77	0.79
POLR2A		3974.3±7511.9		4089.5±8498.7	Ref	Ref		3658.1±3602.3	-0.04 [-0.09; 0.01]	0.27		3814.7±3568.7	-0.01 [-0.08; 0.05]	0.86		3644.6±3541.2	-0.05 [-0.14; 0.05]	0.57		4138.9±4808.4	0.04 [-0.1; 0.18]	0.81		3364.7±1657	-0.04 [-0.24; 0.16]	0.88	0.7	0.73
POU2AF1		1103.5±1611		1146±1641.1	Ref	Ref		986.7±1520.4	-0.08 [-0.21; 0.04]	0.36		965.1±1444.6	-0.06 [-0.23; 0.1]	0.71		821.8±1194.8	-0.24 [-0.49; 0]	0.26		684.1±994.9	-0.39 [-0.76; -0.02]	0.26		530.6±810	-0.74 [-1.24; -0.23]	0.26	0.1	0.13
PRDM1		843.5±904.8		859.1±912.9	Ref	Ref		800.4±881.3	0.03 [-0.04; 0.1]	0.59		813.2±907.7	0.04 [-0.06; 0.14]	0.69		678.3±579	-0.02 [-0.16; 0.12]	0.92		621.7±528.1	-0.04 [-0.25; 0.18]	0.88		556.8±467.4	-0.12 [-0.42; 0.17]	0.76	0.96	0.84
PRF1		64±150.4		66.3±166.8	Ref	Ref		57.5±91.3	-0.03 [-0.11; 0.06]	0.7		60.6±96.6	-0.03 [-0.14; 0.08]	0.83		48.4±55.9	-0.16 [-0.32; 0]	0.27		40.5±42.3	-0.3 [-0.54; -0.05]	0.22		41.1±43.4	-0.35 [-0.69; 0]	0.36	0.18	0.23
PSMB9		979.9±720.8		984.8±706.5	Ref	Ref		966.5±759	-0.02 [-0.08; 0.04]	0.69		997.2±747.4	0 [-0.08; 0.08]	0.98		939±666.6	-0.08 [-0.19; 0.04]	0.44		869.9±604.9	-0.11 [-0.28; 0.07]	0.53		925.4±695.9	-0.08 [-0.32; 0.16]	0.83	0.39	0.42
PTEN		1461.7±1356.9		1449±1312.6	Ref	Ref		1496.3±1471.6	0.04 [-0.04; 0.12]	0.5		1550.2±1375.9	0.06 [-0.05; 0.16]	0.56		1523.4±1218.1	0.08 [-0.07; 0.23]	0.54		1573.9±1279.3	0.12 [-0.11; 0.35]	0.62		1494.8±1300.8	0.07 [-0.24; 0.39]	0.86	0.36	0.35
PTGS2		457.2±990.4		440.9±935.9	Ref	Ref		502.1±1125.9	0.02 [-0.08; 0.13]	0.79		523±1246.8	0.06 [-0.07; 0.2]	0.61		550.3±1159.9	0.15 [-0.04; 0.34]	0.37		411.9±837	0.09 [-0.2; 0.38]	0.8		421.3±459.1	0.35 [-0.05; 0.75]	0.42	0.37	0.4
PTK7		2131.9±1736.5		2162.3±1803.6	Ref	Ref		2048.5±1535.3	-0.03 [-0.1; 0.03]	0.53		1961.6±1464.8	-0.06 [-0.15; 0.02]	0.44		2021.7±1529.7	-0.03 [-0.15; 0.1]	0.81		2135.3±1559.3	0.12 [-0.06; 0.31]	0.49		2019.1±1294	0.1 [-0.16; 0.35]	0.78	0.81	0.55
PTPN11		2220.9±1946.5		2207.2±2202.5	Ref	Ref		2258.4±935.3	0.03 [0; 0.07]	0.14		2306.4±957	0.05 [0.01; 0.1]	0.18		2323.8±958.3	0.07 [0; 0.13]	0.24		2327.5±895.1	0.08 [-0.01; 0.18]	0.38		2163.6±778.1	0.02 [-0.12; 0.15]	0.94	0.12	0.089
PTPN6		2504.6±2747.5		2528.1±2789.9	Ref	Ref		2440.2±2628.1	-0.05 [-0.1; 0]	0.15		2604.6±2948.7	-0.02 [-0.08; 0.05]	0.83		2517.5±3024	-0.06 [-0.15; 0.04]	0.49		2938.9±4095.8	0 [-0.14; 0.15]	0.98		2569.2±2629.5	-0.11 [-0.31; 0.09]	0.65	0.37	0.42
PTPN7		713.5±896		725.8±850	Ref	Ref		679.6±1011.2	-0.09 [-0.16; -0.01]	0.11		704.4±1099.7	-0.05 [-0.16; 0.05]	0.59		632.3±738.2	-0.08 [-0.23; 0.07]	0.52		644.5±760.4	-0.08 [-0.3; 0.15]	0.79		608.6±861.8	-0.23 [-0.55; 0.08]	0.49	0.22	0.22
PTPRC		683.5±1790.3		672.6±1724	Ref	Ref		713.4±1961.4	-0.11 [-0.21; 0]	0.16		768.3±2069.1	-0.07 [-0.21; 0.07]	0.59		823.4±2114.4	-0.03 [-0.24; 0.17]	0.88		995.1±2775.5	-0.04 [-0.35; 0.27]	0.9		786.4±2295.5	-0.22 [-0.64; 0.21]	0.68	0.47	0.49
PTPRCAP		7.6±12.7		7.7±12.2	Ref	Ref		7.3±14	-0.09 [-0.17; -0.01]	0.1		7.1±15.6	-0.15 [-0.25; -0.04]	0.11		6.3±8.8	-0.17 [-0.32; -0.01]	0.22		6.5±9.3	-0.23 [-0.46; 0]	0.29		5.6±6.9	-0.25 [-0.57; 0.07]	0.46	0.036	0.039
PVR		1113.7±873.8		1097.5±821.1	Ref	Ref		1158±1003.5	0.02 [-0.03; 0.06]	0.63		1199.5±1096.9	0.04 [-0.02; 0.1]	0.47		1217.5±1279.6	0.03 [-0.05; 0.12]	0.66		1128.3±737.4	0 [-0.12; 0.13]	0.98		1003.4±558.2	-0.07 [-0.24; 0.11]	0.78	0.52	0.39
PYGL		1327.1±1229.8		1294.8±1235	Ref	Ref		1415.6±1211.8	0.1 [0.04; 0.16]	0.015		1475.4±1202.5	0.13 [0.05; 0.21]	0.054		1505.5±1119.2	0.18 [0.07; 0.29]	0.089		1569.3±1182.9	0.23 [0.06; 0.4]	0.18		1531.7±968.3	0.23 [0; 0.47]	0.36	0.0088	0.0079
RB1		807±640.1		802.4±614.1	Ref	Ref		819.7±706.7	-0.02 [-0.09; 0.05]	0.7		858±798.1	-0.02 [-0.11; 0.07]	0.86		846±670.1	0.04 [-0.08; 0.17]	0.7		900.7±752.3	0.11 [-0.08; 0.3]	0.58		948.5±934.6	0.1 [-0.16; 0.36]	0.78	0.82	0.75
RORC		711.6±836.2		703.8±818.5	Ref	Ref		733.2±883.1	-0.03 [-0.13; 0.07]	0.76		683.9±766.7	-0.04 [-0.17; 0.09]	0.77		726.2±861.4	0.03 [-0.17; 0.22]	0.91		710.3±1038.5	-0.31 [-0.6; -0.02]	0.26		518.9±678.1	-0.45 [-0.85; -0.06]	0.32	0.55	0.47
RPS6		17564.2±10457.9		17648.2±10327.5	Ref	Ref		17333.6±10810.1	-0.02 [-0.06; 0.03]	0.64		17612.9±11172.5	-0.01 [-0.07; 0.05]	0.89		17457.4±11783.9	-0.05 [-0.14; 0.04]	0.49		18669.6±14893.5	-0.06 [-0.19; 0.08]	0.7		18842.7±16116.7	-0.06 [-0.25; 0.12]	0.82	0.49	0.68
S100A8		2844.5±9100.2		2996.5±9553.7	Ref	Ref		2427.5±7709.7	-0.02 [-0.14; 0.1]	0.89		2351.9±6525	0.08 [-0.08; 0.24]	0.58		2187.4±5103.7	0.07 [-0.16; 0.3]	0.74		3519.8±7154.3	0.39 [0.04; 0.74]	0.23		4528.4±7854.8	0.43 [-0.05; 0.91]	0.42	0.28	0.25
S100A9		3044.1±7790		3112.9±7845.6	Ref	Ref		2855.6±7636.3	0.01 [-0.1; 0.11]	0.97		2710.9±6021.7	0.05 [-0.1; 0.19]	0.77		2833.7±6648.2	0.12 [-0.08; 0.33]	0.49		3724.9±7327.4	0.31 [0; 0.63]	0.29		4216.3±7752.2	0.29 [-0.14; 0.72]	0.52	0.33	0.33
SAMHD1		824.1±722.5		841±743	Ref	Ref		777.8±661.1	-0.08 [-0.14; -0.01]	0.08		812.8±698	-0.07 [-0.16; 0.02]	0.36		785.6±692.4	-0.06 [-0.19; 0.06]	0.57		802.5±762.3	-0.05 [-0.24; 0.14]	0.81		855.9±937.7	-0.02 [-0.28; 0.24]	0.96	0.26	0.25
SDHA		1856.5±821.9		1843.2±789.9	Ref	Ref		1893±903.3	0.02 [-0.01; 0.05]	0.43		1903.3±1042	0.02 [-0.02; 0.06]	0.59		1939.8±1386.3	0 [-0.05; 0.06]	0.96		1744.3±1125	-0.08 [-0.17; 0]	0.29		1541.6±512.5	-0.16 [-0.28; -0.05]	0.26	0.95	0.98
SELL		171.8±401.9		165.6±315.4	Ref	Ref		188.5±576	-0.1 [-0.19; 0]	0.14		192.2±545.3	-0.09 [-0.21; 0.04]	0.45		206.7±464.6	-0.07 [-0.25; 0.11]	0.7		215.2±539.4	-0.2 [-0.47; 0.07]	0.45		174.9±299.8	-0.18 [-0.55; 0.19]	0.7	0.27	0.26
SH2D1A		98.3±139.4		99.8±137.6	Ref	Ref		94.3±144.3	-0.01 [-0.12; 0.1]	0.95		102.7±172.8	-0.03 [-0.18; 0.12]	0.86		100.4±176.6	-0.05 [-0.27; 0.17]	0.82		100.2±212.9	-0.09 [-0.42; 0.24]	0.81		73.2±104	-0.27 [-0.72; 0.19]	0.61	0.44	0.47
SH2D1B		42.1±107.6		44.1±119.1	Ref	Ref		36.4±66.4	-0.12 [-0.22; -0.02]	0.074		34.8±49.7	-0.14 [-0.27; -0.01]	0.21		34.2±57.1	-0.18 [-0.38; 0.01]	0.27		30.7±39.1	-0.24 [-0.53; 0.05]	0.38		27.2±33.5	-0.41 [-0.81; -0.01]	0.36	0.07	0.089
SIT1		106.8±165.2		111±174.2	Ref	Ref		95.3±136.9	-0.09 [-0.18; 0.01]	0.22		100.6±154.3	-0.1 [-0.24; 0.03]	0.39		83.9±117.3	-0.31 [-0.5; -0.11]	0.093		78.6±125.3	-0.41 [-0.7; -0.11]	0.17		70.4±100.8	-0.56 [-0.97; -0.16]	0.26	0.015	0.019
SKAP2		979.5±670.4		988.2±672.2	Ref	Ref		955.7±665.3	-0.04 [-0.1; 0.01]	0.26		965.5±686.4	-0.06 [-0.14; 0.01]	0.36		987.4±773.4	-0.07 [-0.18; 0.04]	0.47		952.4±870.4	-0.15 [-0.31; 0.02]	0.36		776.1±527.4	-0.24 [-0.47; -0.02]	0.36	0.11	0.099
SLAMF7		1019.2±1492		1064.1±1493.4	Ref	Ref		896.1±1482.2	-0.16 [-0.25; -0.06]	0.023		958.5±1782.9	-0.17 [-0.3; -0.04]	0.14		783.3±1193.8	-0.28 [-0.47; -0.09]	0.11		670.4±948.8	-0.38 [-0.67; -0.1]	0.18		602.5±720.4	-0.33 [-0.73; 0.06]	0.42	0.013	0.017
SLAMF8		590.3±577.3		612.4±598.5	Ref	Ref		529.9±509.9	-0.12 [-0.2; -0.04]	0.032		552.5±551.1	-0.09 [-0.19; 0.02]	0.36		471.9±470.2	-0.19 [-0.34; -0.03]	0.16		455.8±522.1	-0.23 [-0.46; 0.01]	0.3		364.5±314.5	-0.34 [-0.67; -0.02]	0.36	0.036	0.044
SNAI1		92.7±112.8		90.5±96.8	Ref	Ref		98.9±147.9	0.04 [-0.03; 0.12]	0.39		98.6±88.9	0.09 [-0.01; 0.18]	0.28		102.6±99	0.11 [-0.03; 0.25]	0.37		103.6±83.2	0.19 [-0.02; 0.4]	0.35		92.4±62.8	0.14 [-0.15; 0.42]	0.7	0.26	0.19
SNAI2		391.8±561.6		404.7±606.5	Ref	Ref		356.6±412.4	-0.02 [-0.12; 0.08]	0.83		352.2±404.5	-0.02 [-0.16; 0.11]	0.88		317.3±358	-0.06 [-0.26; 0.13]	0.75		362.9±420.2	0.17 [-0.12; 0.46]	0.56		390.5±508.6	0.1 [-0.3; 0.51]	0.85	0.87	0.97
SRGN		2965±5681.6		2972.3±4766.9	Ref	Ref		2944.8±7652.4	-0.09 [-0.16; -0.02]	0.062		2856.4±3933	-0.07 [-0.16; 0.02]	0.36		2887.9±4566.7	-0.09 [-0.22; 0.04]	0.44		3592.5±6583.6	-0.05 [-0.24; 0.15]	0.85		2985.6±5510.3	-0.19 [-0.46; 0.08]	0.52	0.21	0.23
SSX2		9.8±98.1		9.1±76.2	Ref	Ref		11.8±141.7	0 [-0.07; 0.08]	0.99		7.8±59	0.02 [-0.08; 0.12]	0.86		11±82.4	0.03 [-0.12; 0.18]	0.84		5.4±24.2	0.02 [-0.2; 0.24]	0.93		5.9±26.5	0.01 [-0.3; 0.32]	0.98	0.86	0.83
STAT1		5803.1±4164.5		5864±4132.7	Ref	Ref		5636±4248.4	-0.03 [-0.09; 0.02]	0.43		5864.2±4590.2	-0.02 [-0.09; 0.06]	0.85		5475.6±4341.2	-0.07 [-0.18; 0.04]	0.45		4942.3±3277.9	-0.1 [-0.26; 0.06]	0.5		4683.6±3507.6	-0.17 [-0.4; 0.05]	0.46	0.31	0.36
STAT3		4287.7±1866.8		4307±1864.4	Ref	Ref		4234.8±1873.2	-0.02 [-0.06; 0.01]	0.32		4237.6±1852.2	-0.03 [-0.07; 0.02]	0.53		4200.7±1808.7	-0.02 [-0.08; 0.04]	0.7		4335.9±1841.6	0.02 [-0.07; 0.11]	0.87		3956.1±1287.5	-0.04 [-0.17; 0.09]	0.83	0.5	0.39
STAT4		273.1±300.3		273.2±276.3	Ref	Ref		272.9±358.1	-0.06 [-0.14; 0.01]	0.22		278.4±347	-0.07 [-0.17; 0.03]	0.46		283.3±338.3	-0.08 [-0.22; 0.07]	0.54		283.6±303	-0.03 [-0.24; 0.18]	0.89		233.4±234.7	-0.2 [-0.5; 0.09]	0.52	0.27	0.22
STAT5A		617.8±440		629.9±422.9	Ref	Ref		584.6±482.5	-0.1 [-0.15; -0.05]	0.0086		613.7±486.2	-0.06 [-0.13; 0.01]	0.31		556.4±378.6	-0.14 [-0.24; -0.04]	0.11		596.8±371.6	-0.05 [-0.2; 0.09]	0.76		575±387	-0.11 [-0.32; 0.09]	0.64	0.037	0.046
STAT6		2819.6±1562.1		2835.3±1555.1	Ref	Ref		2776.7±1581.1	-0.03 [-0.06; 0.01]	0.34		2752±1500.7	-0.03 [-0.08; 0.02]	0.48		2788.7±1402.6	0 [-0.07; 0.07]	0.96		2911.5±1405	0.04 [-0.07; 0.14]	0.77		3038.4±1528.3	0.08 [-0.07; 0.22]	0.64	0.83	0.8
TAGAP		525±817.1		543.6±883.4	Ref	Ref		473.9±596	-0.12 [-0.2; -0.05]	0.02		504.5±664.9	-0.14 [-0.24; -0.03]	0.14		522.5±701.5	-0.09 [-0.23; 0.06]	0.49		573.3±834.3	-0.12 [-0.34; 0.1]	0.61		550.9±790.4	-0.14 [-0.44; 0.17]	0.73	0.1	0.1
TAP1		1811.5±1548.8		1825.8±1561.5	Ref	Ref		1772.5±1513.7	-0.02 [-0.08; 0.04]	0.68		1897.3±1741.5	-0.01 [-0.09; 0.07]	0.93		1686±1411.8	-0.1 [-0.21; 0.02]	0.35		1530.9±1233.1	-0.17 [-0.35; 0]	0.29		1616.5±1476.9	-0.13 [-0.37; 0.12]	0.67	0.27	0.32
TARP		202.3±372.1		203±377.7	Ref	Ref		200.3±356.3	0 [-0.11; 0.1]	0.97		212.1±310	-0.01 [-0.15; 0.12]	0.93		192.2±304.7	-0.15 [-0.35; 0.05]	0.39		189.1±268.9	-0.15 [-0.44; 0.15]	0.67		150±137.9	-0.16 [-0.57; 0.24]	0.78	0.49	0.48
TBP		433.7±204.6		433.2±205.8	Ref	Ref		435.3±201.2	0.02 [-0.02; 0.06]	0.59		434.2±215.9	0 [-0.06; 0.06]	0.98		434.1±210.4	0.02 [-0.06; 0.1]	0.76		473.4±233	0.11 [-0.01; 0.23]	0.35		458.3±253.2	0.05 [-0.11; 0.22]	0.83	0.65	0.66
TBX21		117.4±206.1		118.6±195.5	Ref	Ref		114.3±232.9	-0.06 [-0.16; 0.03]	0.34		113.8±152.3	-0.09 [-0.22; 0.04]	0.45		105.7±148.2	-0.13 [-0.32; 0.05]	0.42		103±145.4	-0.22 [-0.5; 0.06]	0.41		93.5±136.7	-0.29 [-0.67; 0.1]	0.48	0.17	0.19
TCF7		346.9±1050.4		316.9±811	Ref	Ref		429.2±1522.7	0.01 [-0.07; 0.09]	0.92		456.3±1450.4	0.03 [-0.08; 0.14]	0.83		493.7±1370.3	0 [-0.15; 0.16]	0.97		550.8±1678.2	-0.04 [-0.27; 0.2]	0.88		396±955.6	-0.12 [-0.45; 0.21]	0.78	0.96	0.95
TDO2		205.6±889.3		204.5±660.6	Ref	Ref		208.8±1328.5	-0.09 [-0.22; 0.03]	0.31		253.1±1851	-0.04 [-0.21; 0.13]	0.83		314.9±2625.4	-0.02 [-0.27; 0.22]	0.93		588.1±4064.5	0.22 [-0.14; 0.59]	0.53		996.5±5638.9	0.34 [-0.16; 0.85]	0.52	0.97	0.95
TFRC		3737±3712.1		3767.4±3843.3	Ref	Ref		3653.5±3326.3	0.02 [-0.03; 0.07]	0.54		3532.6±2654.3	0.03 [-0.03; 0.1]	0.6		3595±2914.1	0.03 [-0.06; 0.13]	0.71		3947.5±3348.4	0.11 [-0.04; 0.26]	0.42		3848±3456	0.03 [-0.18; 0.23]	0.94	0.37	0.35
TGFB1		5073.1±3059		5152.8±3110.6	Ref	Ref		4854.5±2903	-0.04 [-0.08; 0.01]	0.26		4816.5±2782.8	-0.04 [-0.11; 0.02]	0.46		4658±2784.4	-0.07 [-0.16; 0.02]	0.37		5152.3±3254.8	0.02 [-0.12; 0.16]	0.89		5346.2±3686.3	0.03 [-0.16; 0.22]	0.92	0.47	0.5
TIGIT		172.6±193		178.1±192	Ref	Ref		157.5±195.2	-0.11 [-0.2; -0.01]	0.097		164.1±217	-0.14 [-0.27; -0.01]	0.21		148.9±169.7	-0.29 [-0.48; -0.1]	0.099		135.5±155.9	-0.39 [-0.68; -0.11]	0.17		123±134.8	-0.48 [-0.87; -0.1]	0.28	0.0088	0.014
TLR3		135±150.6		137.4±153.7	Ref	Ref		128.4±141.5	-0.05 [-0.15; 0.06]	0.54		127.3±148.2	-0.09 [-0.23; 0.05]	0.47		138.8±159.4	0.01 [-0.19; 0.21]	0.96		136.8±149.8	0.09 [-0.21; 0.4]	0.8		137.7±136.6	0.17 [-0.25; 0.59]	0.78	0.74	0.62
TLR7		111.2±138.7		112.8±138.1	Ref	Ref		106.8±140.2	-0.07 [-0.18; 0.03]	0.34		108.7±137.1	-0.09 [-0.23; 0.05]	0.47		111.8±147.8	-0.1 [-0.3; 0.1]	0.57		124±175.9	-0.07 [-0.37; 0.24]	0.87		132.1±214.9	-0.1 [-0.52; 0.33]	0.86	0.27	0.26
TLR8		96.7±144.8		99.1±144.5	Ref	Ref		90±145.2	-0.14 [-0.23; -0.05]	0.031		90.5±114.7	-0.12 [-0.24; 0]	0.27		79.4±81.5	-0.14 [-0.32; 0.03]	0.35		84.3±91.1	-0.1 [-0.36; 0.16]	0.75		88.2±96.2	-0.1 [-0.46; 0.26]	0.85	0.16	0.2
TLR9		89.4±115.5		92±118.6	Ref	Ref		82.1±106.2	-0.08 [-0.16; 0]	0.17		79.9±104.8	-0.1 [-0.21; 0.01]	0.3		72±75.3	-0.14 [-0.3; 0.02]	0.35		60.9±54.5	-0.21 [-0.45; 0.03]	0.37		50.9±52.5	-0.4 [-0.74; -0.07]	0.3	0.076	0.13
TNF		84.5±97.3		88.9±103.6	Ref	Ref		72.6±76	-0.16 [-0.24; -0.07]	0.0086		74.5±79	-0.14 [-0.25; -0.03]	0.14		67.1±66.9	-0.21 [-0.37; -0.05]	0.15		70.1±63.7	-0.15 [-0.39; 0.1]	0.55		71.6±60.7	-0.13 [-0.47; 0.21]	0.78	0.037	0.046
TNFAIP8		253.8±233.3		259.9±233.2	Ref	Ref		237.2±233.1	-0.13 [-0.2; -0.05]	0.014		243.5±240.3	-0.15 [-0.25; -0.05]	0.079		237.3±230.8	-0.15 [-0.29; -0.01]	0.22		273.5±294.2	-0.03 [-0.25; 0.18]	0.88		271.2±293.8	0 [-0.29; 0.29]	1	0.06	0.054
TNFRSF14		1073.6±751.1		1093.3±723.3	Ref	Ref		1019.6±820.8	-0.07 [-0.12; -0.02]	0.044		1041.4±731.7	-0.05 [-0.12; 0.01]	0.41		1021.1±689.9	-0.05 [-0.14; 0.05]	0.57		1126.9±716.8	0.05 [-0.09; 0.2]	0.77		1102.3±691.1	0.04 [-0.15; 0.24]	0.86	0.46	0.4
TNFRSF17		79.9±141.6		82.8±145.9	Ref	Ref		71.8±128.8	-0.05 [-0.19; 0.08]	0.63		74.9±144.3	-0.08 [-0.26; 0.1]	0.64		63.9±106.2	-0.16 [-0.43; 0.1]	0.47		52±101.5	-0.37 [-0.76; 0.03]	0.33		48.7±104.2	-0.57 [-1.11; -0.02]	0.36	0.18	0.22
TNFRSF18		162.5±164.4		166±166.7	Ref	Ref		152.9±157.7	0 [-0.08; 0.08]	0.99		154.1±162.3	0.03 [-0.07; 0.14]	0.77		147.2±175.3	-0.01 [-0.16; 0.15]	0.96		125.3±109.6	-0.08 [-0.31; 0.16]	0.78		133.9±125	-0.08 [-0.41; 0.24]	0.85	0.86	0.87
TNFRSF4		120.2±330		124.3±373.8	Ref	Ref		109.1±155.8	0.03 [-0.05; 0.11]	0.64		108.9±145.4	0.04 [-0.07; 0.15]	0.75		91.9±90.1	-0.05 [-0.22; 0.11]	0.74		80.8±69.3	-0.16 [-0.41; 0.08]	0.49		83.6±78.3	-0.09 [-0.43; 0.25]	0.85	0.8	0.8
TNFRSF9		241±355.3		243.5±341.5	Ref	Ref		234.1±390.9	-0.05 [-0.16; 0.05]	0.5		255.3±448	-0.08 [-0.22; 0.06]	0.55		239.3±489.3	-0.16 [-0.37; 0.04]	0.37		187.4±173.1	-0.27 [-0.59; 0.04]	0.37		188.4±172.8	-0.2 [-0.63; 0.23]	0.72	0.16	0.17
TNFSF10		1888.2±2086.6		1952.8±2237.8	Ref	Ref		1711.2±1587.6	-0.07 [-0.14; -0.01]	0.098		1711.3±1590.6	-0.05 [-0.14; 0.03]	0.5		1663.1±1809.6	-0.14 [-0.27; -0.01]	0.22		1627.8±1239.2	-0.04 [-0.22; 0.15]	0.87		1785.3±1328	0.1 [-0.16; 0.35]	0.78	0.41	0.28
TNFSF13B		483.5±506.5		491.2±513.4	Ref	Ref		462.2±486.6	-0.09 [-0.17; 0]	0.17		483.4±498.2	-0.08 [-0.2; 0.03]	0.45		465.3±432.5	-0.04 [-0.21; 0.13]	0.79		456.7±404.5	-0.02 [-0.27; 0.24]	0.93		427.5±408.5	-0.08 [-0.43; 0.27]	0.86	0.35	0.35
TNFSF14		104.9±249.6		100.6±182	Ref	Ref		116.7±377.3	-0.11 [-0.24; 0.02]	0.22		116.6±384.7	-0.11 [-0.28; 0.06]	0.48		102.3±266.3	-0.06 [-0.3; 0.19]	0.81		134.9±348.2	0.1 [-0.27; 0.48]	0.82		140±451.9	0.19 [-0.32; 0.71]	0.78	0.71	0.68
TNFSF18		21.9±51.2		22.2±52.7	Ref	Ref		21±47	-0.03 [-0.14; 0.07]	0.71		24.8±61.5	0.05 [-0.1; 0.19]	0.77		23.1±47.8	0.05 [-0.16; 0.25]	0.81		26.3±56.7	0.13 [-0.18; 0.45]	0.71		33±72.6	0.33 [-0.1; 0.76]	0.46	0.79	0.82
TNFSF4		23.1±30.2		23.3±29.9	Ref	Ref		22.7±31.2	-0.02 [-0.11; 0.07]	0.76		24.3±32.2	-0.03 [-0.15; 0.09]	0.81		25.7±35.5	-0.01 [-0.19; 0.16]	0.95		23±31.6	-0.06 [-0.33; 0.2]	0.84		19.3±20.1	-0.02 [-0.38; 0.34]	0.97	0.73	0.77
TNFSF9		115.6±185.2		116.9±194.6	Ref	Ref		112.2±156.3	-0.06 [-0.14; 0.02]	0.24		108.1±162.5	-0.1 [-0.21; 0]	0.28		92.1±102.4	-0.22 [-0.37; -0.07]	0.11		104.2±129	-0.18 [-0.41; 0.05]	0.41		101.2±116.2	-0.19 [-0.51; 0.12]	0.58	0.12	0.13
TOP2A		1220.7±1207.1		1184.8±1215.6	Ref	Ref		1319.4±1178.6	0.09 [0.02; 0.17]	0.062		1343±1136.1	0.11 [0.01; 0.2]	0.21		1318.5±1063	0.08 [-0.06; 0.22]	0.5		1223.1±1073.9	0 [-0.21; 0.21]	0.98		1309±1101.2	0.1 [-0.18; 0.39]	0.79	0.24	0.21
TP63		90.7±290.4		93.4±309.4	Ref	Ref		83.3±230.4	0.01 [-0.14; 0.15]	0.97		88±271.7	-0.01 [-0.2; 0.19]	0.98		78.4±294.3	-0.04 [-0.33; 0.25]	0.91		109.2±423.4	0.21 [-0.23; 0.65]	0.68		173.5±578.2	0.86 [0.25; 1.46]	0.26	0.8	0.82
TRIM29		2661±5471.6		2768.4±5513.5	Ref	Ref		2366.2±5346.6	-0.04 [-0.22; 0.14]	0.81		2352.7±5448.7	-0.02 [-0.26; 0.21]	0.93		1747.9±4083.2	0.02 [-0.32; 0.36]	0.96		1971.2±5177.8	0.05 [-0.47; 0.56]	0.93		2215.1±6361.5	-0.15 [-0.86; 0.56]	0.87	0.97	0.78
TUBB		5246.7±2607.4		5252.5±2634.5	Ref	Ref		5230.8±2532.8	0 [-0.05; 0.04]	0.95		5121.1±2359.4	-0.02 [-0.07; 0.04]	0.77		5147.5±2500.3	-0.02 [-0.11; 0.06]	0.76		5086.8±2446.8	-0.03 [-0.15; 0.1]	0.85		5429.3±2585.2	0.04 [-0.13; 0.21]	0.85	0.67	0.72
TWIST1		146.9±313.1		147.3±309.2	Ref	Ref		145.7±323.7	0.02 [-0.1; 0.14]	0.84		143.4±241.2	-0.02 [-0.17; 0.14]	0.92		114.5±161.2	-0.09 [-0.32; 0.13]	0.67		135.6±188.7	0.06 [-0.28; 0.4]	0.88		140.2±188	0.16 [-0.31; 0.63]	0.82	0.93	0.96
TYROBP		7416±9898.8		7664±10326.5	Ref	Ref		6735.4±8585.5	-0.11 [-0.19; -0.03]	0.04		6881.8±8041.1	-0.1 [-0.2; 0]	0.27		6551.6±8286.2	-0.13 [-0.28; 0.02]	0.32		8059.3±11438.3	-0.05 [-0.27; 0.18]	0.86		8677.4±14177.9	-0.04 [-0.35; 0.27]	0.94	0.18	0.19
VCAM1		593±1009		612±1061	Ref	Ref		540.9±848.5	-0.14 [-0.25; -0.04]	0.058		535.1±889	-0.19 [-0.33; -0.04]	0.14		496.2±771.6	-0.24 [-0.45; -0.04]	0.19		496±561.7	-0.05 [-0.37; 0.26]	0.88		560.1±604.7	0.15 [-0.28; 0.58]	0.82	0.13	0.16
VEGFA		9135.6±10555.2		8784.9±10123.3	Ref	Ref		10097.9±11610	0.1 [0.03; 0.17]	0.029		9714±11478.8	0.05 [-0.04; 0.14]	0.55		9537±9125.8	0.1 [-0.02; 0.23]	0.37		10232.6±9319	0.16 [-0.04; 0.35]	0.4		9788±8426.5	0.15 [-0.12; 0.41]	0.64	0.17	0.17
VTCN1		44.5±126		45.3±128.6	Ref	Ref		42.2±118.6	-0.08 [-0.21; 0.06]	0.44		42±113.8	-0.04 [-0.23; 0.14]	0.83		48.5±115.1	0.15 [-0.11; 0.42]	0.5		45.3±119.2	0.1 [-0.3; 0.5]	0.84		52.6±154.7	0.03 [-0.53; 0.58]	0.98	0.87	0.99
XAGE1B		1565.2±4288.7		1503.9±4620.8	Ref	Ref		1733.5±3201.3	0.16 [-0.06; 0.38]	0.31		1713.7±3514.2	-0.02 [-0.31; 0.26]	0.94		1969.6±3889.1	0.11 [-0.3; 0.53]	0.78		1557.3±2452.6	-0.43 [-1.05; 0.2]	0.48		1173.1±1723.7	-0.62 [-1.48; 0.24]	0.5	0.74	0.72
ZAP70		353.9±665.9		345.2±576.5	Ref	Ref		377.7±864.8	-0.04 [-0.13; 0.05]	0.57		412.3±1001.3	-0.04 [-0.17; 0.08]	0.75		444.5±1203.5	-0.08 [-0.26; 0.09]	0.57		520.8±1557.7	-0.09 [-0.36; 0.18]	0.79		318.6±705.1	-0.36 [-0.74; 0.01]	0.36	0.3	0.28
ZBTB46		71.9±80.1		72.6±84	Ref	Ref		69.9±68.5	-0.01 [-0.07; 0.06]	0.94		70.1±67.4	0.02 [-0.06; 0.11]	0.83		63.2±47.1	0.01 [-0.12; 0.13]	0.96		63.8±45.3	0.05 [-0.13; 0.24]	0.81		57.1±33.9	0.03 [-0.23; 0.29]	0.94	0.89	0.94
ZEB1		813.4±648.7		806.3±635	Ref	Ref		832.7±684.7	0.05 [-0.02; 0.13]	0.32		879±783	0.06 [-0.04; 0.16]	0.5		879.6±737.6	0.11 [-0.04; 0.25]	0.42		1005±898.7	0.25 [0.03; 0.47]	0.23		939.5±706.2	0.3 [0; 0.61]	0.36	0.13	0.13

## Sheet: Supplementary Table 5.C
Supplementary Table 5. Differences in immune gene expression between younger and older NSCLC patient tumors in all (A), female (B), or male (C) patients, and between male and female patients (D). Differences were assessed via linear regression adjusted for tumor tissue location and histology. Normalized reads per million (nRPM) values were log transformed (after a pseudo-count of 1 was added) pri…
C. Testing in males
	All patients		Age ≥65				Age <65				Age <60				Age <55				Age <50				Age <45					P for trend adjusted for ALK/EGFR+ cases
Gene	N	Summary stats	N	Summary stats	Beta	P	N	Summary stats	Beta	P	N	Summary stats	Beta	P	N	Summary stats	Beta	P	N	Summary stats	Beta	P	N	Summary stats	Beta	P	P for trend
Total number of patients	4095	-	3081	-	-	-	1014	-	-	-	455	-	-	-	206	-	-	-	94	-	-	-	52	-	-	-	-	-
Gene expression nRPM (Mean±SD)	3352		2529				819				370				172				82				43
ABCF1		3096.7±2002.4		3118.2±1923.4	Ref	Ref		3030.5±2228.6	-0.04 [-0.07; -0.01]	0.06		3037.8±2344.1	-0.03 [-0.08; 0.01]	0.29		3169.5±3165.5	-0.03 [-0.1; 0.03]	0.51		2931.6±1861.1	-0.07 [-0.16; 0.03]	0.34		3137.4±2166	-0.01 [-0.14; 0.11]	0.93	0.21	0.18
ADGRE5		1977.1±2192.9		2005.7±2271.1	Ref	Ref		1888.9±1930.1	-0.09 [-0.15; -0.04]	0.0099		1882.5±2179.2	-0.12 [-0.19; -0.04]	0.03		1992±1751.7	-0.02 [-0.13; 0.09]	0.8		2076±1995.9	-0.03 [-0.19; 0.13]	0.82		2261.2±2443.8	-0.02 [-0.24; 0.2]	0.94	0.084	0.12
ADORA2A		168.9±255.1		172.2±270.1	Ref	Ref		158.7±201.9	-0.09 [-0.16; -0.01]	0.053		163.8±258.6	-0.08 [-0.18; 0.02]	0.24		172.7±323.9	-0.06 [-0.2; 0.08]	0.54		145.8±150.1	-0.1 [-0.29; 0.1]	0.52		166.7±183.1	0.07 [-0.2; 0.33]	0.81	0.25	0.32
AIF1		1411.7±1797.4		1429.5±1686.8	Ref	Ref		1356.5±2102.8	-0.12 [-0.19; -0.04]	0.015		1399.4±2528.8	-0.13 [-0.23; -0.02]	0.06		1543.6±3365.8	-0.1 [-0.25; 0.05]	0.32		1132±1075	-0.21 [-0.42; 0]	0.17		1253.3±1351	-0.18 [-0.47; 0.11]	0.59	0.03	0.04
AKT1		2247.5±2128.2		2241.5±1907	Ref	Ref		2266.2±2700.8	-0.04 [-0.09; 0]	0.1		2344.7±3067.2	-0.03 [-0.09; 0.03]	0.42		2492.7±3700.7	-0.02 [-0.11; 0.06]	0.71		2338.7±2265.8	-0.02 [-0.14; 0.1]	0.84		2652.1±2710.7	0.05 [-0.11; 0.21]	0.78	0.6	0.35
ALOX15B		544.6±1306.4		537.2±1301.1	Ref	Ref		567.4±1323.3	-0.01 [-0.15; 0.12]	0.88		655.7±1529.2	0.04 [-0.14; 0.23]	0.75		647.1±1620.6	-0.09 [-0.35; 0.18]	0.65		840.8±1637.8	0.01 [-0.36; 0.38]	0.97		849.1±1867.6	-0.04 [-0.55; 0.47]	0.93	0.76	0.46
ARG1		62.9±441.8		61±439.2	Ref	Ref		69±450	0.1 [-0.03; 0.23]	0.23		68.9±371.8	0.16 [-0.02; 0.34]	0.17		53.5±322	0.06 [-0.19; 0.31]	0.75		70.3±439.2	-0.05 [-0.41; 0.31]	0.86		20.2±63.5	-0.11 [-0.6; 0.38]	0.81	0.53	0.44
AXL		411.8±438.8		421.9±451.8	Ref	Ref		380.6±394.8	-0.07 [-0.15; 0.01]	0.15		373.9±404.3	-0.08 [-0.19; 0.03]	0.26		388.7±474.6	-0.1 [-0.26; 0.06]	0.34		387.3±554.4	-0.18 [-0.4; 0.04]	0.26		395.1±667.1	-0.14 [-0.45; 0.16]	0.66	0.11	0.13
B3GAT1		98.1±317.7		95.3±265.7	Ref	Ref		106.7±441.2	-0.22 [-0.35; -0.09]	0.0057		115.6±530.6	-0.24 [-0.41; -0.06]	0.039		140.4±686.3	-0.27 [-0.52; -0.02]	0.1		127±276.2	-0.15 [-0.5; 0.2]	0.59		151.5±313.2	0.04 [-0.44; 0.53]	0.93	0.13	0.04
BAGE		62.5±299.1		57.3±263.6	Ref	Ref		78.8±388.4	0.09 [-0.06; 0.24]	0.33		65.2±298.6	-0.06 [-0.27; 0.14]	0.67		50.5±245.5	-0.24 [-0.53; 0.05]	0.21		58.5±269.8	-0.08 [-0.49; 0.34]	0.84		35.2±164.5	-0.26 [-0.83; 0.31]	0.69	0.7	0.77
BATF		774.7±676.3		783±686.1	Ref	Ref		749.1±644.7	-0.08 [-0.15; -0.01]	0.082		804.1±709	-0.01 [-0.11; 0.09]	0.89		855.7±778.5	0 [-0.14; 0.14]	0.99		832.1±747.3	-0.06 [-0.26; 0.14]	0.69		943.8±850.8	-0.06 [-0.33; 0.21]	0.81	0.55	0.48
BCL2		198±227.9		202.4±229.8	Ref	Ref		184.4±221.8	-0.09 [-0.17; -0.01]	0.058		184.1±238.6	-0.11 [-0.22; -0.01]	0.11		170±212	-0.19 [-0.34; -0.03]	0.068		167.4±244.4	-0.2 [-0.41; 0.02]	0.22		191.4±315.5	-0.12 [-0.41; 0.17]	0.71	0.028	0.048
BCL2L11		314.6±186.9		314.8±182.6	Ref	Ref		314±199.6	-0.05 [-0.09; 0]	0.11		299.7±181.1	-0.08 [-0.14; -0.02]	0.035		287.4±172.3	-0.12 [-0.2; -0.04]	0.033		271±136.4	-0.13 [-0.24; -0.01]	0.13		294.7±134	-0.03 [-0.19; 0.13]	0.84	0.032	0.038
BCL6		2068.1±1872.6		2076.1±1935.3	Ref	Ref		2043.7±1664.7	0 [-0.05; 0.04]	0.93		2095.5±1761.7	0.01 [-0.06; 0.08]	0.83		2048.7±1881.2	-0.02 [-0.11; 0.07]	0.77		1840±1186.8	-0.07 [-0.2; 0.06]	0.47		1953.1±1311.9	-0.03 [-0.2; 0.15]	0.89	0.64	0.68
BRCA1		205.8±163.6		207.2±169.6	Ref	Ref		201.2±143.4	-0.03 [-0.08; 0.03]	0.48		203.2±133.5	-0.01 [-0.09; 0.07]	0.89		202.1±142.5	0 [-0.11; 0.12]	0.97		179.9±132.1	-0.12 [-0.28; 0.04]	0.33		180.4±126.8	-0.09 [-0.32; 0.13]	0.71	0.62	0.65
BRCA2		141.1±111.8		139±107.9	Ref	Ref		147.7±122.8	0.04 [-0.03; 0.12]	0.36		151.9±120.6	0.11 [0; 0.22]	0.13		159.4±138	0.15 [-0.01; 0.3]	0.15		150.8±107.3	0.1 [-0.12; 0.32]	0.55		151.5±98.4	0.13 [-0.17; 0.43]	0.71	0.15	0.17
BST2		8530.5±7320.9		8604±7389.1	Ref	Ref		8303.4±7105.8	-0.05 [-0.12; 0.03]	0.33		8406.5±7347.5	-0.04 [-0.14; 0.06]	0.59		8617.4±7256.1	-0.03 [-0.18; 0.12]	0.78		9131.4±7500.5	0.03 [-0.18; 0.24]	0.86		8134.8±7145.7	-0.09 [-0.38; 0.19]	0.78	0.41	0.39
BTLA		110.2±271.1		109.1±247.7	Ref	Ref		113.6±333.5	-0.09 [-0.21; 0.02]	0.2		126.5±391.2	-0.09 [-0.25; 0.07]	0.39		87±166.9	-0.27 [-0.5; -0.05]	0.068		82.3±153.7	-0.35 [-0.67; -0.03]	0.13		82.8±131	-0.26 [-0.7; 0.18]	0.6	0.047	0.079
BUB1		300.7±255.1		291.9±239.6	Ref	Ref		328.1±296.5	0.05 [-0.02; 0.12]	0.22		322.8±280.3	0.05 [-0.04; 0.14]	0.38		321.7±256.9	0.03 [-0.1; 0.16]	0.77		300.1±264.7	-0.11 [-0.29; 0.08]	0.43		296.1±250.3	-0.22 [-0.47; 0.03]	0.41	1	0.91
C10orf54		722.2±1195.5		724.5±1050.6	Ref	Ref		715.1±1560.9	-0.05 [-0.11; 0.02]	0.24		688.7±1047.3	-0.06 [-0.14; 0.03]	0.33		649±666.6	-0.03 [-0.15; 0.09]	0.74		554.4±540	-0.15 [-0.32; 0.03]	0.24		642±709.8	-0.09 [-0.33; 0.15]	0.73	0.16	0.24
C1QA		4473.3±7121.4		4582.4±7022.6	Ref	Ref		4136.3±7412.6	-0.11 [-0.2; -0.01]	0.063		3904.6±6492.1	-0.13 [-0.26; -0.01]	0.11		4118.8±5586.9	-0.09 [-0.27; 0.09]	0.47		3235.1±3155.3	-0.23 [-0.48; 0.03]	0.23		3191.2±3155.4	-0.2 [-0.56; 0.15]	0.6	0.063	0.076
C1QB		7339.2±55514.3		6437.4±23359.2	Ref	Ref		10123.9±104466.8	-0.04 [-0.14; 0.06]	0.54		5848.7±13342.9	-0.12 [-0.26; 0.02]	0.17		6304±9011.3	-0.03 [-0.23; 0.17]	0.82		6196.9±9606.1	-0.13 [-0.41; 0.15]	0.55		7204.2±11461.6	-0.08 [-0.47; 0.3]	0.82	0.24	0.27
CA4		148.1±557		147.3±410.2	Ref	Ref		150.2±865.8	0.03 [-0.13; 0.18]	0.8		114.6±403.1	-0.01 [-0.23; 0.21]	0.95		106.9±452.2	-0.13 [-0.44; 0.17]	0.55		76.3±139.6	-0.04 [-0.47; 0.4]	0.92		100.3±161.7	0.45 [-0.15; 1.05]	0.5	0.98	0.93
CBLB		867.9±731.6		880.7±746.5	Ref	Ref		828.4±682.4	-0.08 [-0.14; -0.02]	0.048		809.9±632.2	-0.09 [-0.18; 0]	0.11		801.5±668.5	-0.11 [-0.23; 0.01]	0.17		771.1±627.8	-0.16 [-0.33; 0.01]	0.2		854.8±675.1	-0.07 [-0.31; 0.16]	0.78	0.049	0.047
CCL17		92.7±234.8		98.4±251.1	Ref	Ref		75.2±174.1	-0.13 [-0.27; 0]	0.12		92±219.8	0.01 [-0.18; 0.21]	0.91		94.9±207	-0.12 [-0.39; 0.15]	0.56		133.1±264.3	0.16 [-0.23; 0.54]	0.6		86.7±163.6	-0.1 [-0.63; 0.42]	0.83	0.64	0.45
CCL18		1336.7±2641		1313±2290.9	Ref	Ref		1409.7±3509	-0.11 [-0.24; 0.02]	0.17		1423.6±4241	-0.11 [-0.29; 0.07]	0.36		1818.5±5871.3	-0.08 [-0.34; 0.17]	0.66		1175.7±1899.1	0.01 [-0.35; 0.37]	0.96		868.4±1253.4	-0.28 [-0.77; 0.22]	0.6	0.36	0.46
CCL2		1154.4±2058.7		1144.2±2001.5	Ref	Ref		1186±2227	-0.03 [-0.12; 0.07]	0.66		1270.2±2790.4	-0.02 [-0.15; 0.11]	0.83		1329.9±2766.5	-0.02 [-0.2; 0.17]	0.9		1115.4±1666.4	-0.01 [-0.27; 0.25]	0.96		1075.4±1618.4	-0.12 [-0.47; 0.23]	0.75	0.74	0.72
CCL20		573.8±1561.2		532.7±1326	Ref	Ref		700.8±2125.3	0.02 [-0.12; 0.15]	0.84		666±1629.6	0.02 [-0.16; 0.2]	0.88		756.9±1928.8	-0.09 [-0.35; 0.16]	0.64		601±1375.9	-0.14 [-0.5; 0.22]	0.62		805.7±1785.1	-0.05 [-0.54; 0.45]	0.93	0.91	0.93
CCL21		1173.7±3187.7		1155.4±2911.2	Ref	Ref		1230.1±3921.8	-0.04 [-0.21; 0.13]	0.73		1456.3±5369.9	-0.04 [-0.27; 0.2]	0.83		782.1±1815.5	-0.31 [-0.64; 0.02]	0.17		948±2111.5	0.11 [-0.36; 0.58]	0.79		909.4±2048.9	-0.29 [-0.93; 0.35]	0.69	0.54	0.72
CCL22		213.4±621.3		226.5±694.4	Ref	Ref		173.1±295.2	-0.07 [-0.18; 0.05]	0.36		197.6±329.4	0 [-0.16; 0.16]	0.98		178.2±317.4	-0.15 [-0.38; 0.08]	0.34		217.4±406.1	-0.05 [-0.38; 0.27]	0.85		136.8±179.6	-0.24 [-0.68; 0.2]	0.62	0.43	0.37
CCL3		567.2±2040		587.5±2296.9	Ref	Ref		504.5±847.4	-0.06 [-0.15; 0.02]	0.25		510.8±1011	-0.09 [-0.21; 0.03]	0.25		546.4±1318.2	-0.14 [-0.32; 0.03]	0.21		409.9±460.7	-0.31 [-0.56; -0.06]	0.077		445.6±479	-0.26 [-0.59; 0.08]	0.48	0.074	0.11
CCL4		581.5±1060.8		587.4±1039.1	Ref	Ref		563.4±1125.6	-0.07 [-0.15; 0.02]	0.22		559.9±1423	-0.07 [-0.19; 0.05]	0.39		640.2±2022.5	-0.07 [-0.25; 0.1]	0.56		436.4±479.7	-0.21 [-0.46; 0.03]	0.23		475.4±575.9	-0.2 [-0.54; 0.13]	0.59	0.15	0.25
CCL5		987.8±1892.2		994.6±1851.9	Ref	Ref		966.7±2012.4	-0.13 [-0.23; -0.04]	0.03		892.9±1433.1	-0.17 [-0.3; -0.04]	0.053		858±1575.9	-0.26 [-0.45; -0.07]	0.039		799.6±1109.5	-0.24 [-0.51; 0.02]	0.22		888.1±1400.6	-0.25 [-0.62; 0.11]	0.53	0.017	0.04
CCNB2		544.4±553.2		532.7±559.7	Ref	Ref		580.6±531.6	0.11 [0.03; 0.2]	0.039		606.6±528.9	0.16 [0.04; 0.28]	0.045		638±544.6	0.22 [0.05; 0.39]	0.051		632.5±518.7	0.14 [-0.1; 0.38]	0.44		666.5±636.2	0 [-0.34; 0.33]	0.99	0.07	0.048
CCR1		454.5±790		464.7±850.6	Ref	Ref		422.8±562.2	-0.08 [-0.17; 0]	0.11		436.5±674.9	-0.09 [-0.2; 0.03]	0.25		507.3±881.5	-0.05 [-0.21; 0.12]	0.71		353.6±302.2	-0.3 [-0.53; -0.07]	0.068		362.9±311.9	-0.36 [-0.67; -0.04]	0.31	0.067	0.082
CCR2		108.4±167.4		110.3±163.8	Ref	Ref		102.5±178	-0.13 [-0.24; -0.03]	0.05		90.5±113.6	-0.23 [-0.38; -0.08]	0.022		83.8±101.9	-0.28 [-0.49; -0.07]	0.046		91.7±99.7	-0.24 [-0.53; 0.06]	0.28		94.3±106.2	-0.28 [-0.68; 0.13]	0.53	0.018	0.024
CCR4		58.1±78.3		60.3±80.2	Ref	Ref		51.1±71.7	-0.13 [-0.24; -0.03]	0.048		52.7±75	-0.13 [-0.28; 0.02]	0.18		45.2±64.8	-0.36 [-0.57; -0.14]	0.013		44±64.7	-0.31 [-0.61; 0]	0.17		39.2±50.2	-0.37 [-0.79; 0.04]	0.41	0.012	0.017
CCR5		296.1±341.7		302.1±348.3	Ref	Ref		277.7±320.1	-0.12 [-0.22; -0.02]	0.064		262.7±307.6	-0.16 [-0.3; -0.02]	0.071		250.1±288.8	-0.25 [-0.45; -0.05]	0.064		228.1±237.1	-0.47 [-0.76; -0.18]	0.027		242±284.4	-0.48 [-0.87; -0.09]	0.26	0.0072	0.013
CCR6		65±134.8		65.9±138.5	Ref	Ref		62±122.4	-0.14 [-0.26; -0.03]	0.046		73.5±156.8	-0.09 [-0.25; 0.07]	0.38		62.8±107.6	-0.24 [-0.46; -0.02]	0.11		77.7±129	-0.09 [-0.41; 0.22]	0.7		70.8±108.3	-0.11 [-0.54; 0.32]	0.81	0.17	0.17
CCR7		179.4±437.6		181.8±422.2	Ref	Ref		171.9±482.3	-0.07 [-0.19; 0.04]	0.33		205.1±618.1	-0.07 [-0.24; 0.09]	0.53		171.3±484	-0.21 [-0.45; 0.02]	0.18		134.4±233.9	-0.31 [-0.65; 0.02]	0.21		154.2±270.1	-0.26 [-0.72; 0.2]	0.6	0.12	0.16
CD14		3436.8±6948		3429.5±4837.5	Ref	Ref		3459.3±11189.5	-0.12 [-0.2; -0.04]	0.019		3822.1±15695.3	-0.14 [-0.25; -0.03]	0.053		4975.5±22735.7	-0.04 [-0.2; 0.11]	0.71		3142.3±3810.2	-0.2 [-0.42; 0.02]	0.22		3019.1±3141.4	-0.08 [-0.38; 0.22]	0.81	0.063	0.073
CD160		13.5±28.3		13.8±29.4	Ref	Ref		12.3±24.6	-0.1 [-0.21; 0.01]	0.14		11.1±19.2	-0.13 [-0.28; 0.01]	0.17		9.4±18.4	-0.27 [-0.48; -0.06]	0.051		7.8±10.2	-0.26 [-0.56; 0.04]	0.23		8.1±11.6	-0.24 [-0.65; 0.17]	0.6	0.045	0.074
CD163		2645±4424.4		2636.9±4558.4	Ref	Ref		2670.1±3984.8	-0.06 [-0.16; 0.04]	0.33		2682.3±3798.2	-0.07 [-0.2; 0.06]	0.43		3207.3±4349.7	0.07 [-0.12; 0.25]	0.64		2969.2±4162.8	-0.11 [-0.37; 0.16]	0.61		3562.4±5015.2	-0.07 [-0.43; 0.3]	0.85	0.45	0.49
CD19		337.8±1047.7		333.1±933.9	Ref	Ref		352.4±1339.9	-0.17 [-0.32; -0.03]	0.053		383.1±1424.2	-0.11 [-0.31; 0.09]	0.4		231.5±614	-0.26 [-0.54; 0.02]	0.17		248.4±724.5	-0.28 [-0.68; 0.12]	0.36		224.3±456.8	-0.22 [-0.76; 0.33]	0.72	0.081	0.15
CD1C		82.4±180.6		84.1±183.8	Ref	Ref		77.4±170.5	-0.13 [-0.27; 0]	0.13		90.5±212.1	-0.16 [-0.35; 0.04]	0.22		79.5±206.4	-0.3 [-0.57; -0.03]	0.1		105.3±239.1	-0.06 [-0.44; 0.33]	0.86		102.1±280.7	-0.35 [-0.87; 0.18]	0.54	0.13	0.081
CD1D		42.5±75		42.9±73.5	Ref	Ref		41.6±79.4	-0.07 [-0.16; 0.02]	0.21		47.6±104.9	-0.03 [-0.16; 0.09]	0.72		51.8±136.4	-0.04 [-0.22; 0.13]	0.73		44.4±64.8	-0.04 [-0.29; 0.21]	0.86		44.3±61.5	-0.04 [-0.38; 0.3]	0.92	0.46	0.54
CD2		761±995.1		778.5±1011.2	Ref	Ref		707±942.1	-0.14 [-0.24; -0.04]	0.026		698.1±952.2	-0.18 [-0.32; -0.04]	0.049		616.3±859.7	-0.32 [-0.52; -0.12]	0.015		599.4±693.8	-0.41 [-0.69; -0.12]	0.052		670.6±835.7	-0.46 [-0.85; -0.07]	0.3	0.0033	0.0067
CD209		422.9±575.4		430.4±590.3	Ref	Ref		399.7±526.4	-0.09 [-0.2; 0.01]	0.17		371.9±484.4	-0.11 [-0.26; 0.04]	0.25		409.9±568.2	-0.1 [-0.31; 0.12]	0.53		311.1±349.3	-0.2 [-0.5; 0.1]	0.37		274.6±227.1	-0.21 [-0.62; 0.2]	0.64	0.14	0.21
CD22		341.7±1025.5		341.4±974.6	Ref	Ref		342.4±1169.5	-0.16 [-0.28; -0.05]	0.024		413.4±1334.3	-0.09 [-0.25; 0.07]	0.42		251±641.9	-0.28 [-0.5; -0.05]	0.068		273.6±760.9	-0.36 [-0.68; -0.04]	0.13		230.5±409.1	-0.33 [-0.77; 0.11]	0.5	0.053	0.079
CD226		243.4±337.9		248.2±347.3	Ref	Ref		228.6±306.5	-0.08 [-0.18; 0.01]	0.15		230.6±335.1	-0.12 [-0.25; 0.01]	0.16		207.1±240.2	-0.21 [-0.39; -0.02]	0.1		202.9±231.2	-0.32 [-0.58; -0.05]	0.097		201.9±218.6	-0.3 [-0.66; 0.07]	0.44	0.04	0.059
CD244		104.5±126.3		108.3±132.5	Ref	Ref		93±104.2	-0.15 [-0.25; -0.05]	0.013		82±84.4	-0.24 [-0.38; -0.11]	0.009		75.7±80.1	-0.34 [-0.53; -0.15]	0.0091		62.7±60.8	-0.59 [-0.86; -0.32]	0.0036		64.4±69.5	-0.64 [-1; -0.27]	0.081	0.00032	0.0007
CD247		221.9±289.9		228.1±290.2	Ref	Ref		202.9±288.1	-0.17 [-0.26; -0.07]	0.0039		201.6±292.5	-0.19 [-0.32; -0.07]	0.024		172.3±237.1	-0.32 [-0.5; -0.14]	0.0091		153.2±167.7	-0.44 [-0.7; -0.19]	0.026		163.3±177	-0.35 [-0.7; -0.01]	0.36	0.00085	0.0026
CD27		160.9±251.4		165.4±253.8	Ref	Ref		146.7±243.4	-0.12 [-0.24; -0.01]	0.08		141.3±226.3	-0.14 [-0.29; 0.02]	0.17		112±176.3	-0.28 [-0.5; -0.06]	0.061		125±213.1	-0.18 [-0.49; 0.13]	0.43		125.2±235.1	-0.21 [-0.64; 0.21]	0.64	0.04	0.088
CD274		187.1±258.7		189.7±266	Ref	Ref		179±234.7	-0.05 [-0.15; 0.04]	0.39		177.2±251.4	-0.08 [-0.21; 0.05]	0.36		191.9±315.3	-0.12 [-0.3; 0.07]	0.35		188.7±382.6	-0.28 [-0.54; -0.02]	0.14		187.9±451.7	-0.35 [-0.71; 0.01]	0.36	0.11	0.15
CD276		335.5±335.5		333.2±309.2	Ref	Ref		342.8±406.3	-0.01 [-0.06; 0.05]	0.85		350.8±458.4	-0.01 [-0.08; 0.07]	0.9		348±394.2	0 [-0.1; 0.11]	0.97		358.7±483.7	0 [-0.15; 0.15]	0.98		385.8±611.8	0.05 [-0.15; 0.25]	0.81	0.97	0.99
CD28		147.6±219.9		150.9±219.2	Ref	Ref		137.3±221.9	-0.13 [-0.23; -0.03]	0.041		141.1±246.4	-0.17 [-0.31; -0.03]	0.058		131.4±207.6	-0.19 [-0.39; 0]	0.15		117.2±130.1	-0.19 [-0.47; 0.09]	0.36		127.1±144.5	-0.09 [-0.47; 0.29]	0.81	0.044	0.053
CD3		660.4±777.6		677.9±772.9	Ref	Ref		606.3±790	-0.15 [-0.23; -0.06]	0.0085		605.8±815.6	-0.17 [-0.29; -0.05]	0.036		521.6±686	-0.3 [-0.47; -0.12]	0.012		486.2±535.6	-0.33 [-0.58; -0.09]	0.057		509.2±578.7	-0.31 [-0.64; 0.02]	0.4	0.0031	0.0072
CD33		170.2±188.1		173.6±194.8	Ref	Ref		159.8±165.5	-0.11 [-0.2; -0.02]	0.041		156.8±175.5	-0.15 [-0.27; -0.03]	0.058		171.4±202.2	-0.09 [-0.26; 0.08]	0.44		164.6±177.1	-0.13 [-0.37; 0.11]	0.48		176.7±165.5	0 [-0.33; 0.34]	0.98	0.097	0.092
CD37		2638.3±4140.4		2719.9±4116.6	Ref	Ref		2386.1±4205.6	-0.23 [-0.32; -0.15]	1.9e-05		2447.2±4379.9	-0.24 [-0.36; -0.13]	0.0046		1970.8±2570.5	-0.31 [-0.48; -0.15]	0.0053		1844.9±2417.4	-0.4 [-0.64; -0.17]	0.026		2043.2±2484.6	-0.36 [-0.68; -0.04]	0.3	0.00018	0.0006
CD38		317.2±457.9		322.4±471.8	Ref	Ref		301±411.8	-0.04 [-0.15; 0.08]	0.63		283.6±416.1	-0.15 [-0.32; 0.01]	0.16		314.6±475	-0.12 [-0.35; 0.11]	0.47		303.4±373.4	-0.18 [-0.51; 0.15]	0.48		311.7±430.5	-0.27 [-0.72; 0.18]	0.59	0.15	0.24
CD3D		720.7±832.7		745.3±842.6	Ref	Ref		644.6±797.2	-0.15 [-0.25; -0.06]	0.0085		655±889.1	-0.18 [-0.31; -0.05]	0.035		572.5±770.1	-0.33 [-0.51; -0.14]	0.0091		531.6±629	-0.42 [-0.68; -0.16]	0.03		553.4±657.3	-0.36 [-0.71; 0]	0.36	0.0017	0.0046
CD3E		810.5±1168.4		830.8±1124	Ref	Ref		747.8±1294.4	-0.16 [-0.25; -0.07]	0.0051		733.7±989.8	-0.18 [-0.31; -0.06]	0.032		635.1±838	-0.3 [-0.49; -0.12]	0.013		585.5±649.1	-0.36 [-0.62; -0.11]	0.052		584.5±680.6	-0.36 [-0.71; -0.01]	0.36	0.0026	0.0064
CD3G		451.4±563.1		459±555.2	Ref	Ref		427.8±586.9	-0.13 [-0.22; -0.03]	0.034		428.9±665	-0.16 [-0.29; -0.02]	0.066		357.4±549.5	-0.3 [-0.49; -0.11]	0.017		341.6±411.2	-0.32 [-0.59; -0.06]	0.09		389.7±494.6	-0.29 [-0.66; 0.07]	0.44	0.0099	0.021
CD4		785.5±741.2		806.4±730.5	Ref	Ref		721±770.1	-0.16 [-0.24; -0.07]	0.0026		726.2±856	-0.16 [-0.27; -0.04]	0.036		745.3±1051.5	-0.17 [-0.33; -0.01]	0.11		673.8±579	-0.2 [-0.42; 0.03]	0.24		663.6±514.7	-0.12 [-0.43; 0.19]	0.73	0.015	0.02
CD40		432.1±350.7		440.6±351.4	Ref	Ref		405.9±347.5	-0.1 [-0.17; -0.04]	0.012		407.3±357.1	-0.09 [-0.18; 0]	0.13		381.3±291.7	-0.12 [-0.24; 0.01]	0.18		378.9±286.9	-0.14 [-0.33; 0.04]	0.28		384.7±270.1	-0.1 [-0.35; 0.15]	0.71	0.045	0.061
CD40LG		36.7±62.4		37.8±61.9	Ref	Ref		33.3±63.8	-0.15 [-0.27; -0.04]	0.034		35.2±75.8	-0.19 [-0.35; -0.03]	0.066		27.2±44.5	-0.32 [-0.54; -0.09]	0.035		29±46.2	-0.26 [-0.58; 0.06]	0.26		34.7±58.3	-0.27 [-0.7; 0.17]	0.59	0.025	0.029
CD44		195.8±576.3		196.4±607.3	Ref	Ref		194.1±468.2	-0.05 [-0.17; 0.08]	0.54		193.5±489.1	0.04 [-0.13; 0.21]	0.74		182.3±501.3	0.06 [-0.19; 0.3]	0.74		106.5±229.6	0.13 [-0.22; 0.48]	0.62		100.7±257.2	-0.02 [-0.5; 0.45]	0.96	0.69	0.72
CD47		3660.8±3340.6		3633.9±3279	Ref	Ref		3743.9±3524.6	-0.04 [-0.1; 0.02]	0.35		3622.4±3316.2	-0.06 [-0.15; 0.02]	0.24		3593.1±3307.3	-0.08 [-0.2; 0.03]	0.28		3958.2±3676.3	-0.02 [-0.19; 0.14]	0.86		4028.7±3170.7	-0.02 [-0.25; 0.21]	0.93	0.26	0.16
CD48		267.7±371.5		277.8±389	Ref	Ref		236.5±309.4	-0.14 [-0.23; -0.05]	0.017		240.1±356.2	-0.17 [-0.3; -0.05]	0.036		206.4±323.1	-0.29 [-0.47; -0.12]	0.015		184.7±239.5	-0.35 [-0.6; -0.09]	0.057		188.4±270.4	-0.35 [-0.7; -0.01]	0.36	0.0033	0.0075
CD52		1981.8±2799		1991.1±2641.2	Ref	Ref		1953.2±3239.7	-0.09 [-0.19; 0]	0.13		1881.6±3237.5	-0.14 [-0.27; -0.01]	0.1		1420.8±2085.1	-0.3 [-0.48; -0.11]	0.015		1400.8±1697.4	-0.27 [-0.53; -0.01]	0.15		1523±2022.8	-0.28 [-0.64; 0.08]	0.48	0.015	0.025
CD53		136.4±327.4		138.1±317.8	Ref	Ref		131.5±355.6	-0.06 [-0.21; 0.08]	0.52		139.3±384	-0.07 [-0.27; 0.13]	0.63		82.2±180	-0.35 [-0.64; -0.06]	0.071		85.5±197.4	-0.42 [-0.83; -0.01]	0.16		84.5±208.8	-0.5 [-1.07; 0.06]	0.41	0.067	0.13
CD6		369.7±650.4		384.7±676.8	Ref	Ref		323.1±559	-0.19 [-0.28; -0.11]	0.00066		320.9±548	-0.21 [-0.33; -0.09]	0.017		266.7±380.6	-0.36 [-0.53; -0.18]	0.0041		244.7±307.8	-0.42 [-0.67; -0.17]	0.027		274±337.4	-0.31 [-0.64; 0.03]	0.41	0.00035	0.00095
CD63		14169.8±8829		14303.7±8930.7	Ref	Ref		13756.1±8499.3	-0.03 [-0.08; 0.01]	0.27		14005.4±9323.6	-0.02 [-0.09; 0.04]	0.6		14670.8±10838.9	-0.01 [-0.1; 0.08]	0.87		14093.6±6588.3	-0.02 [-0.15; 0.11]	0.86		13891.3±6568.6	-0.03 [-0.2; 0.15]	0.89	0.69	0.68
CD68		4975.4±5425.5		5029.7±4790.3	Ref	Ref		4807.5±7035	-0.07 [-0.14; 0]	0.11		4772.7±9108.9	-0.1 [-0.2; -0.01]	0.096		5472.7±12852.2	-0.06 [-0.19; 0.08]	0.57		4157.2±3673.9	-0.18 [-0.38; 0.01]	0.2		4175.3±3356.1	-0.19 [-0.46; 0.07]	0.5	0.063	0.074
CD69		268.2±582.8		276.5±629	Ref	Ref		242.9±407.8	-0.11 [-0.22; 0]	0.12		247±445.6	-0.15 [-0.3; 0]	0.12		218.6±473	-0.27 [-0.49; -0.06]	0.054		174.7±214.1	-0.34 [-0.64; -0.03]	0.13		225±269.3	-0.12 [-0.54; 0.29]	0.79	0.045	0.067
CD70		40.4±125.6		40.8±125	Ref	Ref		39.1±127.7	-0.14 [-0.26; -0.02]	0.054		43.7±146.7	-0.16 [-0.32; 0]	0.14		50±153.4	-0.21 [-0.44; 0.03]	0.18		33.2±85.8	-0.41 [-0.74; -0.09]	0.076		24.6±48.9	-0.57 [-1.02; -0.13]	0.25	0.038	0.057
CD74		2233.7±2481.6		2302.6±2525.9	Ref	Ref		2021.2±2328.2	-0.14 [-0.23; -0.05]	0.015		1933.9±2335.1	-0.15 [-0.28; -0.03]	0.058		2108.9±2377.3	-0.08 [-0.25; 0.1]	0.56		2170.2±2223.4	-0.01 [-0.26; 0.24]	0.96		2238.6±2608.4	-0.03 [-0.38; 0.31]	0.93	0.11	0.089
CD79A		798.1±1483.2		823.6±1523.6	Ref	Ref		719.4±1348.7	-0.06 [-0.2; 0.08]	0.53		774.4±1565.5	-0.06 [-0.25; 0.14]	0.69		569.8±1069.7	-0.35 [-0.62; -0.07]	0.064		649.5±1185	-0.19 [-0.59; 0.2]	0.52		706.5±1297.5	0.05 [-0.49; 0.59]	0.93	0.17	0.31
CD79B		164±411.3		164.8±412.7	Ref	Ref		161.7±407	-0.14 [-0.25; -0.03]	0.05		177.4±456.5	-0.13 [-0.29; 0.03]	0.22		128.4±288.4	-0.26 [-0.48; -0.03]	0.09		141.9±302.7	-0.14 [-0.45; 0.18]	0.58		131.1±222.3	-0.09 [-0.53; 0.34]	0.83	0.086	0.16
CD8		267.4±315.9		274.3±322	Ref	Ref		246.3±295.3	-0.12 [-0.21; -0.03]	0.036		234.1±279.4	-0.15 [-0.28; -0.03]	0.056		219.3±289.6	-0.25 [-0.43; -0.08]	0.032		206.1±252.5	-0.37 [-0.62; -0.12]	0.045		212.4±296.1	-0.4 [-0.74; -0.06]	0.3	0.0055	0.019
CD80		557.7±560.6		574.6±574.3	Ref	Ref		505.6±512.8	-0.09 [-0.18; 0]	0.097		501.3±507.6	-0.06 [-0.18; 0.06]	0.43		464.2±479.3	-0.13 [-0.3; 0.04]	0.27		440.9±438.2	-0.16 [-0.4; 0.09]	0.38		451.6±511.7	-0.22 [-0.55; 0.12]	0.57	0.1	0.1
CD83		387±613		394.3±651.8	Ref	Ref		364.3±473	-0.07 [-0.14; 0]	0.11		380±570.2	-0.08 [-0.18; 0.02]	0.23		376.4±677.2	-0.09 [-0.23; 0.05]	0.35		369.1±366.8	-0.01 [-0.21; 0.18]	0.92		337.5±370.7	-0.14 [-0.41; 0.13]	0.64	0.21	0.17
CD86		248.4±247.5		251.8±254.2	Ref	Ref		237.9±225.2	-0.07 [-0.16; 0.02]	0.22		230.8±220.1	-0.12 [-0.24; 0.01]	0.17		233.4±217.6	-0.16 [-0.34; 0.02]	0.18		226.3±198.4	-0.25 [-0.51; 0]	0.18		241.4±227.2	-0.26 [-0.61; 0.09]	0.5	0.042	0.053
CD8A		341.5±448.1		346.6±449.3	Ref	Ref		326±444	-0.1 [-0.2; 0]	0.12		310.4±414.1	-0.14 [-0.28; 0]	0.12		301.7±447	-0.22 [-0.41; -0.02]	0.1		295.4±385.8	-0.31 [-0.6; -0.03]	0.13		298.1±455	-0.35 [-0.74; 0.03]	0.4	0.029	0.067
CD8B		193.5±303		202.2±320.5	Ref	Ref		166.8±238.9	-0.17 [-0.27; -0.06]	0.0099		157.8±232.1	-0.19 [-0.33; -0.04]	0.049		137±180.3	-0.31 [-0.52; -0.11]	0.019		116.8±163	-0.46 [-0.75; -0.17]	0.03		126.7±196.3	-0.48 [-0.88; -0.08]	0.29	0.0041	0.011
CDK1		447.5±418.4		436.3±400.9	Ref	Ref		482.3±467	0.08 [0; 0.16]	0.099		496.1±466.4	0.1 [-0.01; 0.21]	0.17		539.1±484.7	0.16 [0.01; 0.32]	0.12		520.9±433.4	0.12 [-0.09; 0.34]	0.44		512.6±473	-0.02 [-0.32; 0.27]	0.93	0.17	0.15
CDKN2A		425.8±659.7		423.3±670.2	Ref	Ref		433.5±626.5	-0.01 [-0.15; 0.14]	0.95		387.5±627.2	-0.15 [-0.35; 0.05]	0.26		377.7±573.7	-0.25 [-0.53; 0.03]	0.18		277.5±452	-0.55 [-0.95; -0.15]	0.056		223.2±351.1	-0.93 [-1.48; -0.39]	0.081	0.029	0.051
CDKN3		342.2±400.7		336±407.4	Ref	Ref		361.4±378.8	0.05 [-0.04; 0.15]	0.36		365.8±374	0.05 [-0.08; 0.18]	0.6		371.5±344.3	0.06 [-0.12; 0.25]	0.65		377.3±320.3	0.05 [-0.21; 0.32]	0.83		396.5±378.7	-0.07 [-0.43; 0.29]	0.83	0.61	0.55
CEACAM1		225.4±330.4		222.9±323.7	Ref	Ref		233±350.2	-0.03 [-0.14; 0.08]	0.65		212.1±301.1	-0.14 [-0.29; 0.01]	0.17		193.8±305.3	-0.3 [-0.52; -0.09]	0.031		231.9±354.4	-0.2 [-0.5; 0.1]	0.37		287.8±442.1	-0.03 [-0.44; 0.38]	0.94	0.19	0.1
CEACAM8		8.9±110.3		8.9±115.8	Ref	Ref		8.9±91.6	-0.02 [-0.11; 0.07]	0.73		4.9±30.9	-0.02 [-0.15; 0.1]	0.79		4.4±15.1	0.01 [-0.17; 0.18]	0.96		4.5±16.2	0.08 [-0.17; 0.33]	0.69		5.7±21.5	0.13 [-0.21; 0.47]	0.72	0.98	0.97
CIITA		1802.4±2187.4		1837.7±2134.2	Ref	Ref		1693.6±2342	-0.16 [-0.23; -0.08]	0.0016		1703.4±2078.4	-0.14 [-0.25; -0.04]	0.039		1584.9±1775.5	-0.2 [-0.35; -0.05]	0.046		1557.5±1380.7	-0.2 [-0.41; 0.01]	0.2		1681.7±1545.3	-0.2 [-0.49; 0.09]	0.53	0.0079	0.0072
CLEC4C		45.6±114		47.3±113.6	Ref	Ref		40.3±115.1	-0.14 [-0.28; 0.01]	0.13		44.4±107.3	-0.08 [-0.28; 0.12]	0.58		30.3±74.7	-0.31 [-0.59; -0.02]	0.11		27.3±54.9	-0.38 [-0.78; 0.03]	0.2		27.1±56.8	-0.55 [-1.1; 0.01]	0.36	0.17	0.24
CMKLR1		7.9±19		7.9±20.3	Ref	Ref		7.6±14.2	0.05 [-0.04; 0.14]	0.4		8.1±16.3	0.04 [-0.09; 0.17]	0.66		7.3±12	0.06 [-0.12; 0.25]	0.64		7±12.4	0.01 [-0.25; 0.27]	0.96		8.5±14.1	0.13 [-0.22; 0.49]	0.73	0.91	0.65
CORO1A		760.7±1383.8		766.3±1244	Ref	Ref		743.1±1747	-0.12 [-0.2; -0.05]	0.0082		794.1±2215.4	-0.11 [-0.22; -0.01]	0.086		831.3±3004.6	-0.14 [-0.29; 0.01]	0.15		593.1±682.9	-0.19 [-0.4; 0.02]	0.21		644.6±842.1	-0.16 [-0.44; 0.13]	0.6	0.023	0.038
CRTAM		50.9±69		52.1±70.4	Ref	Ref		47.2±64.6	-0.11 [-0.22; 0]	0.13		44.5±58.6	-0.17 [-0.33; -0.01]	0.11		36.1±51.6	-0.44 [-0.66; -0.21]	0.0053		30.3±40.3	-0.62 [-0.94; -0.3]	0.014		31±45.9	-0.76 [-1.2; -0.32]	0.081	0.0021	0.0059
CSF1R		834±782.6		857.6±800.1	Ref	Ref		761.1±721.4	-0.15 [-0.22; -0.07]	0.0012		754.3±747.5	-0.17 [-0.27; -0.07]	0.014		839.9±868.4	-0.07 [-0.21; 0.07]	0.44		775.3±657.6	-0.13 [-0.33; 0.07]	0.37		815.1±624.4	-0.06 [-0.33; 0.21]	0.81	0.014	0.014
CSF2RB		1471±2161.5		1498.5±2293.8	Ref	Ref		1386.2±1687.1	-0.04 [-0.13; 0.04]	0.41		1311±1542.6	-0.05 [-0.16; 0.07]	0.54		1275.5±1510.2	-0.04 [-0.2; 0.12]	0.72		991.1±761.4	-0.15 [-0.38; 0.08]	0.38		1088.2±865.3	-0.09 [-0.41; 0.23]	0.81	0.31	0.44
CTAG1B		45.7±235.7		43.1±235.7	Ref	Ref		53.8±235.8	0.14 [0; 0.27]	0.1		48.7±231.1	0.08 [-0.1; 0.26]	0.51		65.6±289	0.18 [-0.07; 0.44]	0.28		50.1±322.8	-0.04 [-0.4; 0.32]	0.9		13.5±60.1	-0.11 [-0.6; 0.38]	0.81	0.74	0.63
CTAG2		46.2±180.3		44.3±178.7	Ref	Ref		52.1±185.1	0.13 [-0.02; 0.27]	0.17		47.7±174.7	0.02 [-0.18; 0.22]	0.89		62.1±220.8	0.08 [-0.2; 0.36]	0.69		55±243.6	-0.04 [-0.43; 0.36]	0.91		13±66.4	-0.19 [-0.73; 0.35]	0.75	0.97	0.84
CTLA4		49.9±71.7		50.8±71.1	Ref	Ref		46.9±73.6	-0.05 [-0.15; 0.05]	0.46		44.5±68.4	-0.09 [-0.23; 0.05]	0.33		39.1±48.7	-0.17 [-0.37; 0.02]	0.19		36.8±45.5	-0.24 [-0.52; 0.04]	0.24		40.3±44.1	-0.12 [-0.51; 0.27]	0.79	0.088	0.12
CTSS		2138.4±2016.7		2188.8±2077.8	Ref	Ref		1982.6±1807.4	-0.11 [-0.18; -0.04]	0.0096		1838.9±1608.3	-0.18 [-0.27; -0.08]	0.009		1848.1±1722.8	-0.18 [-0.32; -0.05]	0.044		1733.6±1302.5	-0.24 [-0.44; -0.05]	0.076		1924.2±1602.7	-0.23 [-0.5; 0.03]	0.42	0.0033	0.0058
CX3CL1		201.9±231.1		208.5±237.5	Ref	Ref		181.2±208.8	-0.13 [-0.24; -0.02]	0.052		171.9±188	-0.16 [-0.31; -0.02]	0.089		168.3±196.5	-0.2 [-0.41; 0]	0.14		181.6±192.9	0.06 [-0.23; 0.35]	0.82		185.7±211.8	0.09 [-0.31; 0.49]	0.81	0.19	0.089
CX3CR1		4.6±11.5		4.8±11.6	Ref	Ref		4±11.2	-0.16 [-0.24; -0.08]	0.0024		4.1±9.8	-0.12 [-0.24; 0]	0.12		5±12.6	-0.08 [-0.25; 0.08]	0.47		4.9±10.7	-0.05 [-0.29; 0.18]	0.8		6.5±14	0.02 [-0.3; 0.35]	0.94	0.11	0.082
CXCL1		2794.2±5021.8		2784.1±5040.6	Ref	Ref		2825.1±4966.4	-0.04 [-0.15; 0.08]	0.62		2935.6±5160.6	0.04 [-0.12; 0.2]	0.72		2451.8±3845.3	0.06 [-0.17; 0.28]	0.73		2201.2±3870.9	-0.04 [-0.36; 0.28]	0.86		2032.4±2403.1	0.08 [-0.35; 0.52]	0.83	0.74	0.71
CXCL10		944.6±2035.2		980.6±2161.6	Ref	Ref		833.2±1578.1	-0.16 [-0.29; -0.03]	0.046		740.4±1399.5	-0.28 [-0.46; -0.1]	0.022		690.6±1205	-0.4 [-0.65; -0.14]	0.018		559.8±897.4	-0.53 [-0.9; -0.17]	0.045		559.3±1095	-0.67 [-1.17; -0.18]	0.21	0.0017	0.0041
CXCL11		196.4±509.4		203.6±543.3	Ref	Ref		174.1±385.7	-0.11 [-0.25; 0.04]	0.23		167.5±381.1	-0.17 [-0.37; 0.02]	0.17		156.6±300.4	-0.23 [-0.5; 0.05]	0.2		129.9±241.3	-0.46 [-0.85; -0.07]	0.1		146.2±301	-0.45 [-0.99; 0.09]	0.43	0.044	0.067
CXCL13		1249.5±4255.9		1268.6±4304.3	Ref	Ref		1190.8±4105.1	-0.06 [-0.21; 0.08]	0.5		1146.7±3009.7	-0.12 [-0.32; 0.09]	0.38		1111.6±2739.8	-0.26 [-0.55; 0.02]	0.17		900.1±1905.4	-0.35 [-0.76; 0.06]	0.24		853.5±1761	-0.39 [-0.95; 0.17]	0.53	0.062	0.16
CXCL8		4705.2±37721.6		4912.7±42468.1	Ref	Ref		4064.1±15742.3	0.13 [0.01; 0.25]	0.089		4774.7±20771.3	0.23 [0.06; 0.39]	0.036		4312.9±14562	0.27 [0.03; 0.5]	0.09		3191.6±5490.9	0.23 [-0.1; 0.56]	0.35		3751.5±6477.5	0.32 [-0.13; 0.77]	0.53	0.033	0.027
CXCL9		880±1677.5		898.5±1681	Ref	Ref		823.2±1666.4	-0.1 [-0.24; 0.05]	0.29		787.8±1964.7	-0.24 [-0.44; -0.04]	0.064		821.6±2358.9	-0.45 [-0.73; -0.16]	0.018		656.2±1419.2	-0.58 [-0.98; -0.17]	0.052		792±1828.3	-0.53 [-1.08; 0.02]	0.37	0.0079	0.02
CXCR2		175.2±831		170.2±762.9	Ref	Ref		190.9±1013.2	0.1 [-0.04; 0.24]	0.27		170±451	0.21 [0.02; 0.41]	0.09		170.3±430.1	0.2 [-0.07; 0.48]	0.27		155.9±447.2	0.16 [-0.23; 0.54]	0.6		164.1±322.2	0.3 [-0.23; 0.83]	0.6	0.14	0.12
CXCR3		10.1±15.2		10.3±15.5	Ref	Ref		9.3±14.1	-0.12 [-0.21; -0.03]	0.036		8.8±13.7	-0.18 [-0.3; -0.05]	0.035		7.1±10	-0.31 [-0.49; -0.13]	0.011		7.3±10.2	-0.3 [-0.56; -0.05]	0.095		8±12.9	-0.41 [-0.76; -0.06]	0.3	0.0041	0.0067
CXCR4		1370.3±5996.1		1396.7±6824.3	Ref	Ref		1288.8±1781.2	0.05 [-0.04; 0.14]	0.42		1394.9±2133.5	0.09 [-0.04; 0.21]	0.3		1482.4±2380.4	0.13 [-0.05; 0.31]	0.27		1306.3±1389.4	0.08 [-0.17; 0.34]	0.68		1605.4±1723.3	0.24 [-0.11; 0.59]	0.53	0.32	0.22
CXCR5		60±173.2		61±173.2	Ref	Ref		56.9±173	-0.11 [-0.25; 0.02]	0.17		70.3±220.4	-0.12 [-0.3; 0.07]	0.35		47.9±120	-0.41 [-0.67; -0.14]	0.018		55.6±134.8	-0.31 [-0.69; 0.06]	0.24		53.2±116	-0.29 [-0.8; 0.22]	0.6	0.038	0.067
CXCR6		74±104.4		74.9±102.5	Ref	Ref		71.3±109.8	-0.1 [-0.22; 0.02]	0.2		65.8±108.5	-0.17 [-0.33; 0]	0.13		65.6±133.6	-0.26 [-0.5; -0.03]	0.099		62.9±79.2	-0.17 [-0.5; 0.16]	0.51		65±88.2	-0.19 [-0.65; 0.26]	0.71	0.086	0.13
CYBB		2675.6±3026.7		2738.7±2987.7	Ref	Ref		2480.7±3138	-0.17 [-0.24; -0.09]	0.00076		2425.2±3152.2	-0.2 [-0.3; -0.09]	0.0076		2502.4±3908.2	-0.23 [-0.38; -0.08]	0.021		1916±1817.4	-0.38 [-0.59; -0.16]	0.026		2063.7±2273.4	-0.4 [-0.69; -0.11]	0.21	0.00034	0.00066
DDX58		1010±946.7		1009.7±954.6	Ref	Ref		1010.8±922.2	-0.01 [-0.08; 0.05]	0.76		984.1±892.2	-0.05 [-0.14; 0.04]	0.39		986.4±890.2	-0.09 [-0.22; 0.04]	0.31		950.2±884.8	-0.19 [-0.37; -0.01]	0.15		984.6±1077.3	-0.26 [-0.51; -0.01]	0.35	0.12	0.14
DGAT2		188.8±316.5		182.4±306.6	Ref	Ref		208.5±344.7	0.13 [0.04; 0.23]	0.029		211.1±278.8	0.12 [-0.01; 0.26]	0.16		218.6±282.9	0.19 [0; 0.37]	0.13		196.1±297.1	0.13 [-0.14; 0.39]	0.53		174.8±155.1	0.14 [-0.22; 0.5]	0.72	0.1	0.12
DMBT1		955.1±3274.5		979.9±3295.3	Ref	Ref		878.4±3210.3	-0.21 [-0.4; -0.01]	0.097		891.2±3432.8	-0.18 [-0.45; 0.09]	0.33		1187.2±3827.8	-0.06 [-0.45; 0.32]	0.81		1264.4±2998.8	0.23 [-0.31; 0.77]	0.59		1430.3±3083.7	0.27 [-0.47; 1.01]	0.74	0.75	0.55
EBI3		41.6±48.8		42.2±47.1	Ref	Ref		39.7±53.6	-0.15 [-0.24; -0.05]	0.013		40±59.6	-0.17 [-0.31; -0.04]	0.045		38.4±45	-0.16 [-0.34; 0.03]	0.2		38.9±49.9	-0.21 [-0.47; 0.06]	0.28		46±60.8	-0.09 [-0.45; 0.28]	0.81	0.027	0.047
EFNA4		288±262.2		285.4±252.3	Ref	Ref		295.9±290.6	0.02 [-0.03; 0.07]	0.58		313.7±362.7	0.06 [-0.01; 0.13]	0.22		285.7±198.1	0.01 [-0.09; 0.11]	0.87		296.4±191.3	0.05 [-0.09; 0.2]	0.62		265.1±160.4	-0.08 [-0.27; 0.12]	0.72	0.45	0.57
EGFR		4342.7±9343.2		4250.1±9303.4	Ref	Ref		4628.6±9464.9	0.07 [-0.01; 0.15]	0.16		4814.1±9193.7	0.1 [0; 0.21]	0.15		4546.7±8032	0.13 [-0.02; 0.28]	0.2		5285.2±8633.7	0.29 [0.07; 0.51]	0.059		5502.1±9934	0.25 [-0.05; 0.54]	0.43	0.058	0.55
EGR2		459.7±675.7		459.3±670	Ref	Ref		461±693.5	-0.04 [-0.12; 0.04]	0.46		449.2±729.3	-0.04 [-0.15; 0.07]	0.62		462.7±919.2	-0.06 [-0.23; 0.1]	0.58		424.9±808.7	-0.04 [-0.27; 0.19]	0.85		464.9±1025.4	0 [-0.31; 0.31]	0.98	0.46	0.55
EGR3		230.7±503		230.2±526.9	Ref	Ref		232.4±421	0.07 [-0.02; 0.17]	0.21		261.9±506.4	0.15 [0.03; 0.28]	0.064		232.9±497.9	0.1 [-0.08; 0.28]	0.42		222.7±487.3	0.18 [-0.08; 0.43]	0.36		263.9±637.5	0.27 [-0.08; 0.62]	0.48	0.11	0.065
EIF2AK2		2086.6±1347.5		2056.2±1286	Ref	Ref		2180.5±1518.8	0.03 [-0.02; 0.08]	0.36		2119.3±1369.3	0 [-0.07; 0.07]	0.95		2165.9±1508.1	0.01 [-0.09; 0.11]	0.88		2030.8±1280.5	-0.04 [-0.18; 0.1]	0.71		2083.2±1398.9	-0.04 [-0.23; 0.15]	0.83	0.93	0.91
ENTPD1		519.7±419.5		524.9±418.1	Ref	Ref		503.5±423.5	-0.07 [-0.15; 0]	0.13		483.8±415.8	-0.09 [-0.19; 0.02]	0.2		482±404.2	-0.1 [-0.25; 0.05]	0.31		478.4±394.5	-0.06 [-0.26; 0.15]	0.74		523.2±448.3	0.08 [-0.21; 0.36]	0.81	0.24	0.32
EOMES		111.6±215.4		113.1±190.9	Ref	Ref		106.9±278	-0.15 [-0.26; -0.04]	0.029		100.7±224.7	-0.22 [-0.38; -0.07]	0.031		78.2±100	-0.4 [-0.62; -0.18]	0.0091		74.6±87.4	-0.43 [-0.74; -0.12]	0.052		73.9±95.1	-0.53 [-0.95; -0.11]	0.26	0.0042	0.0086
FAS		824.7±657		839.4±653.1	Ref	Ref		779.5±667.1	-0.11 [-0.18; -0.05]	0.0047		764.9±674.3	-0.14 [-0.23; -0.05]	0.022		719.1±518.9	-0.19 [-0.32; -0.07]	0.018		743.4±542.4	-0.19 [-0.37; -0.01]	0.14		748.5±529.1	-0.1 [-0.34; 0.13]	0.7	0.0072	0.0072
FASLG		75.7±92.3		78.5±95.3	Ref	Ref		67.1±81.7	-0.23 [-0.34; -0.12]	0.0012		61.8±73.3	-0.29 [-0.44; -0.14]	0.0069		54.8±67.1	-0.47 [-0.68; -0.26]	0.0028		48.1±53.5	-0.56 [-0.86; -0.26]	0.016		45.5±52.5	-0.59 [-1; -0.18]	0.21	0.00018	0.0006
FCER1G		3713±4476.2		3724.9±4441.6	Ref	Ref		3676.3±4584.1	-0.03 [-0.11; 0.04]	0.5		3599.5±5069	-0.06 [-0.17; 0.04]	0.36		4075.6±6767.9	0 [-0.14; 0.15]	0.97		3214.1±2783.3	-0.12 [-0.33; 0.08]	0.43		3346.6±2999.5	-0.1 [-0.38; 0.19]	0.77	0.27	0.34
FCGR1A		333.6±398.5		337.1±401.8	Ref	Ref		322.6±387.8	-0.14 [-0.24; -0.03]	0.035		304.9±393.8	-0.21 [-0.35; -0.07]	0.029		350.6±447.5	-0.15 [-0.36; 0.05]	0.26		289.6±297.4	-0.25 [-0.54; 0.03]	0.22		313.3±340.8	-0.26 [-0.65; 0.13]	0.54	0.035	0.048
FCGR2B		92.5±114.8		95.6±118.8	Ref	Ref		83±101.2	-0.11 [-0.21; -0.01]	0.071		82.9±98.5	-0.1 [-0.24; 0.04]	0.28		80.6±90.1	-0.07 [-0.27; 0.13]	0.64		78.1±83.8	-0.11 [-0.39; 0.17]	0.62		77.2±91.7	-0.19 [-0.58; 0.19]	0.64	0.14	0.16
FCGR3A		1946.7±2539.7		1956.2±2583.4	Ref	Ref		1917.7±2400.8	-0.08 [-0.16; 0.01]	0.14		1790.2±2154	-0.13 [-0.25; -0.02]	0.076		1975.3±2349.4	-0.03 [-0.19; 0.14]	0.81		1750.2±1845.4	-0.15 [-0.38; 0.08]	0.38		1840.2±2086	-0.15 [-0.47; 0.17]	0.66	0.074	0.1
FCGR3B		329.1±1517.5		338.4±1625	Ref	Ref		300.4±1122.9	0 [-0.12; 0.13]	0.98		268.9±653.3	0 [-0.17; 0.18]	0.98		282.1±731	0.08 [-0.17; 0.32]	0.68		241.7±436.3	0.04 [-0.31; 0.39]	0.89		290.1±483.5	0.28 [-0.19; 0.76]	0.59	0.65	0.52
FCRLA		46.5±120.2		47.3±121	Ref	Ref		44±117.5	-0.01 [-0.15; 0.12]	0.86		51.4±154.3	-0.04 [-0.23; 0.14]	0.74		39±102.2	-0.24 [-0.51; 0.03]	0.18		38.4±80.6	-0.06 [-0.44; 0.32]	0.85		44.4±95	-0.03 [-0.55; 0.5]	0.96	0.37	0.55
FOXM1		501.1±482.8		498.5±487	Ref	Ref		509.2±469.6	0.01 [-0.07; 0.09]	0.88		513±426.7	0.01 [-0.1; 0.12]	0.9		515±444.4	-0.01 [-0.17; 0.15]	0.94		470.3±456.9	-0.19 [-0.42; 0.03]	0.24		473±520.2	-0.18 [-0.48; 0.13]	0.6	0.69	0.9
FOXO1		1305.2±870.3		1322.4±851.7	Ref	Ref		1252.1±924	-0.04 [-0.1; 0.02]	0.27		1217.8±976.3	-0.07 [-0.15; 0.02]	0.22		1118.7±892.3	-0.14 [-0.26; -0.03]	0.068		1132.6±856.3	-0.08 [-0.25; 0.08]	0.5		1106±844.4	-0.07 [-0.3; 0.15]	0.78	0.069	0.11
FOXP3		94.9±120.5		98.1±122.9	Ref	Ref		85.1±112.4	-0.13 [-0.23; -0.03]	0.032		86.7±119.6	-0.1 [-0.23; 0.03]	0.25		71.9±84.1	-0.28 [-0.47; -0.09]	0.026		68.2±82	-0.32 [-0.59; -0.05]	0.095		60.7±58.9	-0.31 [-0.68; 0.06]	0.43	0.022	0.036
FUT4		211.1±394.3		210±381	Ref	Ref		214.5±433.1	-0.02 [-0.1; 0.07]	0.76		218.3±458.7	-0.03 [-0.15; 0.09]	0.71		236.6±548	0.01 [-0.17; 0.18]	0.96		270.4±721.7	0.03 [-0.21; 0.27]	0.88		373.3±986	0.14 [-0.19; 0.48]	0.71	0.95	0.97
FYB		1428±2194.9		1469.2±2218.9	Ref	Ref		1300.7±2115.4	-0.17 [-0.25; -0.08]	0.0023		1257.5±1893.7	-0.19 [-0.31; -0.07]	0.022		1143.9±1640.2	-0.24 [-0.41; -0.07]	0.035		884.1±832.5	-0.38 [-0.63; -0.14]	0.03		1036.7±1020.1	-0.31 [-0.64; 0.02]	0.39	0.0025	0.0046
G6PD		1166.5±1375.1		1166.5±1398.1	Ref	Ref		1166.6±1302.2	0.01 [-0.05; 0.08]	0.77		1169.4±1216.9	0.04 [-0.05; 0.13]	0.51		1134±1293.9	0 [-0.13; 0.12]	0.97		1017±1009.2	-0.07 [-0.24; 0.11]	0.62		985.9±1018.5	-0.11 [-0.35; 0.14]	0.7	0.78	0.68
GADD45GIP1		2527.6±3174.9		2472.6±2742.3	Ref	Ref		2697.6±4238.3	0.02 [-0.02; 0.06]	0.54		2724.6±3605.4	0.05 [0; 0.11]	0.15		2810.6±4051.8	0.08 [0.01; 0.16]	0.1		3016.4±5602.8	0.09 [-0.02; 0.19]	0.29		3387.5±7513.1	0.1 [-0.05; 0.25]	0.54	0.086	0.067
GAGE1_GAGE12I_GAGE12F		233.8±1383.9		213.1±1390.3	Ref	Ref		297.7±1362.8	0.21 [0.05; 0.38]	0.041		234±1132.4	0.17 [-0.05; 0.4]	0.24		233.6±1098.2	0.09 [-0.23; 0.41]	0.69		43.1±204.7	-0.26 [-0.71; 0.19]	0.43		63±269	-0.23 [-0.85; 0.39]	0.73	0.69	0.56
GAGE10		8.4±18.4		8.6±18.9	Ref	Ref		8±16.9	-0.06 [-0.15; 0.04]	0.35		7.7±15.1	-0.09 [-0.22; 0.03]	0.26		7.7±17.2	-0.14 [-0.33; 0.04]	0.24		7.8±17.6	-0.13 [-0.39; 0.13]	0.51		8.7±22.6	-0.24 [-0.6; 0.11]	0.53	0.11	0.073
GAGE12J		33.1±286.5		28.2±227.9	Ref	Ref		48.4±418.3	0.07 [-0.04; 0.18]	0.32		38.1±453.1	0.03 [-0.12; 0.18]	0.79		60.3±656.6	0.07 [-0.14; 0.28]	0.65		7.5±30	-0.07 [-0.37; 0.23]	0.77		8.5±36.2	-0.11 [-0.52; 0.3]	0.81	0.94	0.81
GAGE13		3.1±20.2		3±21.4	Ref	Ref		3.3±15.9	0.06 [-0.01; 0.13]	0.17		2.2±11.4	0.03 [-0.06; 0.12]	0.66		2.1±10.7	0.02 [-0.11; 0.15]	0.83		0.4±2.3	-0.13 [-0.31; 0.05]	0.35		0.7±3.1	-0.1 [-0.35; 0.15]	0.72	0.97	0.91
GAGE2C_GAGE2A_GAGE2E		284.9±1545.5		276.5±1563.2	Ref	Ref		310.9±1490.4	0.2 [0.03; 0.37]	0.064		239.5±1255.9	0.16 [-0.07; 0.4]	0.3		282.5±1495.8	0.1 [-0.23; 0.43]	0.68		44.5±210.9	-0.28 [-0.75; 0.19]	0.43		64±284.1	-0.4 [-1.05; 0.24]	0.59	0.74	0.65
GATA3		139.1±388.1		143.3±419.8	Ref	Ref		126±267.2	-0.18 [-0.27; -0.08]	0.0036		126.1±238.5	-0.12 [-0.26; 0.01]	0.16		116.6±263.1	-0.26 [-0.45; -0.07]	0.036		139.9±343	-0.08 [-0.35; 0.19]	0.69		169.2±459.3	-0.09 [-0.46; 0.28]	0.81	0.022	0.029
GBP1		1575.7±1590.9		1621.1±1643.9	Ref	Ref		1435.5±1406.8	-0.11 [-0.19; -0.04]	0.019		1350.8±1340.1	-0.16 [-0.26; -0.05]	0.029		1374.9±1542.4	-0.15 [-0.3; 0]	0.13		1143.1±1076.1	-0.26 [-0.47; -0.05]	0.09		1199.3±1296.7	-0.25 [-0.55; 0.04]	0.42	0.0082	0.02
GNLY		991.6±1716.1		1009.9±1742.1	Ref	Ref		935.3±1632.8	-0.1 [-0.2; 0]	0.097		905.5±1515.2	-0.11 [-0.25; 0.02]	0.2		847.7±1395.8	-0.11 [-0.3; 0.08]	0.4		838.7±1378.4	-0.12 [-0.39; 0.16]	0.58		861.1±1718.6	-0.19 [-0.57; 0.18]	0.64	0.093	0.19
GPR18		36±71.1		36.6±71.6	Ref	Ref		34±69.7	-0.07 [-0.18; 0.04]	0.33		38.1±87.9	-0.14 [-0.3; 0.01]	0.17		26.8±53.8	-0.34 [-0.57; -0.12]	0.019		30.5±65.3	-0.36 [-0.67; -0.04]	0.12		33.8±70.4	-0.35 [-0.79; 0.08]	0.44	0.021	0.042
GRAP2		381.6±612.6		395.1±627.8	Ref	Ref		340.1±561.4	-0.19 [-0.28; -0.1]	0.0013		331.5±548.1	-0.22 [-0.34; -0.09]	0.017		273.3±344.1	-0.33 [-0.51; -0.15]	0.0091		287±384	-0.31 [-0.57; -0.05]	0.09		277±278.8	-0.2 [-0.55; 0.15]	0.6	0.0027	0.0057
GUSB		1503.9±808.2		1506.5±797.8	Ref	Ref		1495.9±840.1	-0.04 [-0.07; 0]	0.11		1536.9±874.6	-0.02 [-0.07; 0.03]	0.58		1534±800.6	-0.04 [-0.1; 0.03]	0.44		1680.9±862.5	0.03 [-0.07; 0.12]	0.74		1690.2±793.6	0.03 [-0.1; 0.16]	0.81	0.56	0.22
GZMA		314.7±407.8		318.5±404.7	Ref	Ref		302.9±417	-0.16 [-0.27; -0.04]	0.028		269.5±362.5	-0.25 [-0.4; -0.09]	0.022		260.6±414.6	-0.33 [-0.55; -0.11]	0.024		271.3±373	-0.33 [-0.64; -0.02]	0.14		302.4±472.7	-0.36 [-0.78; 0.07]	0.43	0.0097	0.022
GZMB		241.5±356.9		239.5±339.4	Ref	Ref		247.4±406.5	-0.04 [-0.15; 0.08]	0.63		251.3±465.5	-0.02 [-0.18; 0.14]	0.87		247.2±581.3	-0.18 [-0.4; 0.04]	0.21		185.1±244.8	-0.29 [-0.61; 0.02]	0.21		184.1±291.8	-0.31 [-0.74; 0.13]	0.53	0.23	0.46
GZMH		138.9±189.9		143.1±192.6	Ref	Ref		125.6±180.7	-0.19 [-0.3; -0.08]	0.0043		112.5±172.2	-0.31 [-0.46; -0.16]	0.0046		104.8±200.1	-0.47 [-0.68; -0.26]	0.0028		94.7±123.3	-0.55 [-0.84; -0.25]	0.016		99±145.9	-0.57 [-0.98; -0.17]	0.21	0.00032	0.0011
GZMK		115.2±184.8		119.9±193.2	Ref	Ref		100.4±155.1	-0.2 [-0.32; -0.07]	0.013		91.5±134	-0.26 [-0.44; -0.08]	0.029		78.7±120.6	-0.42 [-0.67; -0.17]	0.013		82.5±113.3	-0.33 [-0.69; 0.02]	0.2		83.1±129.6	-0.43 [-0.91; 0.06]	0.41	0.0047	0.011
HAVCR2		562.6±547.6		570.2±555	Ref	Ref		539.1±523.9	-0.11 [-0.18; -0.03]	0.02		528.8±529.7	-0.13 [-0.23; -0.03]	0.056		575.4±608	-0.11 [-0.25; 0.04]	0.28		496.1±484.2	-0.26 [-0.47; -0.05]	0.077		568.8±602.8	-0.18 [-0.46; 0.11]	0.59	0.022	0.028
HERC6		214.4±207		216.7±207.2	Ref	Ref		207.4±206.4	-0.07 [-0.14; 0]	0.097		199.8±187.7	-0.08 [-0.17; 0.02]	0.22		193.7±195.3	-0.12 [-0.26; 0.02]	0.18		183.3±153.2	-0.19 [-0.38; 0.01]	0.2		174.8±139.6	-0.22 [-0.49; 0.04]	0.43	0.086	0.061
HGF		128.7±219.6		134.8±228.7	Ref	Ref		109.9±187.6	-0.13 [-0.23; -0.02]	0.054		95.4±120.3	-0.2 [-0.35; -0.06]	0.036		95.3±126.7	-0.23 [-0.43; -0.02]	0.1		98±115.8	-0.13 [-0.42; 0.16]	0.57		94.1±119.5	-0.09 [-0.49; 0.3]	0.81	0.047	0.063
HIF1A		2176.3±2143.2		2176±2252.7	Ref	Ref		2177.2±1763.9	0 [-0.06; 0.05]	0.97		2264.5±1933.1	0.03 [-0.05; 0.11]	0.58		2425.2±2195.4	0.09 [-0.02; 0.2]	0.21		2364.9±1970.9	0.07 [-0.09; 0.22]	0.57		2524.6±2225.2	0.1 [-0.11; 0.31]	0.65	0.53	0.54
HLA_A		5828.1±9122.3		5849.4±9032.1	Ref	Ref		5762.6±9400.6	-0.16 [-0.45; 0.14]	0.41		5548.5±8067.4	-0.14 [-0.56; 0.27]	0.62		5493.6±8083.3	-0.23 [-0.81; 0.36]	0.6		5809.6±8585.5	-0.39 [-1.22; 0.44]	0.54		7096.1±10035.4	0.14 [-1; 1.28]	0.92	0.47	0.56
HLA_B		3164.8±9100.9		3146±6249.9	Ref	Ref		3222.7±14771	-0.14 [-0.37; 0.09]	0.33		2766.2±5784.3	-0.29 [-0.61; 0.03]	0.17		3011.9±6371.5	-0.32 [-0.77; 0.13]	0.28		2435.1±4310.6	-0.36 [-1; 0.28]	0.45		2489.2±4019.6	-0.2 [-1.08; 0.68]	0.81	0.067	0.079
HLA_C		5480.8±6610.3		5571.8±6738.6	Ref	Ref		5199.9±6192.7	-0.08 [-0.22; 0.07]	0.42		4924±5758.1	-0.1 [-0.31; 0.1]	0.45		4462±5666.9	-0.25 [-0.54; 0.03]	0.18		4350.9±5167.2	-0.24 [-0.65; 0.17]	0.43		4754.6±4963.5	-0.08 [-0.64; 0.48]	0.89	0.2	0.21
HLA_DMA		3033.2±2500.8		3139±2571.7	Ref	Ref		2706.5±2237.8	-0.16 [-0.23; -0.1]	0.00015		2649.1±2158.8	-0.18 [-0.27; -0.09]	0.0051		2632.5±2072.1	-0.2 [-0.33; -0.08]	0.015		2756.8±2235.2	-0.24 [-0.42; -0.06]	0.064		2947.2±2415.6	-0.23 [-0.47; 0.02]	0.4	0.00035	0.0006
HLA_DMB		190.7±372.6		191.4±368.4	Ref	Ref		188.3±385.7	-0.03 [-0.2; 0.14]	0.78		167.8±304.3	-0.01 [-0.24; 0.23]	0.95		166.7±326.3	-0.14 [-0.47; 0.2]	0.58		149.7±265.2	-0.34 [-0.82; 0.13]	0.34		151±277.7	-0.31 [-0.96; 0.33]	0.65	0.51	0.44
HLA_DOA		346±371.4		357.6±379.7	Ref	Ref		309.9±342.3	-0.18 [-0.27; -0.08]	0.0036		307.8±334.8	-0.17 [-0.3; -0.04]	0.051		319.1±341	-0.18 [-0.37; 0.01]	0.15		345.9±365.2	-0.17 [-0.44; 0.1]	0.39		361.7±402.8	-0.14 [-0.51; 0.22]	0.72	0.024	0.026
HLA_DOB		289.9±458		299±456.8	Ref	Ref		261.9±461.1	-0.25 [-0.36; -0.14]	0.0004		278.7±533.5	-0.23 [-0.38; -0.08]	0.022		218.1±322	-0.44 [-0.65; -0.23]	0.0037		243.9±340.9	-0.43 [-0.73; -0.13]	0.052		244.8±344.2	-0.56 [-0.97; -0.16]	0.21	0.00032	0.0006
HLA_DPA1		16749.6±19458.7		17391.8±19092.4	Ref	Ref		14766.8±20433.6	-0.34 [-0.53; -0.15]	0.004		14023.4±16388.1	-0.25 [-0.51; 0]	0.13		13504.4±12971.8	-0.25 [-0.61; 0.11]	0.29		13438.1±13909.8	-0.43 [-0.94; 0.07]	0.24		14148.3±15051	-0.5 [-1.19; 0.2]	0.52	0.1	0.1
HLA_DPB1		7043.3±9762		7213.6±8469	Ref	Ref		6517.6±12957.4	-0.17 [-0.25; -0.09]	0.0012		6020.6±6985.7	-0.19 [-0.3; -0.07]	0.019		6229.9±7646.8	-0.18 [-0.34; -0.02]	0.093		6178.1±5932	-0.18 [-0.4; 0.05]	0.28		6407.7±6268.3	-0.16 [-0.47; 0.15]	0.64	0.0089	0.0072
HLA_DQA1		1315±1980.5		1369.8±1972.8	Ref	Ref		1145.8±1995.7	-0.33 [-0.48; -0.18]	0.00057		1031.6±1995.2	-0.44 [-0.65; -0.24]	0.0046		946.1±1570.9	-0.53 [-0.82; -0.24]	0.0091		933.9±1315.1	-0.71 [-1.13; -0.3]	0.026		946.4±1414.4	-0.63 [-1.2; -0.07]	0.31	0.00032	0.00066
HLA_DQA2		10.6±37.9		10.9±39.5	Ref	Ref		9.4±32.1	-0.04 [-0.15; 0.06]	0.53		8.8±33.5	-0.12 [-0.26; 0.03]	0.22		11.7±45.4	-0.18 [-0.38; 0.03]	0.2		9.8±32.9	-0.1 [-0.39; 0.2]	0.68		7.2±16.4	-0.14 [-0.55; 0.26]	0.74	0.17	0.11
HLA_DQB2		51.4±159.7		50.3±130	Ref	Ref		54.6±228.3	-0.17 [-0.29; -0.04]	0.033		59.3±228.4	-0.18 [-0.35; -0.01]	0.12		67±272.5	-0.33 [-0.58; -0.09]	0.042		50.1±159.8	-0.17 [-0.52; 0.18]	0.52		35.6±74	-0.22 [-0.69; 0.26]	0.69	0.062	0.026
HLA_DRA		19557.8±20409.8		20202.5±21030.1	Ref	Ref		17566.9±18231.2	-0.14 [-0.23; -0.06]	0.0069		16874.4±17456.8	-0.16 [-0.28; -0.05]	0.035		17573±19195.3	-0.14 [-0.31; 0.02]	0.19		17901.1±17285.4	-0.14 [-0.37; 0.09]	0.43		18485.4±20381.5	-0.2 [-0.52; 0.11]	0.57	0.024	0.018
HLA_DRB1		18254.5±20187.3		19019.9±20924	Ref	Ref		15891±17521.8	-0.25 [-0.45; -0.05]	0.048		14944.1±15840.2	-0.28 [-0.56; 0]	0.13		14615.4±15561.4	-0.26 [-0.66; 0.13]	0.32		14185.2±13880.7	-0.39 [-0.96; 0.17]	0.35		15328.3±16293.5	-0.39 [-1.15; 0.38]	0.64	0.13	0.14
HLA_E		18540.3±14966.7		19027±14306.6	Ref	Ref		17037.2±16762.9	-0.12 [-0.17; -0.07]	0.00023		16044.4±10715.4	-0.14 [-0.21; -0.07]	0.0055		15270.9±9682.3	-0.17 [-0.27; -0.07]	0.013		14203.2±8002.6	-0.23 [-0.37; -0.08]	0.03		15200.2±8151.2	-0.13 [-0.33; 0.06]	0.53	0.00035	0.00066
HLA_F		195.2±155.6		199.3±154	Ref	Ref		182.8±160.2	-0.11 [-0.19; -0.04]	0.019		179.5±153.4	-0.13 [-0.23; -0.02]	0.058		174.8±169.6	-0.21 [-0.36; -0.07]	0.031		165.9±145	-0.35 [-0.56; -0.14]	0.027		193.8±174.8	-0.22 [-0.51; 0.06]	0.48	0.0056	0.0066
HLA_F_AS1		17.5±49.3		17.4±49.5	Ref	Ref		17.7±48.8	-0.06 [-0.16; 0.04]	0.33		16.5±33.1	-0.07 [-0.2; 0.07]	0.45		14.8±26.4	-0.1 [-0.29; 0.08]	0.42		16.3±27.7	-0.13 [-0.4; 0.14]	0.52		17.8±23.8	0.04 [-0.32; 0.4]	0.93	0.44	0.44
HLA_G		44.9±302.9		41±298.4	Ref	Ref		56.7±316.3	0.07 [-0.05; 0.2]	0.36		34.1±200.3	0.08 [-0.09; 0.25]	0.52		34.7±147.5	0.05 [-0.19; 0.29]	0.78		34.1±104.5	0.15 [-0.2; 0.49]	0.59		17.5±52.5	0.07 [-0.4; 0.54]	0.89	0.62	0.54
HMBS		366.8±375.5		364.6±366	Ref	Ref		373.4±403.8	0.02 [-0.03; 0.07]	0.52		392.9±487.3	0.04 [-0.03; 0.11]	0.38		405.8±352.7	0.07 [-0.03; 0.16]	0.27		410.4±320.8	0.09 [-0.05; 0.22]	0.39		352.7±271.1	-0.04 [-0.23; 0.14]	0.81	0.38	0.28
ICAM1		1919.7±2220.3		1946.3±2249.4	Ref	Ref		1837.5±2127.2	-0.09 [-0.18; 0]	0.1		1909.3±2252.8	-0.1 [-0.22; 0.02]	0.23		1831.3±2102.7	-0.15 [-0.32; 0.02]	0.19		2094.6±2195.7	-0.08 [-0.33; 0.16]	0.66		1834.5±1575	-0.17 [-0.51; 0.16]	0.64	0.093	0.053
ICOS		27.3±48.3		27.7±50.3	Ref	Ref		26±41.5	-0.08 [-0.19; 0.03]	0.23		26.5±46	-0.11 [-0.25; 0.04]	0.29		24.1±40.3	-0.16 [-0.37; 0.05]	0.26		22.4±32.2	-0.15 [-0.45; 0.15]	0.51		24.7±33.5	-0.11 [-0.52; 0.31]	0.81	0.16	0.22
ICOSLG		344.3±349.4		344.6±304.4	Ref	Ref		343.4±461.9	-0.04 [-0.1; 0.01]	0.22		331.1±341.9	-0.08 [-0.16; -0.01]	0.095		310.2±314.9	-0.13 [-0.24; -0.02]	0.068		326.5±397.4	-0.09 [-0.24; 0.06]	0.43		388.3±525.6	0.04 [-0.16; 0.25]	0.83	0.086	0.098
ID2		662.4±731.4		655.3±704.7	Ref	Ref		684.1±808.4	-0.05 [-0.13; 0.02]	0.28		651.5±732.2	-0.09 [-0.2; 0.01]	0.17		684.5±846.4	-0.1 [-0.24; 0.05]	0.31		672.7±800.6	-0.15 [-0.35; 0.06]	0.35		787±965.6	-0.05 [-0.33; 0.24]	0.87	0.17	0.22
ID3		135.5±147.6		134.5±138.4	Ref	Ref		138.6±172.9	-0.04 [-0.13; 0.05]	0.51		148.7±213	-0.05 [-0.18; 0.07]	0.56		163.3±248.4	-0.03 [-0.21; 0.15]	0.81		178.9±306	-0.02 [-0.27; 0.23]	0.92		139.6±164.7	-0.05 [-0.4; 0.29]	0.87	0.62	0.7
IDO1		245.8±527.1		247.7±495.3	Ref	Ref		239.7±615.3	-0.15 [-0.28; -0.03]	0.05		219.1±567.3	-0.21 [-0.38; -0.04]	0.058		256.5±690	-0.25 [-0.5; -0.01]	0.12		276±821.2	-0.25 [-0.6; 0.09]	0.33		237.1±361	-0.12 [-0.59; 0.35]	0.81	0.044	0.038
IDO2		11.9±41.3		12.1±44.7	Ref	Ref		11.3±28.5	-0.07 [-0.18; 0.03]	0.24		10.8±19.8	-0.03 [-0.17; 0.11]	0.75		11±22.8	-0.14 [-0.34; 0.06]	0.28		11.5±21.3	-0.09 [-0.37; 0.2]	0.69		13.1±24.7	-0.01 [-0.4; 0.38]	0.97	0.41	0.29
IFI27		1010.1±1193.2		1009.9±1139.8	Ref	Ref		1010.6±1345.6	0.03 [-0.06; 0.12]	0.61		988±1097.3	0.02 [-0.11; 0.15]	0.83		978.3±1169.3	-0.03 [-0.21; 0.16]	0.83		989.9±1358	-0.16 [-0.43; 0.1]	0.42		1069.9±1493.9	-0.11 [-0.47; 0.26]	0.81	0.7	0.57
IFI35		820.2±645.8		833.4±637.5	Ref	Ref		779.3±669.6	-0.09 [-0.14; -0.03]	0.011		748±586.4	-0.12 [-0.19; -0.04]	0.022		775.9±607	-0.09 [-0.2; 0.02]	0.19		717.9±536.3	-0.19 [-0.34; -0.04]	0.076		689.4±424.7	-0.18 [-0.38; 0.03]	0.43	0.011	0.016
IFI44L		921.6±1392.3		928.5±1386	Ref	Ref		900.3±1412.4	-0.09 [-0.2; 0.02]	0.2		855.3±1340.4	-0.13 [-0.28; 0.02]	0.17		860.9±1503.5	-0.18 [-0.39; 0.03]	0.2		727.6±897.3	-0.33 [-0.63; -0.03]	0.13		806.4±1052.5	-0.25 [-0.66; 0.16]	0.59	0.079	0.057
IFI6		3902±5305.4		3923.2±5404.6	Ref	Ref		3836.6±4989.1	-0.01 [-0.09; 0.08]	0.88		3848.3±4865.6	-0.01 [-0.13; 0.11]	0.89		4029.3±5740	-0.04 [-0.21; 0.13]	0.71		4297±6548.8	-0.03 [-0.27; 0.21]	0.86		3998.2±6085.8	-0.08 [-0.41; 0.25]	0.81	0.61	0.5
IFIH1		256.4±272.2		254.4±275.6	Ref	Ref		262.5±261.6	-0.01 [-0.09; 0.06]	0.79		262.9±289.1	-0.06 [-0.17; 0.05]	0.4		278.7±345.2	-0.05 [-0.2; 0.1]	0.65		249.1±274.9	-0.09 [-0.3; 0.12]	0.59		269.8±333.8	-0.11 [-0.4; 0.18]	0.73	0.38	0.38
IFIT1		545.5±932.2		541.1±935.3	Ref	Ref		559.1±923	0 [-0.11; 0.11]	0.96		556.9±988.5	-0.07 [-0.22; 0.08]	0.5		572.2±1069.3	-0.13 [-0.35; 0.09]	0.37		491±728.3	-0.28 [-0.59; 0.03]	0.22		497.7±870.6	-0.45 [-0.87; -0.03]	0.35	0.17	0.16
IFIT2		935.9±1703.3		961.2±1876.5	Ref	Ref		858±990.3	-0.07 [-0.14; 0]	0.13		867.3±1159	-0.1 [-0.2; 0]	0.14		924.1±1481.8	-0.15 [-0.29; 0]	0.13		747.6±808.7	-0.24 [-0.44; -0.04]	0.097		789.9±978.7	-0.24 [-0.51; 0.04]	0.43	0.033	0.038
IFIT3		419.8±526.7		419.9±513.6	Ref	Ref		419.6±565.6	-0.04 [-0.14; 0.06]	0.51		414.9±645.1	-0.1 [-0.24; 0.03]	0.25		440.5±762	-0.15 [-0.34; 0.05]	0.26		334.7±329.7	-0.31 [-0.58; -0.03]	0.13		352.3±383.1	-0.37 [-0.75; 0]	0.36	0.07	0.072
IFITM1		5333.9±4479.1		5379±4526.5	Ref	Ref		5194.6±4329.1	-0.04 [-0.11; 0.03]	0.33		5194.9±4276.3	-0.03 [-0.12; 0.07]	0.7		5504.2±4408.3	0.05 [-0.08; 0.19]	0.61		6019.6±4718.2	0.13 [-0.06; 0.32]	0.35		6075.5±4942.6	0.16 [-0.11; 0.42]	0.59	0.96	0.86
IFITM2		1903.6±1967.1		1920.3±2040.7	Ref	Ref		1852.2±1720.3	-0.03 [-0.09; 0.04]	0.53		1879.4±1619.1	0 [-0.09; 0.1]	0.95		1946.9±1473.1	0.07 [-0.07; 0.2]	0.48		2065.3±1482.5	0.14 [-0.05; 0.33]	0.31		2064.1±1430.3	0.17 [-0.08; 0.43]	0.54	0.62	0.49
IFNA17		36.5±286.1		40.5±307.2	Ref	Ref		24±207.5	-0.12 [-0.24; 0]	0.11		34.5±283.2	-0.11 [-0.28; 0.06]	0.35		38.3±305.1	-0.04 [-0.28; 0.2]	0.81		63.3±435.7	-0.05 [-0.4; 0.29]	0.86		108.3±599.8	-0.03 [-0.5; 0.45]	0.95	0.38	0.37
IFNB1		26.2±180.9		28.6±188.9	Ref	Ref		19±153.5	-0.08 [-0.19; 0.03]	0.23		27±208.4	-0.09 [-0.24; 0.07]	0.4		32.2±261.3	-0.07 [-0.29; 0.14]	0.64		53.3±375.2	-0.09 [-0.39; 0.21]	0.7		92.2±517.3	-0.12 [-0.54; 0.3]	0.81	0.26	0.25
IFNG		29.3±74.9		30.5±80.7	Ref	Ref		25.4±53.1	-0.2 [-0.31; -0.08]	0.0052		25.2±54.1	-0.22 [-0.38; -0.06]	0.035		24.7±59.7	-0.36 [-0.59; -0.14]	0.015		21.2±55.3	-0.45 [-0.77; -0.13]	0.052		25.6±73.7	-0.54 [-0.98; -0.1]	0.26	0.0018	0.0066
IGF1R		2577.5±2092.4		2551.7±2019	Ref	Ref		2657.2±2303.9	0.06 [0; 0.11]	0.097		2498.4±2179.8	0.03 [-0.05; 0.11]	0.58		2386.7±2413.8	0.01 [-0.1; 0.12]	0.9		2365.6±2980.8	-0.02 [-0.18; 0.13]	0.85		2663.7±3941.6	0.05 [-0.16; 0.25]	0.82	0.67	0.47
IGSF6		403.8±515.9		415.7±539.9	Ref	Ref		366.8±431.7	-0.13 [-0.23; -0.03]	0.033		353±440.3	-0.19 [-0.33; -0.06]	0.032		334.5±389.1	-0.22 [-0.41; -0.03]	0.09		309.3±302.1	-0.27 [-0.53; 0]	0.18		344.7±367.2	-0.11 [-0.48; 0.25]	0.79	0.022	0.028
IKZF1		1961.6±2533.8		2041.1±2588.3	Ref	Ref		1716.4±2342.1	-0.2 [-0.28; -0.12]	0.00021		1712.6±2252	-0.21 [-0.32; -0.09]	0.0089		1509.1±1670.4	-0.25 [-0.41; -0.1]	0.015		1351.3±1197.3	-0.31 [-0.53; -0.09]	0.054		1423.8±1344.6	-0.32 [-0.63; -0.02]	0.35	0.00068	0.0015
IKZF2		147.8±120.3		148.5±113.6	Ref	Ref		145.7±139	-0.04 [-0.1; 0.03]	0.39		147.1±135.7	-0.03 [-0.12; 0.06]	0.59		145.2±162.7	-0.11 [-0.24; 0.01]	0.18		152.2±184.1	-0.02 [-0.2; 0.16]	0.87		180.7±236.1	0.14 [-0.1; 0.39]	0.59	0.5	0.39
IKZF3		361.7±477.9		368.2±474.1	Ref	Ref		341.4±489.3	-0.11 [-0.2; -0.01]	0.067		359.9±599.2	-0.16 [-0.29; -0.03]	0.062		281.8±361.9	-0.38 [-0.57; -0.19]	0.0049		289.2±344.5	-0.32 [-0.59; -0.05]	0.093		282.2±355	-0.36 [-0.72; 0]	0.36	0.0049	0.0086
IKZF4		29.7±29		29.5±29	Ref	Ref		30.4±29.2	0 [-0.09; 0.1]	0.99		29.3±25.5	-0.02 [-0.15; 0.11]	0.86		29.6±25.6	-0.07 [-0.26; 0.11]	0.6		32.5±28.6	-0.04 [-0.3; 0.22]	0.85		31.9±30.5	-0.03 [-0.39; 0.33]	0.93	0.75	0.68
IL10		51.6±88.8		51.6±91.9	Ref	Ref		51.7±78.7	-0.01 [-0.1; 0.09]	0.91		52.5±83.4	-0.04 [-0.17; 0.09]	0.7		55.9±93.4	-0.05 [-0.24; 0.14]	0.71		42.5±48.7	-0.3 [-0.57; -0.04]	0.11		50.6±57.2	-0.11 [-0.47; 0.25]	0.79	0.43	0.49
IL10RA		1226.5±1269.5		1267.2±1301	Ref	Ref		1100.9±1158.4	-0.15 [-0.23; -0.08]	0.0011		1012.9±1030.4	-0.2 [-0.3; -0.1]	0.0057		920.7±862.8	-0.25 [-0.39; -0.1]	0.012		822.7±663	-0.34 [-0.55; -0.14]	0.027		929.7±765.4	-0.27 [-0.55; 0.01]	0.37	0.00032	0.00066
IL12A		75.4±111.6		75.4±96.1	Ref	Ref		75.5±149.7	-0.11 [-0.21; -0.02]	0.058		65.3±96.3	-0.19 [-0.32; -0.06]	0.032		67.9±116.3	-0.25 [-0.44; -0.06]	0.046		60.6±104.6	-0.37 [-0.63; -0.1]	0.057		75.3±138.7	-0.27 [-0.64; 0.1]	0.5	0.0047	0.0088
IL12B		3.2±6.9		3.4±7.3	Ref	Ref		2.6±5.4	-0.11 [-0.19; -0.03]	0.023		2.3±4.6	-0.16 [-0.27; -0.05]	0.029		2.3±4.7	-0.18 [-0.34; -0.03]	0.08		3.1±5.7	-0.07 [-0.29; 0.15]	0.69		2.7±5.2	-0.14 [-0.44; 0.17]	0.69	0.019	0.02
IL13		2.6±8.5		2.5±8.1	Ref	Ref		2.8±9.4	-0.01 [-0.08; 0.06]	0.85		2.6±9.9	-0.06 [-0.15; 0.04]	0.37		3±13.5	-0.05 [-0.19; 0.08]	0.58		3.9±18.5	-0.07 [-0.26; 0.12]	0.62		6±25.4	-0.04 [-0.3; 0.22]	0.89	0.61	0.54
IL15		118.2±101.6		121.7±105.2	Ref	Ref		107.3±88.6	-0.13 [-0.21; -0.06]	0.005		103±78.2	-0.15 [-0.25; -0.04]	0.032		102.2±78.7	-0.19 [-0.34; -0.04]	0.054		93.3±70.9	-0.33 [-0.54; -0.12]	0.038		88.3±65.2	-0.31 [-0.59; -0.02]	0.35	0.0041	0.0063
IL17A		2.5±15.4		2.5±15.9	Ref	Ref		2.5±13.5	0.03 [-0.04; 0.1]	0.47		3.5±16.5	0.08 [-0.01; 0.18]	0.2		3.2±16.9	0.03 [-0.1; 0.17]	0.74		3.7±17.1	0.06 [-0.13; 0.25]	0.69		5.7±22.6	0.19 [-0.07; 0.45]	0.52	0.31	0.24
IL17F		0.4±7.9		0.3±1.4	Ref	Ref		0.9±15.8	0.04 [0.01; 0.07]	0.048		1.5±23.5	0.05 [0.01; 0.09]	0.058		0.4±1.5	0.04 [-0.02; 0.1]	0.32		0.4±1.4	0.08 [0; 0.16]	0.2		0.5±1.7	0.12 [0.01; 0.23]	0.35	0.033	0.028
IL18		1022.5±1195.9		1034.9±1278.5	Ref	Ref		984.1±893.4	-0.07 [-0.14; 0]	0.11		961±956.5	-0.12 [-0.22; -0.02]	0.058		926±752.5	-0.15 [-0.28; -0.01]	0.11		924.2±755.5	-0.17 [-0.37; 0.02]	0.22		1045.1±868	-0.07 [-0.33; 0.2]	0.81	0.047	0.057
IL1A		74.4±233.1		72.9±222.4	Ref	Ref		79±263.5	0.06 [-0.06; 0.18]	0.43		78.8±233.9	0.13 [-0.04; 0.3]	0.23		60.8±204.8	0.04 [-0.2; 0.28]	0.81		37.2±123.3	-0.01 [-0.35; 0.33]	0.96		28.8±46.4	0.12 [-0.34; 0.59]	0.81	0.34	0.4
IL1B		291.1±1057.2		279.1±1054.4	Ref	Ref		328.2±1065.7	0.03 [-0.07; 0.14]	0.63		338±1065.1	0.05 [-0.1; 0.2]	0.6		332.9±1245.3	0.02 [-0.19; 0.23]	0.9		210.3±462.5	-0.15 [-0.45; 0.15]	0.51		294.8±613.9	0.02 [-0.39; 0.42]	0.97	0.88	0.8
IL2		1.4±3.4		1.4±3.3	Ref	Ref		1.4±3.8	-0.05 [-0.1; 0]	0.14		1.2±2.9	-0.08 [-0.16; -0.01]	0.09		0.9±2.1	-0.15 [-0.25; -0.04]	0.035		1±2.6	-0.16 [-0.31; -0.01]	0.14		1.1±2	-0.11 [-0.31; 0.1]	0.64	0.047	0.042
IL21		4.4±10.2		4.6±10.7	Ref	Ref		3.7±8.6	-0.11 [-0.19; -0.02]	0.039		3.5±7.7	-0.14 [-0.26; -0.03]	0.06		3.1±6.6	-0.18 [-0.34; -0.01]	0.11		2.7±6	-0.22 [-0.45; 0.01]	0.2		3.2±7	-0.18 [-0.5; 0.14]	0.6	0.022	0.04
IL22		0.3±2.1		0.3±2.1	Ref	Ref		0.3±2.1	0.02 [-0.01; 0.05]	0.33		0.5±3	0.06 [0.02; 0.1]	0.025		0.2±1.1	0 [-0.06; 0.05]	0.9		0.1±0.5	-0.04 [-0.12; 0.04]	0.52		0.1±0.3	-0.05 [-0.16; 0.06]	0.69	0.61	0.55
IL23A		15.6±28.6		15.7±29.2	Ref	Ref		15.2±26.5	0.03 [-0.06; 0.13]	0.56		16.2±25.7	0.1 [-0.03; 0.23]	0.25		15±20.8	0.07 [-0.11; 0.25]	0.62		15.1±15.8	0.15 [-0.11; 0.41]	0.44		15.9±16.6	0.21 [-0.14; 0.56]	0.6	0.36	0.31
IL2RA		230.7±531.8		223.8±293	Ref	Ref		251.9±944.1	-0.04 [-0.13; 0.05]	0.47		219.8±305.5	-0.04 [-0.16; 0.09]	0.66		219±274.1	-0.06 [-0.24; 0.12]	0.65		204.5±239	-0.12 [-0.37; 0.13]	0.54		235.9±289.1	-0.05 [-0.39; 0.3]	0.89	0.38	0.54
IL2RB		492±544.2		511.5±560.6	Ref	Ref		431.8±485.4	-0.18 [-0.26; -0.1]	0.00064		399.6±406.1	-0.23 [-0.34; -0.12]	0.0046		343.9±320.8	-0.32 [-0.48; -0.16]	0.0041		303.2±263.9	-0.49 [-0.71; -0.26]	0.0036		293.8±256.8	-0.42 [-0.72; -0.12]	0.21	0.00018	0.0006
IL2RG		650.2±733.1		668.5±735.3	Ref	Ref		593.8±723.8	-0.17 [-0.26; -0.08]	0.0026		587.1±696.6	-0.18 [-0.3; -0.06]	0.029		529.1±583.7	-0.24 [-0.42; -0.07]	0.034		501.7±506.1	-0.33 [-0.58; -0.09]	0.059		540.8±564.6	-0.28 [-0.61; 0.06]	0.44	0.004	0.0088
IL3RA		204.3±624.4		208.5±706	Ref	Ref		191.6±234.3	0.03 [-0.06; 0.11]	0.63		187.6±251.4	0.01 [-0.11; 0.12]	0.93		171.9±209.6	-0.07 [-0.24; 0.09]	0.56		148.7±118	-0.16 [-0.4; 0.07]	0.36		157.1±120.5	-0.01 [-0.33; 0.32]	0.98	0.67	0.65
IL4		2.1±9.5		2.2±9.7	Ref	Ref		2±8.7	-0.03 [-0.1; 0.03]	0.44		1.7±6.2	-0.06 [-0.15; 0.03]	0.32		1.9±7.2	-0.07 [-0.2; 0.06]	0.42		2±5.9	0 [-0.19; 0.18]	0.98		2.3±5.4	0.14 [-0.11; 0.39]	0.6	0.71	0.49
IL6		161.5±402.4		148.4±251.2	Ref	Ref		202.1±682.1	0.13 [0.02; 0.24]	0.057		221.7±929.4	0.19 [0.05; 0.34]	0.045		184.6±283.3	0.28 [0.07; 0.49]	0.047		139.1±159.9	0.22 [-0.07; 0.52]	0.31		163±196.5	0.28 [-0.12; 0.69]	0.53	0.032	0.021
IL7		124.4±113.8		128.5±117.1	Ref	Ref		111.6±101.9	-0.15 [-0.23; -0.07]	0.0023		109.3±104.6	-0.16 [-0.27; -0.05]	0.025		111.1±105.6	-0.17 [-0.33; -0.02]	0.099		117.5±104.4	-0.09 [-0.31; 0.13]	0.6		114.7±106.4	-0.15 [-0.45; 0.15]	0.64	0.042	0.034
IL7R		689.8±887.2		703±897.3	Ref	Ref		649.1±854.5	-0.14 [-0.24; -0.05]	0.02		664.1±901.5	-0.13 [-0.26; 0.01]	0.16		585.7±780.2	-0.26 [-0.45; -0.07]	0.042		533.2±589.1	-0.27 [-0.54; 0]	0.17		569.2±654.2	-0.29 [-0.66; 0.08]	0.46	0.025	0.03
IRF1		1144.2±1083.7		1164.3±1088.2	Ref	Ref		1082.2±1067.9	-0.1 [-0.15; -0.04]	0.0091		1064.2±1091.2	-0.11 [-0.19; -0.03]	0.035		1017.2±878.2	-0.13 [-0.24; -0.02]	0.09		959.7±809.9	-0.18 [-0.35; -0.02]	0.11		1034.2±977.1	-0.17 [-0.39; 0.05]	0.5	0.0062	0.016
IRF4		603.8±1093.1		641±1179.8	Ref	Ref		489.1±755	-0.09 [-0.21; 0.03]	0.23		432.8±592	-0.08 [-0.24; 0.08]	0.46		385.2±576.3	-0.21 [-0.44; 0.02]	0.18		425.7±593.8	-0.08 [-0.41; 0.25]	0.78		442.7±622.7	-0.03 [-0.48; 0.43]	0.95	0.19	0.35
IRF9		2162.2±1578.4		2150.7±1498	Ref	Ref		2197.7±1804.6	-0.01 [-0.06; 0.04]	0.81		2082.9±1388.9	-0.03 [-0.09; 0.04]	0.55		1962.8±1166.7	-0.07 [-0.16; 0.03]	0.28		1902.3±1033.3	-0.09 [-0.22; 0.05]	0.39		1977.9±1113.8	-0.06 [-0.25; 0.12]	0.75	0.23	0.22
IRS1		989.5±995		984.3±1012	Ref	Ref		1005.6±941.1	0.01 [-0.07; 0.09]	0.86		1016.7±955.6	0 [-0.12; 0.12]	0.98		1006.9±973.8	-0.08 [-0.24; 0.09]	0.53		1078.7±994.8	0 [-0.23; 0.23]	0.99		1114±1073.1	-0.11 [-0.43; 0.21]	0.75	0.79	0.74
ISG15		1378.7±2077.9		1371.5±2166.5	Ref	Ref		1400.9±1777.5	0.06 [-0.02; 0.13]	0.25		1401.7±1825.5	0.04 [-0.07; 0.15]	0.6		1448.3±2111.2	0.01 [-0.14; 0.17]	0.9		1376±2327.6	-0.05 [-0.27; 0.17]	0.8		1120.3±1338.6	-0.14 [-0.44; 0.16]	0.66	0.98	0.97
ISG20		781.6±929.1		786.7±897.3	Ref	Ref		766.1±1021.4	-0.02 [-0.09; 0.04]	0.59		726.8±791.9	-0.05 [-0.14; 0.04]	0.42		669.3±552.7	-0.09 [-0.21; 0.04]	0.32		620.5±464.1	-0.11 [-0.29; 0.07]	0.42		630.7±442.9	-0.08 [-0.33; 0.17]	0.78	0.2	0.46
ITGA1		1794.1±1844.8		1805.8±1816	Ref	Ref		1757.9±1931.6	-0.05 [-0.12; 0.02]	0.28		1811.2±2325.9	-0.05 [-0.15; 0.05]	0.44		2122±3075.3	-0.01 [-0.15; 0.14]	0.96		2600.6±3988.6	0.2 [-0.01; 0.4]	0.19		3264.6±5199.4	0.37 [0.1; 0.65]	0.21	0.71	0.71
ITGAE		134.8±91.4		134.9±90.5	Ref	Ref		134.4±94.1	-0.05 [-0.11; 0.01]	0.22		129.5±86.5	-0.08 [-0.16; 0.01]	0.17		134.7±87	-0.04 [-0.16; 0.08]	0.63		134.7±78.2	-0.06 [-0.23; 0.11]	0.62		136±82.7	-0.01 [-0.24; 0.22]	0.97	0.31	0.35
ITGAL		471.4±621.7		485.4±570.5	Ref	Ref		428.3±757	-0.2 [-0.29; -0.11]	0.0004		401.5±565.6	-0.24 [-0.36; -0.12]	0.0051		329.3±383.5	-0.34 [-0.51; -0.17]	0.0053		315.9±356.1	-0.4 [-0.65; -0.16]	0.027		318.3±362.3	-0.38 [-0.72; -0.05]	0.3	0.00029	0.00062
ITGAM		1171.2±1954		1206.9±1994.5	Ref	Ref		1061±1820.1	-0.18 [-0.26; -0.1]	0.0004		1034.6±1616.5	-0.2 [-0.3; -0.09]	0.011		1070.2±1724	-0.19 [-0.34; -0.03]	0.075		886.2±1017.2	-0.31 [-0.53; -0.09]	0.052		903.2±909.9	-0.32 [-0.62; -0.02]	0.35	0.0017	0.0018
ITGAX		608.7±1073.5		627.9±1158.3	Ref	Ref		549.4±751	-0.12 [-0.2; -0.05]	0.011		573±925.9	-0.12 [-0.23; -0.01]	0.086		577.6±989.5	-0.13 [-0.28; 0.02]	0.19		395.8±424.2	-0.32 [-0.54; -0.11]	0.043		451.3±547.7	-0.28 [-0.58; 0.01]	0.37	0.014	0.024
ITGB1		6727.7±5278.2		6635.3±4680.6	Ref	Ref		7012.9±6795.3	0.01 [-0.04; 0.07]	0.68		7229±8543.2	0.01 [-0.06; 0.08]	0.81		7971.4±11404.2	0.03 [-0.07; 0.13]	0.69		8772.4±15477.6	0.05 [-0.09; 0.2]	0.63		7367.5±5549.4	0.02 [-0.17; 0.22]	0.92	0.73	0.51
ITGB2		1506.9±1874.5		1538±1721.9	Ref	Ref		1410.9±2280.7	-0.15 [-0.22; -0.07]	0.0018		1378.6±1931.5	-0.16 [-0.27; -0.06]	0.022		1397±2266.2	-0.17 [-0.32; -0.03]	0.078		1203.7±1151.3	-0.26 [-0.46; -0.05]	0.08		1237.9±1005.6	-0.21 [-0.49; 0.07]	0.5	0.0053	0.006
ITGB7		309.1±302.8		313.4±301.9	Ref	Ref		295.8±305.3	-0.11 [-0.2; -0.02]	0.046		298.3±351.7	-0.17 [-0.29; -0.05]	0.035		264.3±273.2	-0.31 [-0.48; -0.14]	0.0091		270.9±287.6	-0.26 [-0.51; -0.02]	0.13		288.7±356.9	-0.31 [-0.64; 0.02]	0.4	0.0047	0.0086
ITK		379.5±644.1		392.6±628.4	Ref	Ref		339±689	-0.19 [-0.29; -0.09]	0.0034		332.3±578.8	-0.21 [-0.36; -0.07]	0.027		280.1±420.9	-0.31 [-0.52; -0.11]	0.02		243.8±292	-0.44 [-0.73; -0.15]	0.043		273.9±321.7	-0.34 [-0.74; 0.06]	0.43	0.002	0.0046
JAML		109.5±183.1		113.4±190.8	Ref	Ref		97.6±156.5	-0.1 [-0.2; 0.01]	0.14		90.4±135	-0.14 [-0.29; 0]	0.13		81.3±84.5	-0.19 [-0.4; 0.02]	0.17		80.9±79.8	-0.15 [-0.44; 0.14]	0.5		80.7±80.7	-0.17 [-0.56; 0.23]	0.71	0.1	0.092
JCHAIN		2656.8±5988.8		2770.1±6226.4	Ref	Ref		2307.1±5174.8	-0.06 [-0.21; 0.09]	0.53		2174.9±5035.3	-0.09 [-0.3; 0.12]	0.53		2273.8±6332.7	-0.35 [-0.65; -0.05]	0.083		3271.9±8645.7	-0.07 [-0.49; 0.36]	0.85		2910.7±6181.4	0 [-0.58; 0.58]	0.99	0.26	0.35
KIAA0101		225.3±206.5		220.9±207.5	Ref	Ref		239.2±202.9	0.06 [-0.01; 0.13]	0.2		247.5±209.8	0.07 [-0.03; 0.17]	0.29		253.9±204.5	0.1 [-0.05; 0.24]	0.31		245.7±206	0.02 [-0.19; 0.22]	0.92		239.1±215.1	-0.06 [-0.34; 0.22]	0.82	0.45	0.3
KIR2DL1		0.3±3.3		0.3±3.5	Ref	Ref		0.4±2.4	0.03 [0; 0.05]	0.15		0.5±3.4	0.02 [-0.02; 0.06]	0.36		0.6±3.4	0.06 [0.01; 0.12]	0.099		0.7±4.3	0.02 [-0.06; 0.1]	0.72		0.8±5.4	-0.02 [-0.12; 0.09]	0.86	0.41	0.32
KIR2DL2		0.2±0.8		0.2±0.7	Ref	Ref		0.2±1.2	0 [-0.02; 0.03]	0.79		0.1±0.4	-0.01 [-0.04; 0.01]	0.45		0.1±0.4	-0.04 [-0.08; 0.01]	0.2		0.1±0.5	-0.04 [-0.1; 0.02]	0.35		0±0.2	-0.05 [-0.13; 0.04]	0.6	0.2	0.28
KIR2DL3		3±9.5		3.1±9.8	Ref	Ref		2.6±8.6	-0.04 [-0.11; 0.03]	0.4		2.2±5.5	-0.08 [-0.18; 0.02]	0.23		2.2±6.5	-0.12 [-0.26; 0.03]	0.23		1.8±3.7	-0.14 [-0.35; 0.07]	0.36		1.5±3.3	-0.19 [-0.48; 0.09]	0.53	0.15	0.21
KLF2		747.6±959.2		755.5±955.2	Ref	Ref		723±971.5	-0.08 [-0.15; -0.01]	0.071		722.4±1023	-0.1 [-0.2; 0]	0.11		715.3±1023.2	-0.14 [-0.28; 0.01]	0.15		672.9±868.2	-0.18 [-0.38; 0.03]	0.23		781.7±1020.3	-0.07 [-0.35; 0.2]	0.81	0.076	0.13
KLRB1		193.3±256.3		197.1±257.6	Ref	Ref		181.3±251.9	-0.15 [-0.27; -0.04]	0.033		174.4±243.8	-0.19 [-0.35; -0.03]	0.06		167.6±260.1	-0.24 [-0.46; -0.02]	0.1		169.5±205.8	-0.14 [-0.45; 0.18]	0.57		193.3±241.5	-0.14 [-0.57; 0.29]	0.77	0.07	0.084
KLRD1		106.7±138.6		107.4±135.2	Ref	Ref		104.8±148.9	-0.15 [-0.25; -0.05]	0.019		99.3±137.7	-0.16 [-0.3; -0.02]	0.068		99.8±163.1	-0.21 [-0.4; -0.01]	0.11		90±115	-0.3 [-0.58; -0.03]	0.13		99.9±141.1	-0.22 [-0.6; 0.16]	0.6	0.019	0.036
KLRF1		19.9±32.9		20.5±32	Ref	Ref		17.9±35.5	-0.2 [-0.3; -0.11]	0.00082		17.7±27.1	-0.21 [-0.34; -0.08]	0.022		15.6±26.6	-0.32 [-0.5; -0.13]	0.013		16.1±31.6	-0.37 [-0.64; -0.11]	0.052		20.2±41.2	-0.27 [-0.63; 0.09]	0.5	0.002	0.0026
KLRG1		236.2±359.9		245.7±371.4	Ref	Ref		206.9±320.2	-0.18 [-0.28; -0.09]	0.0025		195.3±304.4	-0.2 [-0.34; -0.07]	0.022		158.4±203.5	-0.34 [-0.53; -0.16]	0.0091		147.6±167.2	-0.4 [-0.66; -0.13]	0.043		171±208.1	-0.37 [-0.73; -0.01]	0.36	0.0017	0.0026
KLRK1		489.3±669.1		498.3±670.3	Ref	Ref		461.5±664.9	-0.11 [-0.21; 0]	0.097		444±693.4	-0.15 [-0.3; -0.01]	0.1		379.7±544.2	-0.27 [-0.47; -0.07]	0.046		338±386.9	-0.39 [-0.68; -0.1]	0.059		352.8±459.7	-0.39 [-0.78; 0.01]	0.36	0.012	0.029
KREMEN1		393.1±507.6		388.2±506.6	Ref	Ref		408.1±510.6	0.09 [0.01; 0.18]	0.094		371.9±483.5	0.05 [-0.07; 0.17]	0.53		362.5±475.7	0.07 [-0.09; 0.24]	0.55		276.2±246.9	-0.07 [-0.31; 0.17]	0.7		248.8±209.5	-0.1 [-0.42; 0.23]	0.81	0.64	0.7
KRT5		18202.9±62747.6		19014.8±69001.3	Ref	Ref		15695.9±37248.2	-0.18 [-0.38; 0.01]	0.13		15041.6±38375.2	0 [-0.27; 0.27]	0.98		11275.4±30290.7	-0.08 [-0.46; 0.3]	0.76		5155.6±14295.8	0.15 [-0.38; 0.69]	0.71		3241.9±9391	0.21 [-0.52; 0.94]	0.81	0.76	0.82
KRT7		7546.8±10625.1		7348.6±9763.6	Ref	Ref		8158.9±12915.8	-0.02 [-0.15; 0.11]	0.82		8366.4±11472.6	0.01 [-0.17; 0.19]	0.93		9321.2±13904.8	-0.05 [-0.3; 0.21]	0.81		11394.9±16953.4	0.31 [-0.05; 0.68]	0.24		11031.4±20063.6	0.01 [-0.49; 0.5]	0.98	0.73	0.76
LAG3		120±159.6		122.3±147.1	Ref	Ref		113±193.2	-0.16 [-0.25; -0.08]	0.0034		100.8±114.7	-0.19 [-0.32; -0.07]	0.022		100.3±115.6	-0.22 [-0.4; -0.05]	0.051		91.7±101.2	-0.34 [-0.59; -0.1]	0.052		106.4±119.7	-0.19 [-0.53; 0.14]	0.6	0.0072	0.021
LAMP1		987.5±1317.8		982.6±1071.2	Ref	Ref		1002.7±1886.5	-0.04 [-0.09; 0.01]	0.2		1014.1±2481.7	-0.05 [-0.11; 0.02]	0.3		1161.1±3599.6	-0.03 [-0.13; 0.07]	0.66		885.8±481.1	-0.09 [-0.23; 0.04]	0.36		883.8±456.3	-0.08 [-0.26; 0.11]	0.71	0.25	0.24
LAMP3		550.8±940.6		559.8±926.8	Ref	Ref		523±982.1	-0.05 [-0.16; 0.06]	0.48		492.4±1045.5	-0.11 [-0.27; 0.04]	0.26		391.8±636.7	-0.22 [-0.44; 0]	0.13		454.1±640.3	-0.12 [-0.43; 0.19]	0.62		458.7±649.7	-0.29 [-0.71; 0.13]	0.53	0.1	0.067
LAPTM5		4379.4±5555.8		4381.6±5636.7	Ref	Ref		4372.8±5301.4	-0.06 [-0.14; 0.02]	0.25		4176.6±4506.5	-0.08 [-0.19; 0.04]	0.3		4215.6±4456.4	-0.06 [-0.22; 0.1]	0.6		4329.1±4718.5	-0.09 [-0.32; 0.14]	0.6		4931.3±5731	-0.08 [-0.39; 0.23]	0.81	0.21	0.28
LCK		15.9±68.3		16.8±74.7	Ref	Ref		13±42.8	-0.08 [-0.19; 0.04]	0.29		12.8±43.8	0.02 [-0.13; 0.18]	0.84		13.4±55	0.01 [-0.21; 0.24]	0.94		9±18.1	-0.02 [-0.34; 0.3]	0.93		10.3±16.3	0.18 [-0.26; 0.62]	0.71	0.96	0.89
LCN2		7403.7±16702		7307.8±17121.6	Ref	Ref		7700±15340.3	0.14 [-0.02; 0.29]	0.15		7847.2±14988.4	0.14 [-0.07; 0.36]	0.33		7120.3±13408.2	-0.03 [-0.34; 0.27]	0.88		5520.5±11984.2	-0.13 [-0.56; 0.3]	0.69		6728.6±15773.2	-0.26 [-0.85; 0.33]	0.69	0.53	0.44
LEXM		29.6±46		29.9±43.2	Ref	Ref		28.5±53.9	-0.08 [-0.18; 0.02]	0.21		26.7±47.9	-0.11 [-0.25; 0.03]	0.22		27.3±62.8	-0.16 [-0.35; 0.04]	0.21		18.4±22	-0.33 [-0.61; -0.06]	0.09		20.5±25.2	-0.2 [-0.57; 0.18]	0.64	0.11	0.094
LILRB1		182.6±497.5		181.7±448.3	Ref	Ref		185.3±625.6	-0.17 [-0.26; -0.09]	0.0022		173.3±389.6	-0.18 [-0.31; -0.06]	0.024		176±397.9	-0.15 [-0.33; 0.02]	0.18		135±263.4	-0.35 [-0.59; -0.1]	0.052		161.9±344.4	-0.23 [-0.56; 0.1]	0.53	0.0076	0.016
LILRB2		211.6±299		212.3±289.2	Ref	Ref		209.6±327.7	-0.1 [-0.18; -0.02]	0.053		212.6±408.8	-0.14 [-0.25; -0.02]	0.06		236.7±541	-0.1 [-0.25; 0.06]	0.37		165.3±181.4	-0.29 [-0.51; -0.07]	0.068		180.5±223.3	-0.32 [-0.63; -0.01]	0.35	0.013	0.028
LMNA		7313.5±7610		7337.7±7869.2	Ref	Ref		7238.8±6750.8	-0.01 [-0.06; 0.04]	0.75		7357±6291.7	0.01 [-0.05; 0.08]	0.79		7182.2±6159.2	-0.02 [-0.11; 0.07]	0.79		7573.7±7403.2	-0.02 [-0.15; 0.11]	0.86		7579.5±6174.1	-0.02 [-0.2; 0.16]	0.93	0.97	0.99
LRG1		170.6±399.5		165.2±381.5	Ref	Ref		187.3±450.5	0.1 [0; 0.2]	0.13		226.6±608.8	0.23 [0.09; 0.37]	0.022		245.4±793.4	0.22 [0.02; 0.43]	0.1		317.7±1117.3	0.38 [0.09; 0.66]	0.068		220.1±320.2	0.35 [-0.04; 0.75]	0.41	0.0099	0.027
LRP1		3554.7±2766		3637.3±2729.2	Ref	Ref		3299.8±2863.2	-0.09 [-0.15; -0.03]	0.011		3275.8±3268.9	-0.11 [-0.19; -0.03]	0.042		3263.6±3077.2	-0.12 [-0.23; 0]	0.13		3065.7±2614.1	-0.17 [-0.34; -0.01]	0.13		2928.9±2464.8	-0.16 [-0.38; 0.06]	0.5	0.017	0.019
LST1		239±291.9		243.5±290.6	Ref	Ref		225±295.3	-0.13 [-0.23; -0.04]	0.023		209.6±261.3	-0.17 [-0.3; -0.04]	0.045		204.9±215.2	-0.12 [-0.3; 0.06]	0.32		181.1±140.9	-0.1 [-0.36; 0.16]	0.61		178±143.5	-0.11 [-0.47; 0.25]	0.79	0.053	0.047
LY9		42.8±67.6		43.8±66.5	Ref	Ref		39.4±70.5	-0.13 [-0.24; -0.02]	0.053		41.6±74.6	-0.11 [-0.26; 0.04]	0.26		33.4±57.2	-0.36 [-0.58; -0.15]	0.013		35.3±48.8	-0.24 [-0.54; 0.07]	0.29		36±48.6	-0.21 [-0.63; 0.21]	0.64	0.035	0.067
LYZ		26509±76988.2		26383.4±61567.1	Ref	Ref		26896.8±111971.3	-0.1 [-0.2; 0]	0.13		30930.9±155657.6	-0.13 [-0.27; 0.01]	0.16		33471.6±183438.2	-0.19 [-0.39; 0.01]	0.16		18886.9±34171.5	-0.26 [-0.54; 0.02]	0.21		23504.7±44968.8	-0.23 [-0.62; 0.16]	0.59	0.045	0.073
M6PR		3280.4±1591.4		3301.3±1551.9	Ref	Ref		3215.7±1707	-0.03 [-0.06; 0.01]	0.25		3181.7±1640.4	-0.03 [-0.08; 0.02]	0.39		3187.5±1890.8	-0.04 [-0.11; 0.04]	0.47		3023.7±1665.4	-0.09 [-0.19; 0.02]	0.24		3196.2±2039	-0.06 [-0.2; 0.09]	0.72	0.23	0.28
MAD2L1		280.9±239		279.5±244.8	Ref	Ref		285±220.2	0.02 [-0.05; 0.09]	0.7		302.9±243.1	0.04 [-0.06; 0.14]	0.58		324.5±278.4	0.1 [-0.04; 0.24]	0.29		342±324.3	0.14 [-0.06; 0.33]	0.35		381.8±382.4	0.3 [0.04; 0.57]	0.3	0.26	0.27
MADCAM1		11.1±41.7		11.3±45.7	Ref	Ref		10.2±25.8	0.08 [-0.02; 0.18]	0.18		10.8±23.8	0.15 [0.01; 0.29]	0.095		9.3±17.9	0.03 [-0.16; 0.23]	0.81		8.3±16.6	-0.05 [-0.32; 0.23]	0.85		6.1±10.9	-0.19 [-0.56; 0.19]	0.64	0.44	0.32
MAGEA1		28.3±83.6		26.6±81	Ref	Ref		33.5±91	0.23 [0.08; 0.37]	0.011		34.4±94.8	0.22 [0.03; 0.42]	0.076		39.8±112.3	0.26 [-0.01; 0.54]	0.15		10.6±40	-0.22 [-0.6; 0.17]	0.45		1.3±5.1	-0.59 [-1.12; -0.06]	0.31	0.45	0.28
MAGEA10		102.3±729.2		101.9±807.9	Ref	Ref		103.5±398.7	0.17 [0; 0.33]	0.11		100±419.7	0.12 [-0.11; 0.34]	0.44		88.7±306.3	0.1 [-0.22; 0.42]	0.67		41.5±171.4	-0.1 [-0.56; 0.35]	0.8		39.8±163.4	-0.16 [-0.78; 0.46]	0.81	0.83	0.7
MAGEA12		10.9±32.1		9.9±29.5	Ref	Ref		14±38.8	0.18 [0.07; 0.3]	0.012		12.5±37.8	0.1 [-0.06; 0.25]	0.37		13.5±36.1	0.17 [-0.05; 0.4]	0.24		10.7±24.8	0.11 [-0.2; 0.43]	0.64		9.4±25.9	-0.09 [-0.52; 0.34]	0.83	0.44	0.39
MAGEA3		67.9±206.7		64.8±182.9	Ref	Ref		77.5±266.9	0.13 [-0.05; 0.3]	0.24		64±170.6	-0.03 [-0.26; 0.21]	0.88		64.7±175	0 [-0.33; 0.34]	0.98		55±157	-0.14 [-0.62; 0.33]	0.7		41.6±119.9	-0.47 [-1.12; 0.18]	0.52	0.63	0.72
MAGEA4		68.6±194.1		65±183.7	Ref	Ref		79.8±222.8	0.08 [-0.08; 0.24]	0.43		66.2±188.3	0.01 [-0.21; 0.23]	0.95		60.5±194.5	-0.05 [-0.36; 0.26]	0.82		15.6±91.5	-0.53 [-0.97; -0.09]	0.093		0.7±3.8	-0.82 [-1.42; -0.21]	0.21	0.3	0.43
MAGEC2		58.2±293.6		58.6±311.3	Ref	Ref		56.9±230.9	0.14 [-0.01; 0.28]	0.14		52.8±208.1	0.14 [-0.06; 0.34]	0.29		56±231	0.11 [-0.18; 0.4]	0.61		41.8±210.5	0.04 [-0.37; 0.45]	0.91		18.1±71.2	-0.21 [-0.76; 0.35]	0.74	0.61	0.54
MAPK1		1480.1±770		1483.9±754.1	Ref	Ref		1468.5±817.4	0 [-0.04; 0.03]	0.84		1392.9±697.5	-0.04 [-0.1; 0.01]	0.22		1378.6±783.8	-0.08 [-0.16; 0]	0.11		1353.5±712.5	-0.1 [-0.21; 0.01]	0.21		1397±755.3	-0.06 [-0.21; 0.09]	0.71	0.093	0.088
MAPK14		1406.6±864.2		1412.9±892.7	Ref	Ref		1387.3±769.5	-0.02 [-0.06; 0.01]	0.33		1398.2±760.3	-0.02 [-0.07; 0.03]	0.6		1423.5±831.1	-0.01 [-0.09; 0.06]	0.81		1363.6±588.5	-0.05 [-0.15; 0.05]	0.53		1429.7±624.5	-0.01 [-0.15; 0.13]	0.94	0.53	0.49
MELK		381.9±374.3		377.4±376.9	Ref	Ref		395.7±366	0.03 [-0.05; 0.11]	0.56		392.8±351.2	0.03 [-0.08; 0.14]	0.7		440.6±405	0.15 [-0.01; 0.3]	0.17		407.1±401.8	0.01 [-0.21; 0.24]	0.94		455.1±493.7	0.01 [-0.3; 0.31]	0.98	0.57	0.55
MIF		4776.4±3154.5		4733.4±3043.9	Ref	Ref		4909.4±3472.5	0.03 [-0.01; 0.08]	0.24		4852.5±2901	0.05 [-0.02; 0.11]	0.26		5011.1±2940.1	0.09 [0; 0.19]	0.12		4895.3±2666.9	0.1 [-0.03; 0.23]	0.33		4714.4±2500.9	0.06 [-0.11; 0.24]	0.74	0.21	0.18
MKI67		595.8±553.2		587.3±545.2	Ref	Ref		622±576.8	0.04 [-0.04; 0.12]	0.45		635±547.8	0.07 [-0.04; 0.18]	0.35		686.9±576.8	0.11 [-0.05; 0.27]	0.31		657.2±620.3	-0.02 [-0.24; 0.21]	0.94		687.8±670.7	-0.07 [-0.38; 0.24]	0.81	0.63	0.46
MLANA		0.3±4.7		0.2±2.5	Ref	Ref		0.5±8.4	0.02 [-0.01; 0.05]	0.29		0.9±12.4	0.03 [0; 0.07]	0.17		1.9±18.1	0.09 [0.03; 0.14]	0.017		0.4±1.4	0.04 [-0.03; 0.12]	0.43		0.2±0.6	0 [-0.09; 0.1]	0.96	0.15	0.12
MMP2		6431.4±8576.6		6524±8275.9	Ref	Ref		6145.4±9444.4	-0.03 [-0.16; 0.1]	0.7		5857.4±9631.2	-0.02 [-0.2; 0.15]	0.87		4776.5±6052.3	-0.07 [-0.32; 0.17]	0.68		5029±6122.7	0.09 [-0.26; 0.44]	0.75		4468.8±6120.3	0.05 [-0.43; 0.53]	0.93	0.88	0.89
MMP9		2017.4±6896.4		1864.3±5139.6	Ref	Ref		2490±10614.7	-0.03 [-0.17; 0.1]	0.7		2895.8±14253.1	-0.02 [-0.21; 0.16]	0.89		4254.2±20552.4	-0.09 [-0.35; 0.17]	0.64		5638.6±27930.7	-0.17 [-0.54; 0.2]	0.54		3446.9±11227.1	-0.29 [-0.79; 0.22]	0.6	0.45	0.52
MPO		52.9±668.9		56.4±717.8	Ref	Ref		42.2±487.9	-0.01 [-0.12; 0.1]	0.92		21.2±106.3	-0.03 [-0.19; 0.12]	0.77		18±40	-0.04 [-0.25; 0.18]	0.81		17±40.8	-0.05 [-0.36; 0.26]	0.85		18.1±33.8	-0.05 [-0.47; 0.37]	0.92	0.72	0.8
MRC1		2794.8±6218.6		2782.4±3448.4	Ref	Ref		2833.1±11021.7	-0.13 [-0.23; -0.03]	0.041		2394.6±3308.3	-0.17 [-0.31; -0.03]	0.058		2473.9±3584.5	-0.18 [-0.38; 0.02]	0.18		2680±4416.4	-0.2 [-0.48; 0.08]	0.35		2611.4±3871.9	-0.17 [-0.55; 0.22]	0.71	0.045	0.038
MS4A1		183.4±584.4		182.4±573.6	Ref	Ref		186.2±616.9	-0.08 [-0.23; 0.07]	0.41		228.4±774.1	-0.08 [-0.29; 0.13]	0.6		134.7±380.1	-0.3 [-0.6; -0.01]	0.12		167.5±491.7	-0.27 [-0.69; 0.15]	0.4		155.3±433.2	-0.25 [-0.83; 0.32]	0.7	0.13	0.24
MTOR		1226.7±535.7		1231.6±534	Ref	Ref		1211.8±541	-0.04 [-0.07; 0]	0.15		1241.4±533.3	-0.01 [-0.07; 0.04]	0.75		1203.3±502.6	-0.04 [-0.11; 0.03]	0.44		1156±492	-0.08 [-0.19; 0.02]	0.29		1229.1±525.4	-0.02 [-0.17; 0.12]	0.87	0.35	0.27
MX1		1928.5±2246		1951.7±2326.5	Ref	Ref		1856.8±1976.3	-0.02 [-0.1; 0.05]	0.65		1853±2061.1	-0.03 [-0.13; 0.08]	0.72		1868.6±2412.1	-0.06 [-0.21; 0.09]	0.58		1705.6±2247.8	-0.16 [-0.36; 0.05]	0.31		1380.7±1202.4	-0.23 [-0.52; 0.05]	0.44	0.26	0.24
MYC		1097.4±963.5		1079.1±937.7	Ref	Ref		1153.7±1037.8	0.02 [-0.04; 0.09]	0.53		1163.4±1048.8	0.04 [-0.04; 0.12]	0.46		1206.8±1050.8	0.1 [-0.02; 0.22]	0.19		1066.2±986.9	0 [-0.17; 0.16]	0.98		1060.9±1059.4	0.01 [-0.22; 0.24]	0.96	0.53	0.25
NCAM1		261.9±906.4		255.9±874.3	Ref	Ref		280.4±999.2	-0.14 [-0.26; -0.02]	0.058		328.5±1314.2	-0.17 [-0.33; 0]	0.13		397.1±1542.2	-0.26 [-0.5; -0.03]	0.1		611.4±2110.7	-0.22 [-0.55; 0.12]	0.38		1001.3±2844.2	-0.04 [-0.49; 0.42]	0.94	0.07	0.091
NCF1		3971.3±13819.7		4179.2±15456.2	Ref	Ref		3329.4±6527.5	-0.15 [-0.24; -0.05]	0.011		3090.5±4906.5	-0.15 [-0.28; -0.02]	0.068		2939.9±4673.6	-0.16 [-0.34; 0.02]	0.18		2384.9±3022.2	-0.28 [-0.54; -0.03]	0.13		2671.2±3565.9	-0.22 [-0.57; 0.13]	0.59	0.019	0.038
NCR1		14.5±29.8		15±31.2	Ref	Ref		12.7±24.7	-0.13 [-0.22; -0.04]	0.027		11.4±16.8	-0.14 [-0.27; -0.01]	0.11		9.8±15.8	-0.23 [-0.41; -0.04]	0.068		7.2±8.5	-0.39 [-0.66; -0.13]	0.043		7.6±9.6	-0.39 [-0.75; -0.03]	0.33	0.01	0.021
NCR3		24.9±51.9		26±55.4	Ref	Ref		21.6±38.9	-0.13 [-0.24; -0.02]	0.054		22.1±39.7	-0.13 [-0.28; 0.02]	0.18		16.3±28.8	-0.32 [-0.54; -0.11]	0.021		15.6±30.7	-0.4 [-0.7; -0.1]	0.064		12.8±23.5	-0.61 [-1.02; -0.19]	0.21	0.0082	0.019
NECTIN2		205.3±203.4		202±185.1	Ref	Ref		215.7±251.3	0.02 [-0.04; 0.09]	0.53		223.8±274.5	0.04 [-0.05; 0.12]	0.56		252.1±365	0.05 [-0.07; 0.18]	0.55		250.4±198.1	0.12 [-0.06; 0.29]	0.37		260.1±203.5	0.19 [-0.04; 0.43]	0.44	0.27	0.21
NFATC1		77.3±61.9		78.2±61	Ref	Ref		74.6±64.4	-0.03 [-0.11; 0.05]	0.53		72.6±63.9	-0.06 [-0.17; 0.05]	0.42		68.6±66.2	-0.15 [-0.31; 0.01]	0.18		72.4±76.8	-0.06 [-0.29; 0.16]	0.73		82.6±94.1	0.06 [-0.25; 0.38]	0.83	0.37	0.4
NFKBIA		2481.6±2381.6		2450±2410.2	Ref	Ref		2579.3±2289.8	0.05 [0; 0.1]	0.14		2614.4±2146.6	0.08 [0.01; 0.15]	0.086		2595.2±2095.4	0.08 [-0.02; 0.18]	0.23		2424.9±1866.8	0.04 [-0.1; 0.18]	0.69		2456.4±1775.8	0.05 [-0.14; 0.25]	0.81	0.26	0.3
NKG7		795.7±1023.4		823.9±1050.7	Ref	Ref		708.5±929.4	-0.16 [-0.26; -0.07]	0.0047		647.5±820.5	-0.21 [-0.34; -0.08]	0.022		597.2±797.7	-0.3 [-0.49; -0.12]	0.013		500.5±512	-0.44 [-0.7; -0.18]	0.027		465±540.8	-0.46 [-0.82; -0.11]	0.23	0.00085	0.0043
NOS2		48.1±361.4		50.7±394	Ref	Ref		40.3±234	0.02 [-0.11; 0.15]	0.79		30.3±215.6	-0.02 [-0.2; 0.16]	0.89		32.8±288.8	-0.17 [-0.42; 0.08]	0.31		47.5±401.8	-0.18 [-0.54; 0.18]	0.52		86.5±554.9	-0.22 [-0.71; 0.27]	0.69	0.56	0.67
NOTCH3		3014.9±2557.8		2956.6±2350	Ref	Ref		3194.8±3107.9	0.1 [0.04; 0.16]	0.01		3140.2±2993.4	0.11 [0.02; 0.19]	0.058		2929.2±2436.2	0.03 [-0.09; 0.15]	0.74		2722.5±2518.5	0.01 [-0.17; 0.18]	0.96		2822.4±3032.3	-0.01 [-0.25; 0.22]	0.95	0.17	0.12
NRP1		3283.7±2947.2		3311.3±3063.3	Ref	Ref		3198.5±2555.4	-0.05 [-0.12; 0.01]	0.21		3284.2±2692.4	-0.04 [-0.13; 0.05]	0.49		3573.7±2781.7	0.01 [-0.11; 0.14]	0.89		3856.6±2910.2	0.07 [-0.11; 0.25]	0.61		3890±3060	0.06 [-0.18; 0.31]	0.81	0.71	0.58
NT5E		545.7±967.8		536.7±927.2	Ref	Ref		573.5±1083.9	-0.04 [-0.15; 0.08]	0.63		563.7±987.6	-0.09 [-0.25; 0.06]	0.37		649.5±1127	-0.08 [-0.3; 0.14]	0.63		719.4±949.5	0.04 [-0.27; 0.35]	0.88		688.5±819.5	-0.02 [-0.44; 0.41]	0.96	0.75	0.65
NTN3		34±69		34.6±70.9	Ref	Ref		32.4±62.8	-0.04 [-0.14; 0.06]	0.55		29.6±46.6	-0.03 [-0.17; 0.12]	0.79		26.4±47.3	-0.14 [-0.34; 0.06]	0.29		19.1±21.4	-0.22 [-0.51; 0.07]	0.29		19.9±24.4	-0.24 [-0.63; 0.16]	0.59	0.3	0.17
OAS1		1168.4±1240.1		1160.7±1256.2	Ref	Ref		1192.2±1189.6	0.02 [-0.06; 0.09]	0.76		1146.2±1189.1	-0.06 [-0.17; 0.04]	0.37		1177.8±1302.2	-0.13 [-0.28; 0.02]	0.19		1075.8±1391.6	-0.31 [-0.53; -0.1]	0.045		1147.5±1498.9	-0.41 [-0.7; -0.12]	0.21	0.1	0.16
OAS2		736.2±719.2		742.9±715.3	Ref	Ref		715.4±731.3	-0.1 [-0.18; -0.02]	0.054		704.5±735.1	-0.11 [-0.22; 0.01]	0.15		707.1±775.9	-0.18 [-0.34; -0.02]	0.096		600±556.2	-0.33 [-0.56; -0.11]	0.043		600.9±620	-0.43 [-0.73; -0.12]	0.21	0.0097	0.016
OAS3		692.3±597.3		696.4±595.1	Ref	Ref		679.6±604.4	-0.01 [-0.07; 0.05]	0.79		670.5±609.4	-0.03 [-0.12; 0.06]	0.62		678.7±661.7	-0.05 [-0.17; 0.08]	0.61		607.7±555.6	-0.16 [-0.33; 0.02]	0.22		545.8±427	-0.24 [-0.48; 0]	0.36	0.27	0.38
PDCD1		53.5±83.3		54±80.5	Ref	Ref		52±91.5	-0.16 [-0.26; -0.06]	0.0085		48.4±82.4	-0.19 [-0.32; -0.06]	0.032		48.8±103.1	-0.29 [-0.48; -0.1]	0.019		50.4±133.1	-0.32 [-0.59; -0.06]	0.09		61.6±178.7	-0.27 [-0.64; 0.09]	0.5	0.0048	0.016
PDCD1LG2		179.1±233.2		184±234	Ref	Ref		164.1±230.4	-0.13 [-0.23; -0.03]	0.036		154.6±250.8	-0.18 [-0.31; -0.04]	0.051		156.3±208.6	-0.15 [-0.35; 0.04]	0.23		149.7±237.4	-0.26 [-0.54; 0.01]	0.2		169.2±304	-0.19 [-0.57; 0.19]	0.64	0.033	0.036
PECAM1		281±933.1		288.9±945	Ref	Ref		256.3±895.8	-0.14 [-0.26; -0.02]	0.058		349.9±1253	-0.01 [-0.17; 0.15]	0.93		369.9±1250.5	0.04 [-0.19; 0.27]	0.81		365.4±1283	0.06 [-0.27; 0.39]	0.85		545.9±1751.3	0.28 [-0.17; 0.73]	0.59	0.99	0.91
PGF		351.9±658.6		349.5±647	Ref	Ref		359.4±693.4	0.04 [-0.06; 0.13]	0.53		363.1±852	0.08 [-0.05; 0.21]	0.34		393.4±1051.5	0.12 [-0.06; 0.31]	0.31		376.7±972.8	0.17 [-0.09; 0.42]	0.39		484.3±1297.9	0.31 [-0.04; 0.67]	0.41	0.19	0.22
PIK3CA		812±510.4		811.5±496.9	Ref	Ref		813.3±550.2	-0.02 [-0.07; 0.03]	0.57		762.7±450.9	-0.07 [-0.14; 0]	0.15		738.9±445.6	-0.08 [-0.18; 0.02]	0.23		703.2±442.6	-0.17 [-0.31; -0.02]	0.11		754.6±493.8	-0.09 [-0.29; 0.11]	0.69	0.083	0.11
PIK3CD		443.1±622.9		455.8±658.7	Ref	Ref		404.1±494.8	-0.14 [-0.2; -0.08]	0.00065		408.4±511.9	-0.14 [-0.23; -0.05]	0.022		373.4±410.5	-0.19 [-0.32; -0.06]	0.022		324.1±266.5	-0.28 [-0.46; -0.1]	0.038		335.6±265.6	-0.24 [-0.48; 0.01]	0.37	0.0017	0.0027
PMEL		45.3±79.6		45.3±66.8	Ref	Ref		45.5±110.3	-0.07 [-0.16; 0.02]	0.23		50.1±155.6	-0.04 [-0.16; 0.08]	0.67		57.8±220.5	-0.16 [-0.33; 0.02]	0.18		42.9±45.5	-0.11 [-0.35; 0.14]	0.57		40.8±38.7	-0.22 [-0.56; 0.12]	0.56	0.15	0.12
POLR2A		3906.6±6727.6		3778.6±4410.1	Ref	Ref		4301.7±11174.9	0.02 [-0.03; 0.07]	0.58		4409.8±14025	0.02 [-0.04; 0.09]	0.6		5303.6±20094.2	0.09 [-0.01; 0.19]	0.16		3969.8±5419.1	0.08 [-0.06; 0.22]	0.47		4794.1±7223.2	0.21 [0.02; 0.4]	0.33	0.23	0.23
POU2AF1		1038.7±1807.5		1088±1865	Ref	Ref		886.7±1609	-0.12 [-0.25; 0.02]	0.17		892.2±1743.9	-0.11 [-0.3; 0.07]	0.36		705±1175.2	-0.34 [-0.6; -0.07]	0.054		717.9±1084.2	-0.22 [-0.59; 0.16]	0.43		717.9±974.4	-0.12 [-0.64; 0.39]	0.81	0.081	0.18
PRDM1		799.8±849.3		798.4±826.3	Ref	Ref		804.2±917.3	0.03 [-0.05; 0.1]	0.55		754.1±795.5	0.02 [-0.08; 0.12]	0.79		665.7±703.1	-0.01 [-0.15; 0.13]	0.92		633±525.6	0.04 [-0.17; 0.24]	0.84		724.4±617.7	0.18 [-0.1; 0.46]	0.57	0.7	0.45
PRF1		57.6±107		59±114.3	Ref	Ref		53.2±80.4	-0.11 [-0.2; -0.02]	0.054		49.3±76.2	-0.15 [-0.28; -0.03]	0.058		43.2±56.2	-0.24 [-0.42; -0.07]	0.039		38.1±39.5	-0.33 [-0.58; -0.08]	0.064		39.8±44.9	-0.3 [-0.65; 0.04]	0.41	0.0085	0.026
PSMB9		893.5±718.6		911.7±719.5	Ref	Ref		837.3±713.3	-0.12 [-0.18; -0.05]	0.0039		807±667.8	-0.14 [-0.23; -0.05]	0.022		824.3±676.7	-0.13 [-0.26; -0.01]	0.11		819.2±702.2	-0.17 [-0.35; 0.01]	0.2		846.3±762.4	-0.19 [-0.44; 0.05]	0.46	0.0076	0.011
PTEN		1370.7±1247.2		1354.5±1211.9	Ref	Ref		1420.9±1350.2	-0.02 [-0.1; 0.07]	0.78		1434.1±1393.4	-0.03 [-0.14; 0.09]	0.75		1454.8±1510.8	-0.06 [-0.21; 0.1]	0.64		1601.8±1770	-0.02 [-0.24; 0.21]	0.92		1810.4±1936.4	0.05 [-0.26; 0.36]	0.87	0.71	0.72
PTGS2		472.7±1546.3		482.3±1694.5	Ref	Ref		442.9±953.1	-0.04 [-0.16; 0.08]	0.58		462.9±1058.8	-0.03 [-0.2; 0.13]	0.76		468.4±947.3	0.05 [-0.18; 0.27]	0.78		593.2±1094.8	0.27 [-0.05; 0.59]	0.24		621.6±1294.8	0.14 [-0.3; 0.58]	0.78	0.9	0.88
PTK7		1854.1±1399.6		1881.8±1419	Ref	Ref		1768.5±1335.3	-0.02 [-0.08; 0.05]	0.7		1737.6±1333.5	0.01 [-0.08; 0.1]	0.9		1668.6±1294	-0.04 [-0.17; 0.1]	0.71		1844.8±1535.3	0.08 [-0.1; 0.27]	0.56		1751.5±1191.8	0.08 [-0.18; 0.33]	0.79	0.88	0.75
PTPN11		2171.8±870.9		2152.9±838.1	Ref	Ref		2230.1±963.2	0.01 [-0.02; 0.05]	0.51		2228.8±993.7	0.01 [-0.03; 0.06]	0.72		2237.4±1010.4	0.01 [-0.05; 0.08]	0.75		2134.6±920.6	-0.04 [-0.13; 0.05]	0.54		2280.8±978.3	0.03 [-0.09; 0.15]	0.81	0.87	0.65
PTPN6		2220.9±2239.9		2260.1±2291.4	Ref	Ref		2099.5±2069.2	-0.09 [-0.15; -0.04]	0.004		2028.5±1773.2	-0.11 [-0.18; -0.04]	0.022		1897.4±1516.2	-0.15 [-0.25; -0.05]	0.029		1804.5±1099	-0.12 [-0.27; 0.02]	0.24		1879.6±1238.2	-0.11 [-0.31; 0.09]	0.6	0.0055	0.011
PTPN7		620.1±781.6		643.8±791	Ref	Ref		547±747.6	-0.19 [-0.28; -0.11]	0.0004		513±574	-0.18 [-0.29; -0.06]	0.022		473.1±494.5	-0.22 [-0.38; -0.06]	0.045		423.6±371.6	-0.27 [-0.51; -0.04]	0.095		434.5±395.3	-0.28 [-0.6; 0.03]	0.41	0.0033	0.0072
PTPRC		558.9±1334		572.4±1355.2	Ref	Ref		517.2±1266	-0.14 [-0.25; -0.02]	0.053		541±1255.6	-0.14 [-0.29; 0.02]	0.17		401.1±788.8	-0.26 [-0.48; -0.04]	0.086		386.3±683	-0.17 [-0.48; 0.15]	0.48		467.5±805.9	-0.05 [-0.48; 0.38]	0.93	0.079	0.12
PTPRCAP		6.8±13.2		6.9±11.6	Ref	Ref		6.5±17.2	-0.07 [-0.15; 0.01]	0.17		5.9±8.4	-0.1 [-0.21; 0.01]	0.17		5.7±8.4	-0.13 [-0.29; 0.03]	0.21		4.9±6.4	-0.2 [-0.42; 0.03]	0.23		4.5±5.9	-0.25 [-0.55; 0.06]	0.46	0.053	0.081
PVR		1073.1±863.7		1054.5±842.4	Ref	Ref		1130.8±924.5	0.02 [-0.02; 0.07]	0.47		1159.3±1032.8	0.03 [-0.04; 0.09]	0.56		1277.2±1240	0.09 [0; 0.18]	0.15		1284.9±934.8	0.11 [-0.02; 0.23]	0.24		1404±1123.2	0.15 [-0.03; 0.32]	0.43	0.17	0.17
PYGL		1434.2±1307.1		1430.3±1336.9	Ref	Ref		1446.1±1211.4	0.01 [-0.05; 0.07]	0.79		1425.8±1146	-0.01 [-0.09; 0.08]	0.89		1497±1208.2	0.04 [-0.08; 0.16]	0.64		1443.3±1077.2	0.02 [-0.15; 0.2]	0.86		1483.2±1167.3	0.02 [-0.22; 0.25]	0.94	0.98	0.96
RB1		766.1±602.4		760.6±594.9	Ref	Ref		782.9±625	-0.01 [-0.09; 0.06]	0.76		758.1±585.9	-0.04 [-0.14; 0.06]	0.58		817.4±627	0.08 [-0.06; 0.21]	0.42		863.8±606.1	0.17 [-0.03; 0.36]	0.24		891.7±689.9	0.18 [-0.09; 0.44]	0.54	0.74	0.65
RORC		572.3±836.3		576.2±864.9	Ref	Ref		560.2±741	-0.09 [-0.2; 0.02]	0.21		546.6±681.1	-0.11 [-0.27; 0.04]	0.25		564.4±630.3	-0.21 [-0.43; 0.01]	0.15		588.6±547.4	-0.05 [-0.35; 0.26]	0.85		488.2±422.5	-0.23 [-0.65; 0.19]	0.6	0.25	0.21
RPS6		17086.7±10861.5		16999.5±10919.2	Ref	Ref		17355.9±10683.5	0.02 [-0.03; 0.06]	0.59		17976.9±12041.6	0.04 [-0.03; 0.1]	0.4		18350.2±12462.6	0.05 [-0.04; 0.14]	0.44		18869.3±14735.8	0.03 [-0.1; 0.16]	0.8		20630.4±18480.1	0.05 [-0.13; 0.23]	0.81	0.45	0.29
S100A8		4110.3±11773		3793.2±11265.8	Ref	Ref		5089.7±13176.4	0.14 [0.01; 0.27]	0.099		5689.5±13708.3	0.29 [0.11; 0.47]	0.022		5433±13620.9	0.3 [0.05; 0.56]	0.08		2580.5±5264.2	0.19 [-0.18; 0.55]	0.5		1869.7±2974.5	0.13 [-0.37; 0.63]	0.81	0.033	0.028
S100A9		3868.2±8213.5		3611.2±7643.3	Ref	Ref		4661.8±9728.9	0.1 [-0.02; 0.22]	0.18		5226.5±10563	0.22 [0.05; 0.38]	0.043		5559.6±11211.5	0.25 [0.02; 0.48]	0.1		3809.7±6826.4	0.21 [-0.12; 0.53]	0.39		3976.6±6871.8	0.27 [-0.18; 0.71]	0.59	0.029	0.029
SAMHD1		705.6±645.4		708.4±639.7	Ref	Ref		697.1±663.1	-0.06 [-0.13; 0.02]	0.21		658.3±629.7	-0.1 [-0.2; 0]	0.13		663.2±703.1	-0.1 [-0.23; 0.04]	0.29		647.2±694.4	-0.11 [-0.31; 0.08]	0.43		683.2±862.5	-0.15 [-0.42; 0.12]	0.6	0.06	0.061
SDHA		1797±764.4		1784±749	Ref	Ref		1837.1±809.3	0.02 [-0.01; 0.05]	0.33		1822.1±850.3	0 [-0.04; 0.05]	0.9		1844.6±891.8	0.01 [-0.05; 0.07]	0.81		1970.6±1029.4	0.06 [-0.03; 0.14]	0.35		1921.7±847.5	0.05 [-0.07; 0.16]	0.72	0.74	0.71
SELL		145.6±352.7		146.9±344.4	Ref	Ref		141.5±377.4	-0.07 [-0.18; 0.03]	0.25		157.6±433	-0.04 [-0.19; 0.1]	0.67		132.5±315.6	-0.14 [-0.34; 0.07]	0.31		113.1±174.3	-0.19 [-0.48; 0.1]	0.38		135.7±210	-0.15 [-0.54; 0.25]	0.73	0.24	0.3
SH2D1A		78.7±111.5		80.8±114.3	Ref	Ref		72.2±102	-0.18 [-0.3; -0.07]	0.012		70.4±103.5	-0.27 [-0.43; -0.11]	0.017		57.8±82.5	-0.43 [-0.66; -0.21]	0.0053		56±75.8	-0.51 [-0.83; -0.19]	0.03		60.3±87.8	-0.51 [-0.95; -0.07]	0.3	0.00061	0.0017
SH2D1B		35.7±67.2		37.8±72.7	Ref	Ref		28.9±46	-0.18 [-0.29; -0.08]	0.0047		24.9±32.8	-0.27 [-0.42; -0.13]	0.0069		21.9±32.4	-0.4 [-0.6; -0.19]	0.0053		17.4±18	-0.5 [-0.79; -0.2]	0.027		18±19.6	-0.57 [-0.97; -0.17]	0.21	0.00029	0.00066
SIT1		87.5±149.8		89.2±139.2	Ref	Ref		82.2±178.5	-0.19 [-0.3; -0.08]	0.0044		79.1±123.2	-0.24 [-0.39; -0.09]	0.022		65.7±88.7	-0.35 [-0.56; -0.14]	0.013		62.2±76.3	-0.45 [-0.75; -0.15]	0.043		64.5±84.6	-0.51 [-0.92; -0.1]	0.26	0.0018	0.0057
SKAP2		919±681.8		918.3±670.4	Ref	Ref		921.1±716.3	-0.06 [-0.11; 0]	0.14		914.8±734.1	-0.07 [-0.15; 0.01]	0.17		936.7±837.2	-0.08 [-0.19; 0.03]	0.28		974.1±909.1	-0.09 [-0.25; 0.07]	0.43		1100.6±1166.1	-0.08 [-0.3; 0.14]	0.73	0.13	0.13
SLAMF7		908±1368.2		922.6±1308.4	Ref	Ref		862.7±1538.3	-0.11 [-0.22; 0]	0.11		743.6±1163.8	-0.23 [-0.38; -0.08]	0.024		725.7±1387.2	-0.33 [-0.54; -0.12]	0.018		716.7±1034.4	-0.22 [-0.52; 0.08]	0.33		749.6±1274.8	-0.38 [-0.78; 0.03]	0.4	0.0082	0.018
SLAMF8		540.4±619.5		556.3±607	Ref	Ref		491.2±654.8	-0.12 [-0.21; -0.03]	0.034		455.1±636.2	-0.18 [-0.31; -0.05]	0.032		461.9±661.3	-0.15 [-0.33; 0.03]	0.2		345.7±298.6	-0.32 [-0.58; -0.07]	0.076		318.6±264.7	-0.31 [-0.66; 0.03]	0.41	0.01	0.02
SNAI1		92.2±91.8		90.6±90.3	Ref	Ref		97.1±96.1	0.02 [-0.05; 0.1]	0.67		103.8±108.7	0.07 [-0.04; 0.17]	0.33		115.5±116.2	0.15 [0; 0.29]	0.14		112.1±123.2	0.12 [-0.09; 0.32]	0.45		106.3±118.5	0.01 [-0.27; 0.29]	0.97	0.32	0.18
SNAI2		446.2±536.2		454.9±545.7	Ref	Ref		419.3±505	-0.07 [-0.18; 0.04]	0.33		421.6±512.5	-0.01 [-0.16; 0.14]	0.91		426±501.2	0.04 [-0.17; 0.25]	0.81		392.1±530.3	-0.01 [-0.31; 0.29]	0.96		366.8±473.3	0.11 [-0.3; 0.52]	0.81	0.96	0.93
SRGN		2765.7±4133.6		2805.7±4349.4	Ref	Ref		2642.3±3381.2	-0.07 [-0.14; 0.01]	0.15		2696.9±3682.3	-0.07 [-0.18; 0.03]	0.29		2915.6±3746.1	-0.01 [-0.15; 0.14]	0.96		2652.5±2984.9	-0.09 [-0.3; 0.12]	0.6		2873.5±3514.6	-0.12 [-0.41; 0.17]	0.71	0.27	0.38
SSX2		16.9±128.5		14.3±117.8	Ref	Ref		24.7±156.7	0.13 [0.04; 0.22]	0.02		30.7±177.4	0.2 [0.07; 0.32]	0.022		32.5±163.5	0.31 [0.14; 0.48]	0.0091		35.6±152.7	0.32 [0.08; 0.56]	0.058		38.9±185.5	0.17 [-0.15; 0.49]	0.64	0.0085	0.013
STAT1		5430.6±4136.6		5539.2±4206.4	Ref	Ref		5095.3±3896.4	-0.09 [-0.15; -0.03]	0.013		4763.9±3525.4	-0.14 [-0.22; -0.06]	0.016		4698.6±3706.9	-0.18 [-0.29; -0.07]	0.018		4212.1±3072.9	-0.3 [-0.47; -0.14]	0.016		3989.3±3318.1	-0.39 [-0.61; -0.16]	0.081	0.00032	0.00079
STAT3		3948±1831		3959.7±1851.5	Ref	Ref		3911.6±1766.5	-0.02 [-0.05; 0.01]	0.36		3984.1±1919.7	-0.01 [-0.06; 0.03]	0.7		4157.2±2058.9	0.01 [-0.06; 0.08]	0.81		4218.7±2050.7	0.01 [-0.08; 0.11]	0.88		4445.6±2341.1	0.04 [-0.09; 0.18]	0.76	0.91	0.82
STAT4		218.5±252.3		225±255.1	Ref	Ref		198.5±242.7	-0.15 [-0.23; -0.07]	0.0023		200.5±253.3	-0.17 [-0.28; -0.06]	0.022		175.5±194.6	-0.26 [-0.42; -0.1]	0.014		173.1±184.1	-0.33 [-0.55; -0.1]	0.047		203.8±230.7	-0.24 [-0.55; 0.07]	0.46	0.0018	0.0016
STAT5A		549.3±407		560.5±407.9	Ref	Ref		514.8±402.7	-0.08 [-0.14; -0.03]	0.019		512.9±405.3	-0.09 [-0.17; -0.01]	0.074		506.5±346.3	-0.08 [-0.19; 0.03]	0.27		460.5±253.5	-0.13 [-0.29; 0.02]	0.24		471±268.5	-0.12 [-0.34; 0.1]	0.6	0.035	0.053
STAT6		2646.7±1562.8		2668.8±1545	Ref	Ref		2578.6±1615.4	-0.04 [-0.08; 0]	0.13		2619.8±1873	-0.04 [-0.09; 0.02]	0.28		2425.3±1315.9	-0.09 [-0.16; -0.01]	0.098		2238.3±1006	-0.15 [-0.26; -0.04]	0.052		2170.8±996.3	-0.19 [-0.34; -0.04]	0.25	0.022	0.028
TAGAP		479.5±1053.1		500.8±1168.4	Ref	Ref		413.8±559.1	-0.13 [-0.22; -0.04]	0.016		426.9±684	-0.15 [-0.27; -0.03]	0.051		409.6±777.6	-0.13 [-0.3; 0.04]	0.24		347.6±333	-0.16 [-0.4; 0.08]	0.37		401.5±409.5	-0.13 [-0.45; 0.2]	0.72	0.049	0.078
TAP1		1696.2±1581.1		1702.7±1490	Ref	Ref		1675.8±1835.1	-0.07 [-0.14; -0.01]	0.071		1581.1±1746.6	-0.14 [-0.23; -0.05]	0.022		1576.2±1564.4	-0.16 [-0.29; -0.04]	0.054		1443.8±1245.1	-0.22 [-0.4; -0.04]	0.077		1433±1276.7	-0.27 [-0.52; -0.03]	0.3	0.0047	0.0088
TARP		178.9±523.7		187.5±587.8	Ref	Ref		152.3±231.4	-0.1 [-0.21; 0.01]	0.13		134.6±165.6	-0.18 [-0.33; -0.03]	0.062		119.4±150.5	-0.33 [-0.54; -0.12]	0.018		119.7±153.7	-0.41 [-0.71; -0.11]	0.058		135.9±190.8	-0.46 [-0.87; -0.04]	0.31	0.01	0.019
TBP		411.8±198.4		414±196.4	Ref	Ref		405.1±204.5	-0.02 [-0.07; 0.03]	0.51		399.8±198	-0.02 [-0.09; 0.04]	0.61		381.6±177	-0.06 [-0.15; 0.03]	0.31		383.1±178.2	-0.07 [-0.19; 0.06]	0.51		402.9±165	0.01 [-0.16; 0.19]	0.93	0.41	0.4
TBX21		94.6±146.7		98.9±150	Ref	Ref		81.4±135.4	-0.19 [-0.29; -0.09]	0.0026		69±86.1	-0.28 [-0.42; -0.14]	0.005		57.4±66.4	-0.41 [-0.61; -0.22]	0.0037		50.8±58.1	-0.6 [-0.87; -0.32]	0.0037		57.9±71.9	-0.47 [-0.85; -0.09]	0.26	0.00018	0.0006
TCF7		271.2±723.7		280.2±773.5	Ref	Ref		243.3±541.4	-0.16 [-0.25; -0.08]	0.0024		273.3±645.4	-0.16 [-0.28; -0.05]	0.035		229.2±452.1	-0.23 [-0.4; -0.07]	0.034		195±230.1	-0.25 [-0.49; -0.02]	0.13		223.7±279.8	-0.18 [-0.5; 0.14]	0.6	0.0094	0.014
TDO2		180.8±635.5		180.5±666.1	Ref	Ref		181.8±530.7	0.04 [-0.1; 0.18]	0.64		192±574.9	0.08 [-0.11; 0.27]	0.53		167.5±536.3	-0.09 [-0.36; 0.18]	0.66		197.4±728.1	-0.02 [-0.41; 0.36]	0.94		133.1±250.8	0.02 [-0.5; 0.54]	0.97	0.96	0.84
TFRC		4198.9±3993.6		4157±3817.2	Ref	Ref		4328.1±4494.7	0.01 [-0.05; 0.06]	0.87		4076.1±4321.9	-0.04 [-0.12; 0.04]	0.48		4021.1±4852.2	-0.02 [-0.13; 0.09]	0.83		3197.1±2638.2	-0.11 [-0.27; 0.05]	0.34		3218±2455.4	-0.07 [-0.28; 0.15]	0.78	0.52	0.55
TGFB1		4893.3±3079.9		4931.1±3089.7	Ref	Ref		4776.7±3048.4	-0.04 [-0.09; 0.01]	0.16		4616.7±2910.4	-0.06 [-0.12; 0.01]	0.2		4384.2±2803.6	-0.09 [-0.19; 0]	0.15		4136.8±2394.8	-0.11 [-0.25; 0.02]	0.24		4152.8±1939.5	-0.05 [-0.24; 0.13]	0.81	0.1	0.11
TIGIT		145.7±171.6		149.9±169.9	Ref	Ref		132.8±176.2	-0.16 [-0.27; -0.06]	0.012		126.5±169.3	-0.19 [-0.33; -0.04]	0.051		110.6±153.5	-0.33 [-0.54; -0.13]	0.015		107±139.1	-0.41 [-0.7; -0.11]	0.054		107±132.4	-0.36 [-0.76; 0.04]	0.41	0.0041	0.011
TLR3		115.5±143.3		115.6±144.3	Ref	Ref		115.2±140.4	-0.06 [-0.17; 0.06]	0.46		116.9±156.7	-0.12 [-0.28; 0.04]	0.24		125.9±175.3	-0.13 [-0.35; 0.1]	0.41		138.1±186	-0.06 [-0.38; 0.25]	0.83		151.7±179.3	-0.05 [-0.48; 0.39]	0.93	0.41	0.25
TLR7		97.6±127.3		97.7±125	Ref	Ref		97.5±134.2	-0.12 [-0.24; 0]	0.1		98.7±144.3	-0.17 [-0.33; -0.01]	0.096		97.3±141.8	-0.24 [-0.47; -0.02]	0.11		94.8±125.6	-0.34 [-0.67; -0.02]	0.13		106.2±146.8	-0.32 [-0.76; 0.12]	0.5	0.042	0.048
TLR8		84.4±117.6		85.6±116.5	Ref	Ref		80.7±120.9	-0.08 [-0.18; 0.03]	0.23		72.1±88.2	-0.14 [-0.27; 0]	0.13		74±99.2	-0.12 [-0.32; 0.07]	0.35		61.7±84.3	-0.35 [-0.62; -0.07]	0.08		70.9±104.5	-0.37 [-0.75; 0.01]	0.37	0.035	0.047
TLR9		79.9±111		81.5±108.3	Ref	Ref		75.1±118.7	-0.11 [-0.2; -0.02]	0.052		80.7±129.8	-0.08 [-0.21; 0.04]	0.32		65.8±92	-0.18 [-0.35; -0.01]	0.12		58.5±75	-0.24 [-0.49; 0.01]	0.19		56.5±69	-0.24 [-0.58; 0.1]	0.52	0.047	0.14
TNF		74.5±94.1		76.8±94.9	Ref	Ref		67.6±91	-0.16 [-0.25; -0.07]	0.004		70.6±96.5	-0.17 [-0.29; -0.04]	0.04		63.7±97.5	-0.22 [-0.4; -0.04]	0.061		63.7±112.9	-0.22 [-0.47; 0.02]	0.22		51.5±57.6	-0.34 [-0.68; 0]	0.36	0.01	0.018
TNFAIP8		221.5±205.7		224.1±208.6	Ref	Ref		213.5±196.5	-0.05 [-0.13; 0.03]	0.36		220.6±210.1	-0.03 [-0.14; 0.08]	0.71		225.6±227.3	-0.05 [-0.21; 0.11]	0.68		223.7±210.3	-0.02 [-0.25; 0.2]	0.91		242.4±244.8	0.09 [-0.22; 0.4]	0.81	0.75	0.76
TNFRSF14		946.4±684.5		970.7±685.6	Ref	Ref		871.4±676	-0.12 [-0.17; -0.06]	0.00077		859.6±674.1	-0.13 [-0.2; -0.05]	0.017		847.3±635	-0.17 [-0.27; -0.06]	0.018		806.1±545.6	-0.19 [-0.34; -0.04]	0.077		883.1±590.4	-0.11 [-0.31; 0.1]	0.64	0.0035	0.004
TNFRSF17		67.2±125.5		68.9±129.6	Ref	Ref		61.8±111.7	-0.03 [-0.17; 0.11]	0.71		59.9±112.9	0 [-0.19; 0.19]	0.98		52.7±103.7	-0.22 [-0.49; 0.05]	0.21		65.5±119.9	-0.09 [-0.48; 0.29]	0.78		72.5±131.8	0.07 [-0.46; 0.59]	0.92	0.48	0.65
TNFRSF18		160±170.6		164.5±172.9	Ref	Ref		146.3±162.6	-0.11 [-0.2; -0.02]	0.044		138.3±154.6	-0.14 [-0.26; -0.02]	0.062		131.8±158.8	-0.16 [-0.33; 0.01]	0.17		105.7±97.8	-0.2 [-0.43; 0.04]	0.26		95.4±76.5	-0.19 [-0.51; 0.14]	0.6	0.032	0.042
TNFRSF4		100.2±278.8		95.5±184.6	Ref	Ref		114.9±461	-0.08 [-0.17; 0.01]	0.14		107.1±254.7	-0.05 [-0.17; 0.07]	0.54		106.7±285.8	-0.15 [-0.32; 0.02]	0.19		100.7±321	-0.22 [-0.46; 0.02]	0.22		134.6±438.2	-0.14 [-0.47; 0.19]	0.71	0.17	0.22
TNFRSF9		222.4±430.4		221.5±446.5	Ref	Ref		225.1±376.4	-0.04 [-0.15; 0.08]	0.63		236±425.6	-0.04 [-0.19; 0.12]	0.75		234.3±328.2	-0.04 [-0.26; 0.18]	0.81		246.2±374.9	0 [-0.32; 0.31]	0.98		205.7±247.1	-0.11 [-0.55; 0.32]	0.81	0.62	0.61
TNFSF10		1805.2±1813.2		1858.5±1820.5	Ref	Ref		1640.6±1781.3	-0.1 [-0.17; -0.03]	0.02		1556.3±1522.7	-0.11 [-0.2; -0.01]	0.096		1516.2±1470.1	-0.08 [-0.22; 0.05]	0.36		1350.4±1087.8	-0.06 [-0.25; 0.14]	0.7		1350.9±1192.4	-0.07 [-0.33; 0.2]	0.81	0.11	0.059
TNFSF13B		418.8±452.7		422.1±458.7	Ref	Ref		408.7±433.8	-0.06 [-0.15; 0.04]	0.33		378.9±426	-0.11 [-0.24; 0.01]	0.17		399.1±459.4	-0.09 [-0.28; 0.09]	0.46		361.4±412.3	-0.24 [-0.5; 0.02]	0.2		445.8±529.8	-0.15 [-0.51; 0.2]	0.71	0.1	0.12
TNFSF14		90.1±210.5		91.1±203.5	Ref	Ref		87.1±231	-0.19 [-0.33; -0.05]	0.033		101.9±282.4	-0.15 [-0.35; 0.04]	0.23		87.4±224	-0.24 [-0.51; 0.03]	0.18		108.7±276	0.08 [-0.3; 0.47]	0.8		68.6±101	-0.26 [-0.79; 0.27]	0.64	0.17	0.17
TNFSF18		24±100.7		24±107.2	Ref	Ref		23.7±77.6	0.03 [-0.08; 0.15]	0.65		21±56.3	0.03 [-0.13; 0.18]	0.81		24.9±77.6	0.07 [-0.16; 0.29]	0.68		25.2±61.9	0.12 [-0.19; 0.44]	0.61		31±74	0.26 [-0.18; 0.69]	0.59	0.54	0.61
TNFSF4		22.3±41		22.1±43.7	Ref	Ref		22.8±30.9	0.01 [-0.08; 0.11]	0.82		21.4±29.7	-0.04 [-0.17; 0.09]	0.67		19.4±24.9	-0.07 [-0.26; 0.11]	0.6		17.1±15.7	-0.09 [-0.35; 0.17]	0.65		16.6±16.9	-0.19 [-0.54; 0.17]	0.64	0.45	0.57
TNFSF9		106.5±168		105.2±162.4	Ref	Ref		110.3±184.5	-0.01 [-0.09; 0.08]	0.88		116.2±206.7	-0.01 [-0.13; 0.11]	0.89		128.4±233.1	0.04 [-0.13; 0.21]	0.74		133.1±273	-0.08 [-0.32; 0.15]	0.65		127.5±186.1	-0.12 [-0.44; 0.21]	0.74	0.96	0.89
TOP2A		1312±1224.7		1277.8±1198.6	Ref	Ref		1417.8±1297	0.13 [0.05; 0.2]	0.01		1414.3±1200.8	0.14 [0.03; 0.25]	0.053		1467.7±1139.6	0.16 [0; 0.31]	0.13		1444.6±1170	0.07 [-0.15; 0.29]	0.69		1460.5±1289	0.01 [-0.3; 0.31]	0.98	0.09	0.072
TP63		86.8±281.3		83.9±245.1	Ref	Ref		95.6±371.6	-0.1 [-0.25; 0.05]	0.31		106.3±451.6	-0.06 [-0.27; 0.16]	0.71		96.7±289.6	-0.17 [-0.47; 0.13]	0.4		108.2±318.1	0.04 [-0.39; 0.47]	0.91		74.1±257.2	-0.09 [-0.67; 0.5]	0.89	0.62	0.55
TRIM29		4052.8±7135.8		4066.1±6976.7	Ref	Ref		4011.8±7610.5	-0.06 [-0.24; 0.12]	0.62		3903.2±7820.2	-0.05 [-0.31; 0.2]	0.77		3347.5±7463.8	-0.07 [-0.43; 0.29]	0.79		2198.4±5476.9	-0.08 [-0.59; 0.42]	0.85		2165.9±6361.9	-0.06 [-0.75; 0.64]	0.93	0.8	0.91
TUBB		5388±2667.8		5411.7±2701.5	Ref	Ref		5314.7±2561.2	-0.01 [-0.05; 0.03]	0.73		5376.8±2599.9	0.01 [-0.06; 0.07]	0.88		5382.4±2568.4	0.01 [-0.08; 0.1]	0.85		5330.3±2359.7	0.02 [-0.1; 0.15]	0.84		5538.8±2556.6	0.05 [-0.12; 0.22]	0.79	0.94	0.86
TWIST1		159.3±258.4		160±248.4	Ref	Ref		157.1±287.2	0.01 [-0.11; 0.13]	0.9		167.7±362.2	0.04 [-0.13; 0.2]	0.75		175.4±436.8	-0.01 [-0.25; 0.23]	0.95		156.8±325.8	0.06 [-0.28; 0.39]	0.85		121±212.6	0.1 [-0.35; 0.56]	0.81	0.88	0.84
TYROBP		6700.6±9356.3		6689.3±8467	Ref	Ref		6735.5±11688.9	-0.09 [-0.17; -0.01]	0.078		5976.7±7150.7	-0.15 [-0.27; -0.04]	0.04		6034.8±6389.9	-0.11 [-0.27; 0.05]	0.29		5906.4±6683.2	-0.19 [-0.41; 0.04]	0.26		6453.9±7993.2	-0.18 [-0.49; 0.13]	0.6	0.038	0.042
VCAM1		522.8±792.5		525.4±786.2	Ref	Ref		514.7±812	-0.05 [-0.17; 0.07]	0.48		536±941.7	-0.09 [-0.26; 0.08]	0.43		461.5±653	-0.14 [-0.38; 0.1]	0.39		471.2±583.7	-0.01 [-0.34; 0.32]	0.96		484.1±674.2	-0.11 [-0.56; 0.35]	0.81	0.36	0.44
VEGFA		8786.7±11807.1		8641.6±11921.3	Ref	Ref		9234.8±11442.7	0.05 [-0.03; 0.12]	0.31		9824.8±13295.4	0.04 [-0.06; 0.14]	0.54		10322.3±12166.6	0.06 [-0.08; 0.2]	0.55		10939.5±11937.7	0.19 [0; 0.39]	0.18		11500.9±10174.4	0.32 [0.05; 0.58]	0.3	0.23	0.31
VTCN1		46.7±128.9		46.4±119.5	Ref	Ref		47.5±154.6	0 [-0.14; 0.14]	0.97		42.9±118.5	-0.02 [-0.22; 0.18]	0.89		39.1±113.8	-0.18 [-0.46; 0.1]	0.32		38±91.1	-0.07 [-0.47; 0.33]	0.85		30.4±49.7	0.06 [-0.49; 0.6]	0.93	0.62	0.44
XAGE1B		1368.8±3236.4		1232.2±2753.9	Ref	Ref		1790.5±4380.1	0.32 [0.09; 0.55]	0.027		1887.3±3968.7	0.32 [0.01; 0.64]	0.12		2110.6±4378	0.15 [-0.3; 0.6]	0.65		2512.4±5052.7	0.3 [-0.34; 0.93]	0.54		2980.9±5359.4	0.57 [-0.29; 1.43]	0.56	0.14	0.17
ZAP70		286.2±555.8		296.8±578.8	Ref	Ref		253.4±476.7	-0.18 [-0.27; -0.08]	0.0028		255.4±516.4	-0.2 [-0.34; -0.07]	0.022		218±339.6	-0.33 [-0.52; -0.14]	0.01		212.9±326.5	-0.44 [-0.71; -0.18]	0.027		255.9±389.2	-0.32 [-0.68; 0.05]	0.42	0.0011	0.0025
ZBTB46		59.2±57.1		59.7±54	Ref	Ref		57.4±65.9	-0.07 [-0.14; 0]	0.13		58.3±72.9	-0.03 [-0.13; 0.06]	0.61		59.8±77.9	-0.06 [-0.19; 0.08]	0.57		65.1±97.1	-0.1 [-0.29; 0.1]	0.52		82.7±123.5	0.13 [-0.13; 0.4]	0.64	0.53	0.48
ZEB1		744.7±606.3		748.1±598.7	Ref	Ref		734.3±629.3	-0.05 [-0.13; 0.03]	0.36		713.4±599.7	-0.04 [-0.15; 0.06]	0.56		697.9±607	-0.09 [-0.25; 0.06]	0.37		737.2±687.7	-0.11 [-0.32; 0.11]	0.52		795.4±708.6	-0.06 [-0.36; 0.24]	0.83	0.38	0.44

## Sheet: Supplementary Table 5.D
Supplementary Table 5. Differences in immune gene expression between younger and older NSCLC patient tumors in all (A), female (B), or male (C) patients, and between male and female patients (D). Differences were assessed via linear regression adjusted for tumor tissue location and histology. Normalized reads per million (nRPM) values were log transformed (after a pseudo-count of 1 was added) pri…
D. Testing females vs males
	All patients		Males		Females
Gene	N	Summary stats	N	Summary stats	N	Summary stats	Beta	P
Total number of patients	8230	-	4095	-	4131	-	-	-
Gene expression nRPM (Mean±SD)	6741		3348		3377
ABCF1		3129.1±2063.3		3096.7±2002.4		3161.1±2121.9	0.02 [0; 0.04]	0.16
ADGRE5		2117.8±2258.2		1977.1±2192.9		2257.4±2313	0.08 [0.04; 0.11]	3.3e-05
ADORA2A		176.5±218		168.9±255.1		184.1±173.3	0.1 [0.06; 0.15]	3.1e-06
AIF1		1479.1±1930.3		1411.7±1797.4		1546±2051.7	0.07 [0.03; 0.12]	0.0021
AKT1		2329±2118.9		2247.5±2128.2		2409.7±2106.8	0.05 [0.02; 0.08]	0.00042
ALOX15B		669.8±1484.3		544.6±1306.4		793.9±1632.5	0.34 [0.26; 0.42]	7.5e-15
ARG1		71±657.9		62.9±441.8		79.1±817.6	0.05 [-0.03; 0.12]	0.27
AXL		416.8±430.6		411.8±438.8		421.8±422.3	0.05 [0; 0.09]	0.052
B3GAT1		115.9±335.1		98.1±317.7		133.6±350.6	0.29 [0.21; 0.37]	8.6e-12
BAGE		51.5±261.6		62.5±299.1		40.5±217.8	-0.2 [-0.29; -0.12]	9.8e-06
BATF		860.3±753.9		774.7±676.3		945.2±815	0.14 [0.1; 0.19]	2e-10
BCL2		208.9±248.6		198±227.9		219.6±267	0.12 [0.08; 0.17]	4.4e-07
BCL2L11		329±203.4		314.6±186.9		343.3±217.6	0.08 [0.05; 0.11]	5.1e-08
BCL6		2090±1754		2068.1±1872.6		2111.6±1628	0.04 [0.01; 0.07]	0.011
BRCA1		202±160.8		205.8±163.6		198.2±158	0.01 [-0.02; 0.05]	0.6
BRCA2		140.8±109.5		141.1±111.8		140.4±107.3	0.04 [-0.01; 0.08]	0.13
BST2		9038.7±7347.4		8530.5±7320.9		9542.5±7340.1	0.12 [0.08; 0.17]	2.2e-07
BTLA		127.1±287.5		110.2±271.1		143.8±302	0.26 [0.19; 0.33]	6.5e-12
BUB1		287.6±245.6		300.7±255.1		274.7±235.1	-0.04 [-0.08; 0]	0.076
C10orf54		745.6±1105.1		722.2±1195.5		768.7±1007.2	0.07 [0.04; 0.11]	0.0002
C1QA		4579.3±6666.4		4473.3±7121.4		4684.4±6181.6	0.09 [0.03; 0.14]	0.0021
C1QB		7351.9±43883.8		7339.2±55514.3		7364.4±27932.8	0.11 [0.05; 0.17]	0.00073
CA4		166.5±554.9		148.1±557		184.8±552.2	0.13 [0.04; 0.23]	0.0085
CBLB		901.3±740.3		867.9±731.6		934.5±747.4	0.05 [0.01; 0.08]	0.024
CCL17		120.7±341.6		92.7±234.8		148.4±419.7	0.39 [0.3; 0.47]	3.8e-17
CCL18		1312.2±2511.1		1336.7±2641		1287.9±2375.4	0.03 [-0.04; 0.11]	0.42
CCL2		1169±2074.4		1154.4±2058.7		1183.4±2090	0.05 [-0.01; 0.1]	0.096
CCL20		609.8±1629.7		573.8±1561.2		645.5±1694.3	0.13 [0.05; 0.21]	0.0015
CCL21		1212.9±2856.9		1173.7±3187.7		1251.9±2485.8	0.18 [0.07; 0.28]	0.0012
CCL22		235.6±523		213.4±621.3		257.7±401.3	0.26 [0.19; 0.32]	6.6e-12
CCL3		576.3±1771.9		567.2±2040		585.2±1458.6	0.03 [-0.02; 0.09]	0.27
CCL4		605.8±1095.7		581.5±1060.8		630±1129	0.09 [0.04; 0.14]	0.00089
CCL5		1060.8±2385.5		987.8±1892.2		1133.2±2788.2	0.11 [0.06; 0.17]	0.0002
CCNB2		505.7±512.5		544.4±553.2		467.2±465.5	-0.08 [-0.13; -0.02]	0.008
CCR1		462.3±738.3		454.5±790		470.1±683.2	0.06 [0.01; 0.11]	0.015
CCR2		123.8±170.8		108.4±167.4		139.1±172.7	0.25 [0.19; 0.32]	1.8e-13
CCR4		67.7±91		58.1±78.3		77.2±101.1	0.24 [0.18; 0.31]	5.2e-12
CCR5		324±393.1		296.1±341.7		351.6±436.5	0.16 [0.1; 0.22]	1.1e-06
CCR6		75±139.3		65±134.8		85±143	0.26 [0.19; 0.33]	5.2e-12
CCR7		208.4±619		179.4±437.6		237.1±756	0.26 [0.19; 0.33]	1.7e-11
CD14		3627.6±7096.4		3436.8±6948		3816.7±7236.5	0.06 [0.02; 0.11]	0.012
CD160		16.5±46		13.5±28.3		19.5±58.4	0.19 [0.12; 0.26]	1.6e-07
CD163		2749.9±4650.9		2645±4424.4		2853.9±4863.5	0.07 [0.01; 0.12]	0.033
CD19		383.7±1179.3		337.8±1047.7		429.1±1295.2	0.19 [0.1; 0.28]	4.3e-05
CD1C		103.7±217.7		82.4±180.6		124.8±247.4	0.41 [0.32; 0.49]	1.6e-19
CD1D		45.2±72.8		42.5±75		47.8±70.5	0.14 [0.09; 0.19]	9.9e-07
CD2		860.6±1144.3		761±995.1		959.4±1267.5	0.19 [0.13; 0.25]	9e-09
CD209		435.3±612.1		422.9±575.4		447.7±646.3	0.09 [0.02; 0.15]	0.01
CD22		362±990.5		341.7±1025.5		382.1±954.4	0.18 [0.11; 0.25]	1.7e-06
CD226		270.6±383.2		243.4±337.9		297.6±421.6	0.18 [0.13; 0.24]	1.9e-09
CD244		110.8±135.5		104.5±126.3		117±143.9	0.08 [0.02; 0.13]	0.015
CD247		246.8±337.8		221.9±289.9		271.5±377.8	0.15 [0.09; 0.2]	6.8e-07
CD27		174.4±261.5		160.9±251.4		187.9±270.5	0.15 [0.08; 0.21]	5.4e-05
CD274		196.7±262.4		187.1±258.7		206.3±265.8	0.14 [0.08; 0.19]	3.9e-06
CD276		332.5±330.2		335.5±335.5		329.4±324.9	-0.02 [-0.05; 0.02]	0.32
CD28		162.3±259.3		147.6±219.9		176.9±292.5	0.12 [0.06; 0.18]	0.00013
CD3		735.3±915.2		660.4±777.6		809.6±1028.4	0.14 [0.09; 0.2]	3.2e-07
CD33		185.8±196.2		170.2±188.1		201.3±202.7	0.17 [0.12; 0.22]	5.4e-10
CD37		2897.8±4516.4		2638.3±4140.4		3155±4847.4	0.13 [0.07; 0.18]	4.6e-06
CD38		326.4±449.9		317.2±457.9		335.6±441.7	0.06 [-0.01; 0.13]	0.13
CD3D		801.4±972.3		720.7±832.7		881.4±1087.5	0.15 [0.09; 0.21]	5.3e-07
CD3E		906.1±1334.3		810.5±1168.4		1001±1474.6	0.15 [0.09; 0.2]	7.1e-07
CD3G		499.9±671.1		451.4±563.1		548±760.2	0.12 [0.07; 0.18]	7e-05
CD4		845±772.2		785.5±741.2		904±797.5	0.14 [0.09; 0.19]	6.2e-08
CD40		467.2±376.3		432.1±350.7		501.9±397	0.13 [0.1; 0.17]	3.4e-10
CD40LG		45.9±81.6		36.7±62.4		55±96	0.29 [0.22; 0.36]	6.8e-14
CD44		168.9±474.7		195.8±576.3		142.2±343.7	0.03 [-0.05; 0.1]	0.51
CD47		3936.8±3486		3660.8±3340.6		4210.4±3604.2	0.11 [0.07; 0.14]	4.3e-08
CD48		295.5±422.9		267.7±371.5		323.1±466.8	0.17 [0.12; 0.23]	2.2e-09
CD52		2196.2±3192.1		1981.8±2799		2408.7±3526.6	0.18 [0.12; 0.23]	2.8e-09
CD53		152.8±345.7		136.4±327.4		169.1±362.2	0.23 [0.14; 0.31]	2.3e-06
CD6		423.8±803.4		369.7±650.4		477.5±927.6	0.18 [0.13; 0.24]	5.3e-10
CD63		14760.6±8827.5		14169.8±8829		15346.4±8788.2	0.05 [0.02; 0.07]	0.0018
CD68		4997.4±5072.4		4975.4±5425.5		5019.2±4697	0 [-0.05; 0.04]	0.86
CD69		304.1±605.1		268.2±582.8		339.6±624.4	0.23 [0.17; 0.3]	1.7e-11
CD70		43.4±135.8		40.4±125.6		46.3±145.1	0.19 [0.12; 0.26]	5.1e-07
CD74		2427.7±2578.5		2233.7±2481.6		2619.9±2657.5	0.16 [0.1; 0.21]	4.7e-08
CD79A		848.2±1506.2		798.1±1483.2		897.8±1527.2	0.16 [0.08; 0.24]	0.00034
CD79B		181.9±445.8		164±411.3		199.7±476.9	0.2 [0.13; 0.27]	7.2e-08
CD8		283.7±355.7		267.4±315.9		299.9±390.5	0.07 [0.02; 0.12]	0.015
CD80		628.1±612		557.7±560.6		697.9±651.7	0.22 [0.17; 0.27]	3.9e-15
CD83		410.7±537.9		387±613		434.3±450.3	0.15 [0.11; 0.19]	1.2e-11
CD86		261.8±263.2		248.4±247.5		275.1±277.3	0.12 [0.07; 0.18]	1.4e-05
CD8A		363.9±506.8		341.5±448.1		386.1±558.2	0.09 [0.03; 0.15]	0.005
CD8B		203.8±321.1		193.5±303		213.9±337.8	0.11 [0.05; 0.17]	0.001
CDK1		427±416.6		447.5±418.4		406.6±413.9	-0.03 [-0.08; 0.02]	0.23
CDKN2A		404.4±679.7		425.8±659.7		383.1±698.4	-0.03 [-0.12; 0.05]	0.47
CDKN3		325.4±387.8		342.2±400.7		308.7±374	-0.05 [-0.11; 0.01]	0.12
CEACAM1		253.5±360.2		225.4±330.4		281.3±385.6	0.22 [0.16; 0.29]	8.3e-11
CEACAM8		8.3±86.1		8.9±110.3		7.7±51.8	0.07 [0.01; 0.12]	0.024
CIITA		2025.3±2314.2		1802.4±2187.4		2246.4±2413.6	0.19 [0.14; 0.23]	1.1e-13
CLEC4C		49.8±120.5		45.6±114		54±126.4	0.23 [0.14; 0.32]	1.2e-06
CMKLR1		8.8±20.9		7.9±19		9.6±22.7	0.18 [0.12; 0.23]	1.6e-08
CORO1A		808±1291.4		760.7±1383.8		854.8±1191.2	0.14 [0.1; 0.19]	8.9e-10
CRTAM		56.3±79.4		50.9±69		61.6±88.2	0.15 [0.08; 0.22]	7e-05
CSF1R		885.9±838.7		834±782.6		937.5±888	0.08 [0.04; 0.12]	0.0004
CSF2RB		1594±2427.1		1471±2161.5		1716±2659.1	0.14 [0.09; 0.18]	3.5e-07
CTAG1B		33.7±194.1		45.7±235.7		21.8±140.1	-0.21 [-0.28; -0.14]	8.2e-08
CTAG2		37±165.7		46.2±180.3		27.9±149.4	-0.15 [-0.23; -0.07]	0.00043
CTLA4		56±78.5		49.9±71.7		62.1±84.3	0.21 [0.15; 0.27]	6.4e-11
CTSS		2267±2040.5		2138.4±2016.7		2394.6±2056.1	0.09 [0.05; 0.13]	6.5e-05
CX3CL1		224.9±262.1		201.9±231.1		247.8±287.9	0.23 [0.16; 0.29]	2.8e-11
CX3CR1		5±14.5		4.6±11.5		5.4±17	0.08 [0.02; 0.13]	0.0058
CXCL1		2721.1±5005.1		2794.2±5021.8		2648.6±4988	0.03 [-0.04; 0.1]	0.36
CXCL10		956.6±1870.1		944.6±2035.2		968.5±1690.8	0.16 [0.08; 0.24]	0.00011
CXCL11		202.1±467.6		196.4±509.4		207.8±422	0.19 [0.11; 0.27]	2.3e-05
CXCL13		1463.2±5769.3		1249.5±4255.9		1674.9±6945.9	0.16 [0.07; 0.25]	0.00093
CXCL8		3990.8±30039.6		4705.2±37721.6		3282.6±19636	-0.07 [-0.14; 0]	0.08
CXCL9		944.1±1780.7		880±1677.5		1007.6±1875.5	0.19 [0.11; 0.28]	2.9e-05
CXCR2		179.5±1029.6		175.2±831		183.7±1194.4	0.08 [0; 0.17]	0.063
CXCR3		11.4±19.8		10.1±15.2		12.8±23.4	0.13 [0.07; 0.18]	2.4e-05
CXCR4		1420.4±4607.6		1370.3±5996.1		1470±2575.6	0.11 [0.06; 0.17]	0.00013
CXCR5		67.6±189.4		60±173.2		75.2±204.1	0.22 [0.14; 0.3]	2.8e-07
CXCR6		79.2±116.4		74±104.4		84.4±126.9	0.12 [0.05; 0.19]	0.0014
CYBB		2877±3106.1		2675.6±3026.7		3076.7±3170.8	0.13 [0.08; 0.17]	1.6e-07
DDX58		1062.4±950.3		1010±946.7		1114.4±951.1	0.11 [0.07; 0.15]	2.5e-07
DGAT2		199.4±407.3		188.8±316.5		209.9±480.5	0.06 [0; 0.12]	0.052
DMBT1		1146.2±4182		955.1±3274.5		1335.8±4912.2	0.41 [0.29; 0.52]	2e-10
EBI3		45.6±53.5		41.6±48.8		49.5±57.5	0.18 [0.12; 0.23]	1.5e-08
EFNA4		294.7±249.2		288±262.2		301.3±235.5	0.03 [0; 0.07]	0.046
EGFR		4212.3±8172.8		4342.7±9343.2		4083.1±6815.8	0.08 [0.04; 0.13]	0.00086
EGR2		495.6±769.1		459.7±675.7		531.1±850.4	0.12 [0.07; 0.17]	3.4e-06
EGR3		240.2±505.9		230.7±503		249.6±508.6	0.13 [0.08; 0.19]	8e-06
EIF2AK2		2159.5±1367.4		2086.6±1347.5		2231.9±1383.3	0.07 [0.04; 0.1]	1.6e-05
ENTPD1		553.9±434.5		519.7±419.5		587.8±446.3	0.1 [0.06; 0.15]	2.1e-05
EOMES		120.2±212.4		111.6±215.4		128.8±209	0.11 [0.05; 0.18]	0.0015
FAS		896.2±715.1		824.7±657		967.1±762	0.14 [0.1; 0.18]	6.7e-12
FASLG		80.4±98		75.7±92.3		85±103.2	0.11 [0.05; 0.18]	0.0014
FCER1G		3853.6±4676.7		3713±4476.2		3992.9±4864	0.07 [0.02; 0.11]	0.0042
FCGR1A		341.9±409.7		333.6±398.5		350.1±420.4	0.07 [0.01; 0.13]	0.029
FCGR2B		101.3±117.7		92.5±114.8		110.1±119.9	0.2 [0.14; 0.26]	8.9e-10
FCGR3A		1982.6±2644.9		1946.7±2539.7		2018.1±2745.1	0.05 [0; 0.1]	0.085
FCGR3B		335±1723.5		329.1±1517.5		340.8±1906.1	0.07 [-0.01; 0.14]	0.09
FCRLA		51.4±130.8		46.5±120.2		56.2±140.5	0.16 [0.08; 0.24]	0.00032
FOXM1		463.7±473.2		501.1±482.8		426.5±460.6	-0.11 [-0.16; -0.06]	5.2e-05
FOXO1		1358.8±967.7		1305.2±870.3		1412±1052.9	0.07 [0.03; 0.1]	0.0005
FOXP3		103.2±121.5		94.9±120.5		111.4±122	0.17 [0.11; 0.22]	7.8e-08
FUT4		220±427.2		211.1±394.3		228.8±457.3	0.06 [0.01; 0.11]	0.027
FYB		1557.6±2578.8		1428±2194.9		1686.2±2904.3	0.13 [0.07; 0.18]	9.3e-06
G6PD		1096.6±1354.1		1166.5±1375.1		1027.3±1329.6	-0.09 [-0.13; -0.05]	4.9e-06
GADD45GIP1		2502.8±3010.9		2527.6±3174.9		2478.1±2839.2	0 [-0.03; 0.02]	0.9
GAGE1_GAGE12I_GAGE12F		184.4±1174.1		233.8±1383.9		135.3±917.6	-0.18 [-0.27; -0.08]	0.00049
GAGE10		9.4±22.4		8.4±18.4		10.3±25.6	0.09 [0.03; 0.15]	0.0028
GAGE12J		25±224.7		33.1±286.5		17±138.1	-0.06 [-0.12; 0]	0.073
GAGE13		2.4±17		3.1±20.2		1.7±13.1	-0.07 [-0.1; -0.03]	0.00067
GAGE2C_GAGE2A_GAGE2E		225.9±1353.3		284.9±1545.5		167.3±1128	-0.18 [-0.28; -0.08]	0.00057
GATA3		138±387.7		139.1±388.1		137±387.4	0.1 [0.04; 0.16]	0.00091
GBP1		1616.5±1601.7		1575.7±1590.9		1657.1±1611.6	0.08 [0.04; 0.13]	0.0006
GNLY		1087.6±2215.6		991.6±1716.1		1182.7±2615.3	0.1 [0.04; 0.16]	0.0012
GPR18		40.3±86.9		36±71.1		44.7±99.9	0.17 [0.1; 0.24]	3.9e-06
GRAP2		425.9±650.7		381.6±612.6		469.7±683.6	0.19 [0.13; 0.24]	8.9e-10
GUSB		1590.1±833.9		1503.9±808.2		1675.6±850.2	0.06 [0.03; 0.08]	1.1e-06
GZMA		339.8±479.9		314.7±407.8		364.6±541	0.13 [0.07; 0.2]	0.00022
GZMB		247.4±386.5		241.5±356.9		253.3±413.7	0.08 [0.01; 0.14]	0.033
GZMH		144.1±223		138.9±189.9		149.4±251.5	0.04 [-0.03; 0.1]	0.29
GZMK		129.7±233.3		115.2±184.8		144.1±272.2	0.21 [0.13; 0.28]	4.1e-07
HAVCR2		595±588.1		562.6±547.6		627.2±624.1	0.09 [0.05; 0.13]	0.00015
HERC6		232.6±220.5		214.4±207		250.6±231.8	0.15 [0.11; 0.19]	1.7e-11
HGF		133.9±213.6		128.7±219.6		139±207.4	0.08 [0.02; 0.14]	0.021
HIF1A		2166.4±2073.2		2176.3±2143.2		2156.6±2001.7	0.01 [-0.02; 0.04]	0.64
HLA_A		6144.5±8873.9		5828.1±9122.3		6458.1±8610.5	0.14 [-0.04; 0.32]	0.16
HLA_B		3336.8±7959.7		3164.8±9100.9		3507.3±6634.4	0.18 [0.04; 0.32]	0.018
HLA_C		5797.1±6846.5		5480.8±6610.3		6110.7±7059.9	0.09 [0; 0.18]	0.052
HLA_DMA		3374.2±2621.2		3033.2±2500.8		3712.2±2693.5	0.14 [0.1; 0.18]	2.3e-11
HLA_DMB		207.8±391.3		190.7±372.6		224.8±408.2	0.1 [-0.01; 0.2]	0.078
HLA_DOA		387.6±402.3		346±371.4		428.9±426.8	0.2 [0.14; 0.25]	3.3e-11
HLA_DOB		323.6±493.2		289.9±458		357.1±523.7	0.17 [0.1; 0.24]	1.9e-06
HLA_DPA1		18247.1±20593.3		16749.6±19458.7		19731.7±21559.9	0.14 [0.03; 0.26]	0.019
HLA_DPB1		7895.6±10085		7043.3±9762		8740.5±10327.6	0.18 [0.14; 0.23]	1.3e-12
HLA_DQA1		1433.7±2033.6		1315±1980.5		1551.4±2078.5	0.17 [0.08; 0.26]	0.00032
HLA_DQA2		14.6±50.2		10.6±37.9		18.6±59.7	0.28 [0.22; 0.35]	2.2e-14
HLA_DQB2		73.3±313.8		51.4±159.7		95.1±412.2	0.44 [0.36; 0.51]	2.9e-25
HLA_DRA		21347.4±20889.7		19557.8±20409.8		23121.7±21209.2	0.16 [0.11; 0.21]	1.4e-09
HLA_DRB1		19933.3±21094.1		18254.5±20187.3		21597.7±21832.1	0.14 [0.01; 0.26]	0.037
HLA_E		19682.6±15592.2		18540.3±14966.7		20815.1±16110.9	0.08 [0.05; 0.11]	4.1e-06
HLA_F		210.5±161.8		195.2±155.6		225.6±166.3	0.1 [0.05; 0.14]	5.4e-05
HLA_F_AS1		17.3±38.7		17.5±49.3		17.1±24	0.1 [0.04; 0.16]	0.0012
HLA_G		50.8±380.4		44.9±302.9		56.7±444.1	0.08 [0; 0.16]	0.052
HMBS		349.2±325.2		366.8±375.5		331.8±264.9	-0.07 [-0.1; -0.04]	2e-06
ICAM1		2179.4±2461.7		1919.7±2220.3		2436.9±2655	0.17 [0.11; 0.22]	4.2e-09
ICOS		30.9±61.4		27.3±48.3		34.5±72	0.19 [0.12; 0.25]	7.4e-08
ICOSLG		359.4±341.9		344.3±349.4		374.3±333.7	0.07 [0.04; 0.11]	2.3e-05
ID2		701.2±780.3		662.4±731.4		739.6±824.2	0.1 [0.06; 0.15]	2.7e-05
ID3		136.1±147.8		135.5±147.6		136.6±148	0.03 [-0.03; 0.08]	0.32
IDO1		261.4±550.1		245.8±527.1		276.9±571.6	0.22 [0.15; 0.3]	1.6e-08
IDO2		13.6±40.3		11.9±41.3		15.2±39.2	0.19 [0.13; 0.26]	2.3e-08
IFI27		1075.5±1201.6		1010.1±1193.2		1140.4±1206.5	0.14 [0.09; 0.2]	2.6e-06
IFI35		845.7±636.1		820.2±645.8		871.1±625.4	0.04 [0.01; 0.07]	0.022
IFI44L		1030.4±1588.7		921.6±1392.3		1138.2±1755.5	0.2 [0.14; 0.26]	6.4e-09
IFI6		4112±5485.4		3902±5305.4		4320.2±5651.3	0.09 [0.04; 0.14]	0.0012
IFIH1		273.5±273		256.4±272.2		290.4±272.7	0.12 [0.08; 0.17]	5.1e-07
IFIT1		576.5±980.3		545.5±932.2		607.2±1024.9	0.16 [0.09; 0.22]	5.3e-06
IFIT2		959.6±1480.5		935.9±1703.3		983.1±1219.9	0.09 [0.04; 0.13]	0.00012
IFIT3		435.8±513.8		419.8±526.7		451.6±500.2	0.13 [0.07; 0.18]	4.8e-05
IFITM1		5535.3±4635.7		5333.9±4479.1		5735±4778.2	0.07 [0.03; 0.12]	0.0008
IFITM2		1978.1±2292.8		1903.6±1967.1		2052±2573.6	0.04 [0; 0.08]	0.04
IFNA17		35±318.4		36.5±286.1		33.5±347.6	0.01 [-0.06; 0.08]	0.85
IFNB1		25.4±192.3		26.2±180.9		24.6±202.9	0.03 [-0.03; 0.09]	0.38
IFNG		29.8±66.7		29.3±74.9		30.4±57.3	0.08 [0.02; 0.15]	0.023
IGF1R		2523.3±2057.9		2577.5±2092.4		2469.6±2022	0 [-0.03; 0.04]	0.85
IGSF6		428.9±521.9		403.8±515.9		453.9±526.7	0.15 [0.1; 0.21]	3.9e-07
IKZF1		2171.3±2993		1961.6±2533.8		2379.2±3374.8	0.14 [0.09; 0.19]	9.2e-08
IKZF2		155.2±120.8		147.8±120.3		162.6±120.8	0.11 [0.07; 0.15]	7.2e-08
IKZF3		404.8±525		361.7±477.9		447.5±564.6	0.16 [0.1; 0.22]	2.5e-07
IKZF4		32.4±30.5		29.7±29		35.1±31.6	0.13 [0.08; 0.19]	1.5e-05
IL10		54.7±103.1		51.6±88.8		57.8±115.4	0.06 [0; 0.11]	0.069
IL10RA		1337.2±1386.7		1226.5±1269.5		1447±1485.9	0.12 [0.08; 0.17]	2.5e-07
IL12A		76.7±119.2		75.4±111.6		78±126.3	0.04 [-0.02; 0.09]	0.25
IL12B		3.9±8.4		3.2±6.9		4.7±9.5	0.17 [0.12; 0.22]	8.6e-10
IL13		2.9±9.5		2.6±8.5		3.2±10.4	0.07 [0.03; 0.12]	0.0012
IL15		126.3±101.8		118.2±101.6		134.4±101.3	0.13 [0.08; 0.17]	1.4e-07
IL17A		2.5±15.1		2.5±15.4		2.6±14.8	0.03 [-0.01; 0.07]	0.18
IL17F		0.4±6.9		0.4±7.9		0.4±5.8	0 [-0.02; 0.01]	0.72
IL18		1058.9±1055.5		1022.5±1195.9		1095±893.5	0.08 [0.04; 0.12]	0.00054
IL1A		66.2±250.9		74.4±233.1		58.1±267.2	-0.01 [-0.08; 0.07]	0.9
IL1B		268.3±1224		291.1±1057.2		245.8±1369.2	0.04 [-0.02; 0.1]	0.26
IL2		1.7±3.9		1.4±3.4		2±4.3	0.09 [0.06; 0.13]	1.1e-06
IL21		5.1±12.6		4.4±10.2		5.9±14.6	0.15 [0.09; 0.2]	2.1e-07
IL22		0.3±2.9		0.3±2.1		0.3±3.6	0 [-0.02; 0.01]	0.71
IL23A		16.4±34		15.6±28.6		17.1±38.7	0.06 [0; 0.12]	0.046
IL2RA		246.4±445.3		230.7±531.8		262±337.7	0.15 [0.09; 0.2]	3.8e-07
IL2RB		516.8±554.2		492±544.2		541.5±563	0.08 [0.03; 0.12]	0.0039
IL2RG		723.3±818.8		650.2±733.1		795.8±889.9	0.18 [0.13; 0.24]	1.1e-10
IL3RA		194.2±464.4		204.3±624.4		184.2±206.9	0 [-0.05; 0.05]	0.91
IL4		2.4±9.5		2.1±9.5		2.7±9.5	0.1 [0.06; 0.14]	1.1e-05
IL6		155.4±373.6		161.5±402.4		149.3±342.7	0 [-0.07; 0.06]	0.9
IL7		138.2±122.8		124.4±113.8		151.8±129.7	0.17 [0.13; 0.22]	1.2e-11
IL7R		783.4±1159		689.8±887.2		876.3±1370.3	0.18 [0.12; 0.24]	1.9e-08
IRF1		1191.1±1121.6		1144.2±1083.7		1237.5±1156.2	0.07 [0.03; 0.1]	0.00022
IRF4		648.3±1088.1		603.8±1093.1		692.3±1081.4	0.14 [0.06; 0.21]	0.00037
IRF9		2309.8±1630.3		2162.2±1578.4		2456.1±1667.6	0.11 [0.08; 0.14]	1.7e-11
IRS1		1010.5±994.6		989.5±995		1031.3±994	0.05 [0; 0.1]	0.079
ISG15		1413.1±2071.8		1378.7±2077.9		1447.2±2065.6	0.05 [0.01; 0.1]	0.037
ISG20		798.5±954.5		781.6±929.1		815.2±978.9	0.02 [-0.02; 0.06]	0.27
ITGA1		1963.8±1932.1		1794.1±1844.8		2132.1±2001.1	0.11 [0.07; 0.16]	1.9e-06
ITGAE		141.6±94.4		134.8±91.4		148.4±96.8	0.09 [0.06; 0.13]	1.9e-06
ITGAL		521.1±627.4		471.4±621.7		570.3±629.4	0.17 [0.12; 0.22]	2.5e-09
ITGAM		1226.5±1977.8		1171.2±1954		1281.3±1999.9	0.1 [0.06; 0.15]	4.4e-05
ITGAX		607.8±908.8		608.7±1073.5		607±708.8	0.06 [0.01; 0.11]	0.014
ITGB1		6734.4±5085.3		6727.7±5278.2		6741±4887.4	0 [-0.03; 0.03]	0.94
ITGB2		1593.1±1786.8		1506.9±1874.5		1678.5±1691.4	0.11 [0.07; 0.15]	3.1e-06
ITGB7		337.2±341.5		309.1±302.8		365.1±373.9	0.14 [0.08; 0.19]	1.6e-06
ITK		443.9±804.1		379.5±644.1		507.8±931.8	0.2 [0.13; 0.26]	9.6e-09
JAML		117.7±178.8		109.5±183.1		125.8±174.1	0.18 [0.12; 0.24]	5.8e-08
JCHAIN		2879.8±5897.8		2656.8±5988.8		3100.8±5798.5	0.17 [0.08; 0.26]	0.00032
KIAA0101		212.2±207.6		225.3±206.5		199.2±207.9	-0.07 [-0.12; -0.03]	0.0031
KIR2DL1		0.3±3.7		0.3±3.3		0.3±4.1	-0.02 [-0.04; 0]	0.034
KIR2DL2		0.2±0.9		0.2±0.8		0.2±1	0.01 [-0.01; 0.02]	0.37
KIR2DL3		3±9.4		3±9.5		3.1±9.3	0 [-0.04; 0.05]	0.95
KLF2		834±1098.8		747.6±959.2		919.7±1215.7	0.13 [0.08; 0.17]	7.4e-08
KLRB1		222.3±315.4		193.3±256.3		251.1±362.4	0.2 [0.13; 0.27]	4.9e-08
KLRD1		114.8±157.9		106.7±138.6		122.8±174.6	0.12 [0.06; 0.18]	0.0002
KLRF1		21±37.5		19.9±32.9		22.2±41.4	0.06 [0; 0.11]	0.07
KLRG1		261.2±370.4		236.2±359.9		286±378.9	0.16 [0.1; 0.21]	3.1e-07
KLRK1		540.7±775		489.3±669.1		591.8±864.5	0.12 [0.05; 0.18]	0.0005
KREMEN1		378.9±498.6		393.1±507.6		364.8±489.2	0.07 [0.02; 0.13]	0.0077
KRT5		14893.7±51391.5		18202.9±62747.6		11612.9±36540.3	-0.01 [-0.13; 0.11]	0.89
KRT7		7684.3±9854.5		7546.8±10625.1		7820.7±9025.4	0.05 [-0.02; 0.12]	0.22
LAG3		124.8±157.6		120±159.6		129.5±155.4	0.12 [0.06; 0.17]	4.6e-05
LAMP1		1000.5±1968.1		987.5±1317.8		1013.4±2448	0.01 [-0.02; 0.04]	0.62
LAMP3		605.5±956.6		550.8±940.6		659.7±969.2	0.22 [0.15; 0.28]	7.3e-10
LAPTM5		4605.4±5695.6		4379.4±5555.8		4829.4±5823.1	0.09 [0.04; 0.14]	0.00043
LCK		17.6±88.3		15.9±68.3		19.3±104.3	0.02 [-0.05; 0.09]	0.63
LCN2		6867.7±15529.7		7403.7±16702		6336.4±14255.4	-0.14 [-0.23; -0.05]	0.0036
LEXM		29.8±45.4		29.6±46		30.1±44.9	0.07 [0.01; 0.13]	0.026
LILRB1		190.3±537.1		182.6±497.5		197.9±573.7	0.05 [0; 0.1]	0.084
LILRB2		212.4±296.3		211.6±299		213.1±293.6	0.04 [-0.01; 0.09]	0.14
LMNA		7339±7282.6		7313.5±7610		7364.4±6943.8	-0.02 [-0.04; 0.01]	0.3
LRG1		182.1±444.5		170.6±399.5		193.5±484.9	0.07 [0; 0.13]	0.046
LRP1		3604.6±2699.4		3554.7±2766		3654±2631.2	0.03 [-0.01; 0.06]	0.19
LST1		261.5±368.6		239±291.9		283.8±430.2	0.13 [0.07; 0.19]	2.2e-05
LY9		47.8±72.5		42.8±67.6		52.7±76.7	0.17 [0.11; 0.24]	1.1e-06
LYZ		27616.2±68283.1		26509±76988.2		28714±58376.4	0.14 [0.08; 0.2]	1.6e-05
M6PR		3280.8±1578		3280.4±1591.4		3281.3±1564.8	0 [-0.02; 0.03]	0.73
MAD2L1		274.8±274.3		280.9±239		268.7±305.3	-0.01 [-0.05; 0.03]	0.77
MADCAM1		11.4±39.5		11.1±41.7		11.7±37.2	0.11 [0.05; 0.17]	0.001
MAGEA1		24.6±93.3		28.3±83.6		21±101.8	-0.17 [-0.25; -0.09]	4.8e-05
MAGEA10		82.2±564.4		102.3±729.2		62.2±326.2	-0.17 [-0.27; -0.08]	0.0006
MAGEA12		9.9±32.8		10.9±32.1		8.9±33.4	-0.12 [-0.19; -0.06]	0.00055
MAGEA3		60.4±201.4		67.9±206.7		53±195.9	-0.29 [-0.39; -0.19]	4.9e-08
MAGEA4		60.4±196.5		68.6±194.1		52.2±198.6	-0.18 [-0.27; -0.09]	0.0002
MAGEC2		49.1±253.3		58.2±293.6		40.1±205.2	-0.1 [-0.19; -0.02]	0.027
MAPK1		1497.2±804		1480.1±770		1514.2±836.1	0.03 [0.01; 0.05]	0.023
MAPK14		1462.5±873.6		1406.6±864.2		1518±879.5	0.05 [0.03; 0.08]	4.9e-06
MELK		366.8±365.1		381.9±374.3		351.8±355.3	-0.01 [-0.05; 0.04]	0.85
MIF		4564.9±3112.3		4776.4±3154.5		4355.2±3056	-0.06 [-0.09; -0.03]	7e-05
MKI67		571.7±544.3		595.8±553.2		547.9±534.3	-0.02 [-0.07; 0.03]	0.48
MLANA		2.6±160.2		0.3±4.7		4.8±226	0.01 [-0.01; 0.02]	0.61
MMP2		6390.9±8603.7		6431.4±8576.6		6350.8±8631.6	0.07 [0; 0.15]	0.063
MMP9		1970.6±6658.4		2017.4±6896.4		1924.2±6414.3	0.06 [-0.02; 0.15]	0.13
MPO		45.2±559.8		52.9±668.9		37.5±424.9	-0.02 [-0.09; 0.05]	0.59
MRC1		3079.3±5234.8		2794.8±6218.6		3361.4±4010.1	0.22 [0.16; 0.27]	8.2e-12
MS4A1		204.8±598.6		183.4±584.4		226±611.7	0.24 [0.15; 0.34]	7.4e-07
MTOR		1261.5±550.4		1226.7±535.7		1295.9±562.5	0.04 [0.01; 0.06]	0.0027
MX1		2038.8±2324.7		1928.5±2246		2148.2±2395.5	0.09 [0.05; 0.13]	0.00017
MYC		1056.5±1054.9		1097.4±963.5		1016.1±1137	-0.04 [-0.08; 0]	0.038
NCAM1		274.5±970.3		261.9±906.4		287.1±1029.7	0.14 [0.07; 0.21]	0.00037
NCF1		3897.6±11580		3971.3±13819.7		3824.6±8816.3	0.06 [0.01; 0.12]	0.032
NCR1		15±30.5		14.5±29.8		15.6±31.1	0.08 [0.02; 0.14]	0.011
NCR3		28.4±52.5		24.9±51.9		31.8±53	0.26 [0.19; 0.32]	3.8e-13
NECTIN2		212.2±197.8		205.3±203.4		218.9±192	0.04 [0; 0.07]	0.078
NFATC1		80±65.7		77.3±61.9		82.8±69.3	0.08 [0.03; 0.12]	0.0033
NFKBIA		2616.7±2491.8		2481.6±2381.6		2750.7±2589.9	0.08 [0.05; 0.11]	4.1e-06
NKG7		838.1±1256.6		795.7±1023.4		880.1±1450.2	0.07 [0.02; 0.13]	0.015
NOS2		41.2±310.1		48.1±361.4		34.2±248.8	0.02 [-0.06; 0.09]	0.72
NOTCH3		2905±2572.7		3014.9±2557.8		2796.1±2583.1	-0.04 [-0.08; 0]	0.064
NRP1		3565.5±2925.1		3283.7±2947.2		3844.9±2876.3	0.12 [0.09; 0.16]	9.7e-10
NT5E		576.8±1179.9		545.7±967.8		607.8±1357.4	0.1 [0.03; 0.17]	0.0051
NTN3		34.8±71.2		34±69		35.5±73.3	0.15 [0.09; 0.21]	5.3e-06
OAS1		1214±1247.3		1168.4±1240.1		1259.2±1252.9	0.07 [0.02; 0.11]	0.0054
OAS2		767.6±743.1		736.2±719.2		798.7±764.8	0.09 [0.04; 0.14]	0.00036
OAS3		718.4±621.8		692.3±597.3		744.3±644.3	0.07 [0.03; 0.1]	0.00077
PDCD1		56.7±81.8		53.5±83.3		59.8±80.2	0.12 [0.06; 0.18]	9.8e-05
PDCD1LG2		191±270.3		179.1±233.2		202.7±302.2	0.13 [0.07; 0.19]	4.4e-05
PECAM1		285.7±964.4		281±933.1		290.5±994.5	0.04 [-0.03; 0.11]	0.25
PGF		324.4±587.2		351.9±658.6		297.1±505.2	-0.02 [-0.07; 0.04]	0.63
PIK3CA		811.8±524.4		812±510.4		811.7±538	0.03 [0; 0.06]	0.081
PIK3CD		468.1±600.8		443.1±622.9		492.9±577.1	0.11 [0.07; 0.15]	1.7e-07
PMEL		61.6±1017.3		45.3±79.6		77.8±1433.3	0 [-0.05; 0.05]	0.97
POLR2A		3940.6±7131.8		3906.6±6727.6		3974.3±7511.9	0.02 [-0.02; 0.05]	0.35
POU2AF1		1071.2±1711.9		1038.7±1807.5		1103.5±1611	0.11 [0.03; 0.19]	0.011
PRDM1		821.7±877.8		799.8±849.3		843.5±904.8	0.08 [0.03; 0.12]	0.0018
PRF1		60.8±130.7		57.6±107		64±150.4	0.07 [0.02; 0.13]	0.013
PSMB9		936.9±720.9		893.5±718.6		979.9±720.8	0.09 [0.05; 0.13]	6.1e-06
PTEN		1416.4±1304.1		1370.7±1247.2		1461.7±1356.9	0.05 [0; 0.1]	0.052
PTGS2		464.9±1297.2		472.7±1546.3		457.2±990.4	0.1 [0.03; 0.17]	0.0047
PTK7		1993.6±1583.8		1854.1±1399.6		2131.9±1736.5	0.13 [0.08; 0.17]	1.2e-08
PTPN11		2196.4±1510.1		2171.8±870.9		2220.9±1946.5	0.01 [-0.01; 0.03]	0.62
PTPN6		2363.4±2511.5		2220.9±2239.9		2504.6±2747.5	0.08 [0.05; 0.11]	1.5e-06
PTPN7		667±842.2		620.1±781.6		713.5±896	0.11 [0.06; 0.16]	4e-05
PTPRC		621.4±1580.8		558.9±1334		683.5±1790.3	0.16 [0.1; 0.23]	5.6e-06
PTPRCAP		7.2±13		6.8±13.2		7.6±12.7	0.05 [0; 0.1]	0.068
PVR		1093.5±869		1073.1±863.7		1113.7±873.8	0.02 [-0.01; 0.05]	0.25
PYGL		1380.4±1269.9		1434.2±1307.1		1327.1±1229.8	-0.05 [-0.08; -0.01]	0.023
RB1		786.6±621.9		766.1±602.4		807±640.1	0.06 [0.01; 0.1]	0.015
RORC		642.3±839.1		572.3±836.3		711.6±836.2	0.12 [0.06; 0.19]	0.00049
RPS6		17326.4±10662.6		17086.7±10861.5		17564.2±10457.9	0.02 [-0.01; 0.05]	0.19
S100A8		3474.7±10534.4		4110.3±11773		2844.5±9100.2	-0.12 [-0.2; -0.04]	0.0044
S100A9		3454.4±8013.6		3868.2±8213.5		3044.1±7790	-0.09 [-0.16; -0.02]	0.014
SAMHD1		765.2±687.7		705.6±645.4		824.1±722.5	0.14 [0.1; 0.18]	4.4e-10
SDHA		1826.9±794.3		1797±764.4		1856.5±821.9	0.03 [0.01; 0.05]	0.0033
SELL		158.7±378.4		145.6±352.7		171.8±401.9	0.2 [0.14; 0.26]	8.9e-10
SH2D1A		88.6±126.6		78.7±111.5		98.3±139.4	0.16 [0.09; 0.23]	2.3e-05
SH2D1B		38.9±89.9		35.7±67.2		42.1±107.6	0.11 [0.05; 0.18]	0.00068
SIT1		97.2±158		87.5±149.8		106.8±165.2	0.19 [0.12; 0.25]	6.2e-08
SKAP2		949.4±676.7		919±681.8		979.5±670.4	0.04 [0; 0.08]	0.04
SLAMF7		963.8±1432.7		908±1368.2		1019.2±1492	0.12 [0.06; 0.19]	0.00037
SLAMF8		565.5±599.2		540.4±619.5		590.3±577.3	0.13 [0.08; 0.18]	4.6e-06
SNAI1		92.4±102.8		92.2±91.8		92.7±112.8	-0.01 [-0.05; 0.04]	0.81
SNAI2		418.9±549.7		446.2±536.2		391.8±561.6	0.02 [-0.04; 0.09]	0.52
SRGN		2865.8±4972.2		2765.7±4133.6		2965±5681.6	0.06 [0.02; 0.11]	0.011
SSX2		13.3±114.3		16.9±128.5		9.8±98.1	-0.02 [-0.07; 0.03]	0.5
STAT1		5617.6±4154.5		5430.6±4136.6		5803.1±4164.5	0.06 [0.02; 0.1]	0.0014
STAT3		4118.6±1856.7		3948±1831		4287.7±1866.8	0.05 [0.03; 0.07]	3.1e-06
STAT4		246±278.8		218.5±252.3		273.1±300.3	0.17 [0.13; 0.22]	1.7e-11
STAT5A		583.7±425.2		549.3±407		617.8±440	0.09 [0.06; 0.12]	5.3e-07
STAT6		2733.5±1564.7		2646.7±1562.8		2819.6±1562.1	0.04 [0.02; 0.06]	0.00092
TAGAP		502.3±942.2		479.5±1053.1		525±817.1	0.14 [0.09; 0.19]	3.9e-07
TAP1		1754.1±1565.9		1696.2±1581.1		1811.5±1548.8	0.08 [0.04; 0.12]	0.00011
TARP		190.6±454		178.9±523.7		202.3±372.1	0.15 [0.09; 0.22]	1.2e-05
TBP		422.8±201.8		411.8±198.4		433.7±204.6	0.05 [0.03; 0.08]	0.00018
TBX21		106.1±179.4		94.6±146.7		117.4±206.1	0.15 [0.09; 0.21]	3.1e-06
TCF7		309.2±903.4		271.2±723.7		346.9±1050.4	0.16 [0.11; 0.21]	1.4e-08
TDO2		193.3±773.5		180.8±635.5		205.6±889.3	0.2 [0.12; 0.29]	2.9e-06
TFRC		3966.9±3861.4		4198.9±3993.6		3737±3712.1	0.01 [-0.03; 0.04]	0.65
TGFB1		4983.6±3070.5		4893.3±3079.9		5073.1±3059	0.05 [0.02; 0.08]	0.0049
TIGIT		159.2±183.2		145.7±171.6		172.6±193	0.18 [0.12; 0.24]	5.3e-08
TLR3		125.3±147.3		115.5±143.3		135±150.6	0.17 [0.11; 0.24]	1.7e-06
TLR7		104.5±133.3		97.6±127.3		111.2±138.7	0.16 [0.09; 0.23]	1.3e-05
TLR8		90.6±132.1		84.4±117.6		96.7±144.8	0.14 [0.08; 0.19]	1.9e-05
TLR9		84.7±113.4		79.9±111		89.4±115.5	0.1 [0.05; 0.15]	0.00042
TNF		79.5±95.8		74.5±94.1		84.5±97.3	0.14 [0.08; 0.19]	2.7e-06
TNFAIP8		237.7±220.6		221.5±205.7		253.8±233.3	0.13 [0.09; 0.18]	2.5e-07
TNFRSF14		1010.3±721.5		946.4±684.5		1073.6±751.1	0.09 [0.06; 0.13]	7.4e-08
TNFRSF17		73.5±133.9		67.2±125.5		79.9±141.6	0.14 [0.06; 0.23]	0.0016
TNFRSF18		161.3±167.5		160±170.6		162.5±164.4	0.11 [0.06; 0.16]	5.8e-05
TNFRSF4		110.3±305.7		100.2±278.8		120.2±330	0.15 [0.1; 0.2]	1.4e-07
TNFRSF9		231.8±394.6		222.4±430.4		241±355.3	0.11 [0.05; 0.18]	0.0018
TNFSF10		1846.9±1955.6		1805.2±1813.2		1888.2±2086.6	0.11 [0.07; 0.16]	5.1e-07
TNFSF13B		451.3±481.5		418.8±452.7		483.5±506.5	0.13 [0.07; 0.19]	1.4e-05
TNFSF14		97.6±231.1		90.1±210.5		104.9±249.6	0.2 [0.12; 0.29]	3.9e-06
TNFSF18		22.9±79.8		24±100.7		21.9±51.2	0.15 [0.09; 0.22]	2e-05
TNFSF4		22.7±36		22.3±41		23.1±30.2	0.09 [0.04; 0.15]	0.0019
TNFSF9		111.1±176.9		106.5±168		115.6±185.2	0.08 [0.02; 0.13]	0.0057
TOP2A		1266.2±1216.7		1312±1224.7		1220.7±1207.1	-0.02 [-0.06; 0.03]	0.51
TP63		88.8±285.9		86.8±281.3		90.7±290.4	0.16 [0.07; 0.26]	0.0011
TRIM29		3353.9±6392.3		4052.8±7135.8		2661±5471.6	-0.21 [-0.32; -0.1]	0.00039
TUBB		5317.1±2638.4		5388±2667.8		5246.7±2607.4	0 [-0.03; 0.03]	0.94
TWIST1		153±287.2		159.3±258.4		146.9±313.1	-0.04 [-0.11; 0.04]	0.35
TYROBP		7059.8±9638.5		6700.6±9356.3		7416±9898.8	0.09 [0.04; 0.14]	0.00086
VCAM1		558.1±908.3		522.8±792.5		593±1009	0.16 [0.09; 0.23]	1.5e-05
VEGFA		8961.9±11196.5		8786.7±11807.1		9135.6±10555.2	0.03 [-0.01; 0.07]	0.19
VTCN1		45.6±127.5		46.7±128.9		44.5±126	-0.04 [-0.13; 0.04]	0.36
XAGE1B		1467.4±3802.4		1368.8±3236.4		1565.2±4288.7	0.19 [0.05; 0.33]	0.011
ZAP70		320.2±614.4		286.2±555.8		353.9±665.9	0.16 [0.1; 0.22]	3.9e-07
ZBTB46		65.6±69.9		59.2±57.1		71.9±80.1	0.14 [0.1; 0.18]	5.5e-10
ZEB1		779.2±628.8		744.7±606.3		813.4±648.7	0.07 [0.02; 0.12]	0.005
