# Supplementary material for: Real-world comprehensive genomic and immune profiling reveals distinct age- and sex-based genomic and immune landscapes in tumors of patients with non-small cell lung cancer
Source: Front Immunol. 2024 Jun 21;15:1413956. doi: 10.3389/fimmu.2024.1413956 (PMC11224431; doi:10.3389/fimmu.2024.1413956)
Supplement: Supplementary file 6 [file Table_6.xlsx]

## Sheet: Supplementary Table 6.A
Supplmentary Table 6. PANTHER overrepresentation test output for enriched GO biological processes of differentially expressed gene lists of interest.
Younger patient tumor enriched genes
Analysis Type:	PANTHER Overrepresentation Test (Released 20240226)
Annotation Version and Release Date:	PANTHER version 18.0 Released 2023-08-01
Analyzed List:	All patients - 33 younger patient enriched genes
Reference List:	Homo sapiens (all genes in database)
Test Type:	FISHER
Correction:	FDR
PANTHER GO-Slim Biological Process	Number of genes in set	Number of genes mapped	Fold enrichment	Adjusted P
positive regulation of epithelial cell proliferation (GO:0050679)	13	3	> 100	0.00153
sprouting angiogenesis (GO:0002040)	8	2	> 100	0.0121
vascular endothelial growth factor receptor signaling pathway (GO:0048010)	8	2	> 100	0.013
positive regulation of leukocyte chemotaxis (GO:0002690)	12	2	95.33	0.0214
positive regulation of chemotaxis (GO:0050921)	13	2	88	0.024
response to hypoxia (GO:0001666)	20	3	85.8	0.00402
response to oxygen levels (GO:0070482)	24	3	71.5	0.00427
positive regulation of leukocyte migration (GO:0002687)	19	2	60.21	0.0366
regulation of vasculature development (GO:1901342)	22	2	52	0.037
regulation of leukocyte migration (GO:0002685)	22	2	52	0.0379
regulation of angiogenesis (GO:0045765)	22	2	52	0.0389
regulation of G2/M transition of mitotic cell cycle (GO:0010389)	24	2	47.67	0.041
granulocyte chemotaxis (GO:0071621)	24	2	47.67	0.042
leukocyte chemotaxis (GO:0030595)	26	2	44	0.0414
granulocyte migration (GO:0097530)	26	2	44	0.0423
myeloid leukocyte migration (GO:0097529)	27	2	42.37	0.043
regulation of cell cycle G2/M phase transition (GO:1902749)	28	2	40.86	0.0454
cell cycle phase transition (GO:0044770)	47	3	36.51	0.0128
mitotic cell cycle phase transition (GO:0044772)	47	3	36.51	0.0139
positive regulation of cell population proliferation (GO:0008284)	96	5	29.79	0.00147
regulation of mitotic cell cycle phase transition (GO:1901990)	63	3	27.24	0.021
positive regulation of protein modification process (GO:0031401)	106	4	21.58	0.00948
DNA recombination (GO:0006310)	89	3	19.28	0.0357
positive regulation of protein phosphorylation (GO:0001934)	93	3	18.45	0.037
regulation of cell cycle phase transition (GO:1901987)	96	3	17.88	0.0384
positive regulation of developmental process (GO:0051094)	97	3	17.69	0.0385
regulation of cell population proliferation (GO:0042127)	163	5	17.55	0.00498
response to abiotic stimulus (GO:0009628)	99	3	17.33	0.0369
positive regulation of phosphorylation (GO:0042327)	137	4	16.7	0.0129
positive regulation of phosphate metabolic process (GO:0045937)	143	4	16	0.0135
positive regulation of phosphorus metabolic process (GO:0010562)	143	4	16	0.0143
regulation of mitotic cell cycle (GO:0007346)	108	3	15.89	0.0423
regulation of protein modification process (GO:0031399)	211	5	13.55	0.00987
mitotic cell cycle process (GO:1903047)	174	4	13.15	0.0235
regulation of protein phosphorylation (GO:0001932)	178	4	12.85	0.0245
regulation of phosphorylation (GO:0042325)	228	5	12.54	0.0111
positive regulation of immune system process (GO:0002684)	190	4	12.04	0.0278
positive regulation of protein metabolic process (GO:0051247)	199	4	11.5	0.0319
regulation of phosphate metabolic process (GO:0019220)	253	5	11.3	0.0149
regulation of phosphorus metabolic process (GO:0051174)	253	5	11.3	0.0164
regulation of cell cycle (GO:0051726)	217	4	10.54	0.0362
mitotic cell cycle (GO:0000278)	225	4	10.17	0.0391
DNA damage response (GO:0006974)	243	4	9.42	0.0415
regulation of immune system process (GO:0002682)	251	4	9.12	0.0429
cell cycle process (GO:0022402)	343	5	8.34	0.0271
positive regulation of response to stimulus (GO:0048584)	381	5	7.51	0.0377
cell cycle (GO:0007049)	388	5	7.37	0.0371
cellular response to stress (GO:0033554)	429	5	6.67	0.0416
regulation of protein metabolic process (GO:0051246)	445	5	6.43	0.0432
response to stress (GO:0006950)	757	7	5.29	0.0266
cellular response to stimulus (GO:0051716)	2370	14	3.38	0.00814
response to stimulus (GO:0050896)	3116	14	2.57	0.0352
regulation of metabolic process (GO:0019222)	2939	13	2.53	0.043
Older patient tumor enriched genes
Analysis Type:	PANTHER Overrepresentation Test (Released 20240226)
Annotation Version and Release Date:	PANTHER version 18.0 Released 2023-08-01
Analyzed List:	All patients - 244 older patient enriched genes
Reference List:	Homo sapiens (all genes in database)
Test Type:	FISHER
Correction:	FDR
PANTHER GO-Slim Biological Process	Number of genes in set	Number of genes mapped	Fold enrichment	Adjusted P
natural killer cell activation (GO:0030101)	3	3	83.71	3.17e-05
neutrophil activation (GO:0042119)	3	2	55.8	0.00565
T cell activation involved in immune response (GO:0002286)	3	2	55.8	0.00561
lymphocyte activation involved in immune response (GO:0002285)	7	4	47.83	1.38e-05
T cell activation (GO:0042110)	18	10	46.5	2.43e-13
T cell differentiation (GO:0030217)	9	5	46.5	7.51e-07
lymphocyte differentiation (GO:0030098)	15	8	44.64	1.22e-10
lymphocyte activation (GO:0046649)	35	18	43.05	2.73e-23
leukocyte activation involved in immune response (GO:0002366)	10	5	41.85	1.44e-06
regulation of B cell proliferation (GO:0030888)	10	5	41.85	1.42e-06
myeloid leukocyte activation (GO:0002274)	4	2	41.85	0.0104
positive regulation of immunoglobulin mediated immune response (GO:0002891)	4	2	41.85	0.0104
mononuclear cell differentiation (GO:1903131)	16	8	41.85	2.25e-10
leukocyte activation (GO:0045321)	41	20	40.83	2.54e-25
positive regulation of T cell proliferation (GO:0042102)	13	6	38.63	1.36e-07
cell activation involved in immune response (GO:0002263)	11	5	38.05	2.36e-06
regulation of natural killer cell mediated immunity (GO:0002715)	9	4	37.2	4.31e-05
regulation of natural killer cell mediated cytotoxicity (GO:0042269)	9	4	37.2	4.28e-05
leukocyte differentiation (GO:0002521)	21	9	35.87	7.2e-11
B cell differentiation (GO:0030183)	5	2	33.48	0.0163
alpha-beta T cell differentiation (GO:0046632)	5	2	33.48	0.0162
regulation of lymphocyte proliferation (GO:0050670)	30	12	33.48	6.78e-14
regulation of mononuclear cell proliferation (GO:0032944)	30	12	33.48	6.36e-14
regulation of leukocyte proliferation (GO:0070663)	30	12	33.48	5.98e-14
regulation of leukocyte mediated cytotoxicity (GO:0001910)	26	10	32.2	1.68e-11
regulation of cell killing (GO:0031341)	26	10	32.2	1.63e-11
regulation of cytokine production involved in immune response (GO:0002718)	8	3	31.39	0.00133
positive regulation of natural killer cell mediated cytotoxicity (GO:0045954)	8	3	31.39	0.00132
B cell activation (GO:0042113)	11	4	30.44	0.000107
regulation of production of molecular mediator of immune response (GO:0002700)	11	4	30.44	0.000106
receptor signaling pathway via JAK-STAT (GO:0007259)	11	4	30.44	0.000105
receptor signaling pathway via STAT (GO:0097696)	11	4	30.44	0.000104
cell activation (GO:0001775)	55	20	30.44	2.05e-22
negative regulation of T cell proliferation (GO:0042130)	12	4	27.9	0.000147
positive regulation of lymphocyte mediated immunity (GO:0002708)	27	9	27.9	7.97e-10
positive regulation of cytokine production (GO:0001819)	27	9	27.9	7.8e-10
B cell receptor signaling pathway (GO:0050853)	12	4	27.9	0.000146
positive regulation of adaptive immune response (GO:0002821)	21	7	27.9	1.01e-07
positive regulation of leukocyte mediated immunity (GO:0002705)	30	10	27.9	7.56e-11
regulation of B cell activation (GO:0050864)	15	5	27.9	1.31e-05
positive regulation of leukocyte activation (GO:0002696)	34	11	27.08	1.12e-11
positive regulation of cell activation (GO:0050867)	34	11	27.08	1.08e-11
positive regulation of lymphocyte activation (GO:0051251)	31	10	27	9.91e-11
regulation of T cell proliferation (GO:0042129)	22	7	26.63	1.43e-07
negative regulation of lymphocyte activation (GO:0051250)	19	6	26.43	1.61e-06
negative regulation of leukocyte cell-cell adhesion (GO:1903038)	16	5	26.16	1.79e-05
negative regulation of T cell activation (GO:0050868)	16	5	26.16	1.77e-05
regulation of lymphocyte mediated immunity (GO:0002706)	33	10	25.37	1.88e-10
positive regulation of immune effector process (GO:0002699)	40	12	25.11	2.46e-12
negative regulation of leukocyte activation (GO:0002695)	20	6	25.11	2.21e-06
negative regulation of cell activation (GO:0050866)	20	6	25.11	2.18e-06
regulation of lymphocyte activation (GO:0051249)	48	14	24.41	4.4e-14
positive regulation of leukocyte cell-cell adhesion (GO:1903039)	21	6	23.92	2.87e-06
positive regulation of T cell activation (GO:0050870)	21	6	23.92	2.84e-06
negative regulation of intrinsic apoptotic signaling pathway (GO:2001243)	7	2	23.92	0.0319
toll-like receptor signaling pathway (GO:0002224)	14	4	23.92	0.000285
regulation of immune effector process (GO:0002697)	47	13	23.15	7.56e-13
regulation of leukocyte mediated immunity (GO:0002703)	41	11	22.46	7.97e-11
regulation of leukocyte activation (GO:0002694)	56	15	22.42	1.81e-14
regulation of cell activation (GO:0050865)	56	15	22.42	1.67e-14
regulation of T cell activation (GO:0050863)	34	9	22.16	6.36e-09
hemopoiesis (GO:0030097)	38	10	22.03	7.98e-10
negative regulation of cell-cell adhesion (GO:0022408)	19	5	22.03	4.31e-05
positive regulation of cell-cell adhesion (GO:0022409)	23	6	21.84	5.03e-06
regulation of adaptive immune response (GO:0002819)	27	7	21.7	6.44e-07
defense response to virus (GO:0051607)	39	10	21.46	9.99e-10
response to virus (GO:0009615)	39	10	21.46	9.8e-10
regulation of leukocyte cell-cell adhesion (GO:1903037)	32	8	20.93	9.71e-08
antigen processing and presentation (GO:0019882)	24	6	20.93	6.51e-06
I-kappaB kinase/NF-kappaB signaling (GO:0007249)	13	3	19.32	0.00582
positive regulation of peptidyl-tyrosine phosphorylation (GO:0050731)	22	5	19.02	9.11e-05
pattern recognition receptor signaling pathway (GO:0002221)	23	5	18.2	0.000108
innate immune response-activating signaling pathway (GO:0002758)	28	6	17.94	1.63e-05
positive regulation of cell adhesion (GO:0045785)	33	7	17.76	2.4e-06
calcium-mediated signaling (GO:0019722)	48	10	17.44	7.7e-09
positive regulation of innate immune response (GO:0045089)	39	8	17.17	4.73e-07
regulation of cell-cell adhesion (GO:0022407)	41	8	16.33	6.93e-07
positive regulation of response to biotic stimulus (GO:0002833)	41	8	16.33	6.85e-07
cell chemotaxis (GO:0060326)	57	11	16.15	2.62e-09
regulation of innate immune response (GO:0045088)	48	9	15.7	1.44e-07
negative regulation of cell adhesion (GO:0007162)	27	5	15.5	0.000241
activation of innate immune response (GO:0002218)	33	6	15.22	4.24e-05
regulation of response to biotic stimulus (GO:0002831)	50	9	15.07	2.03e-07
cell adhesion mediated by integrin (GO:0033627)	28	5	14.95	0.000287
regulation of cytokine production (GO:0001817)	57	10	14.69	4.22e-08
negative regulation of immune system process (GO:0002683)	40	7	14.65	8.91e-06
positive regulation of defense response (GO:0031349)	46	8	14.56	1.6e-06
regulation of peptidyl-tyrosine phosphorylation (GO:0050730)	30	5	13.95	0.000399
immune response-regulating signaling pathway (GO:0002764)	85	14	13.79	8.87e-11
antigen receptor-mediated signaling pathway (GO:0050851)	43	7	13.63	1.44e-05
integrin-mediated signaling pathway (GO:0007229)	37	6	13.57	8.22e-05
immune response-activating signaling pathway (GO:0002757)	82	13	13.27	7.73e-10
positive regulation of immune system process (GO:0002684)	190	30	13.22	2.22e-22
immune response-regulating cell surface receptor signaling pathway (GO:0002768)	70	11	13.15	2.26e-08
second-messenger-mediated signaling (GO:0019932)	65	10	12.88	1.48e-07
negative regulation of cell population proliferation (GO:0008285)	39	6	12.88	0.000105
positive regulation of immune response (GO:0050778)	144	22	12.79	6.55e-16
regulation of immune response (GO:0050776)	172	26	12.65	7.17e-19
positive regulation of cytosolic calcium ion concentration (GO:0007204)	73	11	12.61	3.5e-08
regulation of immune system process (GO:0002682)	251	37	12.34	1.52e-26
cellular response to lipopolysaccharide (GO:0071222)	34	5	12.31	0.000739
immune response-activating cell surface receptor signaling pathway (GO:0002429)	66	9	11.41	2.12e-06
positive regulation of response to external stimulus (GO:0032103)	59	8	11.35	1.01e-05
cellular response to molecule of bacterial origin (GO:0071219)	37	5	11.31	0.00112
regulation of cell adhesion (GO:0030155)	68	9	11.08	2.59e-06
cellular response to biotic stimulus (GO:0071216)	38	5	11.01	0.00126
cytokine-mediated signaling pathway (GO:0019221)	99	13	10.99	6.61e-09
extrinsic apoptotic signaling pathway (GO:0097191)	23	3	10.92	0.0284
cellular response to cytokine stimulus (GO:0071345)	108	14	10.85	1.79e-09
positive regulation of multicellular organismal process (GO:0051240)	134	17	10.62	3.31e-11
response to lipopolysaccharide (GO:0032496)	40	5	10.46	0.00158
T cell receptor signaling pathway (GO:0050852)	34	4	9.85	0.00881
response to cytokine (GO:0034097)	119	14	9.85	6.04e-09
cell-matrix adhesion (GO:0007160)	43	5	9.73	0.00219
response to molecule of bacterial origin (GO:0002237)	43	5	9.73	0.00218
activation of immune response (GO:0002253)	114	13	9.55	3.6e-08
regulation of cell population proliferation (GO:0042127)	163	18	9.24	7.34e-11
regulation of defense response (GO:0031347)	89	9	8.46	2.27e-05
immune system process (GO:0002376)	546	54	8.28	1.22e-30
cell-substrate adhesion (GO:0031589)	53	5	7.9	0.00564
positive regulation of cell population proliferation (GO:0008284)	96	9	7.85	4.16e-05
response to biotic stimulus (GO:0009607)	243	21	7.23	9.92e-11
defense response (GO:0006952)	240	20	6.98	5.77e-10
response to external biotic stimulus (GO:0043207)	236	19	6.74	2.79e-09
response to other organism (GO:0051707)	236	19	6.74	2.74e-09
biological process involved in interspecies interaction between organisms (GO:0044419)	238	19	6.68	3.12e-09
cell migration (GO:0016477)	213	17	6.68	2.8e-08
defense response to other organism (GO:0098542)	176	14	6.66	7.43e-07
positive regulation of gene expression (GO:0010628)	128	10	6.54	5.79e-05
cellular response to lipid (GO:0071396)	64	5	6.54	0.0121
negative regulation of multicellular organismal process (GO:0051241)	77	6	6.52	0.00442
response to peptide hormone (GO:0043434)	53	4	6.32	0.0395
regulation of response to stress (GO:0080134)	148	11	6.22	3.2e-05
response to peptide (GO:1901652)	54	4	6.2	0.0421
positive regulation of response to stimulus (GO:0048584)	381	28	6.15	1.63e-12
immune response (GO:0006955)	401	29	6.05	8.51e-13
negative regulation of apoptotic process (GO:0043066)	84	6	5.98	0.0067
regulation of response to external stimulus (GO:0032101)	127	9	5.93	0.000346
negative regulation of programmed cell death (GO:0043069)	85	6	5.91	0.00705
regulation of multicellular organismal process (GO:0051239)	302	21	5.82	4e-09
cell surface receptor signaling pathway (GO:0007166)	697	48	5.76	1.11e-20
cell motility (GO:0048870)	260	17	5.47	4.74e-07
taxis (GO:0042330)	169	11	5.45	0.000105
chemotaxis (GO:0006935)	169	11	5.45	0.000104
locomotion (GO:0040011)	169	11	5.45	0.000103
positive regulation of protein phosphorylation (GO:0001934)	93	6	5.4	0.0107
cellular response to chemical stimulus (GO:0070887)	454	29	5.35	1.6e-11
response to lipid (GO:0033993)	81	5	5.17	0.032
response to external stimulus (GO:0009605)	487	30	5.16	1.58e-11
positive regulation of phosphorylation (GO:0042327)	137	8	4.89	0.00343
cellular response to organic substance (GO:0071310)	313	18	4.81	1.18e-06
response to bacterium (GO:0009617)	123	7	4.76	0.0088
positive regulation of protein modification process (GO:0031401)	106	6	4.74	0.0198
positive regulation of phosphorus metabolic process (GO:0010562)	143	8	4.68	0.00453
positive regulation of phosphate metabolic process (GO:0045937)	143	8	4.68	0.0045
immune effector process (GO:0002252)	126	6	3.99	0.0435
regulation of apoptotic process (GO:0042981)	193	9	3.9	0.00705
regulation of programmed cell death (GO:0043067)	197	9	3.82	0.00798
regulation of response to stimulus (GO:0048583)	828	36	3.64	8.51e-10
response to oxygen-containing compound (GO:1901700)	213	9	3.54	0.013
cellular response to oxygen-containing compound (GO:1901701)	170	7	3.45	0.0466
positive regulation of signal transduction (GO:0009967)	219	9	3.44	0.0156
response to organic substance (GO:0010033)	443	18	3.4	0.000112
positive regulation of protein metabolic process (GO:0051247)	199	8	3.37	0.0312
regulation of phosphorylation (GO:0042325)	228	9	3.3	0.0199
positive regulation of cell communication (GO:0010647)	246	9	3.06	0.0322
positive regulation of signaling (GO:0023056)	246	9	3.06	0.032
signal transduction (GO:0007165)	1907	68	2.98	1.36e-14
positive regulation of biological process (GO:0048518)	1291	46	2.98	9.11e-10
regulation of phosphorus metabolic process (GO:0051174)	253	9	2.98	0.038
regulation of phosphate metabolic process (GO:0019220)	253	9	2.98	0.0378
intracellular signal transduction (GO:0035556)	486	17	2.93	0.00122
response to chemical (GO:0042221)	838	29	2.9	6.25e-06
signaling (GO:0023052)	2058	68	2.77	3.71e-13
cell communication (GO:0007154)	2091	68	2.72	7.74e-13
regulation of intracellular signal transduction (GO:1902531)	313	10	2.67	0.0479
positive regulation of cellular process (GO:0048522)	1069	34	2.66	4.06e-06
cellular response to stimulus (GO:0051716)	2370	70	2.47	2.59e-11
response to stimulus (GO:0050896)	3116	92	2.47	1.97e-15
response to stress (GO:0006950)	757	22	2.43	0.0017
positive regulation of macromolecule metabolic process (GO:0010604)	602	17	2.36	0.0118
positive regulation of metabolic process (GO:0009893)	680	19	2.34	0.0101
regulation of cellular process (GO:0050794)	5312	114	1.8	1.85e-10
regulation of biological process (GO:0050789)	5788	115	1.66	1.66e-08
biological regulation (GO:0065007)	6092	116	1.59	1.63e-07
cellular metabolic process (GO:0044237)	2512	13	0.43	0.00507
metabolic process (GO:0008152)	3952	19	0.4	1.5e-05
localization (GO:0051179)	1925	9	0.39	0.0107
establishment of localization (GO:0051234)	1761	8	0.38	0.0146
organic substance metabolic process (GO:0071704)	3744	15	0.34	1.12e-06
primary metabolic process (GO:0044238)	3406	13	0.32	2.24e-06
organonitrogen compound metabolic process (GO:1901564)	2190	8	0.31	0.000394
macromolecule metabolic process (GO:0043170)	2766	10	0.3	2.25e-05
nucleobase-containing compound metabolic process (GO:0006139)	1112	4	0.3	0.045
heterocycle metabolic process (GO:0046483)	1162	4	0.29	0.0341
protein metabolic process (GO:0019538)	1750	6	0.29	0.0018
cellular aromatic compound metabolic process (GO:0006725)	1174	4	0.29	0.0348
nitrogen compound metabolic process (GO:0006807)	3058	10	0.27	1.6e-06
organic cyclic compound metabolic process (GO:1901360)	1237	4	0.27	0.0189
cellular nitrogen compound metabolic process (GO:0034641)	1316	4	0.25	0.00748
transport (GO:0006810)	1723	5	0.24	0.000623
protein modification process (GO:0036211)	1123	3	0.22	0.0121
macromolecule modification (GO:0043412)	1235	3	0.2	0.00484
cellular component organization (GO:0016043)	2133	5	0.2	1.51e-05
organelle organization (GO:0006996)	1339	3	0.19	0.00175
cellular component organization or biogenesis (GO:0071840)	2258	5	0.19	3.53e-06
nucleic acid metabolic process (GO:0090304)	925	2	0.18	0.0194
cellular component assembly (GO:0022607)	731	1	0.11	0.0298
establishment of localization in cell (GO:0051649)	785	1	0.11	0.0146
cellular component biogenesis (GO:0044085)	858	1	0.1	0.00745

## Sheet: Supplementary Table 6.B
Supplmentary Table 6. PANTHER overrepresentation test output for enriched GO biological processes of differentially expressed gene lists of interest.
Male patient tumor enriched genes
Analysis Type:	PANTHER Overrepresentation Test (Released 20240226)
Annotation Version and Release Date:	PANTHER version 18.0 Released 2023-08-01
Analyzed List:	All patients - 31 male patient enriched genes
Reference List:	Homo sapiens (all genes in database)
Test Type:	FISHER
Correction:	FDR
PANTHER GO-Slim Biological Process	Number of genes in set	Number of genes mapped	Fold enrichment	Adjusted P
tRNA threonylcarbamoyladenosine metabolic process (GO:0070525)	4	2	> 100	0.0243
mitotic cell cycle phase transition (GO:0044772)	47	3	32.86	0.0229
cell cycle phase transition (GO:0044770)	47	3	32.86	0.0208
regulation of mitotic cell cycle phase transition (GO:1901990)	63	3	24.51	0.0457
negative regulation of transcription by RNA polymerase II (GO:0000122)	247	6	12.51	0.0168
negative regulation of DNA-templated transcription (GO:0045892)	309	6	10	0.02
negative regulation of RNA biosynthetic process (GO:1902679)	316	6	9.77	0.017
negative regulation of RNA metabolic process (GO:0051253)	338	6	9.14	0.0198
negative regulation of nucleobase-containing compound metabolic process (GO:0045934)	366	6	8.44	0.0256
negative regulation of cellular biosynthetic process (GO:0031327)	377	6	8.19	0.0258
negative regulation of macromolecule biosynthetic process (GO:0010558)	381	6	8.11	0.024
negative regulation of biosynthetic process (GO:0009890)	384	6	8.04	0.0222
Female patient tumor enriched genes
Analysis Type:	PANTHER Overrepresentation Test (Released 20240226)
Annotation Version and Release Date:	PANTHER version 18.0 Released 2023-08-01
Analyzed List:	All patients - 314 female patient enriched genes
Reference List:	Homo sapiens (all genes in database)
Test Type:	FISHER
Correction:	FDR
PANTHER GO-Slim Biological Process	Number of genes in set	Number of genes mapped	Fold enrichment	Adjusted P
natural killer cell activation (GO:0030101)	3	3	65.16	5.8e-05
positive regulation of T cell proliferation (GO:0042102)	13	9	45.11	1.12e-12
neutrophil activation (GO:0042119)	3	2	43.44	0.00776
T cell activation involved in immune response (GO:0002286)	3	2	43.44	0.00772
lymphocyte activation involved in immune response (GO:0002285)	7	4	37.24	3.06e-05
T cell activation (GO:0042110)	18	10	36.2	1.03e-12
T cell differentiation (GO:0030217)	9	5	36.2	1.91e-06
lymphocyte differentiation (GO:0030098)	15	8	34.75	4.78e-10
positive regulation of adaptive immune response (GO:0002821)	21	11	34.13	1.35e-13
lymphocyte activation (GO:0046649)	35	18	33.51	9.84e-22
regulation of lymphocyte proliferation (GO:0050670)	30	15	32.58	7.22e-18
regulation of leukocyte mediated cytotoxicity (GO:0001910)	26	13	32.58	1.22e-15
regulation of mononuclear cell proliferation (GO:0032944)	30	15	32.58	6.82e-18
leukocyte activation involved in immune response (GO:0002366)	10	5	32.58	3.64e-06
type I interferon-mediated signaling pathway (GO:0060337)	6	3	32.58	0.000935
myeloid leukocyte activation (GO:0002274)	4	2	32.58	0.0145
regulation of leukocyte proliferation (GO:0070663)	30	15	32.58	6.46e-18
positive regulation of immunoglobulin mediated immune response (GO:0002891)	4	2	32.58	0.0145
response to type I interferon (GO:0034340)	6	3	32.58	0.000929
mononuclear cell differentiation (GO:1903131)	16	8	32.58	8.97e-10
regulation of cell killing (GO:0031341)	26	13	32.58	1.19e-15
regulation of B cell proliferation (GO:0030888)	10	5	32.58	3.61e-06
leukocyte activation (GO:0045321)	41	20	31.79	1.59e-23
regulation of T cell proliferation (GO:0042129)	22	10	29.62	1.17e-11
receptor signaling pathway via JAK-STAT (GO:0007259)	11	5	29.62	6.27e-06
receptor signaling pathway via STAT (GO:0097696)	11	5	29.62	6.22e-06
cell activation involved in immune response (GO:0002263)	11	5	29.62	6.18e-06
regulation of natural killer cell mediated immunity (GO:0002715)	9	4	28.96	0.000101
regulation of natural killer cell mediated cytotoxicity (GO:0042269)	9	4	28.96	0.0001
positive regulation of lymphocyte mediated immunity (GO:0002708)	27	12	28.96	9.38e-14
positive regulation of leukocyte mediated immunity (GO:0002705)	30	13	28.24	1.12e-14
positive regulation of leukocyte cell-cell adhesion (GO:1903039)	21	9	27.93	3.22e-10
positive regulation of T cell activation (GO:0050870)	21	9	27.93	3.18e-10
leukocyte differentiation (GO:0002521)	21	9	27.93	3.14e-10
positive regulation of lymphocyte activation (GO:0051251)	31	13	27.33	1.77e-14
negative regulation of T cell proliferation (GO:0042130)	12	5	27.15	1.03e-05
positive regulation of leukocyte activation (GO:0002696)	34	14	26.83	2.06e-15
positive regulation of cell activation (GO:0050867)	34	14	26.83	2e-15
defense response to virus (GO:0051607)	39	16	26.73	1.63e-17
response to virus (GO:0009615)	39	16	26.73	1.56e-17
regulation of adaptive immune response (GO:0002819)	27	11	26.55	3.48e-12
B cell differentiation (GO:0030183)	5	2	26.07	0.0232
positive regulation of immune effector process (GO:0002699)	40	16	26.07	2.38e-17
alpha-beta T cell differentiation (GO:0046632)	5	2	26.07	0.0231
regulation of lymphocyte mediated immunity (GO:0002706)	33	13	25.67	4.46e-14
positive regulation of cell-cell adhesion (GO:0022409)	23	9	25.5	8.05e-10
negative regulation of leukocyte cell-cell adhesion (GO:1903038)	16	6	24.44	1.72e-06
regulation of cytokine production involved in immune response (GO:0002718)	8	3	24.44	0.00241
positive regulation of natural killer cell mediated cytotoxicity (GO:0045954)	8	3	24.44	0.0024
negative regulation of T cell activation (GO:0050868)	16	6	24.44	1.71e-06
antigen processing and presentation (GO:0019882)	24	9	24.44	1.21e-09
positive regulation of cytokine production (GO:0001819)	27	10	24.14	1.31e-10
negative regulation of lymphocyte activation (GO:0051250)	19	7	24.01	1.76e-07
B cell activation (GO:0042113)	11	4	23.7	0.000239
regulation of production of molecular mediator of immune response (GO:0002700)	11	4	23.7	0.000237
cell activation (GO:0001775)	55	20	23.7	1.4e-20
regulation of immune effector process (GO:0002697)	47	17	23.57	1.79e-17
regulation of lymphocyte activation (GO:0051249)	48	17	23.08	2.21e-17
regulation of T cell activation (GO:0050863)	34	12	23	2.03e-12
negative regulation of leukocyte activation (GO:0002695)	20	7	22.81	2.62e-07
negative regulation of cell activation (GO:0050866)	20	7	22.81	2.59e-07
regulation of leukocyte cell-cell adhesion (GO:1903037)	32	11	22.4	3.02e-11
regulation of leukocyte mediated immunity (GO:0002703)	41	14	22.25	3.75e-14
toll-like receptor 4 signaling pathway (GO:0034142)	6	2	21.72	0.0335
regulation of B cell activation (GO:0050864)	15	5	21.72	3.59e-05
B cell receptor signaling pathway (GO:0050853)	12	4	21.72	0.000345
regulation of leukocyte activation (GO:0002694)	56	18	20.95	1.72e-17
regulation of cell activation (GO:0050865)	56	18	20.95	1.65e-17
negative regulation of cell-cell adhesion (GO:0022408)	19	6	20.58	5.12e-06
pattern recognition receptor signaling pathway (GO:0002221)	23	7	19.83	7.74e-07
positive regulation of cell adhesion (GO:0045785)	33	10	19.75	1.16e-09
phosphatidylinositol 3-kinase signaling (GO:0014065)	10	3	19.55	0.00472
aromatic amino acid family catabolic process (GO:0009074)	10	3	19.55	0.0047
calcium-mediated signaling (GO:0019722)	48	14	19.01	4.01e-13
innate immune response-activating signaling pathway (GO:0002758)	28	8	18.62	1.51e-07
negative regulation of intrinsic apoptotic signaling pathway (GO:2001243)	7	2	18.62	0.0441
toll-like receptor signaling pathway (GO:0002224)	14	4	18.62	0.00066
cell chemotaxis (GO:0060326)	57	16	18.29	1.2e-14
positive regulation of peptidyl-tyrosine phosphorylation (GO:0050731)	22	6	17.77	1.29e-05
regulation of cell-cell adhesion (GO:0022407)	41	11	17.48	5.61e-10
hemopoiesis (GO:0030097)	38	10	17.15	5.03e-09
positive regulation of innate immune response (GO:0045089)	39	10	16.71	6.45e-09
aromatic amino acid metabolic process (GO:0009072)	12	3	16.29	0.00783
cell adhesion mediated by integrin (GO:0033627)	28	7	16.29	3.17e-06
positive regulation of response to biotic stimulus (GO:0002833)	41	10	15.89	1.08e-08
activation of innate immune response (GO:0002218)	33	8	15.8	5.87e-07
regulation of peptidyl-tyrosine phosphorylation (GO:0050730)	30	7	15.21	5.09e-06
I-kappaB kinase/NF-kappaB signaling (GO:0007249)	13	3	15.04	0.00986
regulation of innate immune response (GO:0045088)	48	11	14.93	3.3e-09
negative regulation of cell adhesion (GO:0007162)	27	6	14.48	4.58e-05
regulation of response to biotic stimulus (GO:0002831)	50	11	14.34	5.02e-09
positive regulation of cytosolic calcium ion concentration (GO:0007204)	73	16	14.28	6.7e-13
positive regulation of defense response (GO:0031349)	46	10	14.17	3.57e-08
integrin-mediated signaling pathway (GO:0007229)	37	8	14.09	1.48e-06
positive regulation of immune system process (GO:0002684)	190	41	14.06	2.28e-32
second-messenger-mediated signaling (GO:0019932)	65	14	14.04	2.99e-11
immune response-regulating signaling pathway (GO:0002764)	85	18	13.8	3.43e-14
regulation of cytokine production (GO:0001817)	57	12	13.72	1.4e-09
positive regulation of immune response (GO:0050778)	144	30	13.58	4.01e-23
immune response-activating signaling pathway (GO:0002757)	82	17	13.51	2.86e-13
immune response-regulating cell surface receptor signaling pathway (GO:0002768)	70	14	13.03	8.47e-11
negative regulation of immune system process (GO:0002683)	40	8	13.03	2.68e-06
regulation of immune response (GO:0050776)	172	34	12.88	2.06e-25
regulation of immune system process (GO:0002682)	251	48	12.46	1.67e-35
positive regulation of response to external stimulus (GO:0032103)	59	11	12.15	3.12e-08
antigen receptor-mediated signaling pathway (GO:0050851)	43	8	12.12	4.66e-06
immune response-activating cell surface receptor signaling pathway (GO:0002429)	66	12	11.85	7.7e-09
negative regulation of cell population proliferation (GO:0008285)	39	7	11.7	3.13e-05
regulation of cell adhesion (GO:0030155)	68	12	11.5	1.09e-08
cellular response to lipopolysaccharide (GO:0071222)	34	6	11.5	0.000175
granulocyte chemotaxis (GO:0071621)	24	4	10.86	0.00529
cellular response to cytokine stimulus (GO:0071345)	108	18	10.86	2.02e-12
positive regulation of multicellular organismal process (GO:0051240)	134	22	10.7	6.75e-15
cell-matrix adhesion (GO:0007160)	43	7	10.61	6.05e-05
cellular response to molecule of bacterial origin (GO:0071219)	37	6	10.57	0.000277
cytokine-mediated signaling pathway (GO:0019221)	99	16	10.53	7.42e-11
cellular response to biotic stimulus (GO:0071216)	38	6	10.29	0.000323
granulocyte migration (GO:0097530)	26	4	10.03	0.00704
leukocyte chemotaxis (GO:0030595)	26	4	10.03	0.007
regulation of cell population proliferation (GO:0042127)	163	25	9.99	3.53e-16
response to cytokine (GO:0034097)	119	18	9.86	1.1e-11
response to lipopolysaccharide (GO:0032496)	40	6	9.77	0.000432
activation of immune response (GO:0002253)	114	17	9.72	5.94e-11
myeloid leukocyte migration (GO:0097529)	27	4	9.65	0.00792
T cell receptor signaling pathway (GO:0050852)	34	5	9.58	0.00206
positive regulation of cell population proliferation (GO:0008284)	96	14	9.5	5.64e-09
biogenic amine metabolic process (GO:0006576)	21	3	9.31	0.0375
response to molecule of bacterial origin (GO:0002237)	43	6	9.09	0.000648
leukocyte migration (GO:0050900)	36	5	9.05	0.00265
regulation of defense response (GO:0031347)	89	12	8.79	2.47e-07
cell-substrate adhesion (GO:0031589)	53	7	8.61	0.00023
extrinsic apoptotic signaling pathway (GO:0097191)	23	3	8.5	0.0473
immune system process (GO:0002376)	546	71	8.47	5.92e-42
defense response (GO:0006952)	240	29	7.87	5.54e-16
response to peptide hormone (GO:0043434)	53	6	7.38	0.00203
cell migration (GO:0016477)	213	24	7.34	1.14e-12
response to biotic stimulus (GO:0009607)	243	27	7.24	4.59e-14
response to peptide (GO:1901652)	54	6	7.24	0.00223
defense response to other organism (GO:0098542)	176	19	7.03	8.77e-10
taxis (GO:0042330)	169	18	6.94	3.36e-09
chemotaxis (GO:0006935)	169	18	6.94	3.33e-09
locomotion (GO:0040011)	169	18	6.94	3.29e-09
response to external biotic stimulus (GO:0043207)	236	25	6.9	1.32e-12
response to other organism (GO:0051707)	236	25	6.9	1.3e-12
biological process involved in interspecies interaction between organisms (GO:0044419)	238	25	6.85	1.55e-12
immune response (GO:0006955)	401	42	6.83	9.53e-21
regulation of response to external stimulus (GO:0032101)	127	13	6.67	1.61e-06
apoptotic signaling pathway (GO:0097190)	49	5	6.65	0.00981
positive regulation of response to stimulus (GO:0048584)	381	37	6.33	2.57e-17
cell motility (GO:0048870)	260	25	6.27	1.08e-11
cellular response to peptide (GO:1901653)	42	4	6.21	0.0375
cellular response to peptide hormone stimulus (GO:0071375)	42	4	6.21	0.0373
regulation of response to stress (GO:0080134)	148	14	6.16	1.41e-06
cellular response to lipid (GO:0071396)	64	6	6.11	0.00518
regulation of multicellular organismal process (GO:0051239)	302	28	6.04	1.15e-12
negative regulation of multicellular organismal process (GO:0051241)	77	7	5.92	0.0023
cell surface receptor signaling pathway (GO:0007166)	697	63	5.89	6.03e-28
response to external stimulus (GO:0009605)	487	43	5.75	1.84e-18
cellular response to chemical stimulus (GO:0070887)	454	40	5.74	2.68e-17
inflammatory response (GO:0006954)	57	5	5.72	0.0185
positive regulation of protein phosphorylation (GO:0001934)	93	8	5.61	0.00124
positive regulation of gene expression (GO:0010628)	128	11	5.6	7.26e-05
negative regulation of apoptotic process (GO:0043066)	84	7	5.43	0.00376
negative regulation of programmed cell death (GO:0043069)	85	7	5.37	0.004
positive regulation of phosphorylation (GO:0042327)	137	11	5.23	0.000134
innate immune response (GO:0045087)	89	7	5.13	0.00519
positive regulation of cell migration (GO:0030335)	64	5	5.09	0.0299
positive regulation of phosphorus metabolic process (GO:0010562)	143	11	5.01	0.000199
positive regulation of phosphate metabolic process (GO:0045937)	143	11	5.01	0.000198
cellular response to organic substance (GO:0071310)	313	24	5	3.01e-09
positive regulation of protein modification process (GO:0031401)	106	8	4.92	0.00287
response to lipid (GO:0033993)	81	6	4.83	0.016
positive regulation of cell motility (GO:2000147)	68	5	4.79	0.0376
positive regulation of locomotion (GO:0040017)	68	5	4.79	0.0374
positive regulation of kinase activity (GO:0033674)	73	5	4.46	0.0489
regulation of response to stimulus (GO:0048583)	828	50	3.94	5.09e-15
cellular response to oxygen-containing compound (GO:1901701)	170	10	3.83	0.00375
transmembrane receptor protein tyrosine kinase signaling pathway (GO:0007169)	187	11	3.83	0.00203
response to bacterium (GO:0009617)	123	7	3.71	0.0293
response to oxygen-containing compound (GO:1901700)	213	12	3.67	0.00157
response to organic substance (GO:0010033)	443	24	3.53	2e-06
intracellular signal transduction (GO:0035556)	486	26	3.49	7.97e-07
regulation of phosphorylation (GO:0042325)	228	12	3.43	0.00279
regulation of apoptotic process (GO:0042981)	193	10	3.38	0.00903
regulation of programmed cell death (GO:0043067)	197	10	3.31	0.0104
regulation of protein phosphorylation (GO:0001932)	178	9	3.29	0.0183
signal transduction (GO:0007165)	1907	96	3.28	3.27e-24
positive regulation of protein metabolic process (GO:0051247)	199	10	3.27	0.0111
response to chemical (GO:0042221)	838	42	3.27	4.27e-10
enzyme-linked receptor protein signaling pathway (GO:0007167)	251	12	3.12	0.00615
regulation of phosphorus metabolic process (GO:0051174)	253	12	3.09	0.00653
regulation of phosphate metabolic process (GO:0019220)	253	12	3.09	0.0065
signaling (GO:0023052)	2058	96	3.04	7.04e-22
positive regulation of biological process (GO:0048518)	1291	60	3.03	3.95e-13
response to stress (GO:0006950)	757	35	3.01	1.51e-07
cell communication (GO:0007154)	2091	96	2.99	1.9e-21
regulation of protein modification process (GO:0031399)	211	9	2.78	0.0499
response to stimulus (GO:0050896)	3116	132	2.76	5.33e-28
cellular response to stimulus (GO:0051716)	2370	100	2.75	7.23e-20
positive regulation of cellular process (GO:0048522)	1069	43	2.62	1.62e-07
positive regulation of metabolic process (GO:0009893)	680	23	2.2	0.0046
positive regulation of macromolecule metabolic process (GO:0010604)	602	20	2.16	0.0122
regulation of cellular process (GO:0050794)	5312	157	1.93	7.57e-18
regulation of biological process (GO:0050789)	5788	157	1.77	1.79e-14
biological regulation (GO:0065007)	6092	158	1.69	8.78e-13
multicellular organismal process (GO:0032501)	1402	35	1.63	0.0432
cellular process (GO:0009987)	7929	146	1.2	0.0479
metabolic process (GO:0008152)	3952	35	0.58	0.00165
organic substance metabolic process (GO:0071704)	3744	28	0.49	6.85e-05
primary metabolic process (GO:0044238)	3406	25	0.48	0.000128
organonitrogen compound metabolic process (GO:1901564)	2190	16	0.48	0.00697
protein metabolic process (GO:0019538)	1750	12	0.45	0.0155
nitrogen compound metabolic process (GO:0006807)	3058	19	0.4	2.26e-05
macromolecule metabolic process (GO:0043170)	2766	17	0.4	6.25e-05
heterocycle metabolic process (GO:0046483)	1162	7	0.39	0.0428
cellular aromatic compound metabolic process (GO:0006725)	1174	7	0.39	0.0431
organic cyclic compound metabolic process (GO:1901360)	1237	7	0.37	0.0258
cellular nitrogen compound metabolic process (GO:0034641)	1316	7	0.35	0.011
cellular component organization (GO:0016043)	2133	11	0.34	0.000102
cellular component organization or biogenesis (GO:0071840)	2258	11	0.32	2.95e-05
localization (GO:0051179)	1925	7	0.24	8e-06
nucleic acid metabolic process (GO:0090304)	925	3	0.21	0.00616
RNA metabolic process (GO:0016070)	658	2	0.2	0.0484
cellular localization (GO:0051641)	998	3	0.2	0.00346
organelle organization (GO:0006996)	1339	4	0.19	0.000211
establishment of localization (GO:0051234)	1761	5	0.19	4.17e-06
gene expression (GO:0010467)	816	2	0.16	0.00713
transport (GO:0006810)	1723	4	0.15	1.08e-06
transmembrane transport (GO:0055085)	536	1	0.12	0.0376
cellular component assembly (GO:0022607)	731	1	0.09	0.00367
organic substance transport (GO:0071702)	832	1	0.08	0.000884
cellular component biogenesis (GO:0044085)	858	1	0.08	0.000616
protein transport (GO:0015031)	394	0	< 0.01	0.0496
establishment of localization in cell (GO:0051649)	785	0	< 0.01	0.000133
RNA processing (GO:0006396)	419	0	< 0.01	0.0357
system process (GO:0003008)	428	0	< 0.01	0.0231
nitrogen compound transport (GO:0071705)	558	0	< 0.01	0.00383
microtubule-based process (GO:0007017)	394	0	< 0.01	0.0494
intracellular transport (GO:0046907)	676	0	< 0.01	0.000589
protein-containing complex organization (GO:0043933)	437	0	< 0.01	0.0236
monoatomic ion transport (GO:0006811)	411	0	< 0.01	0.0341
