# Supplementary material for: Real-world comprehensive genomic and immune profiling reveals distinct age- and sex-based genomic and immune landscapes in tumors of patients with non-small cell lung cancer
Source: Front Immunol. 2024 Jun 21;15:1413956. doi: 10.3389/fimmu.2024.1413956 (PMC11224431; doi:10.3389/fimmu.2024.1413956)
Supplement: Supplementary file 7 [file Table_7.xlsx]

## Sheet: Supplementary Table 7.A
Supplementary Table 7. Differences in the prevalence of high expressing tumors for 64 immune markers with potential clinical significance between younger and older NSCLC patient tumors in (A) all, (B) female, or (C) male patients. High expression of immune markers was defined as having normalized gene expression rank ≥75 compared to pan-cancer control samples. Differences were assessed via Firth'…
A. Testing all patients
	All patients		Age ≥65				Age <65				Age <60				Age <55				Age <50				Age <45
Gene	N	Summary stats	N	Summary stats	OR	P	N	Summary stats	OR	P	N	Summary stats	OR	P	N	Summary stats	OR	P	N	Summary stats	OR	P	N	Summary stats	OR	P	P for trend
Total number of patients	8230	-	6119	-	-	-	2111	-	-	-	989	-	-	-	434	-	-	-	189	-	-	-	100	-	-	-	-
High gene expression (N, %)	6741		5006				1723				811				362				161				84
TGFB1		3884 (57.6%)		2955 (59%)	Ref	Ref		929 (53.9%)	0.85 [0.76; 0.95]	0.012		429 (52.9%)	0.81 [0.7; 0.94]	0.03		172 (47.5%)	0.66 [0.53; 0.82]	0.0029		78 (48.4%)	0.69 [0.5; 0.95]	0.082		40 (47.6%)	0.68 [0.44; 1.05]	0.23	0.0029
CD80		3357 (49.8%)		2568 (51.3%)	Ref	Ref		789 (45.8%)	0.82 [0.73; 0.92]	0.0027		376 (46.4%)	0.84 [0.72; 0.98]	0.064		164 (45.3%)	0.81 [0.65; 1.02]	0.14		73 (45.3%)	0.79 [0.57; 1.1]	0.27		35 (41.7%)	0.68 [0.43; 1.07]	0.24	0.014
CD68		3171 (47%)		2414 (48.2%)	Ref	Ref		757 (43.9%)	0.83 [0.75; 0.93]	0.0064		352 (43.4%)	0.8 [0.69; 0.93]	0.027		156 (43.1%)	0.78 [0.63; 0.98]	0.081		64 (39.8%)	0.67 [0.48; 0.92]	0.072		29 (34.5%)	0.54 [0.34; 0.85]	0.12	0.0024
TNFRSF18		3137 (46.5%)		2408 (48.1%)	Ref	Ref		729 (42.3%)	0.87 [0.77; 0.97]	0.028		343 (42.3%)	0.9 [0.77; 1.05]	0.28		136 (37.6%)	0.78 [0.62; 0.97]	0.081		53 (32.9%)	0.66 [0.47; 0.92]	0.072		27 (32.1%)	0.65 [0.4; 1.02]	0.2	0.017
TLR9		3043 (45.1%)		2322 (46.4%)	Ref	Ref		721 (41.8%)	0.86 [0.77; 0.97]	0.022		332 (40.9%)	0.83 [0.71; 0.97]	0.051		144 (39.8%)	0.82 [0.65; 1.02]	0.14		59 (36.6%)	0.71 [0.5; 0.99]	0.096		28 (33.3%)	0.6 [0.37; 0.95]	0.2	0.013
CD4		2910 (43.2%)		2273 (45.4%)	Ref	Ref		637 (37%)	0.7 [0.63; 0.79]	3.1e-07		300 (37%)	0.7 [0.59; 0.82]	0.00058		128 (35.4%)	0.66 [0.52; 0.83]	0.0033		54 (33.5%)	0.58 [0.41; 0.82]	0.03		28 (33.3%)	0.59 [0.36; 0.93]	0.2	1.5e-05
ADORA2A		2866 (42.5%)		2198 (43.9%)	Ref	Ref		668 (38.8%)	0.85 [0.75; 0.95]	0.016		292 (36%)	0.76 [0.64; 0.89]	0.0059		114 (31.5%)	0.63 [0.5; 0.8]	0.0029		50 (31.1%)	0.61 [0.42; 0.86]	0.048		27 (32.1%)	0.65 [0.4; 1.04]	0.22	0.00043
CD40		2847 (42.2%)		2191 (43.8%)	Ref	Ref		656 (38.1%)	0.8 [0.72; 0.9]	0.0012		320 (39.5%)	0.85 [0.73; 0.99]	0.095		138 (38.1%)	0.82 [0.65; 1.02]	0.14		61 (37.9%)	0.79 [0.56; 1.09]	0.27		32 (38.1%)	0.8 [0.5; 1.25]	0.47	0.023
FOXP3		2811 (41.7%)		2182 (43.6%)	Ref	Ref		629 (36.5%)	0.77 [0.68; 0.86]	8.3e-05		288 (35.5%)	0.73 [0.62; 0.86]	0.0016		122 (33.7%)	0.69 [0.55; 0.87]	0.011		48 (29.8%)	0.57 [0.4; 0.8]	0.03		22 (26.2%)	0.47 [0.28; 0.76]	0.12	0.00015
TBX21		2767 (41%)		2129 (42.5%)	Ref	Ref		638 (37%)	0.79 [0.7; 0.89]	0.00075		295 (36.4%)	0.76 [0.65; 0.89]	0.0059		120 (33.1%)	0.67 [0.52; 0.84]	0.0049		54 (33.5%)	0.65 [0.46; 0.92]	0.072		27 (32.1%)	0.6 [0.37; 0.95]	0.2	0.00041
TIGIT		2744 (40.7%)		2136 (42.7%)	Ref	Ref		608 (35.3%)	0.75 [0.67; 0.84]	3.8e-05		280 (34.5%)	0.72 [0.61; 0.84]	0.0014		111 (30.7%)	0.61 [0.48; 0.78]	0.0028		48 (29.8%)	0.58 [0.4; 0.82]	0.03		24 (28.6%)	0.54 [0.33; 0.87]	0.14	2.6e-05
TNFRSF4		2697 (40%)		2047 (40.9%)	Ref	Ref		650 (37.7%)	0.9 [0.8; 1.02]	0.14		310 (38.2%)	0.92 [0.79; 1.08]	0.43		132 (36.5%)	0.88 [0.7; 1.1]	0.38		53 (32.9%)	0.72 [0.5; 1.01]	0.11		28 (33.3%)	0.73 [0.45; 1.17]	0.36	0.12
C10orf54		2646 (39.3%)		2024 (40.4%)	Ref	Ref		622 (36.1%)	0.85 [0.75; 0.95]	0.014		290 (35.8%)	0.82 [0.7; 0.97]	0.051		126 (34.8%)	0.81 [0.64; 1.01]	0.13		50 (31.1%)	0.66 [0.46; 0.92]	0.072		27 (32.1%)	0.69 [0.43; 1.09]	0.25	0.0071
CD244		2636 (39.1%)		2022 (40.4%)	Ref	Ref		614 (35.6%)	0.82 [0.73; 0.92]	0.0027		292 (36%)	0.81 [0.7; 0.95]	0.04		116 (32%)	0.69 [0.54; 0.86]	0.01		53 (32.9%)	0.7 [0.5; 0.98]	0.096		29 (34.5%)	0.75 [0.47; 1.18]	0.36	0.0044
CD27		2607 (38.7%)		2006 (40.1%)	Ref	Ref		601 (34.9%)	0.84 [0.74; 0.94]	0.01		273 (33.7%)	0.79 [0.67; 0.92]	0.023		112 (30.9%)	0.71 [0.56; 0.91]	0.026		49 (30.4%)	0.69 [0.48; 0.97]	0.096		27 (32.1%)	0.75 [0.46; 1.19]	0.36	0.0024
CD274		2526 (37.5%)		1872 (37.4%)	Ref	Ref		654 (38%)	1.02 [0.91; 1.14]	0.75		310 (38.2%)	1.01 [0.86; 1.17]	0.93		137 (37.8%)	0.99 [0.79; 1.24]	0.95		59 (36.6%)	0.93 [0.67; 1.28]	0.77		26 (31%)	0.72 [0.45; 1.14]	0.33	0.49
CD3		2485 (36.9%)		1916 (38.3%)	Ref	Ref		569 (33%)	0.8 [0.71; 0.9]	0.0013		260 (32.1%)	0.75 [0.63; 0.88]	0.0056		102 (28.2%)	0.62 [0.49; 0.8]	0.0029		47 (29.2%)	0.64 [0.44; 0.9]	0.072		25 (29.8%)	0.65 [0.39; 1.04]	0.22	0.00027
CCL2		2482 (36.8%)		1858 (37.1%)	Ref	Ref		624 (36.2%)	0.97 [0.87; 1.09]	0.66		304 (37.5%)	1.02 [0.87; 1.19]	0.89		139 (38.4%)	1.06 [0.85; 1.32]	0.68		65 (40.4%)	1.14 [0.82; 1.57]	0.56		30 (35.7%)	0.95 [0.6; 1.48]	0.87	0.85
MS4A1		2473 (36.7%)		1880 (37.6%)	Ref	Ref		593 (34.4%)	0.88 [0.78; 0.99]	0.073		285 (35.1%)	0.9 [0.76; 1.06]	0.29		115 (31.8%)	0.79 [0.62; 1]	0.11		53 (32.9%)	0.81 [0.57; 1.15]	0.37		27 (32.1%)	0.76 [0.46; 1.21]	0.39	0.038
CSF1R		2374 (35.2%)		1819 (36.3%)	Ref	Ref		555 (32.2%)	0.8 [0.71; 0.9]	0.0016		260 (32.1%)	0.78 [0.66; 0.91]	0.017		120 (33.1%)	0.8 [0.64; 1.01]	0.13		57 (35.4%)	0.86 [0.61; 1.19]	0.52		31 (36.9%)	0.93 [0.59; 1.45]	0.84	0.017
CCR2		2347 (34.8%)		1821 (36.4%)	Ref	Ref		526 (30.5%)	0.78 [0.69; 0.88]	0.00048		251 (30.9%)	0.79 [0.67; 0.93]	0.027		101 (27.9%)	0.69 [0.54; 0.88]	0.019		45 (28%)	0.67 [0.47; 0.96]	0.088		22 (26.2%)	0.62 [0.37; 1.01]	0.2	0.00057
CXCR6		2296 (34.1%)		1761 (35.2%)	Ref	Ref		535 (31.1%)	0.86 [0.76; 0.97]	0.031		258 (31.8%)	0.89 [0.76; 1.05]	0.28		105 (29%)	0.79 [0.62; 1.01]	0.12		43 (26.7%)	0.7 [0.48; 1]	0.1		23 (27.4%)	0.74 [0.44; 1.19]	0.36	0.034
PDCD1		2287 (33.9%)		1740 (34.8%)	Ref	Ref		547 (31.7%)	0.88 [0.78; 0.99]	0.056		258 (31.8%)	0.87 [0.74; 1.02]	0.17		103 (28.5%)	0.75 [0.59; 0.95]	0.053		42 (26.1%)	0.65 [0.45; 0.93]	0.072		18 (21.4%)	0.5 [0.29; 0.83]	0.12	0.0071
CD163		2141 (31.8%)		1615 (32.3%)	Ref	Ref		526 (30.5%)	0.88 [0.78; 0.99]	0.06		259 (31.9%)	0.91 [0.77; 1.07]	0.33		128 (35.4%)	1.03 [0.82; 1.28]	0.85		57 (35.4%)	1 [0.72; 1.39]	0.99		28 (33.3%)	0.94 [0.58; 1.47]	0.85	0.38
TNFRSF9		2086 (30.9%)		1558 (31.1%)	Ref	Ref		528 (30.6%)	0.96 [0.86; 1.09]	0.64		263 (32.4%)	1.02 [0.87; 1.2]	0.87		113 (31.2%)	0.96 [0.76; 1.21]	0.81		50 (31.1%)	0.94 [0.67; 1.32]	0.82		24 (28.6%)	0.84 [0.51; 1.33]	0.6	0.6
CD2		2049 (30.4%)		1574 (31.4%)	Ref	Ref		475 (27.6%)	0.83 [0.73; 0.94]	0.0092		233 (28.7%)	0.86 [0.72; 1.01]	0.15		99 (27.3%)	0.8 [0.63; 1.02]	0.14		45 (28%)	0.8 [0.55; 1.13]	0.34		23 (27.4%)	0.77 [0.46; 1.24]	0.44	0.031
GZMB		2023 (30%)		1526 (30.5%)	Ref	Ref		497 (28.8%)	0.95 [0.84; 1.07]	0.5		240 (29.6%)	0.97 [0.82; 1.15]	0.87		98 (27.1%)	0.88 [0.69; 1.12]	0.39		34 (21.1%)	0.65 [0.43; 0.94]	0.082		18 (21.4%)	0.66 [0.38; 1.09]	0.25	0.13
LAG3		2017 (29.9%)		1537 (30.7%)	Ref	Ref		480 (27.9%)	0.88 [0.78; 1]	0.078		235 (29%)	0.93 [0.78; 1.09]	0.46		95 (26.2%)	0.82 [0.64; 1.05]	0.18		41 (25.5%)	0.8 [0.55; 1.14]	0.34		21 (25%)	0.78 [0.46; 1.27]	0.47	0.099
CD38		1999 (29.7%)		1533 (30.6%)	Ref	Ref		466 (27%)	0.85 [0.75; 0.96]	0.02		218 (26.9%)	0.83 [0.7; 0.98]	0.069		100 (27.6%)	0.87 [0.68; 1.11]	0.37		42 (26.1%)	0.79 [0.55; 1.13]	0.34		21 (25%)	0.75 [0.44; 1.21]	0.38	0.037
BTLA		1959 (29.1%)		1472 (29.4%)	Ref	Ref		487 (28.3%)	0.94 [0.83; 1.07]	0.44		236 (29.1%)	0.96 [0.81; 1.14]	0.81		101 (27.9%)	0.92 [0.72; 1.18]	0.59		40 (24.8%)	0.75 [0.51; 1.08]	0.22		19 (22.6%)	0.64 [0.37; 1.06]	0.23	0.12
TLR8		1907 (28.3%)		1441 (28.8%)	Ref	Ref		466 (27%)	0.91 [0.8; 1.03]	0.18		213 (26.3%)	0.85 [0.71; 1]	0.14		87 (24%)	0.75 [0.58; 0.96]	0.07		36 (22.4%)	0.66 [0.45; 0.96]	0.088		21 (25%)	0.78 [0.46; 1.26]	0.46	0.029
PDCD1LG2		1902 (28.2%)		1472 (29.4%)	Ref	Ref		430 (25%)	0.81 [0.71; 0.91]	0.003		204 (25.2%)	0.8 [0.67; 0.95]	0.041		87 (24%)	0.76 [0.59; 0.97]	0.081		31 (19.3%)	0.57 [0.38; 0.84]	0.048		16 (19%)	0.58 [0.33; 0.98]	0.2	0.0022
IDO1		1885 (28%)		1443 (28.8%)	Ref	Ref		442 (25.7%)	0.88 [0.78; 1]	0.087		207 (25.5%)	0.88 [0.74; 1.04]	0.26		86 (23.8%)	0.82 [0.63; 1.05]	0.19		39 (24.2%)	0.85 [0.58; 1.22]	0.54		24 (28.6%)	1.08 [0.66; 1.72]	0.84	0.14
CD40LG		1879 (27.9%)		1469 (29.3%)	Ref	Ref		410 (23.8%)	0.75 [0.65; 0.85]	0.00013		201 (24.8%)	0.78 [0.65; 0.93]	0.027		84 (23.2%)	0.72 [0.55; 0.94]	0.052		37 (23%)	0.68 [0.46; 0.98]	0.096		18 (21.4%)	0.61 [0.35; 1.02]	0.2	0.0013
CD8		1871 (27.8%)		1414 (28.2%)	Ref	Ref		457 (26.5%)	0.92 [0.81; 1.04]	0.25		212 (26.1%)	0.89 [0.75; 1.05]	0.28		81 (22.4%)	0.73 [0.56; 0.94]	0.053		32 (19.9%)	0.63 [0.42; 0.92]	0.072		16 (19%)	0.6 [0.34; 1.02]	0.2	0.017
CD28		1848 (27.4%)		1445 (28.9%)	Ref	Ref		403 (23.4%)	0.74 [0.64; 0.84]	5.9e-05		187 (23.1%)	0.7 [0.59; 0.84]	0.0016		81 (22.4%)	0.68 [0.52; 0.88]	0.02		38 (23.6%)	0.7 [0.47; 1.01]	0.11		17 (20.2%)	0.55 [0.31; 0.93]	0.2	0.00027
TNF		1844 (27.4%)		1451 (29%)	Ref	Ref		393 (22.8%)	0.73 [0.64; 0.83]	4.3e-05		194 (23.9%)	0.77 [0.65; 0.92]	0.023		72 (19.9%)	0.62 [0.47; 0.81]	0.0033		34 (21.1%)	0.66 [0.44; 0.96]	0.088		18 (21.4%)	0.67 [0.38; 1.11]	0.26	0.00043
MX1		1780 (26.4%)		1331 (26.6%)	Ref	Ref		449 (26.1%)	0.97 [0.85; 1.1]	0.66		216 (26.6%)	0.98 [0.83; 1.16]	0.89		97 (26.8%)	0.99 [0.77; 1.26]	0.95		42 (26.1%)	0.93 [0.65; 1.33]	0.81		18 (21.4%)	0.72 [0.41; 1.19]	0.36	0.69
HAVCR2		1651 (24.5%)		1260 (25.2%)	Ref	Ref		391 (22.7%)	0.84 [0.73; 0.95]	0.018		190 (23.4%)	0.84 [0.7; 1]	0.13		83 (22.9%)	0.8 [0.62; 1.03]	0.14		40 (24.8%)	0.86 [0.59; 1.23]	0.56		20 (23.8%)	0.82 [0.48; 1.33]	0.56	0.056
ENTPD1		1615 (24%)		1246 (24.9%)	Ref	Ref		369 (21.4%)	0.85 [0.74; 0.97]	0.036		166 (20.5%)	0.8 [0.66; 0.96]	0.055		65 (18%)	0.69 [0.52; 0.91]	0.037		28 (17.4%)	0.65 [0.42; 0.97]	0.096		15 (17.9%)	0.69 [0.38; 1.2]	0.36	0.006
PVR		1567 (23.2%)		1129 (22.6%)	Ref	Ref		438 (25.4%)	1.08 [0.95; 1.23]	0.29		218 (26.9%)	1.13 [0.95; 1.34]	0.28		101 (27.9%)	1.14 [0.89; 1.44]	0.39		47 (29.2%)	1.17 [0.82; 1.64]	0.56		23 (27.4%)	1.07 [0.65; 1.72]	0.85	0.27
STAT1		1553 (23%)		1198 (23.9%)	Ref	Ref		355 (20.6%)	0.82 [0.72; 0.94]	0.014		165 (20.3%)	0.8 [0.66; 0.96]	0.052		67 (18.5%)	0.72 [0.54; 0.94]	0.054		22 (13.7%)	0.5 [0.31; 0.78]	0.03		10 (11.9%)	0.44 [0.22; 0.81]	0.12	0.0029
CXCR2		1537 (22.8%)		1124 (22.5%)	Ref	Ref		413 (24%)	1.1 [0.96; 1.25]	0.2		217 (26.8%)	1.27 [1.07; 1.5]	0.03		104 (28.7%)	1.43 [1.12; 1.82]	0.022		44 (27.3%)	1.36 [0.95; 1.93]	0.18		27 (32.1%)	1.7 [1.05; 2.68]	0.2	0.012
NECTIN2		1535 (22.8%)		1139 (22.8%)	Ref	Ref		396 (23%)	0.96 [0.84; 1.1]	0.65		196 (24.2%)	1.01 [0.84; 1.2]	0.93		98 (27.1%)	1.14 [0.89; 1.45]	0.39		41 (25.5%)	1.01 [0.69; 1.44]	0.99		23 (27.4%)	1.14 [0.69; 1.83]	0.74	0.84
CXCL10		1489 (22.1%)		1135 (22.7%)	Ref	Ref		354 (20.5%)	0.9 [0.78; 1.03]	0.16		161 (19.9%)	0.85 [0.7; 1.02]	0.17		61 (16.9%)	0.7 [0.52; 0.93]	0.051		22 (13.7%)	0.56 [0.35; 0.87]	0.072		11 (13.1%)	0.56 [0.28; 1]	0.2	0.013
KLRD1		1470 (21.8%)		1094 (21.9%)	Ref	Ref		376 (21.8%)	0.96 [0.84; 1.1]	0.66		191 (23.6%)	1.03 [0.86; 1.23]	0.86		75 (20.7%)	0.87 [0.66; 1.13]	0.39		36 (22.4%)	0.95 [0.64; 1.37]	0.82		20 (23.8%)	1.03 [0.61; 1.67]	0.93	0.62
CTLA4		1461 (21.7%)		1113 (22.2%)	Ref	Ref		348 (20.2%)	0.89 [0.78; 1.02]	0.15		163 (20.1%)	0.88 [0.73; 1.06]	0.28		68 (18.8%)	0.82 [0.62; 1.07]	0.23		25 (15.5%)	0.64 [0.4; 0.96]	0.093		12 (14.3%)	0.58 [0.3; 1.03]	0.2	0.028
ICOSLG		1450 (21.5%)		1100 (22%)	Ref	Ref		350 (20.3%)	0.9 [0.79; 1.03]	0.19		168 (20.7%)	0.91 [0.76; 1.09]	0.43		74 (20.4%)	0.91 [0.69; 1.18]	0.56		32 (19.9%)	0.86 [0.57; 1.26]	0.56		17 (20.2%)	0.87 [0.49; 1.46]	0.75	0.19
IFNG		1405 (20.8%)		1082 (21.6%)	Ref	Ref		323 (18.7%)	0.83 [0.72; 0.95]	0.02		166 (20.5%)	0.91 [0.75; 1.09]	0.43		62 (17.1%)	0.74 [0.55; 0.97]	0.083		23 (14.3%)	0.6 [0.37; 0.92]	0.072		13 (15.5%)	0.66 [0.35; 1.16]	0.32	0.03
CD86		1335 (19.8%)		1027 (20.5%)	Ref	Ref		308 (17.9%)	0.82 [0.71; 0.95]	0.016		144 (17.8%)	0.79 [0.65; 0.96]	0.051		63 (17.4%)	0.76 [0.57; 1]	0.11		28 (17.4%)	0.75 [0.48; 1.11]	0.27		15 (17.9%)	0.78 [0.43; 1.32]	0.5	0.017
DDX58		1294 (19.2%)		970 (19.4%)	Ref	Ref		324 (18.8%)	0.95 [0.83; 1.09]	0.56		165 (20.3%)	1.03 [0.86; 1.24]	0.86		74 (20.4%)	1.03 [0.79; 1.34]	0.85		34 (21.1%)	1.06 [0.71; 1.54]	0.82		17 (20.2%)	1.02 [0.58; 1.7]	0.93	0.9
GATA3		1221 (18.1%)		957 (19.1%)	Ref	Ref		264 (15.3%)	0.76 [0.65; 0.88]	0.0017		142 (17.5%)	0.88 [0.72; 1.07]	0.3		60 (16.6%)	0.84 [0.63; 1.12]	0.35		26 (16.1%)	0.84 [0.54; 1.27]	0.56		11 (13.1%)	0.66 [0.33; 1.19]	0.34	0.038
ICOS		1214 (18%)		938 (18.7%)	Ref	Ref		276 (16%)	0.81 [0.7; 0.94]	0.016		135 (16.6%)	0.83 [0.68; 1.01]	0.15		57 (15.7%)	0.79 [0.58; 1.05]	0.16		22 (13.7%)	0.64 [0.4; 1]	0.1		12 (14.3%)	0.67 [0.35; 1.19]	0.35	0.024
IL10		1212 (18%)		889 (17.8%)	Ref	Ref		323 (18.7%)	1.02 [0.89; 1.18]	0.75		156 (19.2%)	1.02 [0.84; 1.23]	0.89		75 (20.7%)	1.1 [0.84; 1.44]	0.56		40 (24.8%)	1.37 [0.93; 1.96]	0.19		23 (27.4%)	1.54 [0.93; 2.47]	0.24	0.36
TNFRSF14		1198 (17.8%)		937 (18.7%)	Ref	Ref		261 (15.1%)	0.79 [0.68; 0.92]	0.0083		134 (16.5%)	0.88 [0.72; 1.08]	0.32		61 (16.9%)	0.92 [0.68; 1.22]	0.64		30 (18.6%)	1 [0.66; 1.49]	0.99		15 (17.9%)	0.97 [0.53; 1.66]	0.93	0.29
TLR7		975 (14.5%)		745 (14.9%)	Ref	Ref		230 (13.3%)	0.85 [0.72; 1]	0.083		112 (13.8%)	0.87 [0.69; 1.07]	0.28		49 (13.5%)	0.83 [0.6; 1.13]	0.35		23 (14.3%)	0.87 [0.54; 1.33]	0.65		13 (15.5%)	0.96 [0.51; 1.68]	0.93	0.17
IL1B		962 (14.3%)		712 (14.2%)	Ref	Ref		250 (14.5%)	1.09 [0.92; 1.27]	0.39		113 (13.9%)	1.05 [0.84; 1.3]	0.81		53 (14.6%)	1.17 [0.85; 1.59]	0.39		20 (12.4%)	1.04 [0.63; 1.64]	0.91		13 (15.5%)	1.35 [0.71; 2.37]	0.47	0.39
MAGEA3		847 (12.6%)		627 (12.5%)	Ref	Ref		220 (12.8%)	1.04 [0.88; 1.23]	0.66		94 (11.6%)	0.97 [0.76; 1.22]	0.87		47 (13%)	1.15 [0.82; 1.58]	0.49		15 (9.3%)	0.86 [0.48; 1.44]	0.71		8 (9.5%)	0.88 [0.39; 1.74]	0.84	0.92
MAGEA4		756 (11.2%)		560 (11.2%)	Ref	Ref		196 (11.4%)	1.16 [0.96; 1.39]	0.17		74 (9.1%)	0.95 [0.72; 1.23]	0.85		28 (7.7%)	0.86 [0.56; 1.28]	0.56		6 (3.7%)	0.47 [0.19; 0.97]	0.096		2 (2.4%)	0.33 [0.07; 0.98]	0.2	0.27
TNFSF4		576 (8.5%)		425 (8.5%)	Ref	Ref		151 (8.8%)	1.03 [0.84; 1.25]	0.78		73 (9%)	1.04 [0.79; 1.34]	0.87		29 (8%)	0.93 [0.61; 1.35]	0.77		10 (6.2%)	0.73 [0.36; 1.31]	0.46		6 (7.1%)	0.87 [0.35; 1.82]	0.84	0.81
MAGEA1		505 (7.5%)		362 (7.2%)	Ref	Ref		143 (8.3%)	1.22 [0.99; 1.49]	0.11		68 (8.4%)	1.29 [0.97; 1.69]	0.17		34 (9.4%)	1.53 [1.03; 2.2]	0.087		8 (5%)	0.85 [0.39; 1.63]	0.77		1 (1.2%)	0.26 [0.03; 0.97]	0.2	0.39
CTAG2		310 (4.6%)		217 (4.3%)	Ref	Ref		93 (5.4%)	1.29 [1; 1.66]	0.084		45 (5.5%)	1.35 [0.96; 1.88]	0.17		23 (6.4%)	1.65 [1.02; 2.53]	0.095		5 (3.1%)	0.86 [0.32; 1.89]	0.82		2 (2.4%)	0.74 [0.15; 2.2]	0.76	0.35
CTAG1B		204 (3%)		139 (2.8%)	Ref	Ref		65 (3.8%)	1.35 [0.99; 1.82]	0.09		29 (3.6%)	1.3 [0.85; 1.93]	0.33		16 (4.4%)	1.64 [0.93; 2.71]	0.14		3 (1.9%)	0.79 [0.22; 2.01]	0.77		1 (1.2%)	0.63 [0.07; 2.34]	0.7	0.49
SSX2		163 (2.4%)		115 (2.3%)	Ref	Ref		48 (2.8%)	1.17 [0.82; 1.64]	0.46		26 (3.2%)	1.4 [0.89; 2.13]	0.26		15 (4.1%)	1.86 [1.03; 3.12]	0.095		9 (5.6%)	2.67 [1.25; 5.08]	0.072		5 (6%)	2.88 [1.04; 6.48]	0.2	0.082

## Sheet: Supplementary Table 7.B
Supplementary Table 7. Differences in the prevalence of high expressing tumors for 64 immune markers with potential clinical significance between younger and older NSCLC patient tumors in (A) all, (B) female, or (C) male patients. High expression of immune markers was defined as having normalized gene expression rank ≥75 compared to pan-cancer control samples. Differences were assessed via Firth'…
B. Testing in females
	All patients		Age ≥65				Age <65				Age <60				Age <55				Age <50				Age <45
Gene	N	Summary stats	N	Summary stats	OR	P	N	Summary stats	OR	P	N	Summary stats	OR	P	N	Summary stats	OR	P	N	Summary stats	OR	P	N	Summary stats	OR	P	P for trend
Total number of patients	4131	-	3036	-	-	-	1095	-	-	-	534	-	-	-	228	-	-	-	95	-	-	-	48	-	-	-	-
High gene expression (N, %)	6741		2475				902				441				190				79				41
TGFB1		2016 (29.9%)		1515 (61.2%)	Ref	Ref		501 (55.5%)	0.84 [0.72; 0.99]	0.11		244 (55.3%)	0.83 [0.67; 1.02]	0.35		94 (49.5%)	0.66 [0.49; 0.9]	0.16		43 (54.4%)	0.81 [0.52; 1.28]	0.62		22 (53.7%)	0.79 [0.43; 1.48]	0.74	0.19
CD80		1890 (28%)		1410 (57%)	Ref	Ref		480 (53.2%)	0.91 [0.77; 1.06]	0.38		244 (55.3%)	0.97 [0.79; 1.21]	0.91		103 (54.2%)	0.95 [0.7; 1.3]	0.9		45 (57%)	1.04 [0.65; 1.67]	0.92		22 (53.7%)	0.9 [0.48; 1.73]	0.86	0.72
CD68		1634 (24.2%)		1224 (49.5%)	Ref	Ref		410 (45.5%)	0.86 [0.74; 1.01]	0.15		200 (45.4%)	0.84 [0.69; 1.04]	0.41		81 (42.6%)	0.76 [0.56; 1.03]	0.41		33 (41.8%)	0.73 [0.46; 1.15]	0.59		15 (36.6%)	0.6 [0.31; 1.13]	0.48	0.12
TNFRSF18		1629 (24.2%)		1228 (49.6%)	Ref	Ref		401 (44.5%)	0.89 [0.76; 1.04]	0.24		202 (45.8%)	0.96 [0.78; 1.18]	0.83		80 (42.1%)	0.85 [0.63; 1.16]	0.6		31 (39.2%)	0.78 [0.49; 1.24]	0.6		15 (36.6%)	0.69 [0.35; 1.29]	0.55	0.32
TLR9		1599 (23.7%)		1205 (48.7%)	Ref	Ref		394 (43.7%)	0.87 [0.74; 1.02]	0.18		193 (43.8%)	0.85 [0.69; 1.05]	0.43		85 (44.7%)	0.91 [0.67; 1.23]	0.74		34 (43%)	0.83 [0.52; 1.32]	0.67		14 (34.1%)	0.55 [0.28; 1.05]	0.43	0.27
CD4		1596 (23.7%)		1229 (49.7%)	Ref	Ref		367 (40.7%)	0.71 [0.61; 0.84]	0.0021		180 (40.8%)	0.7 [0.57; 0.87]	0.077		73 (38.4%)	0.65 [0.47; 0.88]	0.16		28 (35.4%)	0.55 [0.34; 0.89]	0.2		15 (36.6%)	0.6 [0.3; 1.14]	0.48	0.0064
CD40		1578 (23.4%)		1194 (48.2%)	Ref	Ref		384 (42.6%)	0.83 [0.71; 0.97]	0.073		192 (43.5%)	0.85 [0.69; 1.05]	0.43		80 (42.1%)	0.82 [0.6; 1.11]	0.48		32 (40.5%)	0.75 [0.47; 1.19]	0.59		17 (41.5%)	0.78 [0.41; 1.46]	0.74	0.21
ADORA2A		1558 (23.1%)		1179 (47.6%)	Ref	Ref		379 (42%)	0.86 [0.73; 1.01]	0.15		175 (39.7%)	0.77 [0.62; 0.96]	0.21		66 (34.7%)	0.64 [0.46; 0.89]	0.16		26 (32.9%)	0.59 [0.35; 0.96]	0.22		14 (34.1%)	0.64 [0.32; 1.24]	0.53	0.059
TBX21		1533 (22.7%)		1149 (46.4%)	Ref	Ref		384 (42.6%)	0.88 [0.75; 1.04]	0.24		193 (43.8%)	0.91 [0.74; 1.13]	0.73		81 (42.6%)	0.88 [0.65; 1.2]	0.63		34 (43%)	0.86 [0.53; 1.36]	0.73		15 (36.6%)	0.63 [0.32; 1.19]	0.51	0.34
FOXP3		1533 (22.7%)		1169 (47.2%)	Ref	Ref		364 (40.4%)	0.81 [0.69; 0.94]	0.044		178 (40.4%)	0.8 [0.64; 0.98]	0.28		76 (40%)	0.8 [0.58; 1.08]	0.46		27 (34.2%)	0.6 [0.37; 0.96]	0.22		12 (29.3%)	0.46 [0.23; 0.89]	0.43	0.081
TIGIT		1512 (22.4%)		1163 (47%)	Ref	Ref		349 (38.7%)	0.75 [0.64; 0.88]	0.0066		175 (39.7%)	0.77 [0.62; 0.95]	0.18		71 (37.4%)	0.7 [0.51; 0.96]	0.22		26 (32.9%)	0.56 [0.34; 0.9]	0.2		13 (31.7%)	0.52 [0.26; 0.99]	0.43	0.034
TNFRSF4		1482 (22%)		1092 (44.1%)	Ref	Ref		390 (43.2%)	1.04 [0.88; 1.22]	0.81		193 (43.8%)	1.04 [0.84; 1.29]	0.83		80 (42.1%)	1 [0.73; 1.36]	1		32 (40.5%)	0.9 [0.56; 1.43]	0.84		14 (34.1%)	0.68 [0.34; 1.29]	0.55	1
C10orf54		1441 (21.4%)		1094 (44.2%)	Ref	Ref		347 (38.5%)	0.83 [0.7; 0.97]	0.08		171 (38.8%)	0.83 [0.67; 1.02]	0.35		72 (37.9%)	0.81 [0.59; 1.1]	0.47		31 (39.2%)	0.82 [0.51; 1.3]	0.62		15 (36.6%)	0.71 [0.36; 1.33]	0.58	0.19
CD244		1398 (20.7%)		1052 (42.5%)	Ref	Ref		346 (38.4%)	0.86 [0.73; 1]	0.14		183 (41.5%)	0.95 [0.77; 1.17]	0.83		71 (37.4%)	0.8 [0.58; 1.08]	0.46		32 (40.5%)	0.88 [0.55; 1.38]	0.78		17 (41.5%)	0.89 [0.47; 1.66]	0.86	0.36
MS4A1		1395 (20.7%)		1053 (42.5%)	Ref	Ref		342 (37.9%)	0.85 [0.72; 1]	0.14		174 (39.5%)	0.89 [0.72; 1.11]	0.62		73 (38.4%)	0.85 [0.62; 1.17]	0.6		31 (39.2%)	0.84 [0.52; 1.34]	0.7		16 (39%)	0.77 [0.4; 1.46]	0.74	0.28
CD27		1394 (20.7%)		1061 (42.9%)	Ref	Ref		333 (36.9%)	0.83 [0.71; 0.98]	0.1		163 (37%)	0.82 [0.66; 1.01]	0.35		68 (35.8%)	0.79 [0.57; 1.08]	0.46		24 (30.4%)	0.6 [0.36; 0.97]	0.22		15 (36.6%)	0.78 [0.4; 1.49]	0.74	0.1
CD3		1383 (20.5%)		1050 (42.4%)	Ref	Ref		333 (36.9%)	0.82 [0.69; 0.96]	0.073		166 (37.6%)	0.82 [0.66; 1.02]	0.35		64 (33.7%)	0.7 [0.5; 0.96]	0.22		28 (35.4%)	0.72 [0.44; 1.16]	0.59		14 (34.1%)	0.67 [0.34; 1.27]	0.55	0.081
CD274		1363 (20.2%)		988 (39.9%)	Ref	Ref		375 (41.6%)	1.09 [0.93; 1.27]	0.44		191 (43.3%)	1.13 [0.92; 1.39]	0.62		83 (43.7%)	1.15 [0.85; 1.55]	0.61		35 (44.3%)	1.16 [0.74; 1.83]	0.73		17 (41.5%)	1.03 [0.54; 1.9]	0.97	0.72
CCR2		1332 (19.8%)		1032 (41.7%)	Ref	Ref		300 (33.3%)	0.71 [0.6; 0.84]	0.0021		157 (35.6%)	0.79 [0.63; 0.98]	0.28		62 (32.6%)	0.71 [0.51; 0.97]	0.22		22 (27.8%)	0.55 [0.32; 0.9]	0.2		11 (26.8%)	0.53 [0.25; 1.03]	0.43	0.019
CCL2		1310 (19.4%)		972 (39.3%)	Ref	Ref		338 (37.5%)	0.94 [0.81; 1.11]	0.6		174 (39.5%)	1.01 [0.82; 1.24]	0.96		77 (40.5%)	1.06 [0.78; 1.43]	0.85		35 (44.3%)	1.24 [0.78; 1.94]	0.62		17 (41.5%)	1.12 [0.59; 2.08]	0.86	0.73
CSF1R		1283 (19%)		959 (38.7%)	Ref	Ref		324 (35.9%)	0.87 [0.74; 1.02]	0.18		161 (36.5%)	0.87 [0.7; 1.08]	0.53		66 (34.7%)	0.8 [0.59; 1.1]	0.47		33 (41.8%)	1.05 [0.66; 1.65]	0.92		15 (36.6%)	0.86 [0.45; 1.62]	0.86	0.38
PDCD1		1240 (18.4%)		927 (37.5%)	Ref	Ref		313 (34.7%)	0.91 [0.77; 1.07]	0.41		159 (36.1%)	0.95 [0.77; 1.18]	0.83		60 (31.6%)	0.79 [0.57; 1.08]	0.46		24 (30.4%)	0.74 [0.45; 1.2]	0.59		9 (22%)	0.48 [0.22; 0.97]	0.43	0.26
CXCR6		1205 (17.9%)		919 (37.1%)	Ref	Ref		286 (31.7%)	0.83 [0.7; 0.98]	0.094		144 (32.7%)	0.86 [0.68; 1.07]	0.49		52 (27.4%)	0.68 [0.48; 0.95]	0.22		17 (21.5%)	0.5 [0.28; 0.85]	0.2		10 (24.4%)	0.61 [0.28; 1.21]	0.51	0.081
CD2		1148 (17%)		870 (35.2%)	Ref	Ref		278 (30.8%)	0.84 [0.71; 0.99]	0.12		144 (32.7%)	0.89 [0.71; 1.11]	0.62		61 (32.1%)	0.87 [0.62; 1.19]	0.61		25 (31.6%)	0.81 [0.49; 1.3]	0.62		11 (26.8%)	0.63 [0.3; 1.22]	0.52	0.26
BTLA		1147 (17%)		848 (34.3%)	Ref	Ref		299 (33.1%)	0.98 [0.83; 1.16]	0.93		152 (34.5%)	1.02 [0.81; 1.27]	0.92		71 (37.4%)	1.17 [0.85; 1.6]	0.61		27 (34.2%)	0.95 [0.58; 1.53]	0.92		11 (26.8%)	0.64 [0.31; 1.24]	0.53	0.72
CD40LG		1133 (16.8%)		877 (35.4%)	Ref	Ref		256 (28.4%)	0.74 [0.62; 0.88]	0.0085		132 (29.9%)	0.79 [0.63; 1]	0.32		57 (30%)	0.81 [0.58; 1.13]	0.49		23 (29.1%)	0.73 [0.43; 1.2]	0.59		10 (24.4%)	0.56 [0.26; 1.11]	0.45	0.07
TNFRSF9		1112 (16.5%)		826 (33.4%)	Ref	Ref		286 (31.7%)	0.93 [0.79; 1.1]	0.53		156 (35.4%)	1.06 [0.85; 1.31]	0.83		63 (33.2%)	0.96 [0.69; 1.31]	0.9		27 (34.2%)	0.97 [0.6; 1.55]	0.94		12 (29.3%)	0.76 [0.38; 1.46]	0.74	0.71
CD163		1101 (16.3%)		831 (33.6%)	Ref	Ref		270 (29.9%)	0.81 [0.68; 0.95]	0.054		144 (32.7%)	0.89 [0.72; 1.11]	0.62		63 (33.2%)	0.91 [0.66; 1.24]	0.74		29 (36.7%)	1.04 [0.65; 1.65]	0.92		11 (26.8%)	0.69 [0.33; 1.33]	0.56	0.4
LAG3		1063 (15.8%)		785 (31.7%)	Ref	Ref		278 (30.8%)	0.98 [0.83; 1.16]	0.94		150 (34%)	1.12 [0.9; 1.39]	0.62		57 (30%)	0.94 [0.67; 1.29]	0.85		24 (30.4%)	0.96 [0.58; 1.55]	0.92		11 (26.8%)	0.81 [0.39; 1.58]	0.84	0.85
TLR8		1042 (15.5%)		780 (31.5%)	Ref	Ref		262 (29%)	0.89 [0.75; 1.06]	0.3		132 (29.9%)	0.91 [0.72; 1.13]	0.72		51 (26.8%)	0.78 [0.55; 1.08]	0.46		22 (27.8%)	0.79 [0.47; 1.28]	0.62		12 (29.3%)	0.84 [0.41; 1.61]	0.86	0.39
PDCD1LG2		1035 (15.4%)		793 (32%)	Ref	Ref		242 (26.8%)	0.8 [0.67; 0.94]	0.047		133 (30.2%)	0.92 [0.74; 1.15]	0.8		51 (26.8%)	0.8 [0.57; 1.12]	0.47		17 (21.5%)	0.61 [0.35; 1.04]	0.29		9 (22%)	0.66 [0.3; 1.32]	0.55	0.19
IDO1		1034 (15.3%)		784 (31.7%)	Ref	Ref		250 (27.7%)	0.87 [0.73; 1.03]	0.19		130 (29.5%)	0.94 [0.75; 1.18]	0.83		49 (25.8%)	0.8 [0.57; 1.12]	0.47		20 (25.3%)	0.79 [0.46; 1.31]	0.62		11 (26.8%)	0.87 [0.42; 1.69]	0.86	0.36
CD38		1029 (15.3%)		795 (32.1%)	Ref	Ref		234 (25.9%)	0.75 [0.63; 0.89]	0.01		116 (26.3%)	0.74 [0.59; 0.93]	0.18		48 (25.3%)	0.71 [0.5; 0.99]	0.24		17 (21.5%)	0.56 [0.31; 0.94]	0.22		8 (19.5%)	0.49 [0.21; 1]	0.43	0.056
GZMB		1024 (15.2%)		756 (30.5%)	Ref	Ref		268 (29.7%)	1.01 [0.85; 1.19]	1		141 (32%)	1.09 [0.87; 1.36]	0.76		51 (26.8%)	0.85 [0.6; 1.18]	0.6		12 (15.2%)	0.41 [0.21; 0.74]	0.14		7 (17.1%)	0.47 [0.19; 0.99]	0.43	0.4
CD28		1015 (15.1%)		789 (31.9%)	Ref	Ref		226 (25.1%)	0.72 [0.6; 0.86]	0.0055		111 (25.2%)	0.71 [0.56; 0.9]	0.12		50 (26.3%)	0.75 [0.53; 1.05]	0.41		22 (27.8%)	0.76 [0.45; 1.24]	0.6		9 (22%)	0.53 [0.24; 1.07]	0.43	0.059
TNF		1010 (15%)		780 (31.5%)	Ref	Ref		230 (25.5%)	0.77 [0.64; 0.92]	0.024		118 (26.8%)	0.81 [0.64; 1.02]	0.35		45 (23.7%)	0.69 [0.48; 0.97]	0.22		21 (26.6%)	0.78 [0.46; 1.27]	0.62		12 (29.3%)	0.86 [0.42; 1.64]	0.86	0.098
CD8		992 (14.7%)		730 (29.5%)	Ref	Ref		262 (29%)	1 [0.85; 1.19]	1		136 (30.8%)	1.07 [0.85; 1.34]	0.83		52 (27.4%)	0.91 [0.65; 1.26]	0.76		19 (24.1%)	0.76 [0.44; 1.26]	0.6		10 (24.4%)	0.78 [0.36; 1.54]	0.75	0.71
MX1		948 (14.1%)		695 (28.1%)	Ref	Ref		253 (28%)	1 [0.84; 1.19]	1		131 (29.7%)	1.07 [0.85; 1.34]	0.83		60 (31.6%)	1.16 [0.84; 1.6]	0.61		28 (35.4%)	1.3 [0.8; 2.08]	0.6		12 (29.3%)	0.95 [0.47; 1.84]	0.95	0.57
HAVCR2		901 (13.4%)		677 (27.4%)	Ref	Ref		224 (24.8%)	0.86 [0.72; 1.03]	0.19		123 (27.9%)	0.97 [0.77; 1.22]	0.91		46 (24.2%)	0.8 [0.56; 1.12]	0.47		26 (32.9%)	1.18 [0.72; 1.88]	0.73		11 (26.8%)	0.88 [0.42; 1.7]	0.86	0.69
ENTPD1		894 (13.3%)		699 (28.2%)	Ref	Ref		195 (21.6%)	0.73 [0.6; 0.88]	0.0085		96 (21.8%)	0.73 [0.57; 0.94]	0.18		36 (18.9%)	0.64 [0.43; 0.92]	0.22		17 (21.5%)	0.75 [0.42; 1.28]	0.6		10 (24.4%)	0.93 [0.43; 1.86]	0.93	0.059
CTLA4		845 (12.5%)		633 (25.6%)	Ref	Ref		212 (23.5%)	0.93 [0.77; 1.11]	0.53		105 (23.8%)	0.93 [0.73; 1.18]	0.83		47 (24.7%)	1 [0.7; 1.4]	1		16 (20.3%)	0.75 [0.42; 1.28]	0.6		5 (12.2%)	0.42 [0.15; 0.96]	0.43	0.34
STAT1		840 (12.5%)		638 (25.8%)	Ref	Ref		202 (22.4%)	0.84 [0.7; 1.01]	0.15		112 (25.4%)	0.98 [0.77; 1.23]	0.91		43 (22.6%)	0.85 [0.59; 1.2]	0.61		13 (16.5%)	0.57 [0.3; 1.01]	0.26		6 (14.6%)	0.51 [0.2; 1.11]	0.45	0.34
PVR		829 (12.3%)		592 (23.9%)	Ref	Ref		237 (26.3%)	1.07 [0.89; 1.27]	0.6		126 (28.6%)	1.16 [0.92; 1.46]	0.53		54 (28.4%)	1.14 [0.81; 1.57]	0.67		21 (26.6%)	1.02 [0.6; 1.66]	0.97		8 (19.5%)	0.71 [0.31; 1.46]	0.72	0.57
NECTIN2		821 (12.2%)		605 (24.4%)	Ref	Ref		216 (23.9%)	0.92 [0.77; 1.1]	0.51		109 (24.7%)	0.94 [0.74; 1.19]	0.83		48 (25.3%)	0.97 [0.68; 1.36]	0.93		15 (19%)	0.67 [0.37; 1.16]	0.59		8 (19.5%)	0.75 [0.33; 1.54]	0.74	0.47
ICOSLG		790 (11.7%)		593 (24%)	Ref	Ref		197 (21.8%)	0.9 [0.75; 1.09]	0.43		98 (22.2%)	0.91 [0.71; 1.16]	0.76		43 (22.6%)	0.93 [0.65; 1.32]	0.85		20 (25.3%)	1.04 [0.61; 1.72]	0.92		10 (24.4%)	0.97 [0.46; 1.92]	0.97	0.59
CXCL10		789 (11.7%)		593 (24%)	Ref	Ref		196 (21.7%)	0.9 [0.75; 1.09]	0.43		100 (22.7%)	0.94 [0.74; 1.2]	0.83		36 (18.9%)	0.77 [0.52; 1.1]	0.47		11 (13.9%)	0.56 [0.28; 1.01]	0.26		6 (14.6%)	0.61 [0.24; 1.35]	0.55	0.33
KLRD1		774 (11.5%)		565 (22.8%)	Ref	Ref		209 (23.2%)	1 [0.84; 1.2]	1		119 (27%)	1.19 [0.94; 1.5]	0.43		45 (23.7%)	1.01 [0.7; 1.41]	1		21 (26.6%)	1.14 [0.68; 1.87]	0.81		11 (26.8%)	1.15 [0.56; 2.24]	0.86	0.67
CXCR2		764 (11.3%)		560 (22.6%)	Ref	Ref		204 (22.6%)	1.03 [0.86; 1.24]	0.87		114 (25.9%)	1.22 [0.96; 1.55]	0.39		55 (28.9%)	1.44 [1.03; 2]	0.22		26 (32.9%)	1.72 [1.05; 2.76]	0.22		15 (36.6%)	1.92 [0.99; 3.61]	0.43	0.12
IFNG		744 (11%)		566 (22.9%)	Ref	Ref		178 (19.7%)	0.84 [0.69; 1.01]	0.15		100 (22.7%)	0.98 [0.76; 1.24]	0.91		34 (17.9%)	0.73 [0.49; 1.06]	0.41		10 (12.7%)	0.49 [0.24; 0.91]	0.22		5 (12.2%)	0.48 [0.17; 1.09]	0.43	0.26
CD86		712 (10.6%)		551 (22.3%)	Ref	Ref		161 (17.8%)	0.75 [0.61; 0.91]	0.025		83 (18.8%)	0.78 [0.6; 1]	0.32		34 (17.9%)	0.72 [0.48; 1.05]	0.41		14 (17.7%)	0.7 [0.38; 1.21]	0.59		6 (14.6%)	0.57 [0.22; 1.24]	0.51	0.096
DDX58		704 (10.4%)		528 (21.3%)	Ref	Ref		176 (19.5%)	0.88 [0.72; 1.06]	0.3		101 (22.9%)	1.05 [0.82; 1.34]	0.83		45 (23.7%)	1.09 [0.77; 1.54]	0.78		20 (25.3%)	1.18 [0.69; 1.94]	0.74		9 (22%)	1.01 [0.46; 2.01]	0.99	0.85
ICOS		677 (10%)		519 (21%)	Ref	Ref		158 (17.5%)	0.81 [0.66; 0.99]	0.12		84 (19%)	0.88 [0.67; 1.13]	0.62		36 (18.9%)	0.87 [0.59; 1.26]	0.67		13 (16.5%)	0.7 [0.37; 1.23]	0.59		6 (14.6%)	0.6 [0.23; 1.31]	0.55	0.26
TNFRSF14		674 (10%)		518 (20.9%)	Ref	Ref		156 (17.3%)	0.82 [0.67; 1]	0.14		88 (20%)	0.99 [0.76; 1.28]	0.97		36 (18.9%)	0.96 [0.64; 1.39]	0.9		20 (25.3%)	1.37 [0.79; 2.27]	0.6		8 (19.5%)	1 [0.43; 2.09]	0.99	0.85
GATA3		632 (9.4%)		495 (20%)	Ref	Ref		137 (15.2%)	0.74 [0.6; 0.91]	0.026		78 (17.7%)	0.87 [0.66; 1.13]	0.62		33 (17.4%)	0.85 [0.57; 1.25]	0.63		11 (13.9%)	0.66 [0.33; 1.2]	0.59		4 (9.8%)	0.44 [0.14; 1.06]	0.43	0.19
IL10		630 (9.3%)		464 (18.7%)	Ref	Ref		166 (18.4%)	0.95 [0.78; 1.16]	0.75		88 (20%)	1 [0.77; 1.29]	0.97		39 (20.5%)	1.02 [0.7; 1.46]	0.98		24 (30.4%)	1.64 [0.99; 2.66]	0.26		12 (29.3%)	1.5 [0.73; 2.89]	0.55	0.57
TLR7		527 (7.8%)		404 (16.3%)	Ref	Ref		123 (13.6%)	0.8 [0.64; 0.99]	0.12		65 (14.7%)	0.86 [0.64; 1.14]	0.62		29 (15.3%)	0.89 [0.58; 1.32]	0.76		13 (16.5%)	0.95 [0.5; 1.67]	0.92		6 (14.6%)	0.85 [0.33; 1.86]	0.86	0.46
IL1B		449 (6.7%)		331 (13.4%)	Ref	Ref		118 (13.1%)	1.04 [0.83; 1.31]	0.84		52 (11.8%)	0.92 [0.66; 1.25]	0.83		25 (13.2%)	1.05 [0.66; 1.62]	0.9		11 (13.9%)	1.16 [0.58; 2.14]	0.84		7 (17.1%)	1.39 [0.57; 2.99]	0.74	0.85
MAGEA3		354 (5.3%)		258 (10.4%)	Ref	Ref		96 (10.6%)	1.02 [0.78; 1.31]	0.99		46 (10.4%)	1.04 [0.73; 1.45]	0.91		23 (12.1%)	1.26 [0.77; 1.96]	0.61		7 (8.9%)	0.99 [0.42; 2.02]	0.97		4 (9.8%)	1.1 [0.35; 2.74]	0.93	1
MAGEA4		309 (4.6%)		228 (9.2%)	Ref	Ref		81 (9%)	1.12 [0.84; 1.49]	0.59		27 (6.1%)	0.77 [0.49; 1.16]	0.56		10 (5.3%)	0.7 [0.34; 1.31]	0.6		4 (5.1%)	0.84 [0.26; 2.09]	0.88		2 (4.9%)	0.8 [0.16; 2.63]	0.86	0.41
TNFSF4		292 (4.3%)		221 (8.9%)	Ref	Ref		71 (7.9%)	0.88 [0.66; 1.16]	0.51		42 (9.5%)	1.06 [0.74; 1.49]	0.88		18 (9.5%)	1.06 [0.62; 1.71]	0.9		6 (7.6%)	0.86 [0.34; 1.8]	0.87		3 (7.3%)	0.86 [0.23; 2.27]	0.88	0.92
MAGEA1		206 (3.1%)		152 (6.1%)	Ref	Ref		54 (6%)	1.02 [0.73; 1.41]	1		23 (5.2%)	0.96 [0.59; 1.48]	0.91		10 (5.3%)	1.03 [0.5; 1.89]	0.99		4 (5.1%)	1.16 [0.37; 2.79]	0.91		1 (2.4%)	0.67 [0.07; 2.61]	0.86	1
CTAG2		103 (1.5%)		71 (2.9%)	Ref	Ref		32 (3.5%)	1.29 [0.83; 1.96]	0.41		18 (4.1%)	1.53 [0.87; 2.55]	0.43		9 (4.7%)	1.86 [0.86; 3.61]	0.44		1 (1.3%)	0.72 [0.08; 2.73]	0.84		1 (2.4%)	1.35 [0.15; 5.34]	0.86	0.47
SSX2		71 (1.1%)		51 (2.1%)	Ref	Ref		20 (2.2%)	1.01 [0.58; 1.68]	1		11 (2.5%)	1.2 [0.59; 2.25]	0.83		6 (3.2%)	1.58 [0.62; 3.45]	0.6		3 (3.8%)	2.2 [0.59; 5.95]	0.59		2 (4.9%)	2.95 [0.58; 9.4]	0.51	0.54
CTAG1B		70 (1%)		45 (1.8%)	Ref	Ref		25 (2.8%)	1.42 [0.85; 2.33]	0.3		11 (2.5%)	1.33 [0.66; 2.5]	0.73		5 (2.6%)	1.49 [0.53; 3.39]	0.63		0 (0%)	0.32 [0; 2.32]	0.62		0 (0%)	0.61 [0; 4.46]	0.86	0.71

## Sheet: Supplementary Table 7.C
Supplementary Table 7. Differences in the prevalence of high expressing tumors for 64 immune markers with potential clinical significance between younger and older NSCLC patient tumors in (A) all, (B) female, or (C) male patients. High expression of immune markers was defined as having normalized gene expression rank ≥75 compared to pan-cancer control samples. Differences were assessed via Firth'…
C. Testing in males
	All patients		Age ≥65				Age <65				Age <60				Age <55				Age <50				Age <45
Gene	N	Summary stats	N	Summary stats	OR	P	N	Summary stats	OR	P	N	Summary stats	OR	P	N	Summary stats	OR	P	N	Summary stats	OR	P	N	Summary stats	OR	P	P for trend
Total number of patients	4095	-	3081	-	-	-	1014	-	-	-	455	-	-	-	206	-	-	-	94	-	-	-	52	-	-	-	-
High gene expression (N, %)	6741		2529				819				370				172				82				43
TGFB1		1864 (27.7%)		1438 (56.9%)	Ref	Ref		426 (52%)	0.85 [0.72; 0.99]	0.096		185 (50%)	0.79 [0.63; 0.98]	0.081		78 (45.3%)	0.66 [0.48; 0.9]	0.048		35 (42.7%)	0.6 [0.38; 0.93]	0.13		18 (41.9%)	0.59 [0.32; 1.09]	0.4	0.013
CD68		1536 (22.8%)		1189 (47%)	Ref	Ref		347 (42.4%)	0.81 [0.69; 0.95]	0.047		152 (41.1%)	0.76 [0.6; 0.95]	0.051		75 (43.6%)	0.81 [0.59; 1.11]	0.3		31 (37.8%)	0.61 [0.38; 0.96]	0.13		14 (32.6%)	0.49 [0.25; 0.92]	0.4	0.022
TNFRSF18		1505 (22.3%)		1179 (46.6%)	Ref	Ref		326 (39.8%)	0.82 [0.7; 0.97]	0.07		141 (38.1%)	0.81 [0.64; 1.02]	0.14		56 (32.6%)	0.7 [0.49; 0.97]	0.1		22 (26.8%)	0.57 [0.34; 0.94]	0.13		12 (27.9%)	0.65 [0.32; 1.24]	0.53	0.04
CD80		1464 (21.7%)		1156 (45.7%)	Ref	Ref		308 (37.6%)	0.72 [0.61; 0.85]	0.0015		132 (35.7%)	0.67 [0.53; 0.84]	0.0056		61 (35.5%)	0.67 [0.48; 0.93]	0.064		28 (34.1%)	0.61 [0.38; 0.98]	0.13		13 (30.2%)	0.52 [0.26; 0.99]	0.4	0.0032
TLR9		1443 (21.4%)		1117 (44.2%)	Ref	Ref		326 (39.8%)	0.85 [0.72; 1]	0.098		139 (37.6%)	0.78 [0.62; 0.98]	0.081		59 (34.3%)	0.71 [0.51; 0.99]	0.12		25 (30.5%)	0.6 [0.36; 0.97]	0.13		14 (32.6%)	0.67 [0.34; 1.27]	0.54	0.032
CD4		1313 (19.5%)		1044 (41.3%)	Ref	Ref		269 (32.8%)	0.68 [0.57; 0.81]	0.00074		120 (32.4%)	0.67 [0.53; 0.86]	0.0077		55 (32%)	0.66 [0.46; 0.92]	0.064		26 (31.7%)	0.61 [0.37; 0.99]	0.14		13 (30.2%)	0.58 [0.29; 1.12]	0.4	0.0032
ADORA2A		1307 (19.4%)		1018 (40.3%)	Ref	Ref		289 (35.3%)	0.83 [0.7; 0.99]	0.091		117 (31.6%)	0.72 [0.56; 0.92]	0.034		48 (27.9%)	0.61 [0.43; 0.87]	0.042		24 (29.3%)	0.63 [0.38; 1.03]	0.17		13 (30.2%)	0.67 [0.33; 1.31]	0.55	0.011
FOXP3		1276 (18.9%)		1012 (40%)	Ref	Ref		264 (32.2%)	0.72 [0.6; 0.85]	0.0015		110 (29.7%)	0.64 [0.5; 0.81]	0.0043		46 (26.7%)	0.57 [0.4; 0.81]	0.018		21 (25.6%)	0.54 [0.32; 0.88]	0.13		10 (23.3%)	0.48 [0.23; 0.96]	0.4	0.0015
CD40		1268 (18.8%)		996 (39.4%)	Ref	Ref		272 (33.2%)	0.76 [0.65; 0.91]	0.014		128 (34.6%)	0.82 [0.65; 1.03]	0.16		58 (33.7%)	0.8 [0.57; 1.12]	0.3		29 (35.4%)	0.86 [0.53; 1.36]	0.68		15 (34.9%)	0.86 [0.44; 1.61]	0.84	0.1
CD244		1237 (18.4%)		969 (38.3%)	Ref	Ref		268 (32.7%)	0.77 [0.65; 0.91]	0.014		109 (29.5%)	0.66 [0.52; 0.84]	0.0056		45 (26.2%)	0.57 [0.4; 0.81]	0.018		21 (25.6%)	0.55 [0.33; 0.91]	0.13		12 (27.9%)	0.64 [0.31; 1.23]	0.53	0.0041
TBX21		1234 (18.3%)		980 (38.8%)	Ref	Ref		254 (31%)	0.69 [0.58; 0.82]	0.00074		102 (27.6%)	0.57 [0.45; 0.74]	0.00053		39 (22.7%)	0.45 [0.31; 0.65]	0.00083		20 (24.4%)	0.49 [0.28; 0.81]	0.13		12 (27.9%)	0.59 [0.29; 1.15]	0.4	0.00015
TIGIT		1230 (18.2%)		972 (38.4%)	Ref	Ref		258 (31.5%)	0.74 [0.62; 0.88]	0.0046		105 (28.4%)	0.64 [0.5; 0.81]	0.0043		40 (23.3%)	0.5 [0.34; 0.72]	0.0054		22 (26.8%)	0.61 [0.36; 1]	0.14		11 (25.6%)	0.58 [0.28; 1.15]	0.4	0.0015
TNFRSF4		1213 (18%)		954 (37.7%)	Ref	Ref		259 (31.6%)	0.77 [0.64; 0.91]	0.014		117 (31.6%)	0.78 [0.61; 0.99]	0.091		52 (30.2%)	0.75 [0.52; 1.05]	0.18		21 (25.6%)	0.56 [0.33; 0.93]	0.13		14 (32.6%)	0.82 [0.41; 1.57]	0.83	0.037
CD27		1212 (18%)		945 (37.4%)	Ref	Ref		267 (32.6%)	0.83 [0.7; 0.99]	0.091		110 (29.7%)	0.74 [0.57; 0.94]	0.046		44 (25.6%)	0.62 [0.43; 0.89]	0.049		25 (30.5%)	0.81 [0.48; 1.32]	0.58		12 (27.9%)	0.72 [0.35; 1.42]	0.66	0.024
C10orf54		1204 (17.9%)		929 (36.7%)	Ref	Ref		275 (33.6%)	0.86 [0.73; 1.02]	0.16		119 (32.2%)	0.8 [0.63; 1.02]	0.14		54 (31.4%)	0.79 [0.56; 1.11]	0.3		19 (23.2%)	0.52 [0.3; 0.86]	0.13		12 (27.9%)	0.68 [0.33; 1.3]	0.55	0.033
CCL2		1170 (17.4%)		886 (35%)	Ref	Ref		284 (34.7%)	0.99 [0.84; 1.17]	0.93		130 (35.1%)	1.01 [0.8; 1.27]	0.95		62 (36%)	1.04 [0.75; 1.44]	0.82		30 (36.6%)	1.05 [0.66; 1.66]	0.88		13 (30.2%)	0.81 [0.41; 1.53]	0.83	0.83
CD274		1161 (17.2%)		883 (34.9%)	Ref	Ref		278 (33.9%)	0.94 [0.79; 1.11]	0.53		119 (32.2%)	0.85 [0.67; 1.07]	0.29		54 (31.4%)	0.82 [0.58; 1.14]	0.35		24 (29.3%)	0.73 [0.45; 1.18]	0.37		9 (20.9%)	0.48 [0.22; 0.96]	0.4	0.12
CD3		1099 (16.3%)		864 (34.2%)	Ref	Ref		235 (28.7%)	0.76 [0.63; 0.91]	0.014		94 (25.4%)	0.63 [0.49; 0.82]	0.0047		38 (22.1%)	0.54 [0.36; 0.78]	0.018		19 (23.2%)	0.56 [0.32; 0.94]	0.13		11 (25.6%)	0.66 [0.31; 1.3]	0.55	0.0032
CSF1R		1090 (16.2%)		860 (34%)	Ref	Ref		230 (28.1%)	0.72 [0.6; 0.86]	0.003		99 (26.8%)	0.66 [0.51; 0.85]	0.0065		54 (31.4%)	0.8 [0.57; 1.12]	0.3		24 (29.3%)	0.68 [0.41; 1.1]	0.25		16 (37.2%)	0.99 [0.52; 1.85]	0.99	0.023
CXCR6		1089 (16.2%)		841 (33.3%)	Ref	Ref		248 (30.3%)	0.9 [0.75; 1.07]	0.31		114 (30.8%)	0.93 [0.73; 1.18]	0.63		53 (30.8%)	0.94 [0.66; 1.32]	0.79		26 (31.7%)	0.96 [0.58; 1.54]	0.88		13 (30.2%)	0.92 [0.46; 1.76]	0.95	0.51
MS4A1		1077 (16%)		827 (32.7%)	Ref	Ref		250 (30.5%)	0.9 [0.75; 1.07]	0.33		111 (30%)	0.87 [0.68; 1.11]	0.37		42 (24.4%)	0.69 [0.47; 0.99]	0.12		22 (26.8%)	0.8 [0.47; 1.33]	0.58		11 (25.6%)	0.76 [0.36; 1.52]	0.74	0.11
PDCD1		1046 (15.5%)		813 (32.1%)	Ref	Ref		233 (28.4%)	0.82 [0.69; 0.98]	0.083		99 (26.8%)	0.75 [0.58; 0.96]	0.073		43 (25%)	0.7 [0.48; 0.99]	0.12		18 (22%)	0.58 [0.33; 0.97]	0.13		9 (20.9%)	0.56 [0.25; 1.13]	0.4	0.022
CD163		1040 (15.4%)		784 (31%)	Ref	Ref		256 (31.3%)	0.96 [0.81; 1.14]	0.73		115 (31.1%)	0.92 [0.72; 1.17]	0.6		65 (37.8%)	1.18 [0.85; 1.62]	0.43		28 (34.1%)	0.96 [0.6; 1.52]	0.88		17 (39.5%)	1.23 [0.65; 2.26]	0.83	0.82
CCR2		1013 (15%)		788 (31.2%)	Ref	Ref		225 (27.5%)	0.84 [0.7; 1.01]	0.12		94 (25.4%)	0.76 [0.59; 0.98]	0.081		39 (22.7%)	0.66 [0.45; 0.95]	0.081		23 (28%)	0.85 [0.51; 1.39]	0.68		11 (25.6%)	0.77 [0.37; 1.5]	0.74	0.053
GZMB		998 (14.8%)		770 (30.4%)	Ref	Ref		228 (27.8%)	0.89 [0.75; 1.07]	0.31		99 (26.8%)	0.85 [0.66; 1.09]	0.3		47 (27.3%)	0.92 [0.64; 1.3]	0.72		22 (26.8%)	0.93 [0.55; 1.51]	0.88		11 (25.6%)	0.9 [0.43; 1.76]	0.95	0.29
TNFRSF9		972 (14.4%)		731 (28.9%)	Ref	Ref		241 (29.4%)	1 [0.84; 1.19]	1		107 (28.9%)	0.96 [0.75; 1.22]	0.79		50 (29.1%)	0.97 [0.68; 1.36]	0.88		23 (28%)	0.92 [0.56; 1.49]	0.88		12 (27.9%)	0.93 [0.46; 1.77]	0.95	0.78
CD38		968 (14.4%)		737 (29.1%)	Ref	Ref		231 (28.2%)	0.96 [0.8; 1.15]	0.73		102 (27.6%)	0.93 [0.73; 1.19]	0.64		52 (30.2%)	1.09 [0.77; 1.52]	0.72		25 (30.5%)	1.1 [0.67; 1.77]	0.88		13 (30.2%)	1.12 [0.56; 2.12]	0.95	0.81
LAG3		952 (14.1%)		751 (29.7%)	Ref	Ref		201 (24.5%)	0.77 [0.64; 0.92]	0.021		85 (23%)	0.71 [0.55; 0.92]	0.037		38 (22.1%)	0.71 [0.48; 1.02]	0.15		17 (20.7%)	0.67 [0.38; 1.14]	0.26		10 (23.3%)	0.8 [0.37; 1.58]	0.83	0.039
CD2		899 (13.3%)		703 (27.8%)	Ref	Ref		196 (23.9%)	0.8 [0.66; 0.96]	0.064		89 (24.1%)	0.8 [0.61; 1.03]	0.15		38 (22.1%)	0.72 [0.48; 1.03]	0.16		20 (24.4%)	0.8 [0.46; 1.32]	0.58		12 (27.9%)	0.97 [0.47; 1.87]	0.98	0.11
CD8		878 (13%)		684 (27%)	Ref	Ref		194 (23.7%)	0.83 [0.68; 0.99]	0.096		76 (20.5%)	0.69 [0.52; 0.9]	0.028		29 (16.9%)	0.55 [0.36; 0.82]	0.025		13 (15.9%)	0.52 [0.27; 0.91]	0.13		6 (14%)	0.46 [0.18; 1.01]	0.4	0.0043
PDCD1LG2		866 (12.8%)		679 (26.8%)	Ref	Ref		187 (22.8%)	0.8 [0.66; 0.97]	0.067		71 (19.2%)	0.64 [0.48; 0.83]	0.0065		36 (20.9%)	0.7 [0.47; 1.01]	0.14		14 (17.1%)	0.55 [0.3; 0.95]	0.13		7 (16.3%)	0.54 [0.23; 1.14]	0.4	0.0059
TLR8		865 (12.8%)		661 (26.1%)	Ref	Ref		204 (24.9%)	0.92 [0.76; 1.11]	0.47		81 (21.9%)	0.76 [0.58; 0.99]	0.091		36 (20.9%)	0.71 [0.48; 1.02]	0.15		14 (17.1%)	0.54 [0.29; 0.93]	0.13		9 (20.9%)	0.71 [0.32; 1.42]	0.66	0.039
IDO1		849 (12.6%)		658 (26%)	Ref	Ref		191 (23.3%)	0.89 [0.74; 1.07]	0.33		77 (20.8%)	0.78 [0.59; 1.02]	0.14		37 (21.5%)	0.84 [0.57; 1.22]	0.45		19 (23.2%)	0.94 [0.54; 1.55]	0.88		13 (30.2%)	1.39 [0.7; 2.63]	0.66	0.36
TNF		834 (12.4%)		671 (26.5%)	Ref	Ref		163 (19.9%)	0.69 [0.56; 0.83]	0.0015		76 (20.5%)	0.71 [0.54; 0.93]	0.045		27 (15.7%)	0.53 [0.34; 0.8]	0.02		13 (15.9%)	0.54 [0.28; 0.95]	0.13		6 (14%)	0.48 [0.19; 1.06]	0.4	0.0032
MX1		832 (12.3%)		636 (25.1%)	Ref	Ref		196 (23.9%)	0.93 [0.77; 1.12]	0.52		85 (23%)	0.87 [0.67; 1.12]	0.37		37 (21.5%)	0.8 [0.55; 1.16]	0.35		14 (17.1%)	0.61 [0.33; 1.06]	0.18		6 (14%)	0.5 [0.2; 1.09]	0.4	0.14
CD28		832 (12.3%)		656 (25.9%)	Ref	Ref		176 (21.5%)	0.75 [0.61; 0.91]	0.015		76 (20.5%)	0.69 [0.52; 0.9]	0.033		31 (18%)	0.6 [0.39; 0.89]	0.049		16 (19.5%)	0.64 [0.35; 1.1]	0.24		8 (18.6%)	0.6 [0.26; 1.26]	0.53	0.0056
BTLA		811 (12%)		624 (24.7%)	Ref	Ref		187 (22.8%)	0.87 [0.72; 1.05]	0.26		84 (22.7%)	0.85 [0.65; 1.11]	0.33		30 (17.4%)	0.63 [0.41; 0.94]	0.081		13 (15.9%)	0.56 [0.29; 1]	0.14		8 (18.6%)	0.69 [0.3; 1.44]	0.66	0.055
CXCR2		771 (11.4%)		562 (22.2%)	Ref	Ref		209 (25.5%)	1.19 [0.99; 1.43]	0.12		103 (27.8%)	1.33 [1.03; 1.7]	0.079		49 (28.5%)	1.42 [1; 2]	0.14		18 (22%)	1.05 [0.6; 1.76]	0.88		12 (27.9%)	1.48 [0.73; 2.83]	0.55	0.1
HAVCR2		749 (11.1%)		583 (23.1%)	Ref	Ref		166 (20.3%)	0.8 [0.65; 0.97]	0.07		67 (18.1%)	0.66 [0.5; 0.88]	0.022		37 (21.5%)	0.8 [0.54; 1.16]	0.35		14 (17.1%)	0.58 [0.31; 1]	0.14		9 (20.9%)	0.75 [0.34; 1.51]	0.74	0.028
CD40LG		744 (11%)		591 (23.4%)	Ref	Ref		153 (18.7%)	0.73 [0.59; 0.89]	0.014		69 (18.6%)	0.72 [0.54; 0.95]	0.067		27 (15.7%)	0.59 [0.38; 0.9]	0.055		14 (17.1%)	0.64 [0.34; 1.12]	0.25		8 (18.6%)	0.72 [0.31; 1.51]	0.73	0.019
PVR		735 (10.9%)		535 (21.2%)	Ref	Ref		200 (24.4%)	1.1 [0.91; 1.33]	0.41		92 (24.9%)	1.08 [0.83; 1.4]	0.63		47 (27.3%)	1.15 [0.8; 1.62]	0.55		26 (31.7%)	1.35 [0.82; 2.15]	0.4		15 (34.9%)	1.52 [0.79; 2.84]	0.53	0.36
ENTPD1		719 (10.7%)		546 (21.6%)	Ref	Ref		173 (21.1%)	1.01 [0.82; 1.22]	0.98		70 (18.9%)	0.89 [0.66; 1.17]	0.51		29 (16.9%)	0.76 [0.49; 1.14]	0.3		11 (13.4%)	0.56 [0.28; 1.03]	0.16		5 (11.6%)	0.5 [0.18; 1.17]	0.4	0.14
NECTIN2		713 (10.6%)		533 (21.1%)	Ref	Ref		180 (22%)	1.01 [0.83; 1.23]	0.93		87 (23.5%)	1.09 [0.83; 1.41]	0.63		50 (29.1%)	1.37 [0.96; 1.92]	0.17		26 (31.7%)	1.46 [0.89; 2.33]	0.26		15 (34.9%)	1.69 [0.87; 3.15]	0.4	0.25
STAT1		711 (10.5%)		559 (22.1%)	Ref	Ref		152 (18.6%)	0.8 [0.65; 0.97]	0.07		53 (14.3%)	0.58 [0.42; 0.78]	0.0043		24 (14%)	0.56 [0.35; 0.86]	0.044		9 (11%)	0.43 [0.2; 0.82]	0.13		4 (9.3%)	0.38 [0.12; 0.92]	0.4	0.0032
CXCL10		698 (10.4%)		541 (21.4%)	Ref	Ref		157 (19.2%)	0.88 [0.72; 1.07]	0.31		61 (16.5%)	0.73 [0.54; 0.97]	0.081		25 (14.5%)	0.63 [0.4; 0.96]	0.096		11 (13.4%)	0.58 [0.29; 1.06]	0.18		5 (11.6%)	0.53 [0.19; 1.21]	0.45	0.028
KLRD1		694 (10.3%)		527 (20.8%)	Ref	Ref		167 (20.4%)	0.93 [0.76; 1.13]	0.52		72 (19.5%)	0.84 [0.64; 1.11]	0.33		30 (17.4%)	0.73 [0.48; 1.08]	0.21		15 (18.3%)	0.77 [0.42; 1.33]	0.56		9 (20.9%)	0.93 [0.42; 1.86]	0.95	0.18
IFNG		660 (9.8%)		516 (20.4%)	Ref	Ref		144 (17.6%)	0.81 [0.66; 1]	0.098		66 (17.8%)	0.82 [0.61; 1.09]	0.28		28 (16.3%)	0.75 [0.48; 1.12]	0.29		13 (15.9%)	0.74 [0.39; 1.3]	0.51		8 (18.6%)	0.92 [0.4; 1.89]	0.95	0.13
ICOSLG		659 (9.8%)		506 (20%)	Ref	Ref		153 (18.7%)	0.9 [0.73; 1.1]	0.4		70 (18.9%)	0.91 [0.68; 1.19]	0.59		31 (18%)	0.87 [0.57; 1.29]	0.59		12 (14.6%)	0.69 [0.36; 1.24]	0.4		7 (16.3%)	0.81 [0.34; 1.71]	0.84	0.24
CD86		621 (9.2%)		475 (18.8%)	Ref	Ref		146 (17.8%)	0.91 [0.74; 1.11]	0.45		61 (16.5%)	0.8 [0.59; 1.07]	0.24		29 (16.9%)	0.81 [0.53; 1.21]	0.41		14 (17.1%)	0.82 [0.44; 1.42]	0.68		9 (20.9%)	1.07 [0.49; 2.15]	0.95	0.21
CTLA4		614 (9.1%)		479 (18.9%)	Ref	Ref		135 (16.5%)	0.83 [0.67; 1.03]	0.16		58 (15.7%)	0.78 [0.57; 1.05]	0.17		21 (12.2%)	0.6 [0.36; 0.94]	0.081		9 (11%)	0.54 [0.25; 1.02]	0.16		7 (16.3%)	0.87 [0.36; 1.85]	0.95	0.05
DDX58		588 (8.7%)		441 (17.4%)	Ref	Ref		147 (17.9%)	1.04 [0.84; 1.27]	0.79		64 (17.3%)	0.98 [0.73; 1.3]	0.94		29 (16.9%)	0.94 [0.61; 1.4]	0.82		14 (17.1%)	0.94 [0.51; 1.63]	0.88		8 (18.6%)	1.06 [0.47; 2.17]	0.96	0.82
GATA3		587 (8.7%)		461 (18.2%)	Ref	Ref		126 (15.4%)	0.78 [0.63; 0.97]	0.075		64 (17.3%)	0.89 [0.66; 1.19]	0.55		27 (15.7%)	0.83 [0.53; 1.26]	0.48		15 (18.3%)	1.08 [0.59; 1.87]	0.88		7 (16.3%)	0.97 [0.4; 2.06]	0.98	0.25
IL10		580 (8.6%)		424 (16.8%)	Ref	Ref		156 (19%)	1.11 [0.9; 1.36]	0.4		68 (18.4%)	1.03 [0.77; 1.36]	0.88		36 (20.9%)	1.21 [0.81; 1.76]	0.45		16 (19.5%)	1.1 [0.61; 1.87]	0.88		11 (25.6%)	1.57 [0.75; 3.04]	0.54	0.59
ICOS		535 (7.9%)		418 (16.5%)	Ref	Ref		117 (14.3%)	0.81 [0.64; 1.01]	0.12		51 (13.8%)	0.76 [0.55; 1.04]	0.15		21 (12.2%)	0.68 [0.41; 1.07]	0.19		9 (11%)	0.61 [0.28; 1.16]	0.26		6 (14%)	0.81 [0.32; 1.8]	0.84	0.1
TNFRSF14		524 (7.8%)		419 (16.6%)	Ref	Ref		105 (12.8%)	0.75 [0.59; 0.94]	0.052		46 (12.4%)	0.73 [0.52; 1.01]	0.12		25 (14.5%)	0.9 [0.56; 1.37]	0.71		10 (12.2%)	0.71 [0.34; 1.32]	0.49		7 (16.3%)	1.02 [0.42; 2.18]	0.98	0.22
IL1B		512 (7.6%)		381 (15.1%)	Ref	Ref		131 (16%)	1.13 [0.9; 1.4]	0.39		61 (16.5%)	1.21 [0.89; 1.62]	0.33		28 (16.3%)	1.3 [0.84; 1.97]	0.34		9 (11%)	0.92 [0.43; 1.76]	0.88		6 (14%)	1.29 [0.5; 2.84]	0.83	0.38
MAGEA3		493 (7.3%)		369 (14.6%)	Ref	Ref		124 (15.1%)	1.08 [0.86; 1.35]	0.58		48 (13%)	0.93 [0.66; 1.28]	0.69		24 (14%)	1.08 [0.67; 1.67]	0.79		8 (9.8%)	0.8 [0.35; 1.58]	0.68		4 (9.3%)	0.79 [0.25; 1.95]	0.84	0.78
TLR7		447 (6.6%)		341 (13.5%)	Ref	Ref		106 (12.9%)	0.91 [0.72; 1.15]	0.52		47 (12.7%)	0.87 [0.62; 1.2]	0.51		20 (11.6%)	0.77 [0.46; 1.21]	0.35		10 (12.2%)	0.8 [0.39; 1.48]	0.68		7 (16.3%)	1.12 [0.47; 2.37]	0.95	0.33
MAGEA4		446 (6.6%)		331 (13.1%)	Ref	Ref		115 (14%)	1.21 [0.95; 1.53]	0.21		47 (12.7%)	1.13 [0.8; 1.58]	0.59		18 (10.5%)	1.03 [0.59; 1.69]	0.92		2 (2.4%)	0.29 [0.06; 0.86]	0.13		0 (0%)	0.11 [0; 0.78]	0.4	0.78
MAGEA1		299 (4.4%)		210 (8.3%)	Ref	Ref		89 (10.9%)	1.39 [1.06; 1.81]	0.064		45 (12.2%)	1.62 [1.13; 2.28]	0.037		24 (14%)	2.03 [1.25; 3.18]	0.041		4 (4.9%)	0.74 [0.24; 1.76]	0.68		0 (0%)	0.15 [0; 1.04]	0.4	0.14
TNFSF4		282 (4.2%)		203 (8%)	Ref	Ref		79 (9.6%)	1.2 [0.91; 1.58]	0.3		31 (8.4%)	1.02 [0.67; 1.49]	0.94		11 (6.4%)	0.79 [0.4; 1.4]	0.53		4 (4.9%)	0.64 [0.21; 1.5]	0.53		3 (7%)	0.98 [0.26; 2.58]	0.98	0.78
CTAG2		206 (3.1%)		145 (5.7%)	Ref	Ref		61 (7.4%)	1.35 [0.98; 1.84]	0.12		27 (7.3%)	1.33 [0.85; 2.02]	0.3		14 (8.1%)	1.62 [0.87; 2.81]	0.21		4 (4.9%)	1.04 [0.33; 2.51]	0.94		1 (2.3%)	0.64 [0.07; 2.47]	0.83	0.48
CTAG1B		134 (2%)		94 (3.7%)	Ref	Ref		40 (4.9%)	1.34 [0.91; 1.95]	0.24		18 (4.9%)	1.34 [0.78; 2.2]	0.37		11 (6.4%)	1.83 [0.91; 3.36]	0.17		3 (3.7%)	1.19 [0.32; 3.15]	0.88		1 (2.3%)	0.94 [0.1; 3.66]	0.98	0.54
SSX2		92 (1.4%)		64 (2.5%)	Ref	Ref		28 (3.4%)	1.33 [0.83; 2.06]	0.33		15 (4.1%)	1.6 [0.87; 2.76]	0.21		9 (5.2%)	2.1 [0.97; 4.09]	0.14		6 (7.3%)	3.08 [1.19; 6.8]	0.13		3 (7%)	2.96 [0.78; 8.19]	0.4	0.11
